# Supplementary material for: Analysis of whole transcriptome reveals the immune response to porcine reproductive and respiratory syndrome virus infection and tylvalosin tartrate treatment in the porcine alveolar macrophages
Source: Front Immunol. 2025 Jan 13;15:1506371. doi: 10.3389/fimmu.2024.1506371 (PMC11769836; doi:10.3389/fimmu.2024.1506371)
Supplement: Supplementary file 2 [file Table2.xlsx]

## Sheet: Quality Summary
Supplementary Table S2. Summary of ssRNA-seq and miRNA-seq data
Library type	Sample	Group	Raw Data								Clean Data								Clean Reads%
			R1				R2				R1				R2
			# reads	# bases	Q20	Q30	# reads	# bases	Q20	Q30	# reads	# bases	Q20	Q30	# reads	# bases	Q20	Q30
ssRNA-seq	PCG_1	PCG	66049198	9744576700	98.4%	95.7%	66049198	9733020116	97.8%	94.4%	65511072	9659073614	98.6%	95.9%	65511072	9641539704	98.2%	94.8%	99.2%
ssRNA-seq	PCG_2	PCG	59467223	8759045762	98.3%	95.6%	59467223	8748301224	97.9%	94.5%	58941101	8675319047	98.6%	95.9%	58941101	8659617913	98.3%	95.0%	99.1%
ssRNA-seq	PCG_3	PCG	67725347	9971449643	98.3%	95.5%	67725347	9959535592	97.6%	94.0%	67101114	9872460534	98.5%	95.8%	67101114	9854126231	98.1%	94.5%	99.1%
ssRNA-seq	NCG_1	NCG	61814332	9151197845	98.6%	96.0%	61814332	9143586406	97.9%	94.2%	61347880	9080562362	98.7%	96.2%	61347880	9065672884	98.2%	94.6%	99.2%
ssRNA-seq	NCG_2	NCG	68292896	10078880611	98.5%	95.8%	68292896	10065897653	97.8%	94.3%	67749187	9992106439	98.6%	96.0%	67749187	9973982260	98.2%	94.7%	99.2%
ssRNA-seq	NCG_3	NCG	63726364	9339392750	98.3%	95.5%	63726364	9340249475	96.1%	90.5%	62722743	9195207011	98.5%	95.8%	62722743	9176926432	96.9%	91.4%	0.984
ssRNA-seq	TTG_1	TTG	61795107	9103480714	98.4%	95.7%	61795107	9093103616	97.5%	93.5%	61236066	9015202902	98.6%	95.9%	61236066	8998427366	97.9%	94.0%	99.1%
ssRNA-seq	TTG_2	TTG	67029632	9854564840	98.4%	95.7%	67029632	9843125496	98.0%	94.7%	66515698	9772354652	98.6%	96.0%	66515698	9755111391	98.4%	95.1%	99.2%
ssRNA-seq	TTG_3	TTG	65341878	9585894927	98.3%	95.5%	65341878	9574769022	97.8%	94.3%	64739015	9489362554	98.5%	95.8%	64739015	9472181549	98.2%	94.8%	99.1%
Library type	Sample	Group	Raw Data					Clean Data					Clean Reads%
			# reads	# bases	Q20	Q30	GC%	# reads	# bases	Q20	Q30	GC%
miRNA-seq	PCG_1	PCG	11954116	309190380	99.3%	97.9%	41.2%	10290491	232975478	99.5%	98.3%	39.9%	86.1%
miRNA-seq	PCG_2	PCG	12034384	292256552	99.2%	97.6%	40.3%	11041344	249472058	99.5%	98.0%	39.9%	91.7%
miRNA-seq	PCG_3	PCG	13576846	349997317	98.8%	96.6%	41.9%	11646712	262449752	98.9%	96.7%	40.2%	85.8%
miRNA-seq	NCG_1	NCG	13221114	303680136	99.2%	97.6%	40.9%	12375016	268571602	99.5%	97.9%	40.0%	93.6%
miRNA-seq	NCG_2	NCG	10485275	282758713	99.2%	97.7%	42.3%	8528968	191706071	99.5%	98.1%	40.5%	81.3%
miRNA-seq	NCG_3	NCG	11754734	285951944	98.9%	97.0%	40.8%	10504280	231753862	99.2%	97.4%	40.3%	89.4%
miRNA-seq	TTG_1	TTG	10990930	262829679	99.0%	97.2%	40.3%	10141249	228579204	99.3%	97.5%	39.9%	92.3%
miRNA-seq	TTG_2	TTG	12294367	298834597	98.3%	96.0%	41.4%	10899484	245400219	98.8%	96.4%	40.4%	88.7%
miRNA-seq	TTG_3	TTG	12921224	310800596	99.4%	97.9%	40.7%	11881715	267951636	99.5%	98.2%	40.1%	92.0%
