# Supplementary material for: Analysis of whole transcriptome reveals the immune response to porcine reproductive and respiratory syndrome virus infection and tylvalosin tartrate treatment in the porcine alveolar macrophages
Source: Front Immunol. 2025 Jan 13;15:1506371. doi: 10.3389/fimmu.2024.1506371 (PMC11769836; doi:10.3389/fimmu.2024.1506371)
Supplement: Supplementary file 3 [file Table3.xlsx]

## Sheet: TTG_vs_PCG
Table S2 Differentially expressed genes (DEGs)
ID	baseMeanCase	baseMeanControl	baseMean	log2FoldChange	lfcSE	stat	pvalue	padj	type	anno_chr	anno_start	anno_end
ENSSSCG00000023352	5.93932	0	2.96966	5.0741	3.92214	1.29371	0.195766	0.611494	Not DEG	chr9	4597261	4598217
ENSSSCG00000023357	10920.6	10463.1	10691.9	0.0617285	0.0992712	0.621816	0.534063	0.86233	Not DEG	chr8	56035179	56061138
TCOF1	3962.53	3656.68	3809.6	0.115919	0.139864	0.828796	0.40722	0.796536	Not DEG	chr2	151368289	151401027
NSRP1	2286.73	2300.14	2293.43	-0.00856673	0.203834	-0.042028	0.966476	0.993065	Not DEG	chr12	46211256	46271345
SPPL3	3038.82	3265.71	3152.27	-0.103842	0.199626	-0.520185	0.602935	0.896937	Not DEG	chr14	40699937	40822761
OPA3	1503.48	1920.06	1711.77	-0.352725	0.188269	-1.87352	0.0609972	0.360946	Not DEG	chr6	51917379	51964488
OPA1	8541.87	9618.33	9080.1	-0.171243	0.140908	-1.21528	0.22426	0.638936	Not DEG	chr13	130624796	130719083
ENSSSCG00000038570	0	3.78567	1.89283	-4.32048	3.9292	-1.09958	0.271514	NA	Not DEG	chr7	24345466	24501378
SLC66A1	3416.17	4646.25	4031.21	-0.443697	0.218412	-2.03147	0.0422077	0.297907	Not DEG	chr6	77761782	77778571
SLC66A2	2597.76	2915.9	2756.83	-0.166592	0.197838	-0.842059	0.399755	0.79357	Not DEG	chr6	127894111	127952225
SLC66A3	1396.45	2595.54	1995.99	-0.894251	0.375357	-2.3824	0.0172	0.180174	Not DEG	chr3	125494793	125507239
ITGA8	89.1001	15.9545	52.5273	2.48188	0.743311	3.33896	0.000840939	0.0231182	Up	chr10	46132913	46303343
ITGA9	1417.39	1251.04	1334.22	0.180015	0.307448	0.585515	0.558201	0.875594	Not DEG	chr13	22268503	22655704
ITGA1	3773.79	2686.66	3230.23	0.490275	0.558062	0.878532	0.379655	0.779333	Not DEG	chr16	32129612	32304592
ITGA2	811.55	1102.85	957.199	-0.442417	0.452954	-0.976737	0.328699	0.738625	Not DEG	chr16	32336292	32437103
ITGA3	902.162	678.041	790.101	0.411997	0.349485	1.17887	0.23845	0.6539	Not DEG	chr12	26235258	26269324
ITGA4	33882.6	33689.6	33786.1	0.00824808	0.11247	0.0733358	0.941539	0.98957	Not DEG	chr15	86947240	87030364
ITGA5	8851.84	9931.43	9391.64	-0.166008	0.323524	-0.513125	0.607864	0.898794	Not DEG	chr5	19586746	19610362
ITGA6	3895.43	3441.25	3668.34	0.178867	0.659821	0.271085	0.786326	0.95387	Not DEG	chr15	78504078	78591777
ITGA7	0	1.2054	0.602699	-2.67511	3.97651	-0.672729	0.50112	NA	Not DEG	chr5	21126571	21148776
UFSP1	103.579	114.917	109.248	-0.14947	0.54071	-0.276433	0.782215	0.952831	Not DEG	chr3	8731277	8732278
UFSP2	1633.88	1877.64	1755.76	-0.200674	0.213027	-0.942013	0.346186	0.751792	Not DEG	chr15	46448904	46470572
ENSSSCG00000057842	152.274	91.8109	122.042	0.728679	0.365899	1.99148	0.0464284	0.31213	Not DEG	chr6	56343087	56353178
ENSSSCG00000035724	0	2.52378	1.26189	-3.73576	3.94036	-0.948076	0.343091	NA	Not DEG	chr17	47798477	47807770
ENSSSCG00000050933	192.497	270.843	231.67	-0.492802	0.52957	-0.93057	0.352076	0.755087	Not DEG	chr4	70942898	70946544
CHST3	7324.62	8385.2	7854.91	-0.195121	0.28316	-0.689084	0.49077	0.844584	Not DEG	chr14	74850931	74891520
CHST2	5126.47	4930.52	5028.49	0.0562237	0.607529	0.0925448	0.926265	0.984665	Not DEG	chr13	83820112	83821909
CHST4	21.0327	10.8134	15.9231	0.962112	1.40648	0.684055	0.493941	0.844898	Not DEG	chr6	14535849	14546972
CHST7	816.139	556.83	686.485	0.551694	0.475756	1.15961	0.246206	0.661286	Not DEG	chrX	41193025	41233330
BCL2A1	8008.8	4453.82	6231.31	0.846545	0.630631	1.34238	0.179473	0.593768	Not DEG	chr7	48887094	48897870
ITGAV	5342	6407.77	5874.88	-0.26249	0.209461	-1.25317	0.210144	0.625461	Not DEG	chr15	91604676	91711851
ITGAL	41038.8	37988.9	39513.8	0.111408	0.232094	0.480013	0.631218	0.909166	Not DEG	chr3	17817011	17858012
ITGAM	7291.27	7178.7	7234.99	0.0224251	0.200262	0.111979	0.91084	0.982651	Not DEG	chr3	17204610	17273613
ITGAD	594.329	511.646	552.988	0.216121	0.195436	1.10584	0.268795	0.684284	Not DEG	chr3	17136187	17169667
ITGAE	3948.93	2136.81	3042.87	0.886095	0.395711	2.23925	0.02514	0.222603	Not DEG	chr12	49810051	49877731
IGF2R	63325.3	55426.8	59376	0.192194	0.140343	1.36946	0.170857	0.583504	Not DEG	chr1	7368103	7472548
SLC36A4	1533.31	1544.84	1539.08	-0.0107396	0.213614	-0.0502756	0.959903	0.992312	Not DEG	chr9	25639387	25689028
SLC36A3	1.36077	0	0.680387	2.94966	3.97338	0.742354	0.457873	NA	Not DEG	chr16	71689245	71731418
SLC36A2	68.8174	48.2345	58.526	0.512593	1.38229	0.370828	0.710766	0.933801	Not DEG	chr16	71618797	71689218
SLC36A1	10594.6	12384.5	11489.5	-0.225203	0.276198	-0.81537	0.414861	0.798938	Not DEG	chr16	71538296	71589456
C14orf119	2025.63	2057.52	2041.58	-0.0225789	0.15716	-0.143668	0.885763	0.977567	Not DEG	chr7	75947769	75950956
ART1	57.2585	17.9165	37.5875	1.67392	0.930778	1.79841	0.0721126	0.389656	Not DEG	chr9	6431021	6443603
ART3	3.84309	1.26189	2.55249	1.60464	3.81947	0.420122	0.674396	0.921201	Not DEG	chr8	71758034	71795343
ENSSSCG00000043146	940.615	880.283	910.449	0.0958815	0.250562	0.382665	0.701968	0.9313	Not DEG	chr15	132626262	132630362
CRTAM	1977.21	940.177	1458.69	1.07255	0.451413	2.37597	0.0175028	0.18225	Up	chr9	49783909	49811312
CADPS2	3128.24	3692.54	3410.39	-0.239215	0.291156	-0.821603	0.411303	0.796753	Not DEG	chr18	24372544	24867482
RLF	6830.98	6782.98	6806.98	0.0101663	0.181741	0.0559381	0.955391	0.992275	Not DEG	chr6	95900086	95994043
CRTAP	6192.94	8646.5	7419.72	-0.481507	0.223873	-2.15081	0.0314914	0.253659	Not DEG	chr13	18995234	19035720
ADPGK	4695.87	5072.04	4883.95	-0.111186	0.159166	-0.698556	0.484829	0.841497	Not DEG	chr7	60584051	60623929
CPEB4	14456	16694.6	15575.3	-0.207723	0.194501	-1.06798	0.285529	0.700387	Not DEG	chr16	50430348	50498938
CPEB1	13.6299	17.5881	15.609	-0.365525	1.56137	-0.234105	0.814903	0.958527	Not DEG	chr7	52304472	52383732
CPEB3	990.43	801.456	895.943	0.305646	0.305225	1.00138	0.316643	0.728665	Not DEG	chr14	103675175	103871227
CPEB2	4965.26	5205.71	5085.49	-0.0682648	0.132038	-0.517008	0.60515	0.897595	Not DEG	chr8	10401350	10472136
SRBD1	5721.86	5917.26	5819.56	-0.0484539	0.123003	-0.393926	0.693636	0.927873	Not DEG	chr3	94909127	95138915
ABAT	41.9705	41.6662	41.8184	0.00952866	0.955441	0.00997305	0.992043	0.998214	Not DEG	chr3	33908970	34015474
ATP5MC3	8482.06	11662.3	10072.2	-0.459384	0.163263	-2.81377	0.00489638	0.081704	Not DEG	chr15	81083960	81094289
DEPDC5	2414.15	2219.83	2316.99	0.121203	0.186064	0.651403	0.514786	0.853624	Not DEG	chr14	48421880	48523593
PHOX2A	21.1065	35.7085	28.4075	-0.758211	1.46179	-0.518687	0.603979	0.896937	Not DEG	chr9	6807623	6812578
UPK2	4.12458	0	2.06229	4.54845	3.88167	1.17178	0.241287	NA	Not DEG	chr9	46200512	46202735
CFI	294.331	267.993	281.162	0.136071	0.425821	0.319551	0.749309	0.94319	Not DEG	chr8	112433633	112470832
ENSSSCG00000052395	11.3641	4.0164	7.69023	1.49654	2.01481	0.742771	0.45762	0.825265	Not DEG	chrX	33146168	33146932
ANKFY1	11831.1	10110.9	10971	0.226647	0.154636	1.46568	0.142736	0.540971	Not DEG	chr12	50168049	50251768
ENSSSCG00000052396	2.07926	0	1.03963	3.5597	3.95054	0.901069	0.367552	NA	Not DEG	chr9	5735174	5736118
CFB	2912.99	1224.66	2068.82	1.24995	0.497887	2.51051	0.0120557	0.142877	Up	chr7	24033740	24041179
ENSSSCG00000045661	318.795	437.639	378.217	-0.457468	0.358804	-1.27498	0.202317	0.617924	Not DEG	chr5	45173527	45177218
ENSSSCG00000054760	3.11889	0	1.55945	4.14486	3.93599	1.05306	0.292311	NA	Not DEG	chr4	91459849	91460793
AAAS	1217.01	1284.71	1250.86	-0.0779742	0.227919	-0.342114	0.732265	0.940285	Not DEG	chr5	18526076	18537830
SIDT1	13.6872	2.52378	8.1055	2.43658	1.857	1.31211	0.189483	0.604025	Not DEG	chr13	146300175	146396542
SIDT2	6139.95	5580.95	5860.45	0.137774	0.190511	0.72318	0.46957	0.833392	Not DEG	chr9	44543701	44559715
CDH24	1181.1	814.563	997.832	0.535858	0.497893	1.07625	0.281815	0.697778	Not DEG	chr7	75990220	76001130
ENSSSCG00000052645	2.3862	0	1.1931	3.75941	3.9449	0.95298	0.3406	NA	Not DEG	chr13	30938039	30939842
UFD1	5265.07	5999.12	5632.1	-0.188313	0.152362	-1.23596	0.216475	0.633254	Not DEG	chr14	51113713	51133072
AAGAB	4076.8	3495.87	3786.33	0.22177	0.380244	0.58323	0.559739	0.876247	Not DEG	chr1	165127994	165192924
C4orf19	298.574	171.509	235.042	0.799899	0.493735	1.6201	0.105211	0.471808	Not DEG	chr8	29013082	29103160
C4orf17	87.2385	42.6047	64.9216	1.0338	0.590968	1.74933	0.0802342	0.409651	Not DEG	chr8	120918344	120990184
ENSSSCG00000012427	1018.43	2134.41	1576.42	-1.06744	0.364077	-2.93192	0.00336876	0.0637811	Down	chrX	60626471	60627170
ENSSSCG00000058091	1486.81	1693.11	1589.96	-0.187484	0.20079	-0.93373	0.350443	0.754859	Not DEG	chr1	238329073	238333029
ENSSSCG00000058094	5.45418	2.83925	4.14671	0.94141	3.77368	0.249467	0.803	0.95674	Not DEG	chr2	13525538	13529618
ABCE1	6642.85	5627.03	6134.94	0.239416	0.18942	1.26394	0.206251	0.622127	Not DEG	chr8	83299322	83353109
ENSSSCG00000053515	33.0148	26.3197	29.6672	0.325077	0.526771	0.617113	0.53716	0.863659	Not DEG	chr9	11118316	11118749
ENSSSCG00000053516	33.9725	72.8259	53.3992	-1.09934	0.856394	-1.28369	0.199252	0.614621	Not DEG	chr1	91048420	91058773
ENSSSCG00000053518	0	0.602699	0.30135	-1.68036	4.04453	-0.415466	0.677801	NA	Not DEG	chr2	54867201	54868133
MKRN2OS	23.4336	19.7509	21.5922	0.24264	0.704725	0.344305	0.730617	0.940002	Not DEG	chr13	68524710	68534780
ATP5IF1	2854.21	4045.32	3449.76	-0.503157	0.210699	-2.38804	0.0169385	0.178494	Not DEG	chr6	85307189	85309215
ZNF112	26.9436	14.6386	20.7911	0.87538	0.865881	1.01097	0.31203	0.724519	Not DEG	chr6	50915431	50968600
PRKAR2A	8074.13	10467.8	9270.97	-0.374593	0.198322	-1.88881	0.0589171	0.353821	Not DEG	chr13	31426213	31517122
PRKAR2B	1403.22	1422.58	1412.9	-0.0196632	0.477073	-0.0412164	0.967123	0.993065	Not DEG	chr9	106851031	106957510
MAGT1	7978.7	9049.99	8514.34	-0.181776	0.22157	-0.820402	0.411987	0.797037	Not DEG	chrX	61894965	61958517
S1PR4	1217.32	1045.7	1131.51	0.219345	0.431467	0.508369	0.611194	0.900885	Not DEG	chr2	75394740	75398169
ITGA2B	376.886	280.046	328.466	0.42863	0.29942	1.43153	0.152278	0.557478	Not DEG	chr12	18860739	18877381
ENSSSCG00000060319	1.36354	5.76801	3.56578	-2.08149	2.90152	-0.717379	0.47314	0.834306	Not DEG	chr5	17571940	17579995
ENSSSCG00000027903	2396.97	3427.41	2912.19	-0.515921	0.66895	-0.77124	0.440565	0.816016	Not DEG	chr2	61819847	61835657
ENSSSCG00000060315	1370.09	1896.19	1633.14	-0.468894	0.62726	-0.747527	0.454745	0.823557	Not DEG	chr5	63157123	63184274
PHACTR4	2948.99	3735.15	3342.07	-0.34084	0.130659	-2.60861	0.00909102	0.120656	Not DEG	chr6	85412134	85528715
PHACTR1	14788.7	14037	14412.8	0.0752467	0.300406	0.250483	0.802214	0.956726	Not DEG	chr7	9105874	9666881
OR2K2	3.79218	4.72811	4.26014	-0.320949	1.58345	-0.20269	0.839377	0.966844	Not DEG	chr1	252204103	252205053
PHACTR3	26.9553	23.3525	25.1539	0.207602	1.0348	0.20062	0.840995	0.967199	Not DEG	chr17	59625982	59862928
PHACTR2	4991.32	4726.78	4859.05	0.0785122	0.212394	0.369654	0.71164	0.933801	Not DEG	chr1	21443970	21722922
ENSSSCG00000037885	313.917	108.747	211.332	1.53029	0.724473	2.11228	0.0346621	0.267746	Up	chr18	7733175	7734312
ENY2	1012.39	1216.75	1114.57	-0.265416	0.238191	-1.1143	0.26515	0.680733	Not DEG	chr4	28191162	28203485
ENSSSCG00000021535	3.40886	0	1.70443	4.27385	3.9335	1.08653	0.277247	NA	Not DEG	chr13	182160752	182162582
ENSSSCG00000057529	17.843	12.4862	15.1646	0.516485	0.7099	0.727546	0.466892	0.831068	Not DEG	chr2	91054134	91057175
ENSSSCG00000057525	330.298	314.313	322.306	0.0713742	0.922478	0.0773722	NA	NA	Not DEG	chr2	61938694	61985334
VMP1	17940.6	12105.9	15023.3	0.567509	0.246436	2.30287	0.0212863	0.202637	Not DEG	chr12	35933173	36065956
ENSSSCG00000040879	22996.7	27153.9	25075.3	-0.239739	0.245777	-0.975434	0.329345	0.738775	Not DEG	chr13	71630566	71646563
NR1D1	276.826	278.384	277.605	-0.00864185	0.379432	-0.0227758	0.981829	0.995388	Not DEG	chr12	22263657	22271643
NR1D2	5601.96	5236.17	5419.06	0.0973534	0.224192	0.43424	0.664114	0.917635	Not DEG	chr13	10756926	10791210
ENSSSCG00000034284	3800.54	3907.28	3853.91	-0.0399624	0.422433	-0.0946006	0.924632	0.984665	Not DEG	chr6	58941145	58949184
ENSSSCG00000055607	3.09343	4.1819	3.63767	-0.433807	1.6824	-0.25785	0.796523	0.956292	Not DEG	chr15	37991420	37994899
ENSSSCG00000027270	645.392	706.196	675.794	-0.129934	0.332785	-0.390446	0.696207	0.928476	Not DEG	chr1	187482888	187504160
BAZ2B	9037.43	12850.6	10944	-0.507854	0.18822	-2.69819	0.00697169	0.1026	Not DEG	chr15	66254948	66571077
PTCH2	256.698	127.413	192.055	1.01067	0.414569	2.43789	0.0147732	0.163982	Up	chr6	166495763	166512648
PTCH1	1654.12	2088.07	1871.1	-0.336153	0.249832	-1.34552	0.178457	0.592901	Not DEG	chr10	26627425	26703223
TIMM44	1996.94	2304.7	2150.82	-0.206693	0.234658	-0.880828	0.378411	0.778322	Not DEG	chr2	71271805	71287817
RAD9B	142.635	167.3	154.968	-0.231231	0.373552	-0.619007	0.535912	0.86253	Not DEG	chr14	31869684	31903823
RAD9A	2227.94	2545.26	2386.6	-0.191986	0.157576	-1.21837	0.223083	0.638006	Not DEG	chr2	5123134	5129703
ERGIC2	4708.45	5166.23	4937.34	-0.133847	0.121599	-1.10073	0.271015	0.685938	Not DEG	chr5	44334230	44387933
ERGIC3	3745.42	4095.92	3920.67	-0.128992	0.16262	-0.793213	0.427654	0.80824	Not DEG	chr17	38885117	38899138
ERGIC1	6113.28	6932.95	6523.11	-0.181552	0.230364	-0.788109	0.430633	0.809463	Not DEG	chr16	51285493	51330169
B3GAT3	2026.09	2165.44	2095.77	-0.0959217	0.160224	-0.598673	0.549391	0.870264	Not DEG	chr2	9119656	9125061
B3GAT2	1383.76	1346.74	1365.25	0.0392764	0.206706	0.190011	0.849301	0.970374	Not DEG	chr1	50938251	51041583
B3GAT1	8.86304	13.709	11.286	-0.628281	3.5498	-0.176991	0.859516	0.971536	Not DEG	chr9	60995283	61010471
CALM2	26889.6	40962.1	33925.8	-0.607251	0.123106	-4.93274	8.1086e-07	0.000120797	Not DEG	chr3	93372045	93386218
CALM3	11355	10015	10685	0.181196	0.273953	0.661412	0.508348	0.85015	Not DEG	chr6	52506674	52516703
SPG21	4825.61	5795.43	5310.52	-0.264249	0.16788	-1.57403	0.11548	0.490623	Not DEG	chr1	107011547	107036347
CALM1	50892.7	57730.4	54311.6	-0.181877	0.21666	-0.839458	0.401212	0.794091	Not DEG	chr7	112160806	112171744
GSDMA	39.84	11.8533	25.8466	1.74946	1.29665	1.34921	0.17727	0.591785	Not DEG	chr12	22363376	22379068
GSDMB	45.545	16.6031	31.074	1.45307	0.853785	1.70192	0.0887713	0.434092	Not DEG	chr12	22418747	22436086
GSDMD	3741.31	3901.68	3821.5	-0.0604572	0.154359	-0.391666	0.695305	0.928274	Not DEG	chr4	995763	1000271
GSDME	256.813	254.7	255.756	0.0117675	0.40535	0.0290304	0.97684	0.995161	Not DEG	chr18	47526797	47583731
UPK1B	41.0714	63.5515	52.3114	-0.628323	0.598314	-1.05016	0.293646	0.708103	Not DEG	chr13	141013103	141038902
DLGAP2	31.9871	49.821	40.9041	-0.638481	0.511701	-1.24776	0.212119	0.628193	Not DEG	chr15	32600234	33267312
DLGAP3	1.36077	1.26189	1.31133	0.10844	3.86357	0.0280673	0.977609	NA	Not DEG	chr6	91120412	91160214
DLGAP4	6159.47	5364.91	5762.19	0.199217	0.144489	1.37877	0.167965	0.579093	Not DEG	chr17	39570878	39775928
DLGAP5	3092.18	3608.79	3350.48	-0.222805	0.308728	-0.721689	0.470486	0.833525	Not DEG	chr1	184501182	184549993
FBXL15	294.679	324.36	309.519	-0.138181	0.219719	-0.628899	0.529415	0.860718	Not DEG	chr14	113430401	113434347
OIP5	1077.22	1196.14	1136.68	-0.15113	0.162425	-0.93046	0.352133	0.755087	Not DEG	chr1	130036480	130047041
FAM169A	37.7555	25.5149	31.6352	0.567889	0.60776	0.934396	0.3501	0.754788	Not DEG	chr2	83852220	83926871
ENSSSCG00000023596	738.816	744.43	741.623	-0.0113623	0.177106	-0.0641556	0.948846	0.991342	Not DEG	chr14	60999868	61017191
PTPN13	2487.51	1447.9	1967.71	0.780552	0.186826	4.17797	2.94125e-05	0.00186685	Not DEG	chr8	132035151	132249411
ENSSSCG00000062209	8.56752	0	4.28376	5.60334	2.08268	2.69046	0.00713546	0.104108	Up	chr4	91474762	91479910
PTPN11	18258.6	19953.7	19106.2	-0.128073	0.107509	-1.19129	0.233541	0.649457	Not DEG	chr14	39202169	39292003
GPR19	558.005	462.074	510.04	0.272283	0.305063	0.892548	0.372099	0.772727	Not DEG	chr5	59753054	59792656
PTPN14	146.694	201.988	174.341	-0.462037	0.464663	-0.994348	0.320053	0.731503	Not DEG	chr9	129055698	129248578
LYAR	1416.36	1476.87	1446.61	-0.0605042	0.180497	-0.335209	0.737468	0.941117	Not DEG	chr8	6081368	6099857
C2orf81	20.6937	17.3482	19.021	0.252733	0.970865	0.260317	0.794619	0.955845	Not DEG	chr3	68618504	68623410
ENSSSCG00000037718	15.7467	14.9024	15.3246	0.083453	0.785812	0.1062	0.915424	0.983126	Not DEG	chr15	33325821	33327018
C2orf88	65.713	59.5	62.6065	0.141778	0.668298	0.212147	0.831992	0.964019	Not DEG	chr15	94478021	94791775
MZB1	6325.82	3574.08	4949.95	0.823717	0.47005	1.7524	0.0797049	0.407965	Not DEG	chr2	141277544	141279641
TRAPPC6B	1268.68	1331.34	1300.01	-0.0694138	0.330823	-0.209822	0.833807	0.964368	Not DEG	chr1	169709558	169722735
MSMB	1756.37	2935.19	2345.78	-0.740819	0.158617	-4.67048	3.00499e-06	0.000347168	Not DEG	chr14	90533103	90582765
CDK7	2986.4	3029.31	3007.86	-0.0206557	0.232705	-0.0887633	0.92927	0.985931	Not DEG	chr16	47410145	47449364
FOXS1	3327.9	1760.34	2544.12	0.918601	0.219958	4.17626	2.96338e-05	0.00186685	Not DEG	chr17	35523411	35530816
HAPLN4	332.541	466.835	399.688	-0.489658	0.641062	-0.763823	0.444972	0.818112	Not DEG	chr2	58627699	58634450
ENSSSCG00000008990	2661.17	2546.49	2603.83	0.0634503	0.219236	0.289416	0.772263	0.950271	Not DEG	chr8	73305439	73414563
CAMKK2	4988.71	4590.61	4789.66	0.119993	0.274098	0.437773	0.661551	0.917464	Not DEG	chr14	31312049	31366499
CAMKK1	3190.15	2775.45	2982.8	0.200819	0.162514	1.23571	0.216567	0.633254	Not DEG	chr12	49922855	49950605
MYDGF	3570.05	4236.6	3903.33	-0.246925	0.162163	-1.5227	0.127835	0.513729	Not DEG	chr2	74185060	74202301
ENSSSCG00000006842	9.94163	5.93252	7.93708	0.742171	1.51707	0.489214	0.62469	0.906167	Not DEG	chr4	111174962	111225453
ENSSSCG00000040146	19.3078	21.953	20.6304	-0.186038	1.59339	-0.116757	0.907053	0.981462	Not DEG	chr13	29676977	29685937
CHMP3	6895.83	7801.55	7348.69	-0.178054	0.269723	-0.660135	0.509167	0.850841	Not DEG	chr3	58206921	58279248
ENSSSCG00000007464	8.35947	1.63087	4.99517	2.36221	2.24209	1.05358	0.292076	0.706701	Not DEG	chr17	51221144	51221804
CHMP7	6631.35	5138.75	5885.05	0.367872	0.259392	1.41821	0.15613	0.562485	Not DEG	chr14	7390061	7403654
CHMP6	826.919	1094.68	960.801	-0.404461	0.162629	-2.48701	0.0128822	0.149615	Not DEG	chr12	1691823	1698305
CHMP5	6647.41	6948.75	6798.08	-0.0639829	0.368025	-0.173855	0.86198	0.972124	Not DEG	chr10	33211516	33227302
LY6G6C	0	2.7418	1.3709	-3.85108	3.93779	-0.977981	0.328084	NA	Not DEG	chr7	23829791	23832770
LY6G6F	0	2.7418	1.3709	-3.85108	3.93779	-0.977981	0.328084	NA	Not DEG	chr7	23817640	23822382
GALNTL5	655.015	760.475	707.745	-0.215496	0.615679	-0.350013	0.726329	0.939237	Not DEG	chr18	5353769	5433814
IFN-ALPHA-10	11.39	7.44423	9.41713	0.609561	1.44974	0.420461	0.674149	0.921201	Not DEG	chr1	201272569	201273114
TDG	3341.38	3223.82	3282.6	0.0516295	0.10206	0.505872	0.612947	0.901768	Not DEG	chr5	80473234	80492287
ENSSSCG00000043789	44.6553	23.6207	34.138	0.918914	0.484121	1.89811	0.0576818	0.349861	Not DEG	chr11	14134315	14135175
IFN-ALPHA-17	9.58533	3.82605	6.70569	1.32497	1.27552	1.03877	0.298914	0.712985	Not DEG	chr1	201321905	201322450
LOXHD1	707.665	498.951	603.308	0.504478	0.489463	1.03068	0.302692	0.716138	Not DEG	chr1	96080824	96276992
LRRC25	4093.53	5394.64	4744.08	-0.398163	0.32393	-1.22916	0.219011	0.634326	Not DEG	chr2	59401246	59406959
LRRC24	39.8372	7.04402	23.4406	2.49251	1.23089	2.02496	0.0428712	0.300326	Up	chr4	277626	282584
KIAA1522	2639.51	3080.84	2860.18	-0.223018	0.143143	-1.55801	0.119231	0.497884	Not DEG	chr6	89058808	89087839
MPDU1	2352.95	2570.43	2461.69	-0.127592	0.167805	-0.760354	0.447043	0.819088	Not DEG	chr12	52878764	52882863
LRRC20	195.801	407.05	301.426	-1.05517	0.391722	-2.69368	0.00706682	0.103641	Down	chr14	73214203	73296646
GCNT4	70.2618	47.4262	58.844	0.567644	0.83502	0.679798	0.496633	0.845969	Not DEG	chr2	84105655	84134721
GCNT7	569.181	330.353	449.767	0.78453	0.414721	1.8917	0.0585305	0.352615	Not DEG	chr17	57061805	57068505
GCNT1	4184.03	3734.25	3959.14	0.164113	0.221349	0.741425	0.458436	0.825827	Not DEG	chr1	229429066	229468268
GCNT3	38.7357	13.1231	25.9294	1.56215	0.864771	1.80643	0.0708507	0.38765	Not DEG	chr1	112422879	112540983
GCNT2	3336.24	3142.26	3239.25	0.0864561	0.228371	0.378578	0.705001	0.932635	Not DEG	chr7	7328839	7330657
ENSSSCG00000000854	25.5867	4.90633	15.2465	2.37506	1.37426	1.72825	0.0839433	0.419669	Not DEG	chr5	80694230	80858598
LPCAT4	828.45	730.023	779.236	0.182431	0.218972	0.833125	0.404774	0.795855	Not DEG	chr7	80141203	80149077
ENSSSCG00000047493	43.9034	47.5485	45.7259	-0.116064	0.437164	-0.265492	0.79063	0.95498	Not DEG	chr3	46129378	46131404
LPCAT2	5942.73	3955.11	4948.92	0.587517	0.176346	3.33162	0.000863405	0.0235743	Not DEG	chr6	29998488	30056862
LPCAT3	5125.03	6648.68	5886.85	-0.3755	0.165358	-2.27083	0.0231573	0.212962	Not DEG	chr5	63708020	63746103
LPCAT1	3489.28	1689.5	2589.39	1.04634	0.392036	2.669	0.00760767	0.108926	Up	chr16	79134465	79173772
TAGLN	526.089	770.166	648.127	-0.549897	0.370868	-1.48273	0.138146	0.531785	Not DEG	chr9	44560785	44567385
CCDC178	4.09063	8.03024	6.06044	-0.972347	2.77137	-0.350854	0.725698	0.939237	Not DEG	chr6	116764203	117202212
SNAPC3	1920.24	1962.3	1941.27	-0.0312206	0.35582	-0.0877427	0.930081	0.986114	Not DEG	chr1	207215738	207252396
CCDC171	198.116	239.341	218.728	-0.272562	0.547797	-0.497561	0.618794	0.903272	Not DEG	chr1	206792212	207142837
CCDC172	3.06174	1.2054	2.13357	1.33915	3.82864	0.349773	0.726509	NA	Not DEG	chr14	126549331	126636518
CCDC174	2316.51	2439.61	2378.06	-0.0745543	0.149915	-0.497311	0.61897	0.903272	Not DEG	chr13	69895325	69915655
CCDC175	5.44586	0	2.72293	4.94969	3.64049	1.35962	0.173949	0.586612	Not DEG	chr1	188624669	188691691
PDK1	4451.17	5687.19	5069.18	-0.353555	0.21005	-1.6832	0.092337	0.442858	Not DEG	chr15	78608432	78652962
PDK3	4051.47	3217.11	3634.29	0.332679	0.384516	0.865188	0.386935	0.784636	Not DEG	chrX	20486341	20602664
PDK2	860.561	860.75	860.656	-0.000401257	0.438921	-0.000914189	0.999271	0.999771	Not DEG	chr12	26274606	26301878
EBP	1560.04	1715.57	1637.81	-0.137162	0.164615	-0.833228	0.404716	0.795855	Not DEG	chrX	42670633	42678570
PDK4	678.126	1191.45	934.79	-0.813313	0.337375	-2.41071	0.0159216	0.172054	Not DEG	chr9	75246002	75260134
LNPEP	22947.1	25139.1	24043.1	-0.13161	0.165245	-0.796453	0.425769	0.807012	Not DEG	chr2	103567602	103661070
SEC61A1	32383.3	32985.7	32684.5	-0.0265794	0.13686	-0.194209	0.846012	0.968629	Not DEG	chr13	72254464	72269914
SEC61A2	1306.62	1234.08	1270.35	0.0823544	0.167512	0.491633	0.622979	0.90527	Not DEG	chr10	59773852	59817010
ALPL	59.0469	37.6749	48.3609	0.647607	1.46609	0.441723	0.65869	0.916554	Not DEG	chr6	79589045	79649644
PECR	2820.45	4115.12	3467.79	-0.545012	0.194921	-2.79607	0.00517282	0.0842282	Not DEG	chr15	118295119	118335835
ENSSSCG00000061715	1098.66	928.468	1013.57	0.242886	0.505152	0.480817	0.630646	0.909036	Not DEG	chr1	202378530	202385091
DDIT3	1915.06	2072.66	1993.86	-0.114159	0.255993	-0.445945	0.655637	0.915773	Not DEG	chr5	22785445	22789829
DDIT4	3973.41	1439.37	2706.39	1.46484	0.272626	5.37307	7.74093e-08	1.8062e-05	Up	chr14	75117710	75119902
RIIAD1	3.10192	0	1.55096	4.13724	3.93615	1.05109	0.293218	NA	Not DEG	chr4	97495819	97507684
PALS2	664.108	630.365	647.237	0.0754839	0.368929	0.204603	0.837883	0.966039	Not DEG	chr18	47593049	47710570
PALS1	2619.12	2919.16	2769.14	-0.156542	0.282377	-0.554373	0.579323	0.885697	Not DEG	chr7	90984394	91055620
PRKCI	2050.11	2493.82	2271.96	-0.282772	0.192893	-1.46595	0.142661	0.540807	Not DEG	chr13	108913173	108997931
ENSSSCG00000054409	7431.38	4731.44	6081.41	0.65137	0.394214	1.65232	0.0984685	0.456287	Not DEG	chr9	45645250	45659360
PTPMT1	573.743	689.596	631.67	-0.265407	0.475788	-0.557827	0.576963	0.884942	Not DEG	chr2	15043613	15052831
VMO1	687.303	187.719	437.511	1.87183	0.686782	2.72551	0.00642022	0.0967477	Up	chr12	52104400	52109987
ENSSSCG00000050715	337.458	95.0017	216.23	1.82907	0.501117	3.64998	0.000262259	0.00999562	Up	chr2	130006449	130011981
ENSSSCG00000050713	5.45418	0	2.72709	4.95179	3.9235	1.26209	0.206918	0.622292	Not DEG	chr10	6852337	6859528
ENSSSCG00000012627	39.2857	59.752	49.5188	-0.607162	0.674316	-0.900412	0.367901	0.768614	Not DEG	chrX	97748844	97807915
NPC2	39878.3	48152.7	44015.5	-0.27201	0.226356	-1.20169	0.229483	0.643546	Not DEG	chr7	97730516	97740331
NPC1	19910	22819.3	21364.6	-0.19676	0.17684	-1.11265	0.265861	0.681731	Not DEG	chr6	108402879	108450990
RAB3GAP2	13813.2	13524.2	13668.7	0.030512	0.142059	0.214783	0.829936	0.963039	Not DEG	chr10	9734768	9828525
BHLHA15	1748.19	1287.01	1517.6	0.44186	0.454526	0.972134	0.330984	0.740398	Not DEG	chr3	5410518	5414072
RAB3GAP1	4715.86	4986.21	4851.04	-0.0804358	0.117457	-0.684811	0.493463	0.844892	Not DEG	chr15	16763990	16816754
C3orf52	35.1306	55.7599	45.4453	-0.667963	0.525534	-1.27102	0.203723	0.618827	Not DEG	chr13	147647080	147680114
ENSSSCG00000045256	922.848	795.784	859.316	0.213636	0.356617	0.599061	0.549132	0.870097	Not DEG	chr2	40944178	40951004
DAG1	5227.59	4942.14	5084.87	0.0809885	0.162635	0.497977	0.6185	0.903181	Not DEG	chr13	32029522	32092450
ETHE1	2382.18	3259.37	2820.77	-0.452195	0.227885	-1.98431	0.0472208	0.314738	Not DEG	chr6	50375841	50396237
SGSM3	1699.13	1907.66	1803.4	-0.167024	0.175622	-0.95104	0.341584	0.747043	Not DEG	chr5	7968097	8017768
KDM1A	3872.71	3703.89	3788.3	0.0642458	0.1972	0.325791	0.744583	0.942049	Not DEG	chr6	80903424	80971873
KDM1B	5997.67	5465.25	5731.46	0.134174	0.143656	0.933996	0.350306	0.754788	Not DEG	chr7	13845942	13901255
CIAO2A	1617.76	2365.46	1991.61	-0.548178	0.191263	-2.8661	0.0041556	0.07312	Not DEG	chr1	107951646	107969298
CIAO2B	1190.98	1222.71	1206.84	-0.0381096	0.158966	-0.239734	0.810536	0.958177	Not DEG	chr6	27610470	27612592
ENSSSCG00000051040	16.3569	18.0605	17.2087	-0.145214	1.36011	-0.106766	0.914975	0.983126	Not DEG	chr4	109121384	109122075
CKS1B	995.364	1198.68	1097.02	-0.268125	0.288689	-0.928769	0.353009	0.755903	Not DEG	chr4	94815771	94819597
FCER1G	20732.6	26900.1	23816.3	-0.375714	0.249123	-1.50814	0.131517	0.520887	Not DEG	chr4	89242472	89246450
BTG4	4.08232	0	2.04116	4.53396	3.9291	1.15394	0.248523	NA	Not DEG	chr9	39237461	39301588
BTG3	1289.74	666.954	978.347	0.951246	0.218304	4.35744	1.31593e-05	0.000988868	Not DEG	chr13	182208958	182227971
BTG2	2135.74	1694.17	1914.95	0.334004	0.227699	1.46686	0.142413	0.540133	Not DEG	chr9	64031832	64035837
SOSTDC1	1.70097	0	0.850483	3.2714	3.96015	0.826078	0.40876	NA	Not DEG	chr9	85743341	85747591
SRD5A2	9.26419	5.26558	7.26488	0.820761	1.40318	0.584929	0.558595	0.875636	Not DEG	chr3	107840200	107918350
SRD5A1	1335.15	1126.61	1230.88	0.245201	0.269027	0.911436	0.362066	0.764606	Not DEG	chr16	75310211	75335391
ARMT1	1401.58	1748.1	1574.84	-0.318808	0.186088	-1.71321	0.0866738	0.428649	Not DEG	chr1	14772610	14795318
ENSSSCG00000002825	501.534	30.4504	265.992	4.0413	2.67725	1.5095	NA	NA	Not DEG	chr6	29884250	29912902
GGA1	7380.26	8170	7775.13	-0.146659	0.12612	-1.16285	0.24489	0.660195	Not DEG	chr5	10190367	10213477
GGA3	9152.74	7959.86	8556.3	0.201456	0.182507	1.10382	0.26967	0.685127	Not DEG	chr12	6055696	6074478
GGA2	19776.5	30750.3	25263.4	-0.636829	0.117951	-5.39912	6.69684e-08	1.64829e-05	Not DEG	chr3	22695765	22736581
ENSSSCG00000048840	2.05311	0.959547	1.50633	1.10004	1.8714	0.587819	0.556653	NA	Not DEG	chr15	123844757	123845860
FHOD1	7204.13	6123.18	6663.65	0.234551	0.285509	0.821518	0.411351	0.796753	Not DEG	chr6	27867502	27883079
FHOD3	20.4031	14.9541	17.6786	0.443995	0.944426	0.470122	0.638268	0.910964	Not DEG	chr6	120036845	120586816
GJC2	3.45129	19.3492	11.4003	-2.49019	1.48468	-1.67726	0.093492	0.444927	Not DEG	chr2	51258207	51267962
GJC3	646.428	974.823	810.625	-0.592474	0.186836	-3.17109	0.0015187	0.0359232	Not DEG	chr3	7839151	7848761
GJC1	59.342	56.2741	57.8081	0.0760141	0.883622	0.0860256	0.931446	0.986288	Not DEG	chr12	18526595	18560218
ENSSSCG00000063547	24.334	25.1923	24.7631	-0.0528102	0.803654	-0.0657126	0.947607	0.991191	Not DEG	chr12	47108417	47108680
PSMB9	6591.67	4273.23	5432.45	0.625356	0.2357	2.65319	0.00797349	0.112098	Not DEG	chr7	25062367	25077523
PSMB8	20896.1	16314	18605	0.357132	0.171217	2.08584	0.0369929	0.278279	Not DEG	chr7	25058465	25062245
PSMB7	5486.33	6568.68	6027.51	-0.259765	0.170732	-1.52148	0.12814	0.514314	Not DEG	chr1	265172237	265235387
PSMB4	8776.19	8506.39	8641.29	0.0450527	0.164274	0.274253	0.78389	0.952885	Not DEG	chr4	97835547	97837921
PSMB3	4926.44	5512.85	5219.64	-0.162252	0.18296	-0.886815	0.375178	0.775425	Not DEG	chr12	23346978	23357615
PSMB2	5545.59	5840.16	5692.88	-0.0746646	0.165394	-0.451435	0.651676	0.914134	Not DEG	chr6	91783058	91829908
ENSSSCG00000044127	1143.79	1114.28	1129.03	0.037445	0.199132	0.188041	0.850844	0.970455	Not DEG	chr1	128715231	128801764
LMBR1L	1324.77	1197.43	1261.1	0.145953	0.120886	1.20736	0.227295	0.640974	Not DEG	chr5	15121554	15135252
ACKR2	1093.31	580.367	836.84	0.913643	0.809699	1.12837	NA	NA	Not DEG	chr13	26288584	26329581
ART5	15.9573	0.946417	8.45187	4.06855	1.80768	2.2507	0.0244045	0.219408	Up	chr9	6442459	6449199
LTN1	7101.85	6685.05	6893.45	0.0873287	0.137961	0.632997	0.526736	0.859074	Not DEG	chr13	192295766	192358717
VPS13D	23468.4	20361.4	21914.9	0.204886	0.121007	1.69318	0.090422	0.438253	Not DEG	chr6	72256828	72510058
NACC1	5467.24	5111.35	5289.29	0.097161	0.178728	0.543624	0.5867	0.889002	Not DEG	chr2	65922126	65938759
VPS13A	9376.07	8764.18	9070.13	0.097365	0.216578	0.449561	0.653027	0.914444	Not DEG	chr1	230069368	230331200
SH3KBP1	11077.2	9014.97	10046.1	0.297232	0.193287	1.53777	0.124104	0.506769	Not DEG	chrX	15885069	16224183
VPS13C	38544.9	53837.5	46191.2	-0.482073	0.219442	-2.19681	0.0280341	0.237695	Not DEG	chr1	109931264	110104241
VPS13B	26113.2	24979.2	25546.2	0.0640652	0.155972	0.410749	0.681257	0.923164	Not DEG	chr4	37090936	37820419
BEX5	1.36354	0	0.681772	2.95239	3.97326	0.743064	0.457443	NA	Not DEG	chrX	83607375	83609794
BEX4	27.0943	8.86625	17.9803	1.60597	1.26553	1.26901	0.204437	0.619919	Not DEG	chrX	84147183	84149084
BEX1	27.1349	7.32193	17.2284	1.8966	1.25741	1.50833	0.131469	0.520816	Not DEG	chrX	84222959	84224613
TMEM160	250.896	305.24	278.068	-0.283113	0.312767	-0.905187	0.365366	0.767283	Not DEG	chr6	52874828	52877190
TMEM163	81.0602	85.513	83.2866	-0.0770082	0.502392	-0.153283	0.878175	0.975357	Not DEG	chr15	17262138	17543398
TMEM165	3349.68	3622.4	3486.04	-0.11299	0.10572	-1.06877	0.285175	0.699875	Not DEG	chr8	54751572	54787886
TMEM164	5533.43	5365.21	5449.32	0.0445693	0.283106	0.15743	0.874906	0.975074	Not DEG	chrX	90106036	90289669
TMEM169	2.72709	8.74592	5.73651	-1.67888	1.95987	-0.856627	0.391651	0.786599	Not DEG	chr15	118346943	118352707
TMEM168	3971.2	3995.35	3983.28	-0.00879424	0.150896	-0.0582801	0.953525	0.992275	Not DEG	chr18	32927748	32957960
EVI2B	17749	21124.3	19436.7	-0.251178	0.212532	-1.18183	0.237272	0.652495	Not DEG	chr12	43553898	43561755
FOXN1	8.99189	32.4416	20.7167	-1.85273	1.2119	-1.52878	0.126318	0.511852	Not DEG	chr12	44765258	44795260
FOXN2	14258.2	13123.6	13690.9	0.119622	0.200705	0.596009	0.551169	0.871069	Not DEG	chr3	92268787	92336857
FOXN3	13765.8	14568.3	14167	-0.0817357	0.373921	-0.218591	0.826969	0.962413	Not DEG	chr7	111039633	111451893
NICN1	916.947	1529.53	1223.24	-0.738118	0.164022	-4.50011	6.79172e-06	0.000630294	Not DEG	chr13	32002660	32007217
COL14A1	112.256	192.817	152.537	-0.780334	0.761785	-1.02435	0.30567	0.717711	Not DEG	chr4	18690198	18924971
ENSSSCG00000050878	152.751	96.4406	124.596	0.663754	0.469335	1.41424	0.15729	0.563809	Not DEG	chr6	57585606	57591773
ENSSSCG00000050876	200.407	158.414	179.411	0.338883	0.375929	0.901455	0.367346	0.768395	Not DEG	chr14	34570538	34579002
IFFO1	7327	6522.44	6924.72	0.167842	0.14143	1.18675	0.235327	0.650847	Not DEG	chr5	64116150	64129274
TAP2	15972.4	8474.63	12223.5	0.914336	0.210853	4.33637	1.44854e-05	0.0010468	Not DEG	chr7	25045685	25056300
SNAP91	1.36354	0	0.681772	2.95239	3.97326	0.743064	0.457443	NA	Not DEG	chr1	82541018	82698633
ENSSSCG00000015489	3.14435	11.6319	7.38813	-1.89119	2.13424	-0.886119	0.375553	0.775915	Not DEG	chr9	115871555	115933092
SRP14	2217.43	2725.42	2471.43	-0.297723	0.143035	-2.08147	0.0373909	0.27974	Not DEG	chr1	131241612	131253411
MACROD2	31.6904	51.0668	41.3786	-0.687489	0.951864	-0.722255	0.470138	0.833439	Not DEG	chr17	22635284	24683549
MACROD1	143.046	158.742	150.894	-0.151455	0.444401	-0.340808	0.733248	0.940285	Not DEG	chr2	7939125	8088595
SRP19	3423.55	4128.42	3775.99	-0.270192	0.161597	-1.67201	0.0945225	0.44676	Not DEG	chr2	116890800	116901444
GPER1	105.714	73.093	89.4034	0.533891	0.305375	1.74831	0.0804101	0.410215	Not DEG	chr3	712160	715980
ENSSSCG00000053372	4.09063	0	2.04532	4.53683	3.92906	1.15469	0.248219	NA	Not DEG	chr12	49054346	49078407
KRR1	2834.78	3639.93	3237.35	-0.360636	0.111119	-3.24549	0.00117248	0.0297641	Not DEG	chr5	38809854	38821731
STRN	10789	11702	11245.5	-0.11718	0.0966806	-1.21203	0.225501	0.639132	Not DEG	chr3	103249884	103351902
ENSSSCG00000051837	420.767	538.653	479.71	-0.356312	0.175558	-2.0296	0.042397	0.298396	Not DEG	chr2	86326342	86334635
ENSSSCG00000051836	6.55823	8.63691	7.59757	-0.398212	0.963873	-0.413138	0.679506	0.922687	Not DEG	chr2	66824440	66827161
ENSSSCG00000046508	3.06797	0	1.53399	4.12188	3.93646	1.0471	0.295052	NA	Not DEG	chr17	61151529	61152701
ENSSSCG00000056828	62.8949	29.7014	46.2982	1.08408	0.889046	1.21938	0.222701	0.637776	Not DEG	chr18	18121449	18122951
C8orf48	5.58995	3.63371	4.61183	0.622779	2.92043	0.213249	0.831133	0.963424	Not DEG	chr17	1610565	1611374
TP53I3	217.201	223.426	220.313	-0.0414054	0.308583	-0.134179	0.893261	0.97908	Not DEG	chr3	114600224	114605448
LRRC57	2817.31	3425.84	3121.58	-0.282244	0.182488	-1.54664	0.121951	0.502588	Not DEG	chr1	128839204	128847431
SLC18A2	1088.07	1718.88	1403.47	-0.659795	0.278721	-2.36722	0.0179222	0.185013	Not DEG	chr14	127357555	127396533
SLC18A1	3468.3	1704.83	2586.56	1.02455	0.383458	2.67186	0.00754317	0.108289	Up	chr14	4243557	4275243
CCDC97	5286.67	5061.28	5173.98	0.0628049	0.152951	0.410621	0.681351	0.923164	Not DEG	chr6	49318652	49328000
RALBP1	13081.2	16164.9	14623	-0.305382	0.217537	-1.40382	0.160373	0.568131	Not DEG	chr6	98550933	98598206
ZNF831	3015.56	2627.97	2821.77	0.198553	0.277771	0.71481	0.474727	0.835202	Not DEG	chr17	59277483	59383850
ZNF830	4705.85	4632.62	4669.24	0.0225562	0.154973	0.145549	0.884277	0.976892	Not DEG	chr12	40201556	40205076
ENSSSCG00000022957	10893.7	10936.3	10915	-0.00562881	0.153393	-0.0366954	0.970728	0.993748	Not DEG	chr11	359590	419653
LRIF1	2509.04	2228.02	2368.53	0.171273	0.216203	0.792186	0.428252	0.808292	Not DEG	chr4	109271728	109292310
PHAX	4209.78	5451.51	4830.64	-0.37295	0.257507	-1.44831	0.14753	0.549448	Not DEG	chr2	129713643	129724535
ENSSSCG00000050056	9.69981	5.86728	7.78355	0.727411	1.55979	0.466353	0.640963	0.911201	Not DEG	chr18	50033519	50042968
ENSSSCG00000050050	64.7256	60.661	62.6933	0.0916849	0.687229	0.133412	0.893867	0.97908	Not DEG	chr15	2462723	2465973
TMEM44	386.812	66.8788	226.845	2.53216	0.883483	2.86611	0.00415547	0.07312	Up	chr13	131578857	131613767
ENSSSCG00000050058	587.921	454.299	521.11	0.372048	0.295773	1.25788	0.208434	0.623428	Not DEG	chr2	85891611	85898298
ZPBP	172.375	157.825	165.1	0.127393	0.408343	0.311975	0.75506	0.945417	Not DEG	chr9	136105129	136186744
SLC17A8	151.677	137.682	144.68	0.139016	0.698869	0.198916	0.842328	0.967618	Not DEG	chr5	83741715	83800808
SLC17A9	1642.7	1522.91	1582.8	0.109288	0.174561	0.626076	0.531265	0.861125	Not DEG	chr17	62186112	62200084
RAB33B	913.911	1455.77	1184.84	-0.671616	0.657192	-1.02195	0.306806	0.719013	Not DEG	chr8	87545116	87570545
SLC17A5	2415.69	3030.12	2722.91	-0.326893	0.142433	-2.29507	0.0217291	0.205182	Not DEG	chr1	92286841	92342776
ENSSSCG00000057886	116.298	141.073	128.685	-0.279249	0.593687	-0.470364	0.638095	0.910806	Not DEG	chr4	108974439	108982290
SLC17A1	12.6569	14.5189	13.5879	-0.198989	0.94647	-0.210243	0.833478	0.964368	Not DEG	chr7	20523022	20574460
SLC17A2	28.3658	41.942	35.1539	-0.563321	0.772218	-0.729484	0.465706	0.829914	Not DEG	chr7	20644244	20663423
MAP3K20	4955.06	7805.19	6380.13	-0.655544	0.253199	-2.58905	0.00962409	0.124578	Not DEG	chr15	79173033	79380993
ENSSSCG00000035447	12.0367	17.7675	14.9021	-0.562664	1.01456	-0.554592	0.579174	0.885697	Not DEG	chr6	13351189	13352019
ITCH	13748.8	14542.6	14145.7	-0.0809552	0.159508	-0.50753	0.611783	0.900885	Not DEG	chr17	37810235	37918209
CHMP4A	2982.44	3065.34	3023.89	-0.0396159	0.11734	-0.337617	0.735652	0.940916	Not DEG	chr7	75089423	75097761
CHMP4B	9039.49	10430.4	9734.96	-0.206502	0.181507	-1.13771	0.255243	0.671123	Not DEG	chr17	37285442	37334101
CHMP4C	61.3442	66.444	63.8941	-0.116916	0.50922	-0.229598	0.818404	0.959471	Not DEG	chr4	54859930	54895192
COBLL1	696.284	400.106	548.195	0.799774	0.294266	2.71786	0.00657062	0.0983161	Not DEG	chr15	71343751	71498205
TMEM255B	4.08232	1.26189	2.6721	1.69275	3.81802	0.443357	0.657507	0.916475	Not DEG	chr11	78816867	78837980
TMEM255A	92.3475	145.174	118.761	-0.653623	0.670806	-0.974385	0.329866	0.739162	Not DEG	chrX	98413949	98464660
ST7	1797.63	2677.1	2237.36	-0.574586	0.266282	-2.15781	0.0309425	0.251125	Not DEG	chr18	29027811	29285505
ENSSSCG00000059484	1245.39	966.009	1105.7	0.366309	0.240931	1.52039	0.128413	0.514957	Not DEG	chr5	89686021	89690012
ENSSSCG00000047263	2.04393	0.602699	1.32331	1.74733	3.33912	0.523292	0.600771	NA	Not DEG	chr1	201254261	201257287
ZNF304	819.498	707.085	763.292	0.212539	0.270017	0.787134	0.431203	0.809467	Not DEG	chr6	61740708	61748689
ZNF300	1018.77	734.136	876.453	0.472504	0.211142	2.23785	0.0252309	0.223175	Not DEG	chr2	151842009	151856042
PPP3CA	7265.78	5967.29	6616.53	0.284083	0.166721	1.70394	0.0883924	0.433112	Not DEG	chr8	119428779	119753105
PPP3CB	8767.27	8222.91	8495.09	0.0925036	0.218273	0.423798	0.671713	0.921201	Not DEG	chr14	76248841	76305328
PPP3CC	2108.39	1490.93	1799.66	0.499966	0.252641	1.97896	0.0478206	0.316746	Not DEG	chr14	6711442	6794667
LIF	94.681	34.1802	64.4306	1.46795	1.06639	1.37656	0.168649	0.580063	Not DEG	chr14	47221560	47238749
RPL12	18148.2	21341.1	19744.7	-0.233811	0.143693	-1.62715	0.103704	0.469114	Not DEG	chr1	267961404	267964881
ENSSSCG00000046579	199.462	206.676	203.069	-0.0508615	0.276302	-0.184079	0.853951	0.971107	Not DEG	chr11	9578053	9690651
IFT88	2120.2	2267.37	2193.78	-0.0967749	0.252856	-0.382727	0.701922	0.9313	Not DEG	chr11	943469	1025613
TSSK2	64.3855	59.715	62.0503	0.106889	0.565914	0.188879	0.850188	0.970379	Not DEG	chr14	50943017	50944093
ADRA2A	3.80638	3.9472	3.87679	-0.050024	2.20119	-0.0227259	0.981869	0.995388	Not DEG	chr14	121469527	121470924
ADRA2B	27.2376	2.83925	15.0384	3.26064	2.43773	1.33757	0.181037	0.595475	Not DEG	chr3	45760541	45764175
ADRA2C	6.84335	19.2065	13.0249	-1.48501	0.928257	-1.59978	0.109646	0.480365	Not DEG	chr8	2320226	2321608
TEX26	13.7948	12.7341	13.2644	0.114151	0.842743	0.135452	0.892254	0.979017	Not DEG	chr11	7566491	7593532
TEX28	6.12971	5.7553	5.9425	0.0918922	2.07481	0.0442894	0.964674	0.993008	Not DEG	chrX	124828225	124834315
ENSSSCG00000056043	1178.59	1442.03	1310.31	-0.29125	0.249844	-1.16573	0.243725	0.659749	Not DEG	chr18	14248967	14255676
SYT8	6.91955	6.93104	6.9253	-0.00469986	2.80395	-0.00167616	0.998663	0.999638	Not DEG	chr2	1247878	1250437
SYT9	15.0329	11.8802	13.4565	0.338727	1.69144	0.20026	0.841277	0.967261	Not DEG	chr9	2191765	2391921
MTCH1	9614.76	11423.1	10518.9	-0.248637	0.279113	-0.890809	0.373032	0.773713	Not DEG	chr7	32617426	32635575
SYT2	1.39749	8.04594	4.72171	-2.53233	2.13289	-1.18728	0.235118	0.650719	Not DEG	chr10	24638704	24669846
TIAL1	9734.05	10418	10076	-0.0979464	0.118732	-0.824935	0.409409	0.796536	Not DEG	chr14	129441211	129467112
FUBP3	3192.49	3807.69	3500.09	-0.254239	0.116838	-2.176	0.0295553	0.244848	Not DEG	chr1	270652450	270702918
FUBP1	13636.8	12150.6	12893.7	0.16647	0.0861851	1.93154	0.0534157	0.334556	Not DEG	chr6	135281521	135318714
MARCO	663.657	688.974	676.316	-0.0537226	0.377678	-0.142244	0.886887	0.977723	Not DEG	chr15	24503108	24541283
SAP30	929.09	1280.32	1104.71	-0.462466	0.293349	-1.57651	0.114909	0.490492	Not DEG	chr14	16673318	16681928
NBL1	247.296	222.229	234.763	0.154346	0.406559	0.37964	0.704212	0.932307	Not DEG	chr6	78059392	78071604
ENSSSCG00000057311	0	0.630945	0.315472	-1.73762	4.03926	-0.430183	0.667063	NA	Not DEG	chr2	31121581	31124401
ENSSSCG00000057314	3015.36	3445.5	3230.43	-0.192354	0.18418	-1.04438	0.29631	0.710664	Not DEG	chr1	219790490	219802079
DRC7	76.4337	24.0219	50.2278	1.67037	0.623321	2.67979	0.00736681	0.106386	Up	chr6	19603399	19629172
DRC3	894.739	693.224	793.982	0.368471	0.318108	1.15832	0.246733	0.661777	Not DEG	chr12	60633177	60651849
DRC1	91.6447	57.9483	74.7965	0.658831	0.488507	1.34866	0.177446	0.591943	Not DEG	chr3	112581779	112621623
C1orf53	74.3907	113.914	94.1526	-0.614979	0.477906	-1.28682	0.198156	0.613656	Not DEG	chr10	20732774	20737947
C1orf52	228.475	265.474	246.975	-0.216846	0.250268	-0.866455	0.38624	0.784013	Not DEG	chr4	130659924	130662089
C1orf56	444.791	357.393	401.092	0.315857	0.282681	1.11736	0.26384	0.67932	Not DEG	chr4	98180367	98183464
C1orf54	2914.61	4084.4	3499.5	-0.486846	0.661074	-0.736446	0.461459	0.827424	Not DEG	chr4	98805588	98814563
ENSSSCG00000054588	73.5843	44.5437	59.064	0.72598	0.505221	1.43696	0.150731	0.55464	Not DEG	chr13	21940926	21942408
ENSSSCG00000055815	0.698744	1.26189	0.980317	-0.857292	3.92779	-0.218263	0.827224	NA	Not DEG	chr16	28495515	28499215
ENSSSCG00000054586	47.383	57.8296	52.6063	-0.287663	0.886776	-0.324392	0.745642	0.942049	Not DEG	chrX	106919204	106922552
ENSSSCG00000054584	0	1.2054	0.602699	-2.67511	3.97651	-0.672729	0.50112	NA	Not DEG	chr2	122208650	122372324
SMPD4	3613.43	3350.58	3482.01	0.108945	0.115756	0.941161	0.346622	0.75193	Not DEG	chr14	50663608	50689352
SMPD1	6249.9	6408.42	6329.16	-0.0361051	0.352145	-0.102529	0.918337	0.98392	Not DEG	chr9	3324442	3328457
SMPD3	1090.39	688.159	889.274	0.664168	0.4329	1.53423	0.124973	0.50875	Not DEG	chr6	28938290	29025357
SMPD2	3616.93	4013.36	3815.15	-0.150085	0.184931	-0.811574	0.417036	0.800215	Not DEG	chr1	75508350	75512153
BRIP1	618.28	628.806	623.543	-0.0240571	0.241027	-0.0998106	0.920495	0.984665	Not DEG	chr12	36498205	36635973
PDE11A	41.765	28.6826	35.2238	0.541661	1.19316	0.45397	0.64985	0.91406	Not DEG	chr15	83365723	83757934
ENSSSCG00000059753	1.70097	1.3709	1.53593	0.318801	3.84488	0.0829157	0.933919	NA	Not DEG	chr9	4757248	4758204
ENSSSCG00000034749	3719.6	3628.74	3674.17	0.035757	0.339853	0.105213	0.916207	0.983141	Not DEG	chr1	261228701	261231274
ENSSSCG00000034745	3.40886	0	1.70443	4.27385	3.9335	1.08653	0.277247	NA	Not DEG	chr9	4127623	4128732
ENSSSCG00000031991	918.519	1065.89	992.203	-0.214697	0.154396	-1.39056	0.164358	0.575287	Not DEG	chr10	679328	714793
ENSSSCG00000034740	22.6834	46.1718	34.4276	-1.02769	0.667737	-1.53906	0.123789	0.50587	Not DEG	chr14	14950487	14954836
TTC28	1595.78	1433.6	1514.69	0.154452	0.204051	0.756927	0.449093	0.821013	Not DEG	chr14	45320600	45925098
TTC29	18.1839	21.7098	19.9468	-0.255141	0.672551	-0.379363	0.704418	0.932435	Not DEG	chr8	81746489	81982760
TTC24	32.2558	43.9532	38.1045	-0.444514	0.579784	-0.76669	0.443266	0.817371	Not DEG	chr4	93500564	93510815
TTC26	189.763	146.151	167.957	0.377393	0.359141	1.05082	0.293342	0.707848	Not DEG	chr18	10462669	10509565
TTC27	2399.87	2446.47	2423.17	-0.0277964	0.196996	-0.141101	0.88779	0.977778	Not DEG	chr3	106821423	106999102
PATL2	143.32	100.829	122.074	0.505484	0.314492	1.60731	0.107987	0.477714	Not DEG	chr1	126890892	126899991
TTC22	254.792	162.574	208.683	0.647699	0.643809	1.00604	0.314395	0.726346	Not DEG	chr6	157556184	157579161
PATL1	20246.6	17784.1	19015.4	0.187087	0.263928	0.708856	0.478414	0.837801	Not DEG	chr2	11827773	11857691
ENSSSCG00000061291	7.84904	11.7726	9.81079	-0.583647	1.05276	-0.554399	0.579306	0.885697	Not DEG	chr9	2715341	2716285
ENSSSCG00000033286	41.307	111.992	76.6496	-1.43889	0.905196	-1.58959	0.111928	0.485316	Not DEG	chr12	25314237	25321975
ENO1	62160.6	63209.5	62685.1	-0.0241403	0.161058	-0.149886	0.880855	0.97609	Not DEG	chr6	69385879	69401151
ENO2	111.242	43.7413	77.4915	1.34825	0.43391	3.10721	0.00188863	0.0418728	Up	chr5	63799930	63809410
ENO3	859.628	384.496	622.062	1.16024	0.422195	2.74812	0.00599387	0.0920379	Up	chr12	51954613	51961496
ENO4	120.464	241.391	180.927	-1.00339	0.536472	-1.87035	0.0614347	0.361988	Not DEG	chr14	127036991	127066048
ENSSSCG00000022236	45460.6	55944.1	50702.4	-0.299368	0.345621	-0.866176	0.386394	0.784013	Not DEG	chr9	6746752	6750799
OBSCN	3914.32	3433.12	3673.72	0.189179	0.228593	0.827582	0.407907	0.796536	Not DEG	chr2	51285488	51534236
ENSSSCG00000047904	4.83752	4.37267	4.6051	0.152395	1.77939	0.0856443	0.931749	0.986288	Not DEG	chrX	45701969	45776059
MCL1	59267.4	45984.3	52625.9	0.366089	0.134657	2.71867	0.0065544	0.0982026	Not DEG	chr4	98534812	98567006
SORBS1	323.513	254.928	289.221	0.343445	0.392011	0.876111	0.38097	0.780227	Not DEG	chr14	106895765	107137561
SORBS3	1693.69	1629.61	1661.65	0.0556693	0.441378	0.126126	0.899632	0.979701	Not DEG	chr14	6808166	6828975
SORBS2	375.988	402.999	389.494	-0.100737	0.337672	-0.298329	0.765452	0.948246	Not DEG	chr15	46585602	46795038
ODC1	15420.9	12668.6	14044.7	0.283625	0.367725	0.771295	0.440532	0.816016	Not DEG	chr3	126087242	126096051
IL18RAP	1034.27	371.017	702.644	1.47912	0.48283	3.06343	0.00218813	0.0469205	Up	chr3	51762486	51794471
EOMES	7129.06	4727.42	5928.24	0.592669	0.643347	0.921228	0.356932	0.75917	Not DEG	chr13	14209736	14215797
ENSSSCG00000041422	10.9193	3.60447	7.26187	1.60551	1.54985	1.03591	0.300244	0.713852	Not DEG	chr8	97585583	97590770
ENSSSCG00000030735	17.3713	21.6767	19.524	-0.320182	1.47953	-0.216408	0.82867	0.962896	Not DEG	chrX	20430755	20434002
ENSSSCG00000041425	425.939	377.777	401.858	0.173589	0.219695	0.790137	0.429448	0.808752	Not DEG	chr18	15287312	15293700
ENSSSCG00000036577	89.6201	68.7968	79.2084	0.382528	0.646554	0.591642	0.554091	0.872843	Not DEG	chr7	74815190	74817822
ENSSSCG00000038107	0	2.4108	1.2054	-3.67215	3.94186	-0.931578	0.351555	NA	Not DEG	chr8	55982369	55989541
CFP	7708.31	8476.2	8092.26	-0.137017	0.258188	-0.53069	0.595634	0.893478	Not DEG	chrX	42143697	42152868
ENSSSCG00000039858	10.987	5.76026	8.37362	0.931863	1.49351	0.623942	0.532666	0.861125	Not DEG	chr17	47840050	47849306
FKBP14	434.761	507.665	471.213	-0.223403	0.29283	-0.762911	0.445516	0.818112	Not DEG	chr18	42903100	42913609
FKBP15	15486.5	17945.6	16716.1	-0.212615	0.120286	-1.76759	0.0771302	0.402181	Not DEG	chr1	253794589	253868103
UBE2J1	7502.33	10360.4	8931.38	-0.465674	0.311397	-1.49544	0.134801	0.526039	Not DEG	chr1	57337082	57364389
FKBP10	12.9841	10.0448	11.5145	0.368771	1.1798	0.312569	0.754608	0.945236	Not DEG	chr12	20872158	20882644
FKBP11	2089.86	2259.05	2174.45	-0.112177	0.229875	-0.487991	0.625556	0.906545	Not DEG	chr5	14961518	14963546
FBXO10	393.798	321.684	357.741	0.291904	0.640396	0.455817	0.648521	0.913755	Not DEG	chr1	238232867	238308625
FBXO11	8936.14	9270.08	9103.11	-0.052954	0.148794	-0.355888	0.721924	0.938347	Not DEG	chr3	92696441	92792616
FBXO16	56.5962	34.569	45.5826	0.712372	0.470416	1.51435	0.129938	0.517723	Not DEG	chr14	12220506	12277107
FBXO17	473.433	1018.51	745.974	-1.10546	0.424069	-2.60679	0.00913961	0.12099	Down	chr6	47732303	47759606
FBXO15	57.6738	66.9735	62.3236	-0.2156	0.440416	-0.489537	0.624462	0.906151	Not DEG	chr1	149856489	149896536
MTARC1	177.671	193.406	185.539	-0.12246	0.8074	-0.151672	0.879446	0.975898	Not DEG	chr10	10190835	10216175
MTARC2	366.412	245.471	305.941	0.577291	0.592862	0.973735	0.330188	0.739591	Not DEG	chr10	10156728	10189924
SFTA2	502.82	86.8844	294.852	2.53166	0.803866	3.14935	0.00163633	0.0377065	Up	chr7	23419557	23422005
BCLAF1	28891.8	31824.5	30358.2	-0.139468	0.131383	-1.06154	0.288444	0.702417	Not DEG	chr1	27872183	27902974
BCLAF3	2278.41	2405.29	2341.85	-0.0782165	0.203655	-0.384063	0.700932	0.930867	Not DEG	chrX	16252420	16312439
PLA2G6	542.855	488.907	515.881	0.151187	0.403049	0.375108	0.70758	0.933487	Not DEG	chr5	9713873	9777918
ENSSSCG00000025271	3692.75	5005.45	4349.1	-0.438757	0.243223	-1.80393	0.0712426	0.388191	Not DEG	chr3	8049944	8061833
PLA2G5	295.431	33.7933	164.612	3.12696	1.29896	2.40728	0.016072	0.172645	Up	chr6	78302062	78376220
PLA2G3	41.5107	22.6631	32.0869	0.872663	0.860526	1.0141	0.310533	0.722794	Not DEG	chr14	47923954	47928810
GDPGP1	285.613	331.452	308.533	-0.214598	0.224591	-0.955509	0.33932	0.745376	Not DEG	chr7	55806636	55807790
CCDC77	1258.96	1179.88	1219.42	0.0938154	0.252321	0.371809	0.710035	0.933801	Not DEG	chr5	67725834	67760049
ENSSSCG00000039273	8.6058	0	4.3029	5.6095	3.23629	1.73331	0.0830403	0.417126	Not DEG	chrX	84029585	84031274
CCDC73	138.871	92.5306	115.701	0.585413	0.493843	1.18542	0.23585	0.651256	Not DEG	chr2	28081234	28259323
CCDC70	1.36077	1.84947	1.60512	-0.444556	3.37097	-0.131878	0.895081	NA	Not DEG	chr11	15977289	15977945
CCDC71	1042.82	1058.71	1050.76	-0.0217423	0.210183	-0.103445	0.91761	0.983576	Not DEG	chr13	31767495	31771218
CCDC78	94.3794	80.619	87.4992	0.225864	0.358704	0.629666	0.528913	0.860504	Not DEG	chr3	41053936	41057734
GHITM	4279.68	4894.51	4587.09	-0.193688	0.193574	-1.00059	0.317025	0.72901	Not DEG	chr14	85385868	85401670
ENSSSCG00000043373	2.09623	1.89283	1.99453	0.145154	3.81681	0.0380302	0.969664	NA	Not DEG	chr9	120545852	120546179
FKBP1B	232.384	200.516	216.45	0.21383	0.321787	0.664507	0.506366	0.849932	Not DEG	chr3	114623532	114634628
ENSSSCG00000042421	0.681772	0	0.340886	1.95306	4.0386	0.483599	0.62867	NA	Not DEG	chr4	105208706	105210857
ENSSSCG00000033909	50290.7	47991.2	49140.9	0.0675126	0.192826	0.350122	0.726247	0.939237	Not DEG	chr18	6381401	6386988
ENSSSCG00000009670	499.774	501.175	500.475	-0.0035777	0.319441	-0.0111999	0.991064	0.99793	Not DEG	chr14	11503553	11532895
UNC50	1874.62	2188.5	2031.56	-0.223413	0.171826	-1.30023	0.193522	0.609654	Not DEG	chr3	55667826	55676978
NKAIN4	14.47	29.4486	21.9593	-1.02527	1.28657	-0.796903	0.425507	0.807012	Not DEG	chr17	62356422	62380859
NKAIN3	2.0609	0.904049	1.48248	1.17013	2.46914	0.473901	0.635571	NA	Not DEG	chr4	71069144	71608429
NKAIN2	35.5756	23.5169	29.5462	0.596298	0.801878	0.743627	0.457102	0.824707	Not DEG	chr1	38014255	39040605
NKAIN1	19.9598	35.5371	27.7484	-0.831519	0.889536	-0.934778	0.349903	0.754788	Not DEG	chr6	87772925	87825609
MAP1A	131.644	64.6463	98.1452	1.02862	0.40199	2.55882	0.0105029	0.130353	Up	chr1	127916644	127936955
MAP1B	217.791	138.002	177.897	0.657071	0.47266	1.39015	0.164482	0.575366	Not DEG	chr16	48403568	48498885
IGSF9B	316.938	229.406	273.172	0.466813	0.932454	0.500629	0.616632	0.902159	Not DEG	chr9	60478029	60521465
RMI2	2067.07	1492.22	1779.65	0.47019	0.211422	2.22394	0.0261527	0.227187	Not DEG	chr3	31808015	31814843
UNC5B	71.5223	68.0085	69.7654	0.0729887	1.33387	0.0547196	0.956362	0.992275	Not DEG	chr14	74120050	74205263
UNC5C	226.106	150.251	188.178	0.589907	0.540456	1.0915	0.275054	0.690393	Not DEG	chr8	124142030	124530603
VGF	161.436	84.493	122.965	0.933931	0.396794	2.35369	0.018588	0.188579	Not DEG	chr3	8888506	8891601
UNC5A	777.855	844.093	810.974	-0.117964	0.348152	-0.338828	0.734739	0.940285	Not DEG	chr2	81060803	81126196
MAP1S	3696.91	3684.62	3690.77	0.0048714	0.20589	0.0236602	0.981124	0.995388	Not DEG	chr2	59999168	60029865
CCP110	3259.95	2869.72	3064.83	0.184006	0.197958	0.92952	0.35262	0.755522	Not DEG	chr3	26160196	26188057
ENSSSCG00000047283	1904.33	1727.35	1815.84	0.140581	0.332737	0.4225	0.67266	0.921201	Not DEG	chr15	56207208	56212676
ENSSSCG00000047284	0	3.3445	1.67225	-4.1393	3.93219	-1.05267	0.292492	NA	Not DEG	chr12	49342797	49343726
ENSSSCG00000047288	851.977	1107.96	979.967	-0.379215	0.300768	-1.26082	0.207372	0.622557	Not DEG	chr6	120810363	120816801
ENSSSCG00000043590	11.7034	5.64926	8.67633	1.0463	1.17128	0.8933	0.371697	0.772396	Not DEG	chr16	7658117	7660822
ENSSSCG00000043593	8.3115	4.92285	6.61718	0.757613	2.08356	0.363615	0.716145	0.935561	Not DEG	chr5	24932280	24938942
ENSSSCG00000044749	0	2.83925	1.41963	-3.9056	3.93664	-0.992116	0.321141	NA	Not DEG	chr2	57195200	57196091
CEND1	129.752	77.5572	103.655	0.74345	0.41098	1.80897	0.0704559	0.386762	Not DEG	chr2	487821	490699
BORCS7	1507.23	1975.58	1741.4	-0.39036	0.15066	-2.591	0.00956988	0.124065	Not DEG	chr14	113831363	113844301
BORCS6	903.331	1050.89	977.113	-0.218433	0.192321	-1.13577	0.256053	0.671639	Not DEG	chr12	53404339	53406207
BORCS5	1215.86	1468.17	1342.01	-0.272016	0.25159	-1.08119	0.279614	0.695982	Not DEG	chr5	59970260	60072942
ENSSSCG00000047137	325.212	167.054	246.133	0.962099	0.406352	2.36765	0.0179015	0.184987	Not DEG	chr2	149575691	149586554
BORCS8	1272.79	1650.06	1461.42	-0.374565	0.322598	-1.16109	0.245605	0.661145	Not DEG	chr2	58684543	58698173
SDR42E2	19.9441	18.2865	19.1153	0.12297	0.793413	0.154989	0.87683	0.975169	Not DEG	chr3	23990242	24023024
SDR42E1	707.536	643.91	675.723	0.136031	0.347394	0.391576	0.695371	0.928274	Not DEG	chr6	6387363	6399629
PPCDC	516.69	435.231	475.961	0.248196	0.272724	0.910064	0.362789	0.765116	Not DEG	chr7	58525143	58549430
EPB41L3	22267.3	26971.2	24619.2	-0.276501	0.230749	-1.19827	0.23081	0.646519	Not DEG	chr6	101420396	101671169
EPB41L2	36675	50344.4	43509.7	-0.457029	0.162508	-2.81234	0.00491818	0.0817275	Not DEG	chr1	32418217	32630638
EPB41L5	603.399	439.287	521.343	0.457418	0.332061	1.37751	0.168354	0.579587	Not DEG	chr15	31159223	31295893
PCOLCE2	27.5896	38.2886	32.9391	-0.471587	1.40548	-0.335535	0.737222	0.941117	Not DEG	chr13	83507611	83592764
MAGEH1	88.8396	65.9776	77.4086	0.42949	0.604476	0.710517	0.477383	0.836764	Not DEG	chrX	48080540	48081958
WNT3	112.463	122.343	117.403	-0.121943	0.623621	-0.19554	0.84497	0.968229	Not DEG	chr12	17628726	17681026
WNT2	14.0811	62.676	38.3785	-2.15474	1.01952	-2.1135	0.0345584	0.267746	Down	chr18	28946326	28993961
WNT1	13.6585	23.9603	18.8094	-0.807907	1.0548	-0.765936	0.443714	0.817754	Not DEG	chr5	15010786	15014998
AGXT	16.7796	0	8.38981	6.57295	2.89347	2.27165	0.0231077	0.212935	Up	chr15	139720612	139730736
LRRN2	16.4817	3.08452	9.7831	2.43032	1.84429	1.31775	0.187587	0.602914	Not DEG	chr9	65279485	65352945
LRRN1	9.57962	2.71215	6.14588	1.81062	1.95831	0.924584	0.355183	0.758013	Not DEG	chr13	60393650	60432802
ENSSSCG00000047199	47.0554	16.6711	31.8632	1.4983	0.635879	2.35626	0.01846	0.187841	Up	chr10	55713602	55717762
DKK2	19.5648	2.39907	10.982	3.03231	3.43099	0.883802	0.376803	0.77708	Not DEG	chr8	114862247	114974304
ENSSSCG00000015049	2.72155	0	1.36077	3.94917	3.94022	1.00227	0.316212	NA	Not DEG	chr9	41320889	41334430
RNF170	2549.68	3000.6	2775.14	-0.234947	0.114318	-2.0552	0.0398593	0.289683	Not DEG	chr17	11780129	11816049
ENSSSCG00000031292	0	1.2054	0.602699	-2.67511	3.97651	-0.672729	0.50112	NA	Not DEG	chr12	39387676	39388373
PCNA	9799.12	10343.2	10071.2	-0.0779416	0.129993	-0.599582	0.548785	0.870005	Not DEG	chr17	14136886	14142744
ZBTB7A	7926.12	8069.75	7997.93	-0.0258995	0.138787	-0.186613	0.851964	0.970744	Not DEG	chr2	74681193	74694869
ZBTB7C	20.5157	15.7643	18.14	0.378232	1.38963	0.272181	0.785483	0.953596	Not DEG	chr1	97610694	98015089
ZBTB7B	5426.35	6361.28	5893.82	-0.229365	0.214276	-1.07042	0.28443	0.699258	Not DEG	chr4	94780408	94796657
ENSSSCG00000050527	1146.62	1002.59	1074.61	0.193761	0.44287	0.437511	0.661741	0.917464	Not DEG	chr7	54175661	54182199
ENSSSCG00000050522	62.2518	76.197	69.2244	-0.29225	0.677024	-0.431669	0.665982	0.918275	Not DEG	chr11	52175808	52356741
PCNP	6390.34	6734.34	6562.34	-0.0756739	0.120504	-0.627978	0.530019	0.860821	Not DEG	chr13	157470050	157491205
STIMATE	6339.61	7539.75	6939.68	-0.250154	0.233392	-1.07182	0.283801	0.698757	Not DEG	chr13	34949577	35017827
PACRG	52.3581	28.6624	40.5103	0.866558	0.80219	1.08024	0.280035	0.696255	Not DEG	chr1	4967224	5465064
DNPH1	112.766	108.292	110.529	0.0571875	0.402617	0.142039	0.887049	0.977723	Not DEG	chr7	38263822	38266887
ENSSSCG00000054230	1.36354	0	0.681772	2.95239	3.97326	0.743064	0.457443	NA	Not DEG	chr5	20231463	20236994
ILF3	25612.8	24321.8	24967.3	0.0746167	0.106667	0.699532	0.484219	0.841497	Not DEG	chr2	69413982	69443214
OR51F2	39.7407	35.7646	37.7527	0.154834	0.498111	0.310842	0.755921	0.945417	Not DEG	chr9	5315575	5316573
BOC	92.9139	104.182	98.548	-0.166178	0.6108	-0.272066	0.785571	0.953635	Not DEG	chr13	146628134	146703098
DENND2B	249.616	163.725	206.67	0.608447	0.289919	2.09868	0.0358452	0.273231	Not DEG	chr9	665282	703382
DENND2C	21.5709	6.47098	14.0209	1.74339	0.808628	2.15598	0.0310851	0.251509	Up	chr4	105895118	105990475
DENND2A	89.7779	80.5339	85.1559	0.156485	0.555812	0.281544	0.778293	0.952014	Not DEG	chr18	9186903	9310665
DENND2D	18354.3	23945.5	21149.9	-0.383649	0.364559	-1.05236	0.292633	0.707372	Not DEG	chr4	109121966	109142718
PPT1	25752.6	17410.2	21581.4	0.564783	0.615817	0.917127	0.359076	0.761132	Not DEG	chr6	95840908	95860858
RABAC1	2734.43	3255.87	2995.15	-0.25167	0.178841	-1.40723	0.15936	0.567215	Not DEG	chr6	49933434	49936372
INPP4B	6279.05	4706.95	5493	0.415794	0.316633	1.31317	0.189125	0.603633	Not DEG	chr8	85084133	85514516
INPP4A	9708.82	9168.31	9438.57	0.0826223	0.254369	0.324813	0.745323	0.942049	Not DEG	chr3	55711031	55834367
ENSSSCG00000048472	0	0.630945	0.315472	-1.73762	4.03926	-0.430183	0.667063	NA	Not DEG	chr14	77833387	77834127
SAFB	15673.1	15916.7	15794.9	-0.0222512	0.135828	-0.163819	0.869874	0.97358	Not DEG	chr2	73300632	73334494
ENSSSCG00000013052	23096.8	27305.3	25201.1	-0.241491	0.230304	-1.04858	0.294373	0.708624	Not DEG	chr2	8290544	8354898
ENSSSCG00000028572	1847.25	2235.11	2041.18	-0.274946	0.153489	-1.7913	0.0732446	0.392278	Not DEG	chr6	68487724	68546233
ENSSSCG00000047190	9.56767	21.7239	15.6458	-1.18134	0.850434	-1.3891	0.164804	0.575894	Not DEG	chr7	47342695	47343570
PPP1R27	37.6138	32.2841	34.9489	0.223176	0.782698	0.285137	0.775539	0.951179	Not DEG	chr12	1136302	1137495
PPP1R21	3050.16	3158.17	3104.17	-0.0500599	0.163255	-0.306637	0.75912	0.946454	Not DEG	chr3	92156008	92227708
NGLY1	3609.15	3670.51	3639.83	-0.0242911	0.171976	-0.141247	0.887675	0.977736	Not DEG	chr13	12616567	12685823
MACO1	4737	4962.41	4849.71	-0.0671024	0.106044	-0.632777	0.52688	0.859074	Not DEG	chr6	82933826	82997142
ENSSSCG00000060574	54.1089	58.6994	56.4041	-0.118684	0.588455	-0.201688	0.840161	0.966959	Not DEG	chr9	108496658	108499108
ZCCHC24	579.976	577.458	578.717	0.00631931	0.358956	0.0176047	0.985954	0.996455	Not DEG	chr14	81697991	81763941
KCP	133.123	41.0566	87.0897	1.69686	0.470327	3.60783	0.000308771	0.0112288	Up	chr18	19711112	19741637
ENSSSCG00000010089	61.4287	62.4749	61.9518	-0.02513	1.05199	-0.023888	0.980942	0.995388	Not DEG	chr14	50324929	50329782
ENSSSCG00000010086	30.528	26.7723	28.6501	0.193026	0.701339	0.275224	0.783144	0.952885	Not DEG	chr14	50256517	50258933
ENSSSCG00000010084	75.3532	80.2024	77.7778	-0.0885912	0.53162	-0.166644	0.86765	0.972884	Not DEG	chr14	50234156	50242671
CNR1	8.54414	4.65949	6.60182	0.868773	1.24902	0.695562	0.486703	0.842643	Not DEG	chr1	56467835	56492602
GBX1	186.743	175.675	181.209	0.0877191	0.295573	0.296776	0.766637	0.94893	Not DEG	chr18	6058730	6080906
CNR2	526.856	358.229	442.542	0.556473	0.455197	1.22249	0.221523	0.635816	Not DEG	chr6	81659169	81692550
GNL3L	5799.8	5664.96	5732.38	0.033917	0.27927	0.121449	0.903336	0.980341	Not DEG	chrX	47256505	47284520
ENSSSCG00000047196	1309.29	989.725	1149.51	0.403743	0.117699	3.43032	0.000602877	0.0180895	Not DEG	chr15	54500660	54505076
OTULIN	4050.78	4037.44	4044.11	0.00478126	0.103401	0.0462401	0.963119	0.992706	Not DEG	chr16	4063071	4093198
TGS1	5305.82	5065.1	5185.46	0.0669353	0.094193	0.710619	0.47732	0.836747	Not DEG	chr4	75937129	75969157
ANKS1B	100.521	81.4238	90.9722	0.303726	0.434582	0.698893	0.484619	0.841497	Not DEG	chr5	84080669	85148976
ANKS1A	6477.31	5075.79	5776.55	0.351727	0.180282	1.95098	0.0510599	0.327473	Not DEG	chr7	30812920	30995360
BMT2	2033.1	2368.88	2200.99	-0.220676	0.198237	-1.11319	0.265626	0.681319	Not DEG	chr18	32798290	32900764
COCH	96.8949	202.945	149.92	-1.06679	0.448497	-2.37858	0.0173793	0.181186	Down	chr7	68576153	68594077
ENSSSCG00000032501	165.788	195.519	180.653	-0.238155	0.237703	-1.0019	0.316391	0.72848	Not DEG	chr3	41095244	41096700
ADAM10	14682.5	15493	15087.8	-0.0775215	0.13146	-0.589697	0.555394	0.873729	Not DEG	chr1	113289209	113412798
ADAM11	4.15575	13.7073	8.93154	-1.72541	1.44234	-1.19626	0.231597	0.647656	Not DEG	chr12	18575719	18597356
ADAM12	109.453	73.458	91.4556	0.573561	0.648789	0.884048	0.37667	0.776994	Not DEG	chr14	135302813	135682159
ADAM15	1777.31	1785.98	1781.64	-0.00721681	0.203995	-0.0353774	0.971779	0.993924	Not DEG	chr4	94736646	94748098
ADAM17	16937.2	13665.4	15301.3	0.309654	0.223475	1.38563	0.165859	0.575957	Not DEG	chr3	126795426	126853995
ADAM18	0	1.57736	0.788681	-3.0581	3.96036	-0.772179	0.440009	NA	Not DEG	chr17	9166119	9233952
ADAM19	7123.67	3049.97	5086.82	1.22383	0.337618	3.6249	0.000289074	0.0106897	Up	chr16	65715517	65814758
OPALIN	5.45418	16.8157	11.135	-1.62438	1.93466	-0.839619	0.401122	0.794091	Not DEG	chr14	107793682	107809518
NEPRO	2469.35	3178.77	2824.06	-0.364406	0.149019	-2.44537	0.0144705	0.161361	Not DEG	chr13	146902041	146915162
U2AF1L4	1242.11	1194.71	1218.41	0.0559882	0.157007	0.356598	0.721393	0.938149	Not DEG	chr6	45168927	45172305
NDEL1	11006.2	6155.17	8580.68	0.838406	0.292552	2.86584	0.0041591	0.07312	Not DEG	chr12	53557175	53640457
SHANK2	127.903	82.7312	105.317	0.62657	0.514569	1.21766	0.223353	0.638114	Not DEG	chr2	2864331	3015314
SHANK1	4.43152	5.81038	5.12095	-0.392162	2.85067	-0.137568	0.890582	0.978517	Not DEG	chr6	55451094	55499031
PLAC8L1	22.9053	23.4401	23.1727	-0.0335542	0.809525	-0.0414493	0.966938	0.993065	Not DEG	chr2	147437993	147463218
PCSK9	21.8411	34.6457	28.2434	-0.666367	1.50069	-0.44404	0.657014	0.916173	Not DEG	chr6	157388372	157409551
PCSK1	54.614	17.0568	35.8354	1.67733	0.954115	1.758	0.0787476	0.406125	Not DEG	chr2	103004794	103050839
PCSK6	133.797	66.9588	100.378	0.999348	0.481866	2.07391	0.0380873	0.282956	Not DEG	chr1	145508534	145695666
PCSK7	3416.63	3568.79	3492.71	-0.0628335	0.197117	-0.318762	0.749907	0.943487	Not DEG	chr9	44567577	44596484
PCSK5	78.0641	51.4576	64.7609	0.600303	0.773125	0.776463	0.437476	0.813756	Not DEG	chr1	228854595	229308906
ENSSSCG00000057929	0	1.26189	0.630945	-2.73644	3.97363	-0.68865	0.491044	NA	Not DEG	chrX	34742233	34742481
TC2N	813.579	265.214	539.396	1.61671	0.449809	3.59422	0.00032537	0.0116824	Up	chr7	113337035	113389588
ENSSSCG00000049466	0	3.78567	1.89283	-4.32048	3.9292	-1.09958	0.271514	NA	Not DEG	chr2	111659376	111663673
ENSSSCG00000049462	40.5269	20.2207	30.3738	1.00059	0.610109	1.64001	0.101003	0.461677	Not DEG	chr1	99730475	99734961
ENSSSCG00000049460	1.36354	0	0.681772	2.95239	3.97326	0.743064	0.457443	NA	Not DEG	chr1	187195593	187200313
SETBP1	2465.26	1367.66	1916.46	0.850074	0.392687	2.16476	0.0304058	0.248499	Not DEG	chr1	94295851	94663017
SAMSN1	12178.1	3673.28	7925.67	1.72913	0.392885	4.4011	1.07703e-05	0.000866879	Up	chr13	179428779	179556447
DPYSL3	313.339	312.299	312.819	0.0045999	0.978282	0.00470202	0.996248	0.999281	Not DEG	chr2	148662051	148776619
FAM151B	1605.02	2012.19	1808.61	-0.326216	0.322005	-1.01308	0.311023	0.723477	Not DEG	chr2	89118920	89144264
FAM151A	4.76894	1.71362	3.24128	1.48621	2.92641	0.50786	0.611551	0.900885	Not DEG	chr6	157741281	157753796
PAXIP1	2615.04	2411.59	2513.31	0.116951	0.155974	0.749809	0.45337	0.823513	Not DEG	chr18	3066848	3111240
USE1	801.732	870.834	836.283	-0.119135	0.170856	-0.697283	0.485626	0.842106	Not DEG	chr2	60450425	60454800
CNRIP1	84.9323	133.153	109.043	-0.648959	0.897914	-0.722741	0.469839	0.833397	Not DEG	chr3	73939481	73943131
ENSSSCG00000025928	15039.8	17272.4	16156.1	-0.199691	0.102375	-1.95059	0.051106	0.327522	Not DEG	chr6	53974309	53978544
DTX1	173.678	66.624	120.151	1.38119	0.691022	1.99877	0.0456336	0.309434	Up	chr14	38560924	38599787
CDC34	4144.31	4492.99	4318.65	-0.116631	0.135695	-0.859507	0.390061	0.785906	Not DEG	chr2	77761593	77768395
CDC37	10008.1	11364.9	10686.5	-0.183426	0.123691	-1.48294	0.138092	0.531785	Not DEG	chr2	69201579	69225994
ENSSSCG00000031075	56.244	48.5231	52.3836	0.211699	0.549098	0.385539	0.699838	0.930069	Not DEG	chr1	201496804	201501095
PGLS	2854	3491.81	3172.91	-0.290964	0.299031	-0.973024	0.330541	0.73996	Not DEG	chr2	60187747	60197648
WDR7	16084.8	15395.6	15740.2	0.0631821	0.101756	0.620915	0.534655	0.862422	Not DEG	chr1	106036029	106411724
CCNA2	1717.73	1859.03	1788.38	-0.113889	0.315821	-0.360614	0.718388	0.936681	Not DEG	chr8	102260215	102266309
WDR1	50685.7	55273	52979.3	-0.124991	0.153771	-0.812839	0.41631	0.7996	Not DEG	chr8	6413347	6452346
VPS25	5137.74	5772.24	5454.99	-0.167982	0.142735	-1.17688	0.239244	0.654702	Not DEG	chr12	20082865	20088566
DYNC1I1	1610.45	533.761	1072.11	1.59316	0.647484	2.46053	0.0138731	0.156836	Up	chr9	75414755	75760519
VPS28	3167.6	3023.45	3095.53	0.0673044	0.163888	0.410674	0.681312	0.923164	Not DEG	chr4	362912	370588
DYNC1I2	8064.57	9141.71	8603.14	-0.180891	0.154324	-1.17215	0.241137	0.657235	Not DEG	chr15	77803350	77860041
SKA1	364.83	423.337	394.084	-0.21399	0.42153	-0.50765	0.611699	0.900885	Not DEG	chr1	99976485	99993462
SKA3	3998.49	3559.04	3778.77	0.16799	0.197516	0.850514	0.39504	0.789694	Not DEG	chr11	1302886	1320981
SKA2	1025.74	1213.64	1119.69	-0.242539	0.18225	-1.33081	0.183253	0.598386	Not DEG	chr12	35396567	35433299
GRID2IP	1.70097	0	0.850483	3.2714	3.96015	0.826078	0.40876	NA	Not DEG	chr3	4666678	4700037
PCDH20	1.70097	1.57736	1.63916	0.108515	3.83627	0.0282866	0.977434	NA	Not DEG	chr11	34384511	34389730
ENSSSCG00000043920	10.3159	6.5927	8.45432	0.643773	1.50299	0.428327	0.668413	0.91946	Not DEG	chr18	193314	196233
C6orf89	9134.03	9192.68	9163.36	-0.00926948	0.197177	-0.0470111	0.962504	0.992706	Not DEG	chr7	32544346	32584310
PPP1R13L	1187.65	1188.8	1188.22	-0.0014446	0.311267	-0.00464103	0.996297	0.999281	Not DEG	chr6	51763227	51781058
WNT10B	141.709	103.607	122.658	0.452038	0.606271	0.745603	0.455907	0.823945	Not DEG	chr5	14997381	15003567
ENSSSCG00000003302	106.378	61.7557	84.0671	0.785749	0.306734	2.56166	0.0104173	0.130294	Not DEG	chr6	59424138	59426774
ENSSSCG00000008137	11479.5	14787.7	13133.6	-0.365355	0.245286	-1.48951	0.136353	0.529179	Not DEG	chr3	47606230	47672884
DMC1	51.3291	617.85	334.589	-3.58935	1.64419	-2.18305	NA	NA	Not DEG	chr5	9431177	9470113
HOGA1	480.48	897.867	689.173	-0.901871	0.281879	-3.19949	0.00137669	0.0337865	Not DEG	chr14	108958973	108986707
TM4SF19	534.382	662.617	598.499	-0.310458	0.462031	-0.671941	0.501621	0.848305	Not DEG	chr13	133759539	133767956
TMEM35B	740.661	1160.93	950.794	-0.64833	0.222726	-2.91088	0.0036041	0.0669677	Not DEG	chr6	91234815	91237971
TMEM35A	15.4188	9.72059	12.5697	0.667043	1.51556	0.440131	0.659842	0.916866	Not DEG	chrX	82761589	82774951
LAMB1	14647.9	27743.1	21195.5	-0.921441	0.67423	-1.36666	0.171733	0.584829	Not DEG	chr9	107671152	107772269
LAMB3	852.503	686.525	769.514	0.312572	0.35321	0.884948	0.376185	0.776509	Not DEG	chr9	133311834	133351197
LAMB2	909.928	517.684	713.806	0.81362	0.373821	2.17649	0.0295183	0.244848	Not DEG	chr13	31738286	31750833
CYSLTR2	4299.29	5726.2	5012.75	-0.413498	0.53718	-0.769757	0.441444	0.816396	Not DEG	chr11	18987174	19011015
CYSLTR1	530.585	384.187	457.386	0.465617	0.535199	0.869988	0.384307	0.782482	Not DEG	chrX	62380780	62456689
MPHOSPH9	4718.54	4806.17	4762.35	-0.0264853	0.178008	-0.148787	0.881722	0.976286	Not DEG	chr14	29659034	29724461
MPHOSPH8	10370.5	9391.96	9881.22	0.143005	0.143734	0.994925	0.319773	0.731407	Not DEG	chr11	447052	480121
ASTN2	0	1.26189	0.630945	-2.73644	3.97363	-0.68865	0.491044	NA	Not DEG	chr1	256825486	257740977
ASTN1	13.9749	2.78276	8.37882	2.32506	2.78172	0.835835	0.403248	0.79526	Not DEG	chr9	118646910	118968970
MLF2	8016.61	8857.45	8437.03	-0.143857	0.104204	-1.38053	0.167423	0.57827	Not DEG	chr5	63951722	63957141
FAM91A1	12078.9	14233.4	13156.1	-0.236794	0.0993488	-2.38347	0.0171505	0.179794	Not DEG	chr4	15640290	15681826
MGA	21680.2	21192.4	21436.3	0.0328196	0.101147	0.324475	0.745579	0.942049	Not DEG	chr1	129594795	129697408
ENSSSCG00000023516	0.340886	1.3709	0.855893	-1.88604	3.9687	-0.475228	0.634625	NA	Not DEG	chr7	21732420	21734078
MGP	79.2393	21.4927	50.366	1.88145	0.844437	2.22805	0.0258769	0.225601	Up	chr5	57665248	57669764
ENSSSCG00000047713	1963.28	1433.18	1698.23	0.454084	0.371554	1.22212	0.221662	0.635911	Not DEG	chr4	117676454	117684766
SAMD4A	5203.65	5240.48	5222.07	-0.0102353	0.227788	-0.0449333	0.96416	0.992881	Not DEG	chr1	183915512	184140115
SESN3	30337.7	47647.5	38992.6	-0.651283	0.230515	-2.82533	0.00472314	0.079814	Not DEG	chr9	27207236	27298628
ADSL	2956.07	2596.03	2776.05	0.18744	0.120412	1.55665	0.119553	0.498984	Not DEG	chr5	8025508	8047603
SAMD4B	5440.69	4567.95	5004.32	0.252185	0.183908	1.37125	0.170296	0.582974	Not DEG	chr6	48002712	48046555
WRAP73	1056.76	684.85	870.808	0.626224	0.240048	2.60874	0.00908764	0.120656	Not DEG	chr6	65155209	65167079
GAS2L1	1723.96	1255.71	1489.83	0.45698	0.293186	1.55867	0.119075	0.497691	Not DEG	chr14	46449787	46455276
GAS2L3	1132.57	1898.12	1515.34	-0.744886	0.29495	-2.52547	0.0115544	0.138482	Not DEG	chr5	83560962	83600329
GAS2L2	202.638	136.329	169.484	0.571398	0.549764	1.03935	0.298641	0.712729	Not DEG	chr12	39773707	39783553
FAM53C	8649.39	8126.31	8387.85	0.0899928	0.273062	0.329569	0.741726	0.942049	Not DEG	chr2	140330836	140343187
ENSSSCG00000041656	1160.95	1224.06	1192.5	-0.0763828	0.351666	-0.217202	0.828051	0.962729	Not DEG	chr16	33205755	33212805
ENSSSCG00000041659	188.603	79.9096	134.256	1.24008	0.584381	2.12204	0.0338348	0.264344	Up	chr13	17815897	17820772
XRRA1	3457.41	3508.01	3482.71	-0.0209178	0.21013	-0.0995473	0.920704	0.984665	Not DEG	chr9	9155210	9280639
TCIM	273.303	293.051	283.177	-0.100478	0.447553	-0.224505	0.822364	0.961463	Not DEG	chr17	9441766	9442086
ENSSSCG00000046391	43.8332	24.4161	34.1247	0.844965	0.622673	1.357	0.174782	0.588486	Not DEG	chr5	81684230	81688414
ZW10	2310.98	2908.4	2609.69	-0.331638	0.109568	-3.02678	0.00247173	0.0509988	Not DEG	chr9	41348896	41400208
RSRC1	2073.07	2445.44	2259.25	-0.238166	0.161285	-1.47668	0.139762	0.534468	Not DEG	chr13	97893851	98333700
RSRC2	11768.9	12325.8	12047.4	-0.0667004	0.120295	-0.554473	0.579255	0.885697	Not DEG	chr14	30242142	30261600
CPN1	3.06797	1.26189	2.16493	1.28067	3.82559	0.334762	0.737804	0.941117	Not DEG	chr14	111182793	111227198
ENSSSCG00000027907	11875.8	13448.2	12662	-0.179364	0.122882	-1.45964	0.144389	0.543553	Not DEG	chr2	77735595	77743344
CDADC1	10431.3	8411.29	9421.29	0.310501	0.233771	1.32823	0.184103	0.598661	Not DEG	chr11	18458301	18518146
ENSSSCG00000000744	15.6059	24.8442	20.225	-0.672235	1.00873	-0.666418	0.505144	0.8489	Not DEG	chr5	67323738	67324361
NLGN3	170.864	135.352	153.108	0.335002	0.348248	0.961962	0.336069	0.744554	Not DEG	chrX	57176103	57201461
ARHGAP45	30493.6	28813.5	29653.6	0.0817731	0.204465	0.399936	0.689204	0.926218	Not DEG	chr2	77342156	77356837
ARHGAP44	346.304	166.092	256.198	1.05917	0.413622	2.56071	0.0104459	0.130294	Up	chr12	57049895	57206889
ENSSSCG00000040522	13.0139	5.72564	9.36979	1.17987	1.99189	0.592337	0.553625	0.872444	Not DEG	chr14	48772933	48783933
CASQ1	61.4682	25.0851	43.2766	1.29187	0.536258	2.40904	0.0159946	0.172358	Up	chr4	90276757	90288250
ARHGAP42	34.4361	16.4197	25.4279	1.07117	1.21247	0.883458	0.376989	0.777368	Not DEG	chr9	31720849	31994581
NUP107	3897.72	3950.69	3924.21	-0.0193651	0.120915	-0.160154	0.87276	0.974447	Not DEG	chr5	32989794	33042575
ENSSSCG00000052310	0	0.904049	0.452025	-2.26191	3.99936	-0.565569	0.571687	NA	Not DEG	chr14	30713733	30743518
CDC42EP3	17453	24611.6	21032.3	-0.495863	0.659087	-0.752349	0.451841	0.822908	Not DEG	chr3	102538586	102567796
CDC42EP2	788.026	473.52	630.773	0.734655	0.610194	1.20397	0.228602	0.642333	Not DEG	chr2	6895847	6904040
CDC42EP1	182.326	179.383	180.854	0.0233152	0.433703	0.0537584	0.957128	0.992275	Not DEG	chr5	10241691	10252986
CDC42EP5	57.3485	30.2838	43.8162	0.920717	0.92367	0.996803	0.31886	0.730695	Not DEG	chr6	58852751	58857621
CDC42EP4	945.703	1279	1112.35	-0.435686	0.181405	-2.40173	0.0163177	0.174072	Not DEG	chr12	7638085	7660186
ABI2	148.061	267.435	207.748	-0.853514	0.466192	-1.83082	0.0671274	0.378494	Not DEG	chr15	106776631	106900333
TESC	3166.21	2193.01	2679.61	0.529839	0.437723	1.21044	0.22611	0.639606	Not DEG	chr14	35381923	35439253
OTP	0	1.26189	0.630945	-2.73644	3.97363	-0.68865	0.491044	NA	Not DEG	chr2	86528348	86537527
PITPNC1	9634.54	10234.1	9934.33	-0.0870713	0.230305	-0.378069	0.705379	0.932635	Not DEG	chr12	13741222	14019689
KRT39	2.72709	0	1.36354	3.952	3.94016	1.00301	0.315858	NA	Not DEG	chr12	21492253	21500375
PARG	4285.36	4089.57	4187.47	0.0675526	0.142673	0.473479	0.635872	0.910234	Not DEG	chr14	90338510	90480989
DHDDS	3053.74	2607.17	2830.46	0.228223	0.198976	1.14699	0.251387	0.666557	Not DEG	chr6	83823229	83857092
IL21	402.196	104.131	253.164	1.95102	0.355089	5.49446	3.91915e-08	1.03998e-05	Up	chr8	101532531	101541713
IL20	17.7473	0	8.87366	6.65338	2.202	3.02151	0.00251515	0.0514278	Up	chr9	67498813	67502096
IL24	13.9618	22.9913	18.4765	-0.719548	1.3725	-0.524262	0.600096	0.895603	Not DEG	chr9	67525557	67530738
IL27	1017.42	526.937	772.178	0.949219	0.587825	1.6148	0.106354	0.474566	Not DEG	chr3	18421981	18427915
IL26	59.6778	33.1608	46.4193	0.845633	0.796176	1.06212	0.288182	0.702237	Not DEG	chr5	32568023	32583239
IL29	12.6017	7.86574	10.2337	0.679228	1.54656	0.439188	0.660526	0.917308	Not DEG	chr17	51484658	51485233
CLINT1	14187.8	16127.1	15157.5	-0.184838	0.142663	-1.29563	0.195104	0.610886	Not DEG	chr16	65497500	65555310
DMAP1	1775.99	1659.73	1717.86	0.0978979	0.166187	0.589083	0.555806	0.873729	Not DEG	chr6	167082849	167091630
AHRR	1357.04	444.075	900.558	1.61159	0.526781	3.05932	0.00221841	0.0473307	Up	chr16	79730926	79810188
SNX31	0.680387	0.630945	0.655666	0.108115	3.99718	0.0270479	0.978422	NA	Not DEG	chr4	36303284	36388952
ADCY4	6075.5	5216.34	5645.92	0.219943	0.504355	0.436088	0.662773	0.917464	Not DEG	chr7	74956220	74972196
ADCY5	3334.13	1917.9	2626.02	0.797776	1.21611	0.656009	NA	NA	Not DEG	chr13	136972801	137135347
ADCY6	885.796	415.358	650.577	1.09273	0.321307	3.4009	0.000671645	0.0195318	Up	chr5	14834426	14850728
ADCY7	24042.3	23955.9	23999.1	0.00519768	0.207403	0.0250608	0.980006	0.995388	Not DEG	chr6	34519180	34585779
ADCY2	5.1029	2.52378	3.81334	1.01528	3.77875	0.268682	0.788174	0.954437	Not DEG	chr16	74305736	74524295
ADCY3	761.649	614.905	688.277	0.309094	0.255864	1.20804	0.22703	0.640974	Not DEG	chr3	113876339	113982369
ADCY8	79.3569	65.4518	72.4043	0.276845	0.735933	0.376182	0.706781	0.933163	Not DEG	chr4	9645659	9866550
ADCY9	1444.79	1845.39	1645.09	-0.353242	0.228137	-1.54838	0.121531	0.502303	Not DEG	chr3	38103923	38303538
NUCKS1	13135.6	16307.6	14721.6	-0.312058	0.224612	-1.38932	0.164736	0.575894	Not DEG	chr9	66398227	66435517
ENSSSCG00000044533	4.13168	0	2.06584	4.55079	2.65166	1.7162	0.0861251	NA	Not DEG	chr1	263681147	263682085
ENSSSCG00000058016	3.40332	0.630945	2.01713	2.42818	3.11761	0.77886	0.436062	NA	Not DEG	chr14	111234045	111262496
DDI1	154.851	63.307	109.079	1.2899	0.570862	2.25956	0.0238483	0.217166	Up	chr9	34503716	34504921
XRCC1	1743.63	1837.72	1790.68	-0.0757059	0.199315	-0.37983	0.704072	0.932307	Not DEG	chr6	50403689	50425729
XRCC2	321.35	375.537	348.444	-0.22481	0.201568	-1.1153	0.264721	0.679976	Not DEG	chr18	4808470	4835802
ENSSSCG00000051570	2642.61	2500.28	2571.45	0.0799329	0.268739	0.297437	0.766133	0.948554	Not DEG	chr15	101190391	101200920
XRCC6	4287.66	4986.4	4637.03	-0.217745	0.16006	-1.3604	0.173703	0.586561	Not DEG	chr5	6903495	6929052
MEIS3	21.0123	22.3459	21.6791	-0.0858718	1.11054	-0.0773244	0.938365	0.98805	Not DEG	chr6	53175928	53188406
MEIS2	5.86589	0	2.93295	5.05645	3.53261	1.43136	0.152326	0.557534	Not DEG	chr1	134013820	134223012
MEIS1	9.66586	0	4.83293	5.77684	2.11738	2.72829	0.00636631	0.0961913	Up	chr3	75485022	75625040
PCDHAC2	35.8316	46.465	41.1483	-0.373983	0.597047	-0.626389	0.53106	0.861125	Not DEG	chr2	142460178	142688089
ENSSSCG00000053598	1.02266	0	0.511329	2.53759	3.99516	0.635165	0.525321	NA	Not DEG	chr5	78606615	78607568
ENSSSCG00000053596	338.001	457.828	397.914	-0.437491	0.260907	-1.67681	0.0935806	0.444927	Not DEG	chr4	42959119	42979855
ENSSSCG00000053593	1694.1	457.23	1075.67	1.88951	0.543508	3.47651	0.000507984	0.0160953	Up	chr15	45897185	45901366
CTLA4	1697.37	472.311	1084.84	1.84592	0.374564	4.92819	8.29953e-07	0.000121509	Up	chr15	107282927	107289103
ENSSSCG00000012202	7188.44	7286.9	7237.67	-0.0196262	0.370902	-0.0529146	0.9578	0.992312	Not DEG	chrX	26470558	26552404
ESPNL	44.6894	16.2148	30.4521	1.46595	0.759044	1.93131	0.0534447	0.334556	Not DEG	chr15	137675710	137706662
RSL1D1	3923.05	4198.85	4060.95	-0.0980765	0.195462	-0.501768	0.61583	0.901935	Not DEG	chr3	31278852	31293246
DDX60	5381.57	2320.28	3850.92	1.21368	0.542701	2.23637	0.0253275	0.22368	Up	chr14	21083350	21163561
ENSSSCG00000050482	17.1233	3.4702	10.2967	2.30107	1.94124	1.18536	0.235876	0.651256	Not DEG	chr14	76367390	76370195
ENSSSCG00000050486	310.749	257.139	283.944	0.27345	0.379139	0.721239	0.470763	0.833546	Not DEG	chr2	74984696	74986990
ADCY10	64.8081	65.9567	65.3824	-0.0268992	0.412925	-0.065143	0.94806	0.991191	Not DEG	chr4	83098290	83205454
KCNA7	14.4087	25.0837	19.7462	-0.802559	0.67862	-1.18263	0.236954	0.651903	Not DEG	chr6	54278887	54282209
KCNA4	1.02058	4.49837	2.75947	-2.13763	2.9752	-0.718484	0.472459	0.833783	Not DEG	chr2	30605564	30613452
KCNA2	241.865	141.86	191.863	0.770235	0.790268	0.974651	0.329734	0.739159	Not DEG	chr4	109557973	109560998
KCNA3	3204.19	2148.61	2676.4	0.576594	0.401395	1.43648	0.150867	0.554766	Not DEG	chr4	109495350	109497116
KCNA1	1.70097	0	0.850483	3.2714	3.96015	0.826078	0.40876	NA	Not DEG	chr5	65561962	65565116
ENSSSCG00000048538	9.54481	4.9871	7.26595	0.935664	2.83677	0.329834	0.741525	0.942049	Not DEG	chr1	160341060	160348851
OPTN	12900.1	14646.1	13773.1	-0.183151	0.27617	-0.663182	0.507214	0.849995	Not DEG	chr10	48530843	48582860
ENSSSCG00000054067	0	0.342725	0.171362	-0.856993	4.08047	-0.210023	0.83365	NA	Not DEG	chr9	99535642	99537277
ENSSSCG00000048537	3.10902	3.97404	3.54153	-0.362506	1.73791	-0.208587	0.834771	0.964485	Not DEG	chr12	31108209	31114481
MCCC2	3851.45	5287.88	4569.66	-0.457264	0.131322	-3.482	0.000497678	0.0158873	Not DEG	chr16	47917291	47996534
MCCC1	7769.04	6649.11	7209.08	0.224535	0.134841	1.66518	0.0958775	0.449769	Not DEG	chr13	120915730	121106395
ACACA	10470.8	11044.9	10757.8	-0.0769787	0.11387	-0.676025	0.499025	0.847477	Not DEG	chr12	38581457	38824712
ACACB	20.4906	22.0937	21.2921	-0.107201	1.56006	-0.0687158	0.945216	0.99018	Not DEG	chr14	41621574	41739916
TNK1	321.346	238.292	279.819	0.43165	0.464454	0.92937	0.352697	0.755522	Not DEG	chr12	52711921	52719096
ENSSSCG00000017181	6.81772	0	3.40886	5.27368	3.92015	1.34527	0.178537	0.592901	Not DEG	chr12	4977811	4988279
PLA2G2E	0.681772	8.64765	4.66471	-3.66278	1.98823	-1.84223	0.0654418	0.37544	Not DEG	chr6	78278284	78282377
PLA2G2D	9971.61	3562.96	6767.28	1.48469	0.390974	3.79742	0.000146209	0.00641622	Up	chr6	78391066	78397515
PLA2G2F	21.3509	11.611	16.481	0.873906	0.778894	1.12198	0.26187	0.67726	Not DEG	chr6	78413459	78423309
CYFIP1	13273.2	16445.5	14859.4	-0.309176	0.102436	-3.01825	0.00254238	0.0518335	Not DEG	chr15	32064475	32175094
CYFIP2	31389.2	23985.2	27687.2	0.388143	0.17001	2.28305	0.0224273	0.209091	Not DEG	chr16	65852588	66001559
KRTAP29-1	0	2.71215	1.35607	-3.84173	3.93799	-0.975558	0.329284	NA	Not DEG	chr12	21285325	21286407
LHPP	838.203	1090.02	964.112	-0.379005	0.2811	-1.34829	0.177564	0.591968	Not DEG	chr14	133864048	133999172
NUP188	8575.69	7066.78	7821.24	0.27919	0.110269	2.53189	0.011345	0.136944	Not DEG	chr1	269259519	269312862
GLT8D2	39.571	36.5167	38.0439	0.11731	0.86656	0.135374	0.892316	0.979017	Not DEG	chr5	80410372	80473274
GLT8D1	5970.53	5735.79	5853.16	0.0579149	0.197456	0.293305	0.769289	0.949943	Not DEG	chr13	34828604	34839794
OR2C1	1.36077	1.89283	1.6268	-0.476078	3.84079	-0.123953	0.901352	NA	Not DEG	chr3	38832911	38833849
MTLN	200.424	160.017	180.221	0.324984	0.405013	0.802403	0.42232	0.804746	Not DEG	chr3	46381390	46381560
ENSSSCG00000043140	267.99	218.391	243.19	0.29532	0.677793	0.435707	0.663049	0.917464	Not DEG	chr7	77031010	77037411
OSR2	0	5.4836	2.7418	-4.85278	3.92229	-1.23723	0.216001	0.632917	Not DEG	chr4	37890203	37897929
DEPDC1	1196.39	1293.39	1244.89	-0.112248	0.340688	-0.329474	0.741798	0.942049	Not DEG	chr6	144157588	144185963
BPNT1	1905.55	2283.48	2094.52	-0.26094	0.281144	-0.928134	0.353338	0.756048	Not DEG	chr10	9659487	9683912
BPNT2	9781.49	13680.9	11731.2	-0.484043	0.240609	-2.01174	0.0442471	0.305342	Not DEG	chr4	75191257	75215906
BCL9	1308.76	1219.24	1264	0.102242	0.203389	0.502691	0.615181	0.901935	Not DEG	chr4	99970394	100058164
BCL6	6890	5471.34	6180.67	0.332618	0.305382	1.08919	0.276072	0.691117	Not DEG	chr13	125377250	125393330
BCL3	3368.17	1413.38	2390.77	1.25278	0.181987	6.88389	5.82389e-12	3.2969e-09	Up	chr6	51256033	51265351
BCL2	3559.73	2486.86	3023.3	0.517451	0.279781	1.84948	0.0643878	0.372475	Not DEG	chr1	158337522	158518879
ENSSSCG00000056336	1929.91	1875.42	1902.67	0.0414339	0.156729	0.264366	0.791498	0.95498	Not DEG	chr7	75951353	75960165
NPEPL1	2803.04	2816.23	2809.63	-0.00669053	0.179621	-0.0372481	0.970287	0.993748	Not DEG	chr17	58873191	58891249
ENSSSCG00000056338	4718.22	1990.8	3354.51	1.24489	0.285025	4.36765	1.2559e-05	0.000965109	Up	chr18	17860313	17863962
CLMN	61.7531	42.0016	51.8774	0.554953	0.623612	0.889901	0.373519	0.774255	Not DEG	chr7	116476791	116590265
CLMP	50.6299	100.571	75.6003	-0.989624	0.584763	-1.69235	0.0905793	0.438639	Not DEG	chr9	49989767	50093417
GABRR1	76.1106	25.9477	51.0292	1.55089	0.701054	2.21223	0.0269507	0.231114	Up	chr1	57222585	57254990
MTM1	3180.9	3321.59	3251.24	-0.0624356	0.183874	-0.339557	0.73419	0.940285	Not DEG	chrX	122286916	122379299
CSNK1G2	8516.27	7546.27	8031.27	0.1745	0.169418	1.03	0.303011	0.716138	Not DEG	chr2	76573987	76609384
CSNK1G3	4506.73	4021.93	4264.33	0.164178	0.120716	1.36003	0.17382	0.586561	Not DEG	chr2	127017026	127129543
CSNK1G1	5526.09	7420.87	6473.48	-0.425327	0.235269	-1.80783	0.0706328	0.387079	Not DEG	chr1	107690065	107884045
SERPINB1	16016.3	14528.9	15272.6	0.140632	0.11767	1.19514	0.232032	0.648457	Not DEG	chr7	1684215	1693299
SERPINB2	271.394	85.4663	178.43	1.66613	0.749881	2.22186	0.0262925	0.227405	Up	chr1	157872212	157886602
SERPINB5	43.4827	15.5757	29.5292	1.47927	1.65988	0.891187	0.372829	0.77358	Not DEG	chr1	158167646	158195796
SERPINB7	137.205	88.2722	112.738	0.635642	1.17765	0.539753	0.589368	0.889804	Not DEG	chr1	157953877	157998842
SERPINB6	1134.3	713.401	923.848	0.668991	0.511225	1.3086	0.190668	0.605822	Not DEG	chr7	1752689	1776087
FAM76B	2055.54	2199	2127.27	-0.0973067	0.141503	-0.687665	0.491664	0.844584	Not DEG	chr9	27790150	27812222
FAM76A	5035.47	4793.79	4914.63	0.0709065	0.281156	0.252197	0.800889	0.956457	Not DEG	chr6	84880035	84910381
EXD2	1815.95	1834.5	1825.22	-0.0144703	0.154861	-0.0934406	0.925554	0.984665	Not DEG	chr7	92848032	92913771
EXD1	286.454	275.522	280.988	0.0562496	0.226753	0.248066	0.804083	0.956893	Not DEG	chr1	130112847	130153478
ELP6	998.788	920.1	959.444	0.11872	0.171927	0.690528	0.489862	0.844492	Not DEG	chr13	30325249	30341295
ELP5	950.441	997.317	973.879	-0.0692832	0.156843	-0.441736	0.65868	0.916554	Not DEG	chr12	52606293	52612266
ELP4	1443.44	1446.21	1444.83	-0.00267849	0.198715	-0.0134791	0.989246	0.997727	Not DEG	chr2	29004987	29230077
ELP3	2709.85	2776.48	2743.17	-0.0351232	0.169407	-0.20733	0.835752	0.964893	Not DEG	chr14	11832962	11940070
ELP1	3682.16	3663.12	3672.64	0.00756208	0.153727	0.0491915	0.960767	0.992312	Not DEG	chr1	249905351	249981641
ENSSSCG00000050577	8.5528	8.67829	8.61555	-0.0188239	1.08763	-0.0173073	0.986191	0.996532	Not DEG	chr2	72142428	72146611
SPRYD3	6590.4	6297.87	6444.14	0.0655248	0.144378	0.453841	0.649944	0.91406	Not DEG	chr5	18320759	18338648
SPRYD4	640.807	498.289	569.548	0.362273	0.223742	1.61915	0.105414	0.472236	Not DEG	chr5	21804394	21816681
SPRYD7	1080.85	1404.12	1242.48	-0.377368	0.136235	-2.76998	0.00560592	0.0885795	Not DEG	chr11	17848852	17872257
NEMP1	1870.88	1536.26	1703.57	0.284482	0.208096	1.36707	0.171604	0.584829	Not DEG	chr5	22366539	22390102
KLHDC4	4324.74	3661.93	3993.34	0.239975	0.155379	1.54444	0.122481	0.50402	Not DEG	chr6	1617653	1677127
KLHDC2	3331.97	3774.56	3553.26	-0.179994	0.151145	-1.19087	0.233704	0.649457	Not DEG	chr1	179604921	179633156
KLHDC3	1355.07	1646.83	1500.95	-0.281389	0.123523	-2.27803	0.0227249	0.210824	Not DEG	chr7	38080366	38087166
KLHDC1	286.652	316.91	301.781	-0.145096	0.19666	-0.7378	0.460636	0.826988	Not DEG	chr1	179540547	179605628
ASXL1	12787.3	10601.9	11694.6	0.27041	0.15629	1.73018	0.0835976	0.418678	Not DEG	chr17	35985535	36067119
ASXL2	25009.6	27926	26467.8	-0.159126	0.0912264	-1.74429	0.0811082	0.412784	Not DEG	chr3	113044836	113180742
ENSSSCG00000036878	959.402	507.394	733.398	0.918676	0.330481	2.77981	0.005439	0.0868183	Not DEG	chr2	56945400	56946969
HDDC2	507.036	681.505	594.27	-0.426434	0.186722	-2.28379	0.0223841	0.208988	Not DEG	chr1	37640656	37662778
HDDC3	579.553	684.493	632.023	-0.239651	0.220253	-1.08807	0.276565	0.691738	Not DEG	chr7	53525989	53528004
SPATA17	34.1154	10.5472	22.3313	1.69081	1.96568	0.860168	0.389697	0.785595	Not DEG	chr10	7797502	7971824
SPATA16	21.1138	21.2489	21.1813	-0.00902451	1.25933	-0.00716613	0.994282	0.99883	Not DEG	chr13	111397190	111643986
SPATA18	132.006	42.6078	87.3067	1.6324	0.783696	2.08295	0.037256	0.279346	Up	chr8	39163088	39203956
ENSSSCG00000037798	0	2.4108	1.2054	-3.67215	3.94186	-0.931578	0.351555	NA	Not DEG	chr17	24832706	24833621
CPLX2	44.8464	38.5883	41.7174	0.217402	0.490746	0.443002	0.657764	0.916475	Not DEG	chr2	81732533	81813271
ENSSSCG00000015011	3746.22	3166.76	3456.49	0.242419	0.143722	1.68673	0.0916562	0.441212	Not DEG	chr9	37006590	37265981
ENSSSCG00000042171	16.2085	11.6256	13.917	0.481866	0.776747	0.620365	0.535018	0.862422	Not DEG	chr3	65918575	65922178
ENSSSCG00000022640	132.282	146.187	139.235	-0.143835	0.424671	-0.338697	0.734838	0.940285	Not DEG	chr13	28868395	28868721
SCN3A	6.63807	3.11236	4.87521	1.09024	2.92391	0.372872	0.709244	0.933487	Not DEG	chr15	71717334	71824160
ENSSSCG00000032311	4284.17	4719.87	4502.02	-0.1397	0.176408	-0.791917	0.428409	0.808292	Not DEG	chr15	112723339	112745892
RINL	3045.56	1825.93	2435.74	0.738208	0.237771	3.1047	0.00190472	0.0421746	Not DEG	chr6	47672624	47682109
HFE	1323.31	2799.66	2061.49	-1.08105	0.446476	-2.4213	0.0154651	0.169121	Down	chr7	20758741	20767000
GPR141	159.114	184.936	172.025	-0.217642	0.374118	-0.581747	0.560737	0.876369	Not DEG	chr18	36612285	36613196
SLC7A9	0	0.946417	0.473208	-2.32182	3.99564	-0.581088	0.561181	NA	Not DEG	chr6	42669093	42714267
ZWINT	771.482	746.158	758.82	0.0483069	0.267386	0.180664	0.856632	0.971488	Not DEG	chr14	94094894	94102060
CITED2	2798.4	3279.99	3039.2	-0.229003	0.259238	-0.883368	0.377037	0.777374	Not DEG	chr1	25155664	25160279
CITED1	39.2631	7.53374	23.3984	2.37706	1.76254	1.34866	0.177447	0.591943	Not DEG	chrX	58179087	58184499
TRAK1	12326.4	13022.6	12674.5	-0.0792916	0.176115	-0.450226	0.652547	0.914444	Not DEG	chr13	25774250	25935828
DAGLA	2206.08	2398.92	2302.5	-0.120991	0.298601	-0.405194	0.685335	0.924835	Not DEG	chr2	9802012	9863865
DAGLB	4826.41	6244.42	5535.41	-0.371624	0.294325	-1.26263	0.206721	0.622292	Not DEG	chr3	4741747	4779557
SLC7A2	58.2048	19.7485	38.9766	1.55552	0.925113	1.68144	0.0926777	0.443615	Not DEG	chr17	5192022	5271849
SLC7A1	6328.81	5186.53	5757.67	0.28713	0.203082	1.41386	0.157402	0.56384	Not DEG	chr11	6538045	6604658
HIRA	5886.05	4827.17	5356.61	0.286066	0.131674	2.17254	0.0298149	0.246158	Not DEG	chr14	51029126	51102409
RIN3	12345.9	14760.8	13553.4	-0.257748	0.129711	-1.98709	0.0469128	0.313495	Not DEG	chr7	114035353	114166539
ENSSSCG00000044325	139.704	217.276	178.49	-0.63762	0.430139	-1.48236	0.138245	0.531785	Not DEG	chr1	77200250	77201814
WWOX	1166.76	1054.11	1110.44	0.146599	0.246079	0.595737	0.551351	0.87114	Not DEG	chr6	8910138	9871053
ENSSSCG00000047415	19.8734	16.4613	18.1673	0.270679	0.755073	0.358481	0.719983	0.937592	Not DEG	chr2	6058162	6059039
RIPK1	23500.1	18308	20904	0.360203	0.095936	3.75462	0.000173605	0.00735247	Not DEG	chr7	1841239	1880699
RIPK3	4808.41	4235.35	4521.88	0.18306	0.281885	0.649414	0.516071	0.854245	Not DEG	chr7	74951145	74955251
RIPK2	2200.57	1666.28	1933.43	0.401316	0.178347	2.2502	0.0244362	0.219576	Not DEG	chr4	47027098	47074704
RIPK4	55.807	26.6668	41.2369	1.06153	0.739437	1.43559	0.151118	0.554786	Not DEG	chr13	205127244	205153005
SRCIN1	353.537	224.391	288.964	0.656163	0.590469	1.11126	0.266458	0.681945	Not DEG	chr12	23495669	23570762
CRABP1	1.36354	1.26189	1.31272	0.111168	3.86345	0.0287744	0.977045	NA	Not DEG	chr7	47602192	47608970
CRABP2	6.87435	0	3.43718	5.28545	2.2489	2.35024	0.0187614	0.189545	Up	chr4	93388092	93394155
ZNF414	1145.87	974.275	1060.07	0.2344	0.152259	1.53948	0.123686	0.505702	Not DEG	chr2	70796822	70802237
ZNF410	3269.94	3304.74	3287.34	-0.0152874	0.164873	-0.0927223	0.926124	0.984665	Not DEG	chr7	97195975	97243614
GLIPR2	10392.6	12264	11328.3	-0.238883	0.199557	-1.19707	0.231281	0.647243	Not DEG	chr1	236919879	236943823
ENSSSCG00000030260	286.127	561.122	423.625	-0.972052	0.466537	-2.08355	0.0372013	0.279306	Not DEG	chr13	90177540	90183742
ENSSSCG00000030262	357.516	890.716	624.116	-1.31703	0.285395	-4.61476	3.93553e-06	0.000413472	Down	chr12	35481245	35528092
ENSSSCG00000030269	911.272	1205.31	1058.29	-0.403228	0.4584	-0.879642	0.379053	0.778901	Not DEG	chr12	25270205	25301463
POU4F1	8.50483	7.00306	7.75395	0.280718	2.18491	0.12848	0.897769	0.979199	Not DEG	chr11	50730428	50732539
ENSSSCG00000000582	0	1.85047	0.925233	-3.28985	3.95245	-0.832357	0.405207	NA	Not DEG	chr5	52046006	52050525
FBF1	1533.29	1277.87	1405.58	0.262906	0.232954	1.12858	0.259076	0.674614	Not DEG	chr12	5482498	5510024
RASA1	8851.43	9206.9	9029.17	-0.0568181	0.154239	-0.368377	0.712592	0.934009	Not DEG	chr2	94878911	94993450
RASA2	11046.1	6439.2	8742.66	0.778563	0.168666	4.61601	3.91185e-06	0.000413472	Not DEG	chr13	82230178	82352756
RASA3	4230.52	3212.37	3721.45	0.397176	0.320617	1.23879	0.215424	0.632748	Not DEG	chr11	78951019	79027900
ACTN3	8.63247	4.45542	6.54395	0.958031	2.77162	0.345657	0.7296	0.939908	Not DEG	chr2	5860391	5874124
ACTN2	60.784	65.3919	63.088	-0.106664	0.996267	-0.107063	0.914739	0.983126	Not DEG	chr14	54666623	54742778
ACTN1	18009.5	24634.5	21322	-0.451921	0.210519	-2.1467	0.0318172	0.255244	Not DEG	chr7	92550007	92644842
ENSSSCG00000058879	76.6952	59.8026	68.2489	0.356843	0.374998	0.951587	0.341307	0.747043	Not DEG	chr2	26065465	26065620
ACTN4	24672.7	22566.5	23619.6	0.128746	0.214718	0.599604	0.54877	0.870005	Not DEG	chr6	47493919	47565998
EZR	44864.4	38057.5	41460.9	0.23739	0.154599	1.53552	0.124655	0.507922	Not DEG	chr1	8403453	8452742
ENSSSCG00000042079	0	2.52378	1.26189	-3.73576	3.94036	-0.948076	0.343091	NA	Not DEG	chr14	133348219	133351016
ENSSSCG00000042074	14.8245	3.78567	9.3051	1.96747	1.94466	1.01173	0.311666	0.724179	Not DEG	chr11	4299046	4301898
N6AMT1	372.598	338.76	355.679	0.137009	0.243413	0.562866	0.573526	0.883256	Not DEG	chr13	192249246	192265629
ENSSSCG00000021343	33985	41447	37716	-0.286373	0.255887	-1.11914	0.263081	0.679027	Not DEG	chr15	7617174	7628490
ENSSSCG00000030882	224.256	79.0905	151.673	1.50392	0.908678	1.65507	0.0979108	0.455253	Not DEG	chr7	23710913	23712824
ABLIM1	4267.56	4441.19	4354.38	-0.0574917	0.39125	-0.146944	0.883177	0.976645	Not DEG	chr14	124760404	125010892
ABLIM3	484.582	274.508	379.545	0.819352	0.449439	1.82306	0.0682949	0.380904	Not DEG	chr2	150260196	150423212
ABLIM2	431.073	306.296	368.685	0.493073	0.371255	1.32812	0.184138	0.598661	Not DEG	chr8	2916775	3054969
FAM172A	6985.2	6867.35	6926.27	0.0245252	0.133851	0.183227	0.85462	0.971121	Not DEG	chr2	100477775	100893580
ENSSSCG00000031136	14.6881	25.5193	20.1037	-0.797265	0.804707	-0.990752	0.321807	0.732214	Not DEG	chrX	107908613	107909551
RAB6A	10017.8	8670.05	9343.91	0.208422	0.399187	0.522117	0.601589	0.896468	Not DEG	chr9	8137672	8199079
RAB6B	184.147	142.862	163.505	0.365445	0.440985	0.828703	0.407273	0.796536	Not DEG	chr13	75012268	75075239
ENSSSCG00000009182	0	0.904049	0.452025	-2.26191	3.99936	-0.565569	0.571687	NA	Not DEG	chr8	121089420	121108176
ENSSSCG00000007919	1175.36	1203.6	1189.48	-0.0341175	0.14316	-0.238317	0.811635	0.958177	Not DEG	chr3	37323728	37340401
ENSSSCG00000015632	114.299	60.8075	87.5532	0.909324	0.48241	1.88496	0.0594351	0.355258	Not DEG	chr9	136893356	137056101
GDI2	30732.2	33138.1	31935.1	-0.108745	0.123788	-0.878475	0.379686	0.779333	Not DEG	chr10	65160653	65196447
GDI1	19914.9	17536.5	18725.7	0.183487	0.118804	1.54445	0.122479	0.50402	Not DEG	chrX	124960990	124966832
TFAP4	340.008	430.023	385.015	-0.339027	0.415771	-0.815418	0.414833	0.798938	Not DEG	chr3	38050308	38060817
SPDL1	700.846	786.214	743.53	-0.165481	0.246474	-0.671396	0.501968	0.848305	Not DEG	chr16	54277052	54303544
ENSSSCG00000043880	318.021	303.561	310.791	0.0670616	0.755423	0.0887735	0.929262	0.985931	Not DEG	chr13	160102910	160108647
NAPEPLD	8120.27	8878.45	8499.36	-0.128792	0.351889	-0.366	0.714365	0.934952	Not DEG	chr9	103210748	103262910
UPK1A	20.6741	21.9056	21.2899	-0.0862107	0.87297	-0.0987556	0.921332	0.984665	Not DEG	chr6	45104021	45114122
SPTA1	13.9763	1.2054	7.59086	3.52827	3.49979	1.00814	0.313387	0.725597	Not DEG	chr4	91485067	91640063
CRYZL1	1429.64	1360.39	1395.01	0.0718472	0.282898	0.253969	0.79952	0.956292	Not DEG	chr13	197203842	197248421
SERF2	13551.4	17629.1	15590.2	-0.37949	0.126193	-3.00722	0.00263647	0.0533037	Not DEG	chr1	127761345	127767520
TM9SF2	16127.8	17540.7	16834.3	-0.121168	0.264977	-0.457279	0.64747	0.913712	Not DEG	chr11	68404975	68469953
NAT9	1768.59	1384.18	1576.38	0.353556	0.269103	1.31383	0.188902	0.603633	Not DEG	chr12	6459710	6464234
ADGRL2	6763.4	6592.87	6678.14	0.0368826	0.260663	0.141495	0.887479	0.977736	Not DEG	chr6	131727084	132113933
ADGRL3	1.70443	0	0.852215	3.27416	3.96005	0.826798	0.408351	NA	Not DEG	chr8	60630117	60792899
ADGRL1	391.932	321.661	356.796	0.285281	0.410461	0.695026	0.487039	0.842643	Not DEG	chr2	64997159	65044298
FAIM2	67.8182	69.2322	68.5252	-0.0294013	0.464077	-0.0633543	0.949484	0.991402	Not DEG	chr5	15779334	15812543
ENSSSCG00000040343	0	3.6162	1.8081	-4.25607	3.93022	-1.08291	0.278848	NA	Not DEG	chr15	20834470	20836593
ENSSSCG00000040342	81.8719	72.1661	77.019	0.181469	0.464677	0.390526	0.696148	0.928476	Not DEG	chr3	18120581	18124684
COX5A	3441.38	5058.95	4250.17	-0.555797	0.138768	-4.00524	6.19552e-05	0.00334027	Not DEG	chr7	58622964	58644021
TMEM259	5042.36	4699.43	4870.89	0.101639	0.206661	0.491817	0.622849	0.905249	Not DEG	chr2	77393611	77402262
TMEM254	2018.16	2915.27	2466.71	-0.530533	0.182115	-2.91318	0.00357771	0.0666963	Not DEG	chr14	81931301	81940401
TMEM253	3.44073	7.51327	5.477	-1.12252	1.16002	-0.967674	0.333207	0.742828	Not DEG	chr7	78030446	78032537
ENSSSCG00000053721	100.459	56.6659	78.5627	0.825675	0.624745	1.32162	0.186295	0.602408	Not DEG	chr17	15061157	15070337
TMEM251	1901.9	2697.67	2299.78	-0.504314	0.312543	-1.61358	0.106617	0.474871	Not DEG	chr7	114574139	114575883
ENSSSCG00000045839	81.4935	48.8777	65.1856	0.738696	1.15982	0.636905	0.524187	0.858202	Not DEG	chr4	59759342	59765819
SIPA1L1	8063.61	4981.04	6522.32	0.694982	0.279293	2.48836	0.0128335	0.149384	Not DEG	chr7	95022924	95167107
SIPA1L3	4508.93	4791.65	4650.29	-0.0878009	0.113986	-0.770279	0.441135	0.816188	Not DEG	chr6	46908410	47139518
SIPA1L2	104.597	216.034	160.316	-1.04624	0.488702	-2.14085	0.0322863	0.257064	Down	chr14	58117570	58352504
CLCN1	36.501	21.7865	29.1437	0.743606	1.46679	0.50696	0.612183	0.90124	Not DEG	chr18	6902542	6940449
PPFIA4	64.7337	43.6657	54.1997	0.5679	1.0414	0.545323	0.585531	0.888647	Not DEG	chr9	113727855	113777766
ENSSSCG00000039747	145.793	108.353	127.073	0.427122	0.451586	0.945826	0.344237	0.74903	Not DEG	chr6	10759926	10762708
PPFIA3	470.574	469.367	469.97	0.00344075	0.308935	0.0111375	0.991114	0.99793	Not DEG	chr6	54313981	54337338
SLC35F5	1868.03	2000.8	1934.41	-0.098994	0.129891	-0.762128	0.445983	0.818138	Not DEG	chr15	19936402	19971692
SLC35F6	5163.55	7022.1	6092.82	-0.443504	0.243027	-1.82492	0.0680132	0.380082	Not DEG	chr3	112280661	112296865
SLC35F3	4.43152	8.43779	6.43466	-0.929737	3.71306	-0.250396	0.802281	0.956726	Not DEG	chr14	56786918	57106772
SLC35F2	508.71	253.716	381.213	1.00408	0.53105	1.89075	0.058658	0.353008	Not DEG	chr9	36288558	36341284
SUPV3L1	1239.48	1099.38	1169.43	0.17283	0.210835	0.81974	0.412365	0.797266	Not DEG	chr14	72245600	72273688
LMAN1L	14.0847	25.823	19.9539	-0.874681	0.59174	-1.47815	0.139367	0.533728	Not DEG	chr7	58717821	58730172
TRMT112	2197.65	2390.91	2294.28	-0.121691	0.225775	-0.538991	0.589893	0.889804	Not DEG	chr2	7802275	7803552
TSPAN19	1.74686	0	0.87343	3.30764	3.95884	0.835508	0.403432	NA	Not DEG	chr5	96993226	97017876
MPC2	4165	6698.61	5431.8	-0.685553	0.260502	-2.63166	0.00849692	0.116529	Not DEG	chr4	83069748	83096990
TSPAN10	130.071	184.468	157.269	-0.503622	0.624792	-0.806062	0.420207	0.802902	Not DEG	chr12	1239834	1245181
TSPAN11	731.933	2903.78	1817.86	-1.98811	1.25959	-1.57838	0.114479	0.489854	Not DEG	chr5	66853404	66911569
TSPAN12	3711.02	5067.42	4389.22	-0.449442	0.22816	-1.96985	0.0488554	0.319313	Not DEG	chr18	26046703	26112918
TSPAN13	3639.58	4418.61	4029.09	-0.279832	0.26078	-1.07306	0.283244	0.69834	Not DEG	chr9	85996641	86033349
TSPAN14	6872.79	8928.89	7900.84	-0.377534	0.208323	-1.81225	0.0699468	0.385684	Not DEG	chr14	82305714	82364659
TSPAN15	60.3799	42.809	51.5945	0.495146	1.02701	0.482125	0.629717	0.908697	Not DEG	chr14	72468914	72555080
TSPAN17	1411.78	2131.09	1771.44	-0.594013	0.27327	-2.17372	0.0297259	0.245937	Not DEG	chr2	81260281	81276636
EAF1	6411.29	6849.92	6630.61	-0.0954637	0.164646	-0.579813	0.562041	0.87699	Not DEG	chr13	2654630	2671132
EAF2	3848.6	2548.91	3198.75	0.594486	0.389432	1.52655	0.126874	0.512536	Not DEG	chr13	138648270	138681613
FOXF1	194.285	92.0393	143.162	1.07685	0.563556	1.91082	0.0560283	0.343514	Not DEG	chr6	2592993	2597659
FOXF2	1.74686	0	0.87343	3.30764	3.95884	0.835508	0.403432	NA	Not DEG	chr7	715001	720104
RBPJL	30.2373	19.3254	24.7813	0.641208	0.707924	0.905758	0.365064	0.767013	Not DEG	chr17	47628313	47641459
TMUB1	1140.75	1135.99	1138.37	0.00618849	0.236842	0.0261292	0.979154	0.995161	Not DEG	chr18	6142023	6144894
TMUB2	2540.47	2223.15	2381.81	0.192573	0.203838	0.944735	0.344794	0.749762	Not DEG	chr12	19019665	19024147
JAZF1	988.567	849.373	918.97	0.219133	0.33608	0.652025	0.514385	0.853295	Not DEG	chr18	44488511	44827091
PTPN18	542.34	698.764	620.552	-0.365401	0.322442	-1.13323	0.257117	0.672522	Not DEG	chr15	31945897	31965753
SYNCRIP	14127.3	19687	16907.2	-0.478777	0.198051	-2.41744	0.0156302	0.170223	Not DEG	chr1	54563114	54598407
ENSSSCG00000044870	47.4506	58.6044	53.0275	-0.305043	0.757785	-0.402546	0.687282	0.925551	Not DEG	chrX	34080298	34279086
ENSSSCG00000035626	0	2.05635	1.02817	-3.43493	3.9481	-0.870021	0.384289	NA	Not DEG	chr10	31580328	31580721
HSD17B6	16.9525	22.9742	19.9633	-0.44146	0.838181	-0.526688	0.59841	0.894899	Not DEG	chr5	22092578	22273382
PTPN12	22787.5	26892.8	24840.2	-0.238981	0.281611	-0.848619	0.396093	0.791022	Not DEG	chr9	102480924	102563751
MMAA	1677.92	1642.68	1660.3	0.0305528	0.283223	0.107876	0.914094	0.983126	Not DEG	chr8	82834595	82864828
MMAB	449.041	641.641	545.341	-0.515022	0.218261	-2.35966	0.0182918	0.186688	Not DEG	chr14	41357637	41373205
ENSSSCG00000046588	5676.82	5309.67	5493.25	0.0964886	0.22409	0.43058	0.666774	0.918618	Not DEG	chr10	14363043	14372130
ALG8	1514.27	1800.35	1657.31	-0.249462	0.248041	-1.00573	0.314546	0.726494	Not DEG	chr9	12497721	12532307
PDXK	15495.7	10822.5	13159.1	0.51781	0.302866	1.7097	0.0873209	0.430346	Not DEG	chr13	206676730	206703326
ALG2	2019.07	1900.02	1959.54	0.0878091	0.139057	0.63146	0.527739	0.859722	Not DEG	chr1	240979216	240984823
ALG6	982.193	1133.47	1057.83	-0.206439	0.136246	-1.51519	0.129724	0.517162	Not DEG	chr6	149027980	149112665
ENSSSCG00000046587	115.234	203.903	159.569	-0.82317	0.328925	-2.5026	0.0123284	0.145174	Not DEG	chr13	82942437	82946199
ALG5	1903.87	2420.37	2162.12	-0.346185	0.172015	-2.01253	0.0441641	0.304894	Not DEG	chr11	12777552	12816008
WIF1	105.558	99.9658	102.762	0.0775052	0.783731	0.0988926	0.921224	0.984665	Not DEG	chr5	29450442	29543913
PDXP	184.802	326.052	255.427	-0.81934	0.350738	-2.33605	0.0194888	0.19435	Not DEG	chr5	10162643	10169512
RNGTT	5654.6	5738.39	5696.5	-0.0212269	0.0938723	-0.226125	0.821104	0.960651	Not DEG	chr1	56852866	57061972
INSL6	0	2.71215	1.35607	-3.84173	3.93799	-0.975558	0.329284	NA	Not DEG	chr1	216792787	216823479
GALR1	7.84038	4.04465	5.94251	0.953621	2.86569	0.332772	0.739306	0.941555	Not DEG	chr1	147443821	147463542
INSL3	9.26332	35.0441	22.1537	-1.91978	1.25987	-1.5238	0.12756	0.513729	Not DEG	chr2	59929584	59931219
ENSSSCG00000047407	0	2.49553	1.24777	-3.7201	3.94072	-0.944015	0.345162	NA	Not DEG	chr3	129718158	129720021
RAB8B	24218.6	23957.4	24088	0.0156441	0.126712	0.123462	0.901741	0.980004	Not DEG	chr1	108772851	108840227
HGS	6339.87	5685.97	6012.92	0.157047	0.206219	0.761553	0.446327	0.818387	Not DEG	chr12	1207036	1219715
ENSSSCG00000027421	1.74686	0	0.87343	3.30764	3.95884	0.835508	0.403432	NA	Not DEG	chr6	133596824	133598119
ENSSSCG00000054605	109.827	28.6472	69.237	1.93842	0.704433	2.75175	0.00592778	0.0913534	Up	chr15	51023826	51027024
ENSSSCG00000054601	8.51661	1.50675	5.01168	2.48958	2.70411	0.920665	0.357225	0.75917	Not DEG	chr8	1343240	1345514
ENSSSCG00000054603	70.8179	91.2479	81.0329	-0.36596	0.540914	-0.676559	0.498686	0.847294	Not DEG	chr12	51501817	51502185
INMT	25.8962	19.6025	22.7493	0.398395	0.944232	0.421925	0.67308	0.921201	Not DEG	chr18	42209352	42218174
FECH	3593.1	4680.68	4136.89	-0.381526	0.259271	-1.47153	0.141147	0.537459	Not DEG	chr1	106854011	106898591
FCSK	2375.01	2017.93	2196.47	0.235132	0.239753	0.980724	0.326729	0.736812	Not DEG	chr6	13471833	13506419
ADAP1	2921.2	2600.19	2760.7	0.167882	0.251981	0.666251	0.505251	0.8489	Not DEG	chr3	547364	615471
ADAP2	8418.34	11502.3	9960.32	-0.450303	0.330283	-1.36339	0.172761	0.586044	Not DEG	chr12	42817669	42849922
ENSSSCG00000045059	47.7678	31.8882	39.828	0.58098	0.575594	1.00936	0.312804	0.724925	Not DEG	chr1	196148205	196150028
ENSSSCG00000045051	362.883	180.612	271.747	1.00693	0.381584	2.63881	0.00831972	0.11553	Up	chr10	47182091	47182444
KLHL10	32.226	75.6175	53.9218	-1.23142	0.690513	-1.78334	0.0745318	0.395184	Not DEG	chr12	20854407	20861662
KLHL11	2587.73	2758.89	2673.31	-0.0923491	0.146378	-0.630893	0.52811	0.859827	Not DEG	chr12	20842393	20852980
KLHL12	2299.12	2230.56	2264.84	0.0437344	0.159722	0.273815	0.784226	0.952885	Not DEG	chr10	24869829	24900266
KLHL13	516.278	392.23	454.254	0.396242	0.796846	0.497263	0.619004	0.903272	Not DEG	chrX	96544095	96744764
KLHL14	1.36354	4.84109	3.10232	-1.82617	2.92897	-0.623484	0.532966	0.861125	Not DEG	chr6	116510851	116611631
KLHL15	4247.89	3378.47	3813.18	0.330441	0.191658	1.72411	0.0846876	0.421898	Not DEG	chrX	20091904	20129561
KLHL17	1823.92	1047.04	1435.48	0.800525	0.178964	4.47311	7.70895e-06	0.00068115	Not DEG	chr6	63322184	63328259
KLHL18	2811.46	2586.96	2699.21	0.11997	0.147998	0.810621	0.417584	0.800843	Not DEG	chr13	30063188	30141513
C7orf61	398.416	336.825	367.621	0.242535	0.442057	0.548651	0.583245	0.887544	Not DEG	chr3	8390946	8394232
GABPB2	4136.51	4108.53	4122.52	0.00981459	0.12002	0.0817748	0.934826	0.987251	Not DEG	chr4	98133647	98163778
ENSSSCG00000058608	39.636	41.9343	40.7852	-0.0816052	1.56499	-0.0521442	0.958414	0.992312	Not DEG	chr9	11495577	11598024
ENSSSCG00000004703	133.273	83.1199	108.196	0.680708	0.453419	1.50128	0.133284	0.523366	Not DEG	chr1	127852537	127858972
ENSSSCG00000049585	1.39749	0	0.698744	2.98539	3.97176	0.751654	0.452259	NA	Not DEG	chr9	82065025	82079903
ENSSSCG00000056513	24.7547	22.1961	23.4754	0.160724	0.757909	0.212062	0.832059	0.964019	Not DEG	chr9	5049043	5049987
SLN	15.3267	11.3216	13.3242	0.439025	2.04326	0.214865	0.829873	0.963039	Not DEG	chr9	36232968	36242405
SLA	12438.8	7727.4	10083.1	0.686813	0.234002	2.93508	0.00333466	0.0634182	Not DEG	chr4	8189232	8247388
PHYH	4377.22	10087.9	7232.56	-1.20452	0.268647	-4.48364	7.3382e-06	0.000655919	Down	chr10	48404293	48423973
GFY	2.38412	0	1.19206	3.75821	3.94494	0.952667	0.340759	NA	Not DEG	chr6	54506950	54511230
ENSSSCG00000046802	50.4916	35.0276	42.7596	0.529008	0.516375	1.02446	0.305616	0.717691	Not DEG	chr9	5087576	5088511
NOTCH4	661.186	309.819	485.502	1.09312	0.391068	2.79522	0.00518638	0.0843248	Up	chr7	24231293	24256281
MEAF6	2523.01	2848.75	2685.88	-0.1751	0.248963	-0.703316	0.481859	0.840331	Not DEG	chr6	93559101	93589001
AZIN1	10520.5	8292.14	9406.33	0.343355	0.228121	1.50514	0.132287	0.521505	Not DEG	chr4	34234679	34257134
NOTCH2	72781.8	54160.3	63471.1	0.426342	0.235112	1.81336	0.0697767	0.385246	Not DEG	chr4	100981636	101150195
AZIN2	391.96	498.935	445.447	-0.348062	0.410928	-0.847013	0.396988	0.791244	Not DEG	chr6	89345862	89385319
ZNF658	398.677	282.519	340.598	0.496756	0.510849	0.972413	0.330845	0.740318	Not DEG	chr10	38797315	38818047
ZNF655	6245.51	6875.76	6560.64	-0.138738	0.176773	-0.784837	0.432549	0.810368	Not DEG	chr3	6504690	6521844
ZNF654	4158.81	3904.95	4031.88	0.0909526	0.1055	0.862108	0.388628	0.785161	Not DEG	chr13	167807263	167895736
ZNF653	976.875	805.499	891.187	0.278171	0.170431	1.63215	0.102647	0.466428	Not DEG	chr2	70136443	70154458
ZNF652	2367.01	2439.6	2403.31	-0.0435205	0.340484	-0.127819	0.898292	0.979199	Not DEG	chr12	25492537	25553715
N4BP2L1	1764.95	2027.94	1896.44	-0.200393	0.267276	-0.749762	0.453398	0.823513	Not DEG	chr11	8857175	8885420
RAPGEF6	23007.5	19095.7	21051.6	0.268872	0.14015	1.91846	0.0550533	0.340277	Not DEG	chr2	133708266	133951433
RAPGEF1	21956	19145.5	20550.8	0.197612	0.0886608	2.22885	0.0258239	0.225601	Not DEG	chr1	271494248	271600920
RAPGEF2	8908.11	7341.56	8124.84	0.278993	0.155204	1.79759	0.0722414	0.390104	Not DEG	chr8	48021604	48277454
RAPGEF3	89.2982	85.7191	87.5087	0.0600703	0.612077	0.0981419	0.92182	0.984665	Not DEG	chr5	78101299	78134105
ZNF384	7111.95	7297.68	7204.81	-0.0371457	0.151081	-0.245866	0.805786	0.957237	Not DEG	chr5	64003216	64025796
ZNF383	304.171	363.671	333.921	-0.25835	0.276958	-0.932813	0.350916	0.754859	Not DEG	chr6	46235208	46256083
ZNF382	297.597	269.18	283.388	0.144106	0.364164	0.395716	0.692315	0.927495	Not DEG	chr6	45777393	45812338
POC1B	2842.66	3647.55	3245.11	-0.359603	0.379499	-0.947574	0.343347	0.748146	Not DEG	chr5	93132018	93222522
SCARF2	17.3637	4.57674	10.9702	1.9193	1.99984	0.959731	0.337191	0.744554	Not DEG	chr14	50812984	50824521
ZNF389	585.926	684.753	635.339	-0.224672	0.234627	-0.957574	0.338277	0.745042	Not DEG	chr7	22007384	22011972
ENSSSCG00000020870	1728.89	1206.99	1467.94	0.518469	0.180474	2.87281	0.0040684	0.0721981	Not DEG	chr9	92448738	92481379
ENSSSCG00000020872	79.9101	69.4185	74.6643	0.204278	1.09278	0.186934	0.851713	0.970744	Not DEG	chr6	164315291	164321171
PRSS53	127.727	123.998	125.862	0.0440127	0.435274	0.101115	0.919459	0.984377	Not DEG	chr3	17391219	17396885
ENSSSCG00000037963	300.014	340.818	320.416	-0.183963	0.365945	-0.502707	0.61517	0.901935	Not DEG	chr4	42980616	42985459
SNRPD2	4921.06	8112.73	6516.89	-0.721174	0.294699	-2.44715	0.014399	0.16088	Not DEG	chr6	52035134	52042474
SNRPD1	2961.17	3593.41	3277.29	-0.279259	0.115208	-2.42395	0.0153527	0.168324	Not DEG	chr6	106798265	106813816
IFT43	212.794	282.081	247.437	-0.40622	0.198695	-2.04444	0.0409099	0.292787	Not DEG	chr7	99158892	99254355
DVL2	1847.28	1691.13	1769.21	0.127205	0.20315	0.626163	0.531208	0.861125	Not DEG	chr12	52581688	52590285
IFT46	1486.71	1491.41	1489.06	-0.0045278	0.192176	-0.0235607	0.981203	0.995388	Not DEG	chr9	45844619	45861879
GLDN	76.0263	180.307	128.167	-1.24565	0.843772	-1.47629	0.139867	0.53463	Not DEG	chr1	120322432	120399041
GLDC	153.902	178.357	166.13	-0.213214	0.548892	-0.388445	0.697687	0.929101	Not DEG	chr1	215608849	215715059
QPCT	2090.46	1610.49	1850.47	0.376312	0.550826	0.683178	0.494495	0.844898	Not DEG	chr3	102792720	102823026
ENSSSCG00000055895	0	0.30135	0.150675	-0.856993	4.08047	-0.210023	0.83365	NA	Not DEG	chr12	21465585	21465884
DHRS11	2742.35	1741.84	2242.1	0.654955	0.23324	2.80807	0.0049839	0.0821477	Not DEG	chr12	38113912	38123839
LGMN	196854	276187	236520	-0.488522	0.236883	-2.06229	0.0391798	0.287674	Not DEG	chr7	114173693	114217102
NBDY	145.956	174.331	160.143	-0.255909	0.338926	-0.755057	0.450215	0.821435	Not DEG	chrX	49157639	49157845
ENSSSCG00000063059	4.19246	20.3973	12.2949	-2.28426	2.6809	-0.852047	0.394188	0.789166	Not DEG	chr3	17054274	17055242
KASH5	0	2.10945	1.05472	-3.47995	3.94684	-0.881704	0.377937	NA	Not DEG	chr6	54477058	54500887
CAPS2	88.2752	54.2921	71.2837	0.700228	0.516738	1.35509	0.175388	0.588726	Not DEG	chr5	38573320	38625070
ENSSSCG00000061743	156.445	97.2932	126.869	0.685453	0.528584	1.29677	0.19471	0.610627	Not DEG	chr17	62652996	62655336
EHMT2	6610.87	7897.92	7254.4	-0.256573	0.151655	-1.69182	0.0906808	0.438763	Not DEG	chr7	23977683	23993478
ADIPOR2	5839.72	7954.27	6897	-0.445881	0.14412	-3.09382	0.00197598	0.0432512	Not DEG	chr5	68755811	68807235
ADIPOR1	5382.04	5711.02	5546.53	-0.0856243	0.223162	-0.383687	0.701211	0.930897	Not DEG	chr10	24907491	24915686
MARK4	2486.16	2485.41	2485.78	0.000522198	0.121622	0.00429363	0.996574	0.999281	Not DEG	chr6	51665918	51700552
STOX1	150.528	53.3666	101.947	1.49651	0.324096	4.61748	3.8842e-06	0.000413472	Up	chr14	71928399	71985233
MARK1	61.2864	40.5118	50.8991	0.59558	0.781227	0.762365	0.445842	0.818112	Not DEG	chr10	9980383	10104867
MARK2	10786.3	9947.94	10367.1	0.116767	0.105629	1.10545	0.268966	0.684284	Not DEG	chr2	8155348	8215959
STOX2	454.594	336.169	395.382	0.435119	0.899306	0.483838	0.628501	0.908256	Not DEG	chr15	45084139	45298762
TPD52L2	2747.33	3081.63	2914.48	-0.165583	0.112541	-1.47131	0.141208	0.537459	Not DEG	chr17	62733593	62750557
TPD52L3	9.95012	4.22229	7.0862	1.24376	1.06294	1.17011	0.241955	0.657734	Not DEG	chr1	215840563	215842113
TPD52L1	324.14	337.959	331.05	-0.0600407	0.623629	-0.0962764	0.923301	0.984665	Not DEG	chr1	37667150	37761760
EFCAB11	249.363	281.292	265.327	-0.173852	0.413466	-0.420475	0.674138	0.921201	Not DEG	chr7	111600717	111766205
EFCAB10	519.934	507.123	513.529	0.0358906	0.237185	0.151319	0.879724	0.975898	Not DEG	chr9	105419056	105445682
EFCAB13	5.78329	2.76864	4.27596	1.06013	2.93368	0.361364	0.717827	0.936661	Not DEG	chr12	16596550	16674982
EFCAB12	66.5389	10.1281	38.3335	2.7096	1.06949	2.53355	0.0112913	0.136776	Up	chr13	68794498	68813987
EFCAB14	11544	13810.6	12677.3	-0.258645	0.196243	-1.31798	0.18751	0.602914	Not DEG	chr6	164777970	164821367
CAPSL	170.718	162.219	166.469	0.0729035	0.615121	0.118519	0.905656	0.981352	Not DEG	chr16	21345366	21356670
WDR13	1584.55	1551.82	1568.18	0.0301722	0.153469	0.196601	0.84414	0.968229	Not DEG	chrX	42722730	42730199
WDR12	4138.33	4016.26	4077.29	0.0431188	0.222534	0.193763	0.846361	0.968642	Not DEG	chr15	106380755	106410416
WDR11	5683.89	5837.32	5760.6	-0.0383799	0.139985	-0.274172	0.783952	0.952885	Not DEG	chr14	130511592	130674774
WDR17	135.964	107.902	121.933	0.334352	1.18933	0.281126	NA	NA	Not DEG	chr15	38589633	38706214
WDR19	1152.51	1350.43	1251.47	-0.22844	0.162684	-1.40419	0.160263	0.567946	Not DEG	chr8	30463862	30553703
WDR18	990.327	886.943	938.635	0.158674	0.173098	0.916673	0.359314	0.761446	Not DEG	chr2	77417539	77423485
FAM204A	5018.18	6503.78	5760.98	-0.374086	0.244053	-1.53281	0.125324	0.509311	Not DEG	chr14	128365916	128402560
USP9X	39979.6	29197.2	34588.4	0.453447	0.120126	3.77475	0.000160168	0.00685174	Not DEG	chrX	36760865	36885250
ENSSSCG00000035477	309.288	186.25	247.769	0.731693	0.828786	0.882849	0.377318	0.777669	Not DEG	chr6	62268495	62273778
NPTXR	35.171	13.1275	24.1493	1.41884	1.44035	0.985067	0.324591	0.734108	Not DEG	chr5	9207642	9230355
MYADML2	2.05952	1.9736	2.01656	0.0669188	2.41436	0.027717	0.977888	NA	Not DEG	chr12	1055218	1057719
ENSSSCG00000032297	11470.7	13396.9	12433.8	-0.223958	0.267881	-0.836033	0.403137	0.795176	Not DEG	chr1	261133629	261226697
ENSSSCG00000038630	1554.18	1921.84	1738.01	-0.306298	0.18164	-1.68629	0.0917397	0.441239	Not DEG	chr7	51948016	51953968
ENSSSCG00000038638	39.1542	32.0619	35.608	0.286985	0.467669	0.61365	0.539447	0.86502	Not DEG	chr13	134495552	134495852
PLOD3	14762.7	15353.4	15058.1	-0.0566228	0.126581	-0.447326	0.65464	0.915419	Not DEG	chr3	8911791	8919516
ENSSSCG00000031752	15.6667	159.668	87.6675	-3.34932	3.27455	-1.02283	NA	NA	Not DEG	chr7	77277119	77277731
ENSSSCG00000031750	13.7657	14.5704	14.1681	-0.084345	0.720703	-0.117032	0.906835	0.981462	Not DEG	chr8	53704714	53706275
ENSSSCG00000031756	13.294	23.9322	18.6131	-0.847122	1.0725	-0.789856	0.429612	0.808752	Not DEG	chr14	40455954	40458063
ENSSSCG00000039587	17.4759	20.2537	18.8648	-0.215759	0.817768	-0.263839	0.791904	0.95498	Not DEG	chr5	17536952	17547680
LDLRAD1	10.5578	5.20768	7.88272	1.01633	2.02931	0.500826	0.616494	0.902159	Not DEG	chr6	158292616	158303012
ENSSSCG00000039585	25.6388	50.4985	38.0687	-0.977687	0.860335	-1.1364	0.255788	0.671321	Not DEG	chr5	68949071	68949658
LDLRAD3	1044.66	617.541	831.098	0.758335	0.326141	2.32518	0.0200624	0.196449	Not DEG	chr2	24875380	25138873
LDLRAD4	1462.76	1358.2	1410.48	0.107136	0.441954	0.242414	0.808459	0.957987	Not DEG	chr6	96401654	96577643
CGAS	6545.52	4986.58	5766.05	0.392404	0.161968	2.42273	0.0154042	0.168562	Not DEG	chr1	92483327	92504307
ENSSSCG00000038188	9.1873	5.49631	7.34181	0.743591	1.70776	0.435419	0.663258	0.917464	Not DEG	chr10	13815180	13818900
ENSSSCG00000032127	0.681772	0	0.340886	1.95306	4.0386	0.483599	0.62867	NA	Not DEG	chr1	262546153	262547082
ENSSSCG00000038183	4.42667	7.71874	6.07271	-0.799286	1.44291	-0.553941	0.579619	0.88586	Not DEG	chr17	34922244	34924314
ENSSSCG00000038187	5136.21	5295.05	5215.63	-0.0439568	0.363132	-0.121049	0.903652	0.980385	Not DEG	chr9	77509410	77548086
APEH	2348.49	2699.88	2524.19	-0.201044	0.218455	-0.920302	0.357415	0.75917	Not DEG	chr13	32205609	32214518
ENSSSCG00000033452	274.699	211.817	243.258	0.375369	0.360533	1.04115	0.297806	0.712158	Not DEG	chr2	810348	842241
ENSSSCG00000033451	6113.9	5563.86	5838.88	0.136038	0.4116	0.330509	0.741015	0.942049	Not DEG	chr7	21220799	21223115
ENSSSCG00000033457	60906	76923	68914.5	-0.336828	0.468991	-0.718198	0.472635	0.833863	Not DEG	chr12	39591570	39595657
NKX6-2	0	2.4108	1.2054	-3.67215	3.94186	-0.931578	0.351555	NA	Not DEG	chr14	140897874	140899155
NKX6-1	19.995	151.993	85.9938	-2.92751	0.766494	-3.81935	0.000133804	0.00604359	Down	chr8	134138097	134144254
KCTD13	2945.59	2673.79	2809.69	0.139606	0.182778	0.763799	0.444987	0.818112	Not DEG	chr3	18124573	18141565
KCTD12	51262.9	76053.6	63658.3	-0.569096	0.154532	-3.68271	0.000230768	0.00911427	Not DEG	chr11	49025131	49031309
KCTD11	384.037	387.277	385.657	-0.0118363	0.28634	-0.0413366	0.967028	0.993065	Not DEG	chr12	52698834	52699649
KCTD10	6877.33	6122.16	6499.74	0.167796	0.153808	1.09094	0.275299	0.690505	Not DEG	chr14	41442777	41470209
KCTD17	2981.88	2684.17	2833.03	0.151727	0.751956	0.201777	0.840091	0.966959	Not DEG	chr5	10707354	10718959
KCTD16	11.3822	2.7418	7.06202	2.06578	1.97293	1.04706	0.29507	0.709319	Not DEG	chr2	145707261	145981909
KCTD15	913.195	876.443	894.819	0.0590073	0.2188	0.269686	0.787402	0.954152	Not DEG	chr6	43529806	43544186
H6PD	6706.18	7999.43	7352.81	-0.254393	0.245191	-1.03753	0.29949	0.713088	Not DEG	chr6	69666601	69700298
SLC25A35	121.65	116.962	119.306	0.0562203	0.643087	0.0874225	0.930336	0.986168	Not DEG	chr12	53485626	53495972
SLC25A36	7367.83	7315.11	7341.47	0.0104024	0.140794	0.0738841	0.941103	0.989543	Not DEG	chr13	81750031	81791891
SLC25A31	0	4.9487	2.47435	-4.70752	3.68431	-1.27772	0.201348	0.61733	Not DEG	chr8	97095517	97120250
SLC25A30	2776.42	2956.41	2866.41	-0.0906961	0.273184	-0.331997	0.739892	0.941893	Not DEG	chr11	21848941	21865590
SLC25A33	1286.08	1929.61	1607.85	-0.585384	0.59493	-0.983954	0.325138	0.734633	Not DEG	chr6	69934834	69969084
SLC25A39	2848.91	3005.78	2927.34	-0.0772473	0.151611	-0.509509	0.610395	0.900325	Not DEG	chr12	18915422	18919757
TUBA1B	21471.4	21023.1	21247.2	0.0304573	0.113756	0.267742	0.788898	0.954641	Not DEG	chr5	15149099	15153620
TUBA1A	29196	23169.6	26182.8	0.333527	0.209194	1.59434	0.110859	0.483245	Not DEG	chr5	15185532	15190428
IGSF10	241.668	208.24	224.954	0.215408	0.453054	0.475457	0.634461	0.909864	Not DEG	chr13	91625431	91679079
BCR	441.274	256.993	349.133	0.780315	0.348138	2.2414	0.0250003	0.221597	Not DEG	chr14	49208762	49322103
ENSSSCG00000043519	1575.91	1564.6	1570.26	0.0103408	0.722103	0.0143204	0.988574	0.997443	Not DEG	chr1	141494692	141495449
FAM102A	5537.97	4504.14	5021.06	0.29812	0.310905	0.958877	0.337621	0.744554	Not DEG	chr1	268427708	268465786
RIMKLA	36.4533	16.7236	26.5885	1.12706	0.533857	2.11116	0.0347588	0.267883	Up	chr6	168916725	168950046
ENSSSCG00000001398	4064.69	3234.6	3649.64	0.329534	0.298486	1.10402	0.269585	0.685076	Not DEG	chr7	23634648	23638619
RIMKLB	3.06797	1.89283	2.4804	0.696147	3.80259	0.183072	0.854742	0.971121	Not DEG	chr5	62676225	62715067
ENSSSCG00000001393	17.3713	25.0638	21.2175	-0.528635	1.39216	-0.379723	0.704151	0.932307	Not DEG	chr7	23564659	23570600
ENSSSCG00000001395	225.186	203.7	214.443	0.144659	0.311757	0.464012	0.642639	0.911698	Not DEG	chr7	23616984	23621159
ENSSSCG00000001394	1065.77	1002.75	1034.26	0.0878745	0.185512	0.473686	0.635724	0.910234	Not DEG	chr7	23599173	23607377
ENSSSCG00000001396	12763.7	10679.7	11721.7	0.257201	0.284011	0.905601	0.365147	0.767013	Not DEG	chr7	23622397	23628329
PCID2	1536.67	1426.33	1481.5	0.107561	0.214387	0.501714	0.615869	0.901935	Not DEG	chr11	78541318	78556733
POMT1	1330.08	1153.29	1241.69	0.206049	0.273666	0.752922	0.451497	0.822595	Not DEG	chr1	271432210	271452461
POMT2	1039.63	937.72	988.673	0.148908	0.1698	0.876961	0.380508	0.780227	Not DEG	chr7	100350460	100392332
AIF1	10785.4	15006.1	12895.7	-0.476472	0.246508	-1.93289	0.0532502	0.333954	Not DEG	chr7	23726787	23731671
NR2E1	91.0873	48.7923	69.9398	0.899249	0.443689	2.02675	0.0426875	0.299571	Not DEG	chr1	74271042	74292681
AGPS	35857.9	42594.9	39226.4	-0.248391	0.472864	-0.525291	0.599381	0.895278	Not DEG	chr15	83146002	83391984
STOM	17230.4	24441.5	20835.9	-0.504373	0.173191	-2.91224	0.00358852	0.0667512	Not DEG	chr1	261380090	261407713
NPLOC4	9358.65	8384.02	8871.34	0.158637	0.124169	1.27759	0.201396	0.61733	Not DEG	chr12	1251053	1285666
LGALS13	48.3053	13.62	30.9627	1.82609	1.39336	1.31057	0.190003	0.60493	Not DEG	chr6	48205158	48209867
LGALS12	27.2452	12.9823	20.1138	1.07103	1.43	0.748974	0.453873	0.823521	Not DEG	chr2	8463402	8475162
ENSSSCG00000060067	0.680387	1.50675	1.09357	-1.15015	3.9198	-0.29342	0.769201	NA	Not DEG	chr2	72515064	72515366
ENSSSCG00000027852	5.11329	1.26189	3.18759	2.01748	3.8134	0.529051	0.59677	0.893892	Not DEG	chr2	142817677	142821028
ENSSSCG00000014021	0	1.26189	0.630945	-2.73644	3.97363	-0.68865	0.491044	NA	Not DEG	chr2	78934616	78935712
PBLD	464.754	442.876	453.815	0.070153	0.276557	0.253666	0.799754	0.956292	Not DEG	chr14	71440778	71487480
PGPEP1	3821.68	4385.86	4103.77	-0.19868	0.209945	-0.946344	0.343973	0.748744	Not DEG	chr2	59451150	59485818
SMU1	7436.4	7133.49	7284.95	0.0599507	0.148438	0.403877	0.686303	0.92513	Not DEG	chr10	33399383	33430971
ENSSSCG00000014799	83.0582	48.5943	65.8263	0.772245	0.760788	1.01506	0.310078	0.722452	Not DEG	chr9	6449403	6470080
ENSSSCG00000014790	0	1.2054	0.602699	-2.67511	3.97651	-0.672729	0.50112	NA	Not DEG	chr9	6006257	6007260
SSRP1	14702	14973	14837.5	-0.0263496	0.108098	-0.243756	0.80742	0.957779	Not DEG	chr2	13619716	13629227
ENSSSCG00000003632	1.04812	11.221	6.13454	-3.42548	2.60423	-1.31535	0.188391	0.603112	Not DEG	chr6	92230942	92233693
IRAK1BP1	164.822	163.044	163.933	0.0154551	0.438073	0.0352798	0.971857	0.993924	Not DEG	chr1	87290826	87329716
C1orf174	736.173	787.271	761.722	-0.0967609	0.150044	-0.644885	0.519002	0.855915	Not DEG	chr6	65323756	65333886
RBBP8NL	5.89689	0	2.94845	5.06389	3.55936	1.4227	0.154824	0.560873	Not DEG	chr17	61782605	61787321
GPC1	83.7652	116.095	99.9301	-0.470722	0.580911	-0.810316	0.417758	0.800859	Not DEG	chr15	139457669	139484670
GPC2	84.7716	78.0729	81.4223	0.118417	0.561009	0.211078	0.832826	0.964368	Not DEG	chr3	8169343	8175580
GPC4	94.767	55.7376	75.2523	0.763912	0.903141	0.845839	0.397643	0.791447	Not DEG	chrX	109306368	109421785
GPC5	8.3115	4.03053	6.17101	1.04041	2.0822	0.499671	0.617307	0.902569	Not DEG	chr11	60791363	62147239
SNTN	42.2058	9.15347	25.6797	2.19939	1.30176	1.68955	0.0911132	0.439845	Not DEG	chr13	45187379	45200718
ANKDD1A	191.583	96.909	144.246	0.983495	0.376927	2.60925	0.0090741	0.120656	Not DEG	chr1	107094123	107135517
ANKDD1B	75.2055	87.3404	81.2729	-0.217464	0.395417	-0.54996	0.582347	0.887091	Not DEG	chr2	84621148	84688222
NYX	28.7173	24.3606	26.539	0.237098	0.762476	0.310958	0.755833	0.945417	Not DEG	chrX	37080278	37105510
GAREM2	61.653	141.727	101.69	-1.20042	0.978834	-1.22638	0.220057	0.635043	Not DEG	chr3	112800719	112805740
ENSSSCG00000003090	1418.96	1167.28	1293.12	0.281589	0.44733	0.629487	0.52903	0.860504	Not DEG	chr6	51313459	51358652
SNAPC2	775.942	744.959	760.45	0.0585896	0.22397	0.261596	0.793633	0.955734	Not DEG	chr2	71291257	71294006
ENSSSCG00000032840	1.36354	1.28914	1.32634	0.083015	3.47886	0.0238627	0.980962	NA	Not DEG	chr5	20596426	20602633
GSC2	7.49049	0	3.74524	5.40955	3.33635	1.6214	0.104932	0.471319	Not DEG	chr14	50957991	50960193
ENSSSCG00000051254	9.23371	10.0754	9.65458	-0.121333	1.01304	-0.119771	0.904664	0.980874	Not DEG	chr10	42675389	42677706
SNAPC1	1207.23	1078.22	1142.73	0.162818	0.284489	0.572319	0.567106	0.879768	Not DEG	chr1	190686559	190716372
ENSSSCG00000048962	9.53234	13.3129	11.4226	-0.479756	1.43661	-0.333949	0.738418	0.941117	Not DEG	chr17	28975243	28980208
ENSSSCG00000044244	243.634	240.112	241.873	0.0210314	0.298507	0.0704556	0.943831	0.990077	Not DEG	chr13	198152812	198155737
ENSSSCG00000014800	2454.58	1225.91	1840.25	1.00176	0.25491	3.92986	8.49958e-05	0.00427066	Up	chr9	6587052	6591741
ALDH3A2	6312.77	6100.93	6206.85	0.0492882	0.135588	0.363515	0.71622	0.935587	Not DEG	chr12	59936848	59954358
ALDH3A1	55.0842	23.5053	39.2948	1.22743	1.92641	0.63716	0.52402	0.858172	Not DEG	chr12	59897496	59905897
EDC3	4932.55	4765.41	4848.98	0.0497627	0.154814	0.321434	0.747881	0.942476	Not DEG	chr7	58828727	58897919
EDC4	6156.3	5528.07	5842.19	0.155335	0.131005	1.18572	0.235733	0.651256	Not DEG	chr6	28489422	28501510
ATXN3L	5835.68	7341.22	6588.45	-0.331118	0.260586	-1.27067	0.203847	0.618975	Not DEG	chr7	113608783	113645841
ANAPC1	11665	10398.4	11031.7	0.165852	0.111043	1.49359	0.135282	0.526764	Not DEG	chr3	44509680	44605014
ANAPC5	2349.84	2848.92	2599.38	-0.277766	0.173051	-1.60512	0.108468	0.478223	Not DEG	chr14	31259727	31306441
ANAPC4	2515.11	2829.46	2672.29	-0.169896	0.111763	-1.52015	0.128473	0.515074	Not DEG	chr8	19301248	19341478
ANAPC7	5230.42	5199.41	5214.92	0.00851848	0.122864	0.0693327	0.944725	0.99018	Not DEG	chr14	31763243	31789750
PSMD14	3643.52	4173.16	3908.34	-0.19581	0.195051	-1.00389	0.315432	0.727851	Not DEG	chr15	68162532	68208883
PSMD11	8578.2	8807.51	8692.86	-0.0380806	0.158286	-0.24058	0.809881	0.958	Not DEG	chr12	42498941	42529805
PSMD10	1189.54	1195.34	1192.44	-0.0071594	0.334518	-0.0214022	0.982925	0.995587	Not DEG	chrX	88540376	88548560
PSMD13	4809.63	4628.64	4719.14	0.0553771	0.126392	0.438137	0.661287	0.917464	Not DEG	chr2	55108	74829
PSMD12	5641.93	5929.38	5785.66	-0.0717036	0.168256	-0.426158	0.669993	0.92044	Not DEG	chr12	13705343	13742776
NMI	6639.55	5368.73	6004.14	0.306491	0.371018	0.826081	0.408758	0.796536	Not DEG	chr15	941475	967321
ENSSSCG00000044934	0.349372	0	0.174686	1.06656	4.08047	0.261381	0.793798	NA	Not DEG	chr13	87613928	87616177
EXOSC10	3717.48	4017.59	3867.53	-0.112031	0.151816	-0.737937	0.460553	0.826988	Not DEG	chr6	71258999	71282433
MYLK2	14.9879	9.15347	12.0707	0.709369	2.02223	0.350786	0.725749	0.939237	Not DEG	chr17	35499887	35513093
MYLK3	28.8793	30.1854	29.5323	-0.0609703	0.787862	-0.0773871	0.938316	0.98805	Not DEG	chr6	37850754	37920754
TRMT44	1216.24	1008.88	1112.56	0.269636	0.276958	0.973565	0.330272	0.739683	Not DEG	chr8	2678909	2708426
MOB2	1252.15	1319.74	1285.95	-0.0758214	0.196959	-0.38496	0.700267	0.93051	Not DEG	chr2	958904	971402
LRRC27	27.5313	26.7925	27.1619	0.0362884	0.961944	0.037724	0.969908	0.993645	Not DEG	chr14	140599384	140627797
LRRC23	190.479	70.5592	130.519	1.4311	0.741326	1.93045	0.0535505	0.334972	Not DEG	chr5	63809546	63817225
SLITRK6	1.36077	0	0.680387	2.94966	3.97338	0.742354	0.457873	NA	Not DEG	chr11	56508767	56522197
EEF1A1	503693	532855	518274	-0.0811992	0.131091	-0.619409	0.535647	0.86251	Not DEG	chr1	92421230	92425044
EEF1A2	7.83414	2.76864	5.30139	1.49531	2.07699	0.719942	0.471561	0.833546	Not DEG	chr17	62517503	62526190
CHP1	6565.54	6875.18	6720.36	-0.0664639	0.569227	-0.116762	0.907049	0.981462	Not DEG	chr1	130073928	130112751
CFAP126	414.091	354.826	384.458	0.22254	0.249979	0.890234	0.373341	0.77398	Not DEG	chr4	89120477	89133039
ENSSSCG00000046262	23.4111	27.4998	25.4555	-0.234512	0.625873	-0.374696	0.707887	0.933487	Not DEG	chr13	160718243	160720978
MNDA	1909.88	732.175	1321.03	1.38324	0.591068	2.34024	0.0192715	0.193131	Up	chr4	91416432	91433242
ENSSSCG00000046269	23.4463	23.1342	23.2902	0.0197432	0.907236	0.0217619	0.982638	0.99551	Not DEG	chr2	40987252	41007266
MND1	282.339	344.894	313.616	-0.288116	0.305969	-0.941653	0.34637	0.751792	Not DEG	chr8	75689845	75755768
HIKESHI	1454.05	1648.75	1551.4	-0.181284	0.165137	-1.09778	0.272301	0.687453	Not DEG	chr9	20181235	20224824
CALR	137716	135731	136724	0.0209382	0.207372	0.100969	0.919575	0.984439	Not DEG	chr2	66098229	66102132
CALU	13826.8	17836.2	15831.5	-0.367326	0.229274	-1.60212	0.109128	0.479763	Not DEG	chr18	19841719	19875786
CHPF	324.425	232.195	278.31	0.48294	0.510168	0.946629	0.343828	0.748715	Not DEG	chr15	121544230	121553288
ENSSSCG00000049170	9.97627	13.4726	11.7245	-0.437052	0.909697	-0.480437	0.630916	0.909166	Not DEG	chr14	141582206	141593696
ENSSSCG00000049172	17.92	20.6422	19.2811	-0.206011	0.630538	-0.326723	0.743877	0.942049	Not DEG	chr3	28578584	28581349
C1orf232	4.7724	0	2.3862	4.75918	3.92588	1.21226	0.225414	0.639104	Not DEG	chr6	83585652	83589562
RIBC2	104.308	40.8279	72.5682	1.35442	0.82127	1.64917	0.0991124	0.45715	Not DEG	chr5	3966440	3975830
RIBC1	232.069	239.844	235.956	-0.0476384	0.291734	-0.163294	0.870287	0.973719	Not DEG	chrX	46208669	46218382
ENSSSCG00000037349	13.1172	23.2775	18.1973	-0.830535	0.816116	-1.01767	0.308836	0.722148	Not DEG	chr1	154596530	154600507
FILIP1L	3271.05	2463.17	2867.11	0.409098	0.194064	2.10806	0.035026	0.269162	Not DEG	chr13	158890433	159185774
CLEC1A	82.6127	75.864	79.2383	0.121943	0.715062	0.170534	0.86459	0.972369	Not DEG	chr5	61849253	61868049
CLEC1B	69.8027	51.724	60.7634	0.431498	0.683644	0.631173	0.527927	0.859827	Not DEG	chr5	61889930	61946340
ZFHX4	4.09063	6.67744	5.38404	-0.706416	2.15981	-0.327073	0.743612	0.942049	Not DEG	chr4	59387007	59575073
C5orf46	1.36077	0	0.680387	2.94966	3.97338	0.742354	0.457873	NA	Not DEG	chr2	149141959	149151433
C5orf47	0	6.8545	3.42725	-5.17505	3.91919	-1.32044	0.186688	0.602761	Not DEG	chr16	50387567	50400272
ENSSSCG00000050398	20242.3	28860.2	24551.3	-0.511692	0.222055	-2.30435	0.0212031	0.202141	Not DEG	chr5	22435730	22462848
ENSSSCG00000055141	3.06797	1.26189	2.16493	1.28067	3.82559	0.334762	0.737804	0.941117	Not DEG	chr11	48423963	48426674
RFFL	7919.64	7451.09	7685.37	0.0880162	0.250627	0.351185	0.72545	0.939237	Not DEG	chr12	40075337	40151043
ENSSSCG00000055147	37382.8	38779.4	38081.1	-0.0529189	0.306842	-0.172463	0.863073	0.972322	Not DEG	chr3	17178730	17201590
RFC3	1240.57	1389.46	1315.02	-0.163521	0.313184	-0.522125	0.601583	0.896468	Not DEG	chr11	10146531	10165172
ZFHX2	1516.86	3506.81	2511.84	-1.20909	0.303621	-3.98222	6.82754e-05	0.00359795	Down	chr7	75552618	75586132
ENSSSCG00000012517	292.397	274.29	283.344	0.0922986	0.417798	0.220917	0.825157	0.962143	Not DEG	chrX	84815571	84818686
RAB27A	10238.6	7077.05	8657.81	0.532824	0.326653	1.63116	0.102856	0.466857	Not DEG	chr1	116532974	116606474
LSAMP	62.6636	55.9727	59.3181	0.163473	1.23225	0.132663	0.89446	0.97908	Not DEG	chr13	143675575	144304151
ENSSSCG00000049794	6.18132	11.8577	9.01951	-0.934549	1.03237	-0.905247	0.365335	0.767283	Not DEG	chr8	58902051	58905237
ENSSSCG00000058477	0.681772	2.37182	1.5268	-1.79214	3.3774	-0.530627	0.595677	NA	Not DEG	chr9	4642075	4643028
CYP2D6	986.367	1447.44	1216.9	-0.553111	0.42479	-1.30208	0.192889	0.60852	Not DEG	chr5	6538907	6543642
CEP76	1422.6	1465.9	1444.25	-0.0430991	0.18783	-0.229458	0.818513	0.959471	Not DEG	chr6	96893571	96912389
ENSSSCG00000036918	125.345	100.738	113.042	0.314272	0.575065	0.546498	0.584724	0.888218	Not DEG	chr7	77359149	77367699
DHX40	2038.77	2291.61	2165.19	-0.168638	0.126217	-1.33609	0.181518	0.596157	Not DEG	chr12	35781578	35828501
TRIM9	27.3113	43.3216	35.3165	-0.667395	0.833466	-0.800746	0.423279	0.805442	Not DEG	chr1	180723287	180830243
PFN1	72296.1	73740.8	73018.4	-0.028544	0.105216	-0.27129	0.786168	0.95387	Not DEG	chr12	51961952	51965464
PFN4	6.17284	0	3.08642	5.13035	2.29556	2.2349	0.025424	0.223712	Up	chr3	114578199	114585194
TRIM3	812.942	852.395	832.669	-0.0682734	0.302943	-0.225367	0.821694	0.961076	Not DEG	chr9	3272798	3282366
TRIM2	548.473	575.848	562.161	-0.0698786	0.388208	-0.180003	0.85715	0.971488	Not DEG	chr8	75771048	75890357
TRIM4	11060.7	10047.7	10554.2	0.138589	0.216242	0.640896	0.52159	0.856456	Not DEG	chr3	7815725	7837546
TRIM7	128.781	208.016	168.398	-0.692055	0.912543	-0.758381	0.448223	0.8201	Not DEG	chr2	57310541	57323153
TRIM6	4.45923	0	2.22961	4.66107	3.80936	1.22359	0.221109	0.635594	Not DEG	chr9	4196921	4218415
ENSSSCG00000051117	78.3842	78.0313	78.2078	0.00529276	0.900873	0.00587515	0.995312	0.999108	Not DEG	chr17	48670659	48679879
PPA2	2079.68	2349.63	2214.65	-0.17611	0.203731	-0.864427	0.387353	0.784687	Not DEG	chr8	116249573	116334013
PPA1	7416.78	5208.35	6312.57	0.509939	0.389286	1.30993	0.190218	0.605412	Not DEG	chr14	73132375	73167689
LRRN3	414.266	433.033	423.65	-0.0642078	0.248044	-0.258857	0.795746	0.955981	Not DEG	chr18	34425836	34465665
NUP62	3469.26	3458.01	3463.63	0.00460196	0.132601	0.0347052	0.972315	0.993965	Not DEG	chr6	54921627	54923227
CSF1R	67668.2	68196	67932.1	-0.0112094	0.24425	-0.0458932	0.963395	0.992706	Not DEG	chr2	151102147	151147633
SIPA1	8176.33	8039.85	8108.09	0.0243091	0.184171	0.131992	0.894991	0.97908	Not DEG	chr2	6606626	6618566
JCHAIN	84975.8	87910.7	86443.2	-0.0489847	0.521375	-0.0939528	0.925147	0.984665	Not DEG	chr8	67439415	67494980
ENSSSCG00000035257	0	2.4108	1.2054	-3.67215	3.94186	-0.931578	0.351555	NA	Not DEG	chr9	90950852	90951232
ENSSSCG00000035256	19376.5	26767.9	23072.2	-0.466194	0.233014	-2.00072	0.045423	0.309162	Not DEG	chr3	17978801	17982864
SSX2IP	548.982	658.468	603.725	-0.262036	0.379735	-0.69005	0.490163	0.844492	Not DEG	chr6	129055523	129114217
LRAT	6.80387	48.5732	27.6885	-2.83522	1.89363	-1.49724	0.134331	0.525654	Not DEG	chr8	74409461	74419681
RAB13	1368.98	1095.47	1232.23	0.32143	0.700926	0.45858	0.646536	0.913189	Not DEG	chr4	95705220	95711729
RAB12	5878.95	4600.04	5239.49	0.353847	0.168226	2.10341	0.0354302	0.271499	Not DEG	chr6	99216228	99244868
LYST	43534.6	58317.9	50926.3	-0.42177	0.13136	-3.21081	0.00132364	0.0326734	Not DEG	chr14	55433597	55633484
CCDC170	1820.5	1097.53	1459.01	0.72994	0.3908	1.86781	0.0617887	0.363099	Not DEG	chr1	14657359	14751051
PPAT	178.281	185.36	181.82	-0.0565979	0.58469	-0.0967998	0.922885	0.984665	Not DEG	chr8	55654377	55701077
DCXR	1479.46	1803.06	1641.26	-0.285358	0.190475	-1.49814	0.134098	0.525438	Not DEG	chr12	978139	982259
NFYC	5440.68	5175.17	5307.92	0.0722083	0.135703	0.532104	0.594654	0.893007	Not DEG	chr6	170413638	170485840
NFYA	7971.72	7227.56	7599.64	0.141384	0.1504	0.940053	0.34719	0.75265	Not DEG	chr7	36385873	36409488
SMIM30	1087.26	1198.43	1142.84	-0.140703	0.204693	-0.687383	0.491841	0.844584	Not DEG	chr18	32645784	32645963
SMIM33	7.86584	7.26543	7.56564	0.118132	1.70918	0.0691165	0.944897	0.99018	Not DEG	chr2	141353928	141355996
ENSSSCG00000017077	1.04812	4.87809	2.9631	-2.22453	2.91242	-0.763808	0.444982	0.818112	Not DEG	chr16	70893235	70893696
GPHA2	2.75255	3.92193	3.33724	-0.508669	2.21799	-0.229338	0.818606	0.959512	Not DEG	chr2	7247069	7247932
NLE1	616.766	448.808	532.787	0.458341	0.344391	1.33087	0.183231	0.598386	Not DEG	chr12	40035547	40044397
SKIL	23818.7	23825.8	23822.3	-0.000436997	0.131303	-0.00332817	0.997345	0.999286	Not DEG	chr13	109029952	109059173
CYTH1	17764	14042.7	15903.4	0.339143	0.14608	2.32162	0.0202534	0.19734	Not DEG	chr12	3356245	3432641
GCGR	207.567	205.783	206.675	0.0125816	0.329521	0.0381816	0.969543	0.993543	Not DEG	chr12	1146069	1157234
CYTH3	1212.42	1229.8	1221.11	-0.0203794	0.144303	-0.141226	0.887691	0.977736	Not DEG	chr3	4900570	5002194
CYTH2	4926.38	5073.96	5000.17	-0.0426077	0.204186	-0.208671	0.834705	0.964485	Not DEG	chr6	53868409	53878856
CYTH4	18302.8	13026.3	15664.5	0.490635	0.139864	3.50795	0.000451573	0.0149786	Not DEG	chr5	10489289	10521735
DPH1	1751.18	1499.39	1625.29	0.223889	0.161106	1.3897	0.164621	0.575615	Not DEG	chr12	48146417	48161770
DPH2	1171.18	1114.79	1142.98	0.0711604	0.15046	0.472952	0.636247	0.910234	Not DEG	chr6	167322332	167326241
DPH3	1815.95	1683.32	1749.63	0.109316	0.209283	0.522335	0.601437	0.896468	Not DEG	chr13	3391823	3395856
MYH7B	1546.76	1242.86	1394.81	0.315695	0.232129	1.36	0.17383	0.586561	Not DEG	chr17	38362452	38386469
DPH5	1076.37	1112.36	1094.36	-0.0474379	0.381162	-0.124456	0.900954	0.979777	Not DEG	chr4	117269074	117306188
SPAST	3623.55	4252.46	3938.01	-0.230855	0.137295	-1.68146	0.0926738	0.443615	Not DEG	chr3	107439813	107508926
ENSSSCG00000055916	4.09063	2.79688	3.44376	0.54683	3.00458	0.181999	0.855584	0.971412	Not DEG	chr9	2798049	2799017
ENSSSCG00000055915	190.697	175.62	183.158	0.119024	0.340323	0.349739	0.726535	0.939237	Not DEG	chr9	10838638	10873164
ENSSSCG00000027301	455.294	388.021	421.657	0.231156	0.344845	0.670319	0.502654	0.848527	Not DEG	chr8	55219313	55220085
PAH	95.8039	38.5769	67.1904	1.31551	0.703183	1.87079	0.061374	0.361789	Not DEG	chr5	81385435	81463451
PAM	5687.18	4731.81	5209.5	0.265371	0.188835	1.40531	0.15993	0.567946	Not DEG	chr2	108255930	108536880
DCN	7.94515	34.5849	21.265	-2.12266	1.58514	-1.3391	0.180539	0.594907	Not DEG	chr5	91682658	91714235
ENSSSCG00000026653	4870.66	3596.54	4233.6	0.437519	0.270873	1.61522	0.106264	0.474566	Not DEG	chr3	8305865	8323703
THRB	1440.87	1577.91	1509.39	-0.131036	0.386853	-0.338723	0.734818	0.940285	Not DEG	chr13	10900724	11359544
DCC	0	1.02817	0.514087	-2.43071	3.98924	-0.609317	0.542314	NA	Not DEG	chr1	101846100	103083096
ENSSSCG00000026659	0	5.25005	2.62502	-4.79282	3.62679	-1.3215	0.186333	0.602417	Not DEG	chr14	15302370	15305590
THRA	2266.26	2806.44	2536.35	-0.308361	0.197359	-1.56244	0.118185	0.496571	Not DEG	chr12	22270062	22296618
TAF4B	2442.82	1722.54	2082.68	0.503883	0.178873	2.81699	0.00484757	0.0812591	Not DEG	chr6	110855636	110971994
DCX	146.897	98.1432	122.52	0.58008	0.365186	1.58845	0.112184	0.485651	Not DEG	chrX	91323764	91644567
DCT	207.836	261.881	234.858	-0.333535	0.708223	-0.470946	0.637679	0.910747	Not DEG	chr11	63584869	63678344
CDH20	42.3403	19.9173	31.1288	1.08722	0.853688	1.27356	0.202819	0.617924	Not DEG	chr1	159817159	159917145
CDH22	2.72709	2.20831	2.4677	0.304007	3.79982	0.0800057	0.936233	0.987703	Not DEG	chr17	48339694	48413799
CREB3	4161.46	4276.76	4219.11	-0.039375	0.207751	-0.18953	0.849677	0.970379	Not DEG	chr1	236450573	236456375
CREB1	11046.8	10105.7	10576.2	0.128433	0.120915	1.06217	0.288157	0.702237	Not DEG	chr15	110705496	110771728
FLRT1	50.7289	52.1803	51.4546	-0.0422786	0.543453	-0.0777963	0.93799	0.987992	Not DEG	chr2	7976567	7991150
FLRT3	124.773	92.7116	108.742	0.42639	0.345539	1.23398	0.217209	0.633449	Not DEG	chr17	22940492	22954424
FLRT2	366.278	651.237	508.758	-0.829986	0.51815	-1.60183	0.109194	0.479913	Not DEG	chr7	107812613	107913618
PXYLP1	941.696	839.37	890.533	0.166216	0.195301	0.85108	0.394725	0.789471	Not DEG	chr13	81970447	82046028
ENSSSCG00000004836	12.9273	8.37653	10.6519	0.625314	2.73818	0.228368	0.81936	0.959848	Not DEG	chr1	142498792	142500841
ENSSSCG00000009802	9.33416	0	4.66708	5.7264	2.20199	2.60056	0.00930716	0.121963	Up	chr14	30752176	30772247
ARCN1	21192.9	21864.5	21528.7	-0.0450091	0.0984414	-0.457217	0.647515	0.913712	Not DEG	chr9	45863559	45897613
QRFP	1.04812	6.56487	3.80649	-2.64978	2.78302	-0.952122	0.341035	0.746848	Not DEG	chr1	270911878	270912282
ENSSSCG00000047828	2160.11	1840.41	2000.26	0.231218	0.281027	0.822761	0.410644	0.796753	Not DEG	chr15	29813267	29821560
AEN	2153	1621.3	1887.15	0.409103	0.231023	1.77083	0.0765884	0.400339	Not DEG	chr1	191200632	191219961
ENSSSCG00000035534	80.8355	67.3973	74.1164	0.263894	0.578923	0.455836	0.648508	0.913755	Not DEG	chr3	6221094	6278846
PPP6C	3336.98	3415.31	3376.15	-0.0335416	0.122231	-0.27441	0.783769	0.952885	Not DEG	chr1	265870477	265898124
ENSSSCG00000041300	3794.71	3277.99	3536.35	0.211169	0.150462	1.40347	0.160476	0.568257	Not DEG	chr13	196816371	196820346
CEP128	3367.37	3495.22	3431.29	-0.0537154	0.214584	-0.250323	0.802337	0.956726	Not DEG	chr7	103345985	103760292
HSPA4L	2652.03	3532.43	3092.23	-0.413622	0.205363	-2.0141	0.043999	0.304249	Not DEG	chr8	97032189	97089949
ENSSSCG00000047799	37.3317	21.7963	29.564	0.78088	0.840015	0.929602	0.352577	0.755522	Not DEG	chr7	77235386	77236092
MOS	65.9986	72.9468	69.4727	-0.144497	0.574125	-0.251682	0.801287	0.956657	Not DEG	chr4	75739402	75741076
ENSSSCG00000025687	73.8752	7.54011	40.7077	3.28632	0.745108	4.41053	1.03118e-05	0.000841947	Up	chr6	59042906	59046446
ENSSSCG00000025681	24.2881	13.954	19.1211	0.804001	0.785033	1.02416	0.305759	0.717719	Not DEG	chr12	32124984	32156016
EIF4EBP1	2207.38	3004.5	2605.94	-0.444792	0.198511	-2.24064	0.0250494	0.221916	Not DEG	chr15	48422816	48443399
EIF4EBP3	511.746	531.08	521.413	-0.0537882	0.21371	-0.251688	0.801282	0.956657	Not DEG	chr2	142303859	142305716
ASPRV1	55.8091	53.7981	54.8036	0.0536834	0.572191	0.0938208	0.925252	0.984665	Not DEG	chr3	72493129	72493908
MOG	56.5871	37.2654	46.9263	0.60441	1.05772	0.571426	0.567711	0.880094	Not DEG	chr7	22595510	22610817
SH2D1A	3643.52	3126.43	3384.98	0.220854	0.564596	0.391172	0.69567	0.928274	Not DEG	chrX	101824367	101849671
ENSSSCG00000038396	13.6789	9.61974	11.6493	0.508838	1.43435	0.354751	0.722776	0.938843	Not DEG	chr3	93419949	93420739
CSDC2	59.2179	73.093	66.1555	-0.303368	0.392363	-0.77318	0.439416	0.815589	Not DEG	chr5	6975844	6988366
PDHA1	14741.7	19564.3	17153	-0.408322	0.211108	-1.93418	0.0530905	0.333859	Not DEG	chrX	15700050	15718903
ENSSSCG00000007512	905.65	623.464	764.557	0.538838	0.30575	1.76235	0.0780108	0.403797	Not DEG	chr17	58437584	58490700
ENSSSCG00000002749	2171.14	976.496	1573.82	1.15272	0.281494	4.095	4.22173e-05	0.00250691	Up	chr6	14980382	14988813
TCAP	120.818	118.928	119.873	0.0220684	0.35302	0.0625133	0.950154	0.991459	Not DEG	chr12	22651664	22653722
ENSSSCG00000012523	726.526	966.149	846.337	-0.411075	0.230575	-1.78282	0.0746153	0.395192	Not DEG	chrX	84175200	84177427
CKMT2	17.0419	13.3919	15.2169	0.345819	1.16475	0.296903	0.76654	0.948914	Not DEG	chr2	89796474	89832990
ENSSSCG00000012520	179.934	222.554	201.244	-0.306732	0.41658	-0.73631	0.461542	0.827424	Not DEG	chrX	83895567	83911568
ENSSSCG00000043236	2.09623	2.39907	2.24765	-0.191847	3.80721	-0.0503905	0.959811	0.992312	Not DEG	chr2	146047845	146050666
ENSSSCG00000043237	8.51938	1.57736	5.04837	2.43146	2.78037	0.87451	0.381841	0.780361	Not DEG	chr14	15246977	15250471
CD247	8475.34	6008.29	7241.81	0.49635	0.387953	1.27941	0.200754	0.616362	Not DEG	chr4	83494395	83586647
RILPL1	1099.69	1090.53	1095.11	0.0118085	0.318031	0.03713	0.970381	0.993748	Not DEG	chr14	29424115	29476220
RILPL2	7003.97	6378.5	6691.24	0.13493	0.260594	0.51778	0.604612	0.897321	Not DEG	chr14	29477281	29523166
FMR1	9714.83	9571.12	9642.98	0.0214754	0.12401	0.173174	0.862515	0.972322	Not DEG	chrX	120361367	120399831
SEL1L3	859.902	2236.28	1548.09	-1.3788	0.599091	-2.30149	0.021364	0.203263	Down	chr8	19534459	19649695
SEL1L2	12.7655	5.88099	9.32326	1.1154	2.00337	0.55676	0.577692	0.885144	Not DEG	chr17	22516558	22627626
LYPD4	20.8564	31.6742	26.2653	-0.602063	0.94056	-0.640112	0.5221	0.856615	Not DEG	chr6	50010558	50023574
LYPD5	5.11329	0.946417	3.02985	2.4321	3.83633	0.633967	0.526103	0.858588	Not DEG	chr6	50608075	50612396
LYPD2	10.9229	17.6239	14.2734	-0.691098	1.59118	-0.434329	0.664049	0.91762	Not DEG	chr4	1461588	1465796
LYPD3	9.87877	19.9368	14.9078	-1.01182	1.41101	-0.717085	0.473322	0.834306	Not DEG	chr6	50341161	50345338
LYPD1	6.98744	15.9715	11.4795	-1.1936	3.51956	-0.339133	0.73451	0.940285	Not DEG	chr15	19522828	19567886
CALCOCO1	7523.23	9463.51	8493.37	-0.330994	0.128588	-2.57407	0.0100511	0.127977	Not DEG	chr5	18910700	18930321
CALCOCO2	10530.3	7860.87	9195.57	0.421744	0.17553	2.40269	0.016275	0.173836	Not DEG	chr12	25050081	25088895
RGS4	2839.09	4060.99	3450.04	-0.516401	1.60004	-0.322742	0.746891	0.942101	Not DEG	chr4	87383345	87390893
RGS5	45.5842	42.6477	44.1159	0.0951996	1.53253	0.0621193	0.950468	0.991482	Not DEG	chr4	87286953	87342088
RGS6	147.556	286.236	216.896	-0.956523	0.443566	-2.15644	0.0310493	0.251339	Not DEG	chr7	95365939	95930034
RGS7	7.61275	2.83925	5.226	1.42148	2.78774	0.509904	0.610119	0.900152	Not DEG	chr10	11950901	12322359
RGS1	18472.7	4705.71	11589.2	1.97293	0.284894	6.92513	4.35579e-12	2.64194e-09	Up	chr10	1147458	1151738
RGS2	7557.23	4845.24	6201.24	0.641259	0.262841	2.43973	0.0146983	0.163365	Not DEG	chr10	936789	940098
RGS8	1362.98	1256.74	1309.86	0.117123	0.60176	0.194635	0.845679	0.968454	Not DEG	chr9	123955241	124047648
RGS9	530.653	709.582	620.117	-0.419253	0.325228	-1.28911	0.197361	0.612783	Not DEG	chr12	12015321	12087976
FSD1L	1070.72	1284.81	1177.76	-0.263086	0.336826	-0.781074	0.434759	0.811633	Not DEG	chr1	246768151	246844841
ENSSSCG00000043490	275.568	269.412	272.49	0.0328127	0.30953	0.106008	0.915576	0.983126	Not DEG	chrX	48962071	48963783
ENSSSCG00000043491	5.55324	5.12634	5.33979	0.114565	1.58606	0.0722323	0.942417	0.989678	Not DEG	chr9	99052440	99055767
MYH11	106.703	93.3786	100.041	0.192406	0.482792	0.398528	0.690241	0.926845	Not DEG	chr3	7002735	7143095
CDK2AP1	919.285	1303.91	1111.6	-0.504411	0.241644	-2.08741	0.0368511	0.278141	Not DEG	chr14	29631084	29642253
CDK2AP2	5297.8	5095	5196.4	0.0563297	0.162367	0.346929	0.728645	0.939767	Not DEG	chr2	5025600	5027764
ENSSSCG00000047079	1738.95	1455.35	1597.15	0.256913	0.412156	0.623339	0.533062	0.861125	Not DEG	chr7	20719674	20720715
ENSSSCG00000047070	14.3811	22.9458	18.6635	-0.670796	0.70279	-0.954476	0.339843	0.745714	Not DEG	chr7	46995477	46999246
MLYCD	385.707	407.833	396.77	-0.0801005	0.456388	-0.17551	0.860679	0.97173	Not DEG	chr6	4681664	4698661
CD28	1936.13	1236.11	1586.12	0.647468	0.323484	2.00154	0.0453339	0.309075	Not DEG	chr15	107128203	107162935
PRIMPOL	2046.4	2384.18	2215.29	-0.220503	0.293133	-0.752229	0.451913	0.822922	Not DEG	chr15	45709710	45819919
MRPS9	3033.45	3479.72	3256.59	-0.197915	0.161912	-1.22237	0.221569	0.635842	Not DEG	chr3	49625248	49681440
MRPS7	1897.41	2416.36	2156.89	-0.348808	0.239664	-1.4554	0.145557	0.54569	Not DEG	chr12	6052063	6055668
MRPS6	1165.92	1061.27	1113.59	0.13549	0.196122	0.690845	0.489663	0.844344	Not DEG	chr13	197738890	197756785
MRPS5	2507.54	2976.32	2741.93	-0.247345	0.180423	-1.37092	0.170401	0.583042	Not DEG	chr3	46137509	46169807
IFI35	3458.8	3082.11	3270.45	0.166305	0.1548	1.07432	0.282678	0.698042	Not DEG	chr12	19879387	19890314
CD27	2299.03	1584.93	1941.98	0.53665	0.464573	1.15515	0.248031	0.663251	Not DEG	chr5	64196994	64202613
IFI30	41854.3	57685.4	49769.9	-0.462828	0.186245	-2.48505	0.0129534	0.149922	Not DEG	chr2	59629767	59633733
CD24	1166.29	285.598	725.943	2.03008	0.659362	3.07885	0.00207799	0.0449815	Up	chr1	73119759	73124357
NKIRAS2	1933	1777.01	1855.01	0.12151	0.263999	0.460267	0.645325	0.91254	Not DEG	chr12	20717547	20723704
ENSSSCG00000014618	2807.67	1435.57	2121.62	0.967795	0.25071	3.86022	0.000113286	0.00521393	Not DEG	chr9	3067061	3068090
FAT2	103.186	83.6283	93.4073	0.301912	0.407969	0.740037	0.459278	0.826262	Not DEG	chr16	71469847	71530501
FAT4	10.9707	9.74784	10.3593	0.17532	0.907324	0.193228	0.84678	0.96876	Not DEG	chr8	99148496	99310519
GFUS	1891.75	1874.87	1883.31	0.0130265	0.139473	0.0933978	0.925588	0.984665	Not DEG	chr4	949867	959744
TMEM248	9514.29	9415.72	9465.01	0.0150282	0.10571	0.142164	0.88695	0.977723	Not DEG	chr3	16253022	16280465
TERF2	3472.93	3496.94	3484.93	-0.00984567	0.164785	-0.0597485	0.952356	0.991986	Not DEG	chr6	17605763	17631721
LSM4	4670.2	5340.5	5005.35	-0.19345	0.17872	-1.08242	0.279066	0.695332	Not DEG	chr2	59499564	59513246
COL27A1	178.944	73.5102	126.227	1.28414	0.863559	1.48704	0.137005	0.530376	Not DEG	chr1	254770093	254923823
TERF1	1774.12	1998.43	1886.28	-0.171805	0.115093	-1.49274	0.135505	0.527213	Not DEG	chr4	62797000	62831454
ENSSSCG00000040854	1116.11	1438.2	1277.15	-0.365709	0.176283	-2.07456	0.038027	0.282631	Not DEG	chr3	68883051	68898008
TMEM241	910.765	781.539	846.152	0.220951	0.17974	1.22928	0.218967	0.634326	Not DEG	chr6	108232864	108329730
ENSSSCG00000050401	677.264	601.699	639.481	0.170359	0.293458	0.580522	0.561563	0.876806	Not DEG	chr4	120472687	120477493
LSM2	1176.43	1353.28	1264.85	-0.202044	0.145662	-1.38708	0.165419	0.575957	Not DEG	chr7	23900395	23908490
AKR7A2	2996.11	5053.58	4024.84	-0.754296	0.162137	-4.65221	3.28396e-06	0.000366918	Not DEG	chr6	77754174	77761667
LSM3	1128.23	1236.73	1182.48	-0.132558	0.404206	-0.327946	0.742953	0.942049	Not DEG	chr13	70336907	70348651
DDA1	2648.42	4488.68	3568.55	-0.7612	0.330869	-2.30061	0.0214138	0.203509	Not DEG	chr2	60367166	60376958
SOST	1.39749	0	0.698744	2.98539	3.97176	0.751654	0.452259	NA	Not DEG	chr12	19355234	19360352
ENSSSCG00000040623	73.1639	52.059	62.6115	0.489811	0.387583	1.26376	0.206317	0.622127	Not DEG	chr15	130838463	130838820
RSPH14	17.2454	4.03053	10.6379	2.08886	1.28491	1.62569	0.104017	0.469514	Not DEG	chr14	49123935	49184735
PLCD4	435.851	401.014	418.433	0.119928	0.304661	0.393645	0.693843	0.927873	Not DEG	chr15	120626938	120688112
PLCD3	98.795	139.945	119.37	-0.502934	0.652508	-0.770771	0.440843	0.816016	Not DEG	chr12	18281502	18302483
PLCD1	5186.14	6090.39	5638.27	-0.231838	0.220645	-1.05073	0.293384	0.707848	Not DEG	chr13	22851584	22872992
OR8B8	1.02058	0	0.51029	2.53492	3.99532	0.634472	0.525773	NA	Not DEG	chr9	51642422	51643354
INSYN1	4.47395	1.3709	2.92242	1.71753	2.94363	0.583474	0.559574	0.876247	Not DEG	chr7	59665735	59677104
GNMT	84.66	83.2655	83.9628	0.0227455	0.41711	0.0545311	0.956512	0.992275	Not DEG	chr7	38038358	38041217
CAB39	15064.3	14665.8	14865	0.0386572	0.14116	0.273853	0.784198	0.952885	Not DEG	chr15	131492578	131584962
BCL2L15	870.822	267.744	569.283	1.70139	0.432898	3.93024	8.48627e-05	0.00427066	Up	chr4	106674728	106681014
BCL2L14	2461.39	2715.3	2588.34	-0.141669	0.43429	-0.326208	0.744267	0.942049	Not DEG	chr5	60332451	60357897
BCL2L11	3420.06	2296.97	2858.52	0.574254	0.276642	2.0758	0.0379124	0.282274	Not DEG	chr3	45160155	45201186
BCL2L13	5307.64	5232.55	5270.09	0.0205117	0.11842	0.173212	0.862485	0.972322	Not DEG	chr5	69778950	69855272
NTMT1	867.288	910.142	888.715	-0.0698327	0.244083	-0.286102	0.7748	0.950752	Not DEG	chr1	269819753	269828831
C22orf15	4.49594	11.4342	7.96508	-1.34609	1.43268	-0.939559	0.347444	0.752713	Not DEG	chr14	49923613	49926264
HSD11B2	101.746	93.2059	97.476	0.125651	0.428264	0.293397	0.769219	0.949943	Not DEG	chr6	28083955	28089671
HSD11B1	654.093	598.891	626.492	0.127627	0.259263	0.492267	0.62253	0.904984	Not DEG	chr9	133231451	133278396
ISYNA1	2915.57	3795.1	3355.34	-0.38038	0.252594	-1.50589	0.132095	0.521471	Not DEG	chr2	59363716	59367002
GTF2H3	1595.26	1262.61	1428.94	0.337503	0.26963	1.25172	0.21067	0.626149	Not DEG	chr14	29335582	29355435
GTF2H1	6296.26	6160.64	6228.45	0.0314498	0.153923	0.204322	0.838102	0.966132	Not DEG	chr2	40857723	40900624
GTF2H5	967.848	1448.55	1208.2	-0.581924	0.20824	-2.79449	0.0051982	0.0843986	Not DEG	chr1	8917240	8934983
GTF2H4	1097.89	1384.22	1241.06	-0.334064	0.179867	-1.85728	0.0632717	0.368373	Not DEG	chr7	23398445	23404524
ALDH1B1	777.155	1002.42	889.787	-0.367034	0.291044	-1.26109	0.207275	0.622462	Not DEG	chr1	239109809	239114730
COX7A2L	6859.45	8154.96	7507.21	-0.249621	0.121844	-2.04869	0.0404924	0.291066	Not DEG	chr3	97951114	97983309
ENSSSCG00000017679	0	6.59667	3.29834	-5.12162	3.61002	-1.41872	0.155979	0.562293	Not DEG	chr12	37685325	37694239
CHD8	22330.1	21639.4	21984.7	0.0453466	0.106646	0.425206	0.670687	0.920798	Not DEG	chr7	77719582	77780146
SMARCC2	21695.9	22092	21894	-0.0261036	0.102549	-0.254547	0.799073	0.956292	Not DEG	chr5	21563400	21586737
SMARCC1	15440.1	14996	15218.1	0.0421021	0.208886	0.201555	0.840265	0.967013	Not DEG	chr13	30409983	30601441
RYK	1378.81	1942.42	1660.62	-0.494518	0.590385	-0.837619	0.402245	0.79434	Not DEG	chr13	75282428	75390525
ENSSSCG00000045561	37.0332	12.0904	24.5618	1.62208	0.727526	2.22959	0.0257747	0.225519	Up	chr9	130886997	130893321
BLOC1S6	6123.96	5858.49	5991.22	0.0639558	0.119318	0.536011	0.591951	0.890917	Not DEG	chr1	126165994	126184858
BLOC1S5	2044.97	2346.15	2195.56	-0.198138	0.143721	-1.37863	0.16801	0.579093	Not DEG	chr7	5321655	5363538
BLOC1S4	977.274	951.806	964.54	0.0380155	0.196642	0.193323	0.846706	0.96876	Not DEG	chr8	4092050	4095772
LHX6	75.0854	66.1467	70.6161	0.184733	0.599641	0.308072	0.758027	0.945891	Not DEG	chr1	262295353	262322530
ENSSSCG00000052111	929.098	702.762	815.93	0.402715	0.367688	1.09526	0.273401	0.688904	Not DEG	chr9	108705050	108720564
NADK2	1475.78	1988.81	1732.3	-0.430517	0.162952	-2.64199	0.00824213	0.114862	Not DEG	chr16	21506769	21557274
ENSSSCG00000052117	719.433	643.377	681.405	0.161389	0.256918	0.628171	0.529892	0.860821	Not DEG	chr14	50593932	50599802
ENSSSCG00000052115	0	0.315472	0.157736	-0.856993	4.08047	-0.210023	0.83365	NA	Not DEG	chr7	107917208	107917387
SLC38A5	442.812	272.386	357.599	0.701395	0.536306	1.30783	0.190933	0.605981	Not DEG	chrX	42590607	42601502
SLC38A4	95.6101	103.65	99.63	-0.117002	0.47881	-0.244359	0.806953	0.957563	Not DEG	chr5	77411613	77482013
SLC38A7	2928.22	3549	3238.61	-0.277369	0.221144	-1.25425	0.209751	0.625204	Not DEG	chr6	20337137	20401684
SLC38A6	3329.94	4011.78	3670.86	-0.268801	0.200869	-1.33819	0.180834	0.595406	Not DEG	chr1	189923323	189988552
SLC38A1	4926.49	2487.05	3706.77	0.986126	0.392067	2.5152	0.0118966	0.141188	Not DEG	chr5	77009862	77058427
SLC38A3	0.681772	6.95195	3.81686	-3.34577	2.73621	-1.22277	0.221415	0.635816	Not DEG	chr13	32683126	32704535
SLC38A2	22494.2	22639.7	22567	-0.00931718	0.168351	-0.0553436	0.955865	0.992275	Not DEG	chr5	77113494	77127650
SLC38A9	5408.4	8113.19	6760.79	-0.585057	0.440632	-1.32777	0.184255	0.598661	Not DEG	chr16	34768987	34858747
OCA2	10.3002	7.65985	8.98002	0.421134	1.28031	0.328931	0.742208	0.942049	Not DEG	chr15	56657616	56869918
ENSSSCG00000048866	1089.15	759.579	924.366	0.519551	0.230409	2.25491	0.0241389	0.218201	Not DEG	chr11	18733986	18737162
YBX3	11855	15044.5	13449.8	-0.343754	0.415477	-0.827373	0.408026	0.796536	Not DEG	chr5	61337862	61361279
YBX2	277.929	262.167	270.048	0.0840496	0.826592	0.101682	0.919009	0.984143	Not DEG	chr12	52635385	52641651
ENSSSCG00000032422	502.133	426.429	464.281	0.236167	0.619236	0.381384	0.702918	0.931684	Not DEG	chr18	6632837	6719220
ENSSSCG00000036734	21.9192	125.292	73.6055	-2.51503	1.94151	-1.2954	0.195181	0.610998	Not DEG	chr7	77074924	77075513
ENSSSCG00000036736	407.459	411.151	409.305	-0.0128587	0.249329	-0.051573	0.958869	0.992312	Not DEG	chr8	56084512	56132296
STIP1	13533.5	13831.4	13682.4	-0.0314364	0.252056	-0.12472	0.900745	0.979759	Not DEG	chr2	7911445	7939005
CHIC2	4276.64	4657.82	4467.23	-0.123223	0.156178	-0.788986	0.43012	0.80894	Not DEG	chr8	40780889	40846577
CHIC1	550.836	766.676	658.756	-0.476924	0.420892	-1.13313	0.257161	0.672522	Not DEG	chrX	59176604	59230783
ENSSSCG00000032392	4.49594	0	2.24797	4.67262	3.78624	1.2341	0.217164	0.633449	Not DEG	chr12	60533960	60558371
ENSSSCG00000011147	90.1007	48.5253	69.313	0.892572	0.762745	1.17021	0.241916	0.657734	Not DEG	chr10	65576464	65595000
ENSSSCG00000045257	1.70443	0	0.852215	3.27416	3.96005	0.826798	0.408351	NA	Not DEG	chr7	78863470	78864408
VSNL1	17.3748	69.7076	43.5412	-2.00351	1.19537	-1.67605	0.0937279	0.445129	Not DEG	chr3	120177895	120288143
SDCCAG8	4163.16	4713.17	4438.17	-0.179001	0.184798	-0.96863	0.33273	0.742152	Not DEG	chr10	16191156	16441815
CDIPT	1995.7	4702.36	3349.03	-1.23649	0.358578	-3.44831	0.000564106	0.0172921	Down	chr3	18084549	18091798
NCOA2	18059.6	17581.5	17820.5	0.0387285	0.146356	0.264619	0.791303	0.95498	Not DEG	chr4	64954238	65246572
NCOA3	25433.5	21018.5	23226	0.275072	0.104929	2.6215	0.00875425	0.118465	Not DEG	chr17	49528179	49663200
NCOA1	15931.8	15417.4	15674.6	0.0473632	0.145802	0.324847	0.745297	0.942049	Not DEG	chr3	113999253	114250298
NCOA7	11676.6	14261.6	12969.1	-0.288526	0.27608	-1.04508	0.295986	0.71033	Not DEG	chr1	37043805	37193958
NCOA4	20745.6	24388.9	22567.2	-0.233416	0.177026	-1.31854	0.187323	0.602914	Not DEG	chr14	90505110	90531118
NCOA5	5731.91	5572.51	5652.21	0.0407388	0.210008	0.193987	0.846186	0.968642	Not DEG	chr17	48231497	48263944
CISH	11698.5	4271.05	7984.77	1.45363	0.364919	3.98342	6.79303e-05	0.00359396	Up	chr13	33085286	33090858
RIF1	12582.9	12362.6	12472.8	0.0255077	0.121467	0.209998	0.83367	0.964368	Not DEG	chr15	774191	832010
STARD3NL	2029.24	2860.99	2445.11	-0.495491	0.235581	-2.10327	0.0354421	0.271499	Not DEG	chr9	108631256	108676183
SREK1	9165.03	9184.51	9174.77	-0.00303676	0.115305	-0.0263368	0.978989	0.995161	Not DEG	chr16	44578783	44620094
ERO1B	2712.37	2878.94	2795.65	-0.0860002	0.233421	-0.368434	0.71255	0.934009	Not DEG	chr14	55057059	55122171
ERO1A	6987.23	7711.68	7349.45	-0.142294	0.306276	-0.464594	0.642222	0.911377	Not DEG	chr1	182265261	182318195
CDIP1	1432.73	1035.41	1234.07	0.46872	0.355731	1.31763	0.187629	0.602914	Not DEG	chr3	37815710	37839009
REC114	5.10913	15.7969	10.453	-1.62768	1.50681	-1.08022	0.280046	0.696255	Not DEG	chr7	59838480	59941418
ALKAL1	0.681772	0	0.340886	1.95306	4.0386	0.483599	0.62867	NA	Not DEG	chr4	77673244	77683074
ALKAL2	8.21954	6.26311	7.24132	0.387658	1.03048	0.376192	0.706774	0.933163	Not DEG	chr3	132660909	132670124
ZNF496	533.721	576.309	555.015	-0.110425	0.228593	-0.483064	0.62905	0.908346	Not DEG	chr2	57053652	57097828
ERF	2134.06	2137.35	2135.71	-0.00223603	0.184956	-0.0120895	0.990354	0.997926	Not DEG	chr6	49678888	49685538
ERG	410.049	92.6364	251.343	2.14576	0.778927	2.75477	0.00587341	0.0910111	Up	chr13	202000995	202301368
CBLL1	3356.52	2727.6	3042.06	0.299303	0.765223	0.391132	0.6957	0.928274	Not DEG	chr9	107456603	107474611
ERH	3676.55	5000.07	4338.31	-0.443625	0.20985	-2.11401	0.0345143	0.267746	Not DEG	chr7	93068253	93083980
ENSSSCG00000006621	339	309.327	324.163	0.131791	0.202143	0.651966	0.514423	0.853295	Not DEG	chr4	97704813	97730076
ENSSSCG00000055332	28.2443	23.8379	26.0411	0.241233	0.680833	0.354321	0.723099	0.938867	Not DEG	chrX	100002849	100062482
FBN2	71.9594	105.953	88.9561	-0.557234	1.1135	-0.500434	NA	NA	Not DEG	chr2	131152127	131370881
FBN3	7.15861	0	3.5793	5.34406	3.91952	1.36345	0.172742	0.586044	Not DEG	chr2	71102054	71174357
NCR1	595.352	502.765	549.058	0.24367	0.548286	0.444421	0.656738	0.915985	Not DEG	chr6	59092911	59099990
FBN1	99.4073	19.1919	59.2996	2.37367	0.605335	3.92125	8.809e-05	0.00436161	Up	chr1	123102009	123359649
AOAH	30688.6	38434.6	34561.6	-0.324708	0.420776	-0.77169	0.440298	0.816016	Not DEG	chr18	37416966	37599710
ENSSSCG00000048073	1428.12	747.384	1087.75	0.934008	0.276887	3.37324	0.000742887	0.0211345	Not DEG	chr16	36253532	36256420
ENSSSCG00000048076	4.19246	0	2.09623	4.57144	3.92853	1.16365	0.244565	NA	Not DEG	chr4	91156496	91160457
SCN1A	3.06174	0	1.53087	4.11904	3.93652	1.04637	0.295392	NA	Not DEG	chr15	72529875	72678066
ENSSSCG00000034000	3287.55	2512.2	2899.88	0.388028	0.810075	0.479002	0.631937	0.909308	Not DEG	chr1	157922652	157937650
EEPD1	3654.1	4157.4	3905.75	-0.186191	0.174503	-1.06698	0.285982	0.700673	Not DEG	chr18	37823920	37948659
FRYL	25024.2	20552.2	22788.2	0.284045	0.169886	1.67197	0.0945299	0.44676	Not DEG	chr8	38397375	38697205
DEXI	233.128	315.25	274.189	-0.435261	0.412131	-1.05612	0.290911	0.705547	Not DEG	chr3	32160742	32161029
FUOM	932.655	939.745	936.2	-0.0108201	0.224099	-0.0482827	0.961491	0.992436	Not DEG	chr14	141331810	141336633
IDI1	3441.25	2571.8	3006.53	0.420093	0.230153	1.82528	0.0679587	0.379902	Not DEG	chr10	68534796	68539280
IPMK	4491.4	5329.47	4910.44	-0.246883	0.223819	-1.10304	0.270008	0.68533	Not DEG	chr14	92383517	92428731
TMEM185B	830.746	758.401	794.574	0.131649	0.144501	0.911059	0.362264	0.76474	Not DEG	chr15	31141126	31142181
TMEM185A	1093.9	1067.89	1080.9	0.0346705	0.233999	0.148165	0.882212	0.976511	Not DEG	chrX	121648803	121682427
UBXN10	172.957	41.1318	107.045	2.07162	1.2176	1.7014	0.0888685	0.434246	Not DEG	chr6	78456983	78465771
UBXN11	3844.61	4054.42	3949.51	-0.0766283	0.443862	-0.17264	0.862934	0.972322	Not DEG	chr6	83686391	83714439
ENSSSCG00000016263	15059.8	11784.1	13421.9	0.353879	0.156752	2.25757	0.0239725	0.217649	Not DEG	chr15	131299946	131381251
DYM	6315.97	7015.38	6665.67	-0.151544	0.122667	-1.2354	0.21668	0.633266	Not DEG	chr1	98638339	99024642
PGP	492.279	577.322	534.8	-0.230014	0.159651	-1.44072	0.149663	0.552625	Not DEG	chr3	39762608	39778011
FCHSD1	1924.44	1430.38	1677.41	0.428122	0.340023	1.2591	0.207995	0.623215	Not DEG	chr2	143289859	143301900
FCHSD2	16815.1	11556.6	14185.9	0.541019	0.142381	3.79981	0.000144809	0.00637122	Not DEG	chr9	7366523	7608469
IVNS1ABP	10724.9	11440.7	11082.8	-0.0932182	0.210534	-0.44277	0.657932	0.916475	Not DEG	chr9	126453155	126479587
TRAIP	1353.91	1437.78	1395.85	-0.0864741	0.259826	-0.332815	0.739274	0.941555	Not DEG	chr13	32345599	32379766
DND1	119.407	80.1052	99.756	0.575337	0.50493	1.13944	0.25452	0.670157	Not DEG	chr2	142384532	142387199
ENSSSCG00000009105	0	2.5763	1.28815	-3.76419	3.9397	-0.955449	0.33935	NA	Not DEG	chr8	103953954	103981480
ENSSSCG00000030801	12718.5	3335.54	8027.01	1.93094	0.49558	3.89633	9.76618e-05	0.004696	Up	chr4	127223771	127262995
ENSSSCG00000030800	22.0157	0	11.0078	6.96464	1.59775	4.35902	1.30645e-05	0.000986105	Up	chrX	32017503	32068136
NID2	59.0758	86.117	72.5964	-0.544442	0.809582	-0.672497	0.501267	0.848188	Not DEG	chr1	181699106	181815167
NID1	162.225	630.854	396.539	-1.95915	0.808096	-2.4244	0.0153338	0.168226	Down	chr14	55239577	55390782
ENSSSCG00000043807	63.5535	67.0925	65.323	-0.0779691	0.386572	-0.201694	0.840156	0.966959	Not DEG	chr8	53744797	53745539
ENSSSCG00000043805	0	1.26189	0.630945	-2.73644	3.97363	-0.68865	0.491044	NA	Not DEG	chr11	39191579	39197897
FCER1A	489.945	458.038	473.992	0.0969832	0.759771	0.127648	0.898428	0.979199	Not DEG	chr4	91118879	91125437
BTG1	13871.7	10522.8	12197.2	0.398601	0.110733	3.59966	0.000318634	0.0114647	Not DEG	chr5	90815202	90817142
ENSSSCG00000046029	2.3862	0.904049	1.64513	1.39272	3.86094	0.360721	0.718308	NA	Not DEG	chr1	180878428	180878805
ELOB	3695.14	3909.27	3802.2	-0.0811976	0.136123	-0.596501	0.55084	0.870873	Not DEG	chr3	39293746	39298097
OSTM1	7433.87	8145.93	7789.9	-0.131987	0.201036	-0.656533	0.511481	0.850841	Not DEG	chr1	74139330	74181084
DAW1	19.2519	1.2054	10.2286	3.96556	1.52011	2.60874	0.00908773	0.120656	Up	chr15	129220190	129271241
FANCG	2834.33	2294.61	2564.47	0.304688	0.250813	1.2148	0.224441	0.638936	Not DEG	chr1	235871075	235877974
CFLAR	20524.2	12819.1	16671.6	0.679012	0.141866	4.78629	1.6989e-06	0.000220248	Not DEG	chr15	104781616	104835630
FANCE	1769.95	1700.19	1735.07	0.0578075	0.132514	0.436237	0.662664	0.917464	Not DEG	chr7	31313388	31327142
FANCC	1007.42	1160.07	1083.75	-0.203413	0.294364	-0.691025	0.48955	0.844344	Not DEG	chr10	26796572	27061801
FANCB	1033.67	1330.01	1181.84	-0.363892	0.218323	-1.66676	0.0955618	0.448916	Not DEG	chrX	11384912	11409057
FANCA	947.033	707.848	827.44	0.42043	0.186737	2.25146	0.0243566	0.219209	Not DEG	chr6	253207	300152
FANCM	1162.1	1216.91	1189.5	-0.0662357	0.213006	-0.310957	0.755833	0.945417	Not DEG	chr1	175334141	175400685
FANCL	589.367	614.217	601.792	-0.0597242	0.20475	-0.291693	0.770521	0.950271	Not DEG	chr3	83337253	83436942
FANCI	2442.35	2398.47	2420.41	0.0262878	0.22298	0.117893	0.906152	0.981352	Not DEG	chr7	54811027	54889998
CA5A	18.7286	22.2512	20.4899	-0.247605	1.35271	-0.183044	0.854764	0.971121	Not DEG	chr6	1506042	1538777
HNRNPA1	40861.5	45958.6	43410.1	-0.169586	0.171657	-0.987931	0.323186	0.732904	Not DEG	chr5	19485096	19491417
ADGRD2	1.36077	0	0.680387	2.94966	3.97338	0.742354	0.457873	NA	Not DEG	chr1	265259617	265275248
ADGRD1	58.2777	64.8932	61.5854	-0.155235	1.60757	-0.0965649	0.923072	0.984665	Not DEG	chr14	24059019	24241176
ENSSSCG00000061450	110.884	200.422	155.653	-0.853653	0.66456	-1.28454	0.198954	0.614492	Not DEG	chr7	24846263	24852140
HOXA1	0	6.32834	3.16417	-5.0625	3.92019	-1.29139	0.196568	0.612517	Not DEG	chr18	45477461	45480152
CEP55	1537.44	1591.77	1564.6	-0.0498296	0.159951	-0.31153	0.755398	0.945417	Not DEG	chr14	104957311	104980689
ENSSSCG00000033594	18.8516	6.67545	12.7635	1.4966	0.735765	2.03407	0.0419447	0.297059	Up	chr4	1391712	1400283
ENSSSCG00000022128	1631.63	1843.95	1737.79	-0.176464	0.21002	-0.840221	0.400784	0.79398	Not DEG	chr14	120643830	120724099
HSPD1	16242.5	19602.1	17922.3	-0.271248	0.23123	-1.17307	0.240769	0.65676	Not DEG	chr15	101360094	101373526
MTX3	1325.36	1696.91	1511.14	-0.356464	0.193006	-1.84691	0.0647601	0.374089	Not DEG	chr2	88664516	88680337
MTX2	1183.56	1123.15	1153.36	0.0755391	0.19074	0.396032	0.692081	0.927495	Not DEG	chr15	82061385	82139072
MTX1	879.625	1032.99	956.305	-0.231713	0.249553	-0.928511	0.353142	0.755937	Not DEG	chr4	94606562	94611865
PNMT	16.8286	12.716	14.7723	0.404145	1.55411	0.26005	0.794825	0.955845	Not DEG	chr12	22648398	22649999
LIAS	1228.56	1503.34	1365.95	-0.291369	0.17918	-1.62613	0.103922	0.469514	Not DEG	chr8	30699330	30720335
ATP10A	15003.3	14297.8	14650.6	0.0694824	0.6378	0.108941	0.91325	0.983126	Not DEG	chr1	141570493	141667338
ATP10B	675.374	293.806	484.59	1.20079	0.369868	3.24653	0.0011682	0.0297445	Up	chr16	62569813	62918481
ATP10D	7267.45	6452.93	6860.19	0.171501	0.147642	1.1616	0.245398	0.661	Not DEG	chr8	37407711	37530373
KRIT1	4221.33	4222.64	4221.98	-0.000524136	0.134157	-0.00390688	0.996883	0.999286	Not DEG	chr9	72142835	72185661
TRABD2B	12.791	8.79563	10.7933	0.537486	2.09546	0.2565	0.797565	0.956292	Not DEG	chr6	163624072	163837863
CDPF1	371.995	361.075	366.535	0.0425949	0.195016	0.218417	0.827104	0.962413	Not DEG	chr5	3292022	3296307
SLC6A20	1280.39	1182.42	1231.41	0.114838	0.303903	0.377875	0.705523	0.932734	Not DEG	chr13	28899821	28945187
SCRIB	2547.3	2031.56	2289.43	0.326411	0.188372	1.7328	0.0831313	0.417126	Not DEG	chr4	825062	852664
TYMS	6010.81	5179.5	5595.16	0.214743	0.37941	0.565993	0.571398	0.882242	Not DEG	chr6	105642381	105660578
WWP2	8174.15	7741.13	7957.64	0.0784978	0.207499	0.378304	0.705205	0.932635	Not DEG	chr6	17066799	17227926
WWP1	11005.6	8317.98	9661.8	0.403948	0.116723	3.46073	0.000538703	0.016756	Not DEG	chr4	50388464	50503253
DAPL1	455.73	410.651	433.19	0.150382	0.79609	0.188901	0.85017	0.970379	Not DEG	chr15	65796462	65820448
TPI1	14470.2	17247.4	15858.8	-0.253282	0.209117	-1.21119	0.225821	0.6394	Not DEG	chr5	63838506	63843134
ENSSSCG00000041512	0.681772	0	0.340886	1.95306	4.0386	0.483599	0.62867	NA	Not DEG	chr1	190892386	190893237
MFSD14B	14000.2	10909.8	12455	0.359806	0.34484	1.0434	0.296763	0.711237	Not DEG	chr10	38834125	38889457
PRTN3	12.3817	19.2391	15.8104	-0.637307	0.942582	-0.676129	0.498959	0.847466	Not DEG	chr2	77520314	77523563
MFSD14A	5636.37	5421.99	5529.18	0.0559027	0.166095	0.336571	0.73644	0.941117	Not DEG	chr4	118049105	118090354
CTSH	59702	82647.2	71174.6	-0.469181	0.129448	-3.62448	0.00028954	0.0106897	Not DEG	chr7	48083572	48106072
CTSK	5571.14	5045.8	5308.47	0.14289	0.399493	0.35768	0.720583	0.937742	Not DEG	chr4	98391428	98404961
CTSL	79461.4	78036.2	78748.8	0.0261132	0.254204	0.102725	0.918181	0.983815	Not DEG	chr10	27668264	27674618
CTSO	1214.31	1637.28	1425.8	-0.431013	0.327021	-1.318	0.187504	0.602914	Not DEG	chr8	44728992	44765200
CTSA	67665.2	89908.4	78786.8	-0.41004	0.195716	-2.09507	0.0361645	0.274802	Not DEG	chr17	48082448	48089971
CTSB	207474	198487	202981	0.0638883	0.488179	0.130871	0.895878	0.979199	Not DEG	chr14	15011711	15033877
CTSC	84002.3	99256.7	91629.5	-0.240733	0.145489	-1.65464	0.0979973	0.455253	Not DEG	chr9	21722036	21761516
CTSD	316375	515269	415822	-0.703689	0.148814	-4.72866	2.26011e-06	0.00027814	Not DEG	chr2	1188549	1197643
CTSF	2278.2	2709.76	2493.98	-0.250312	0.276236	-0.906153	0.364855	0.767013	Not DEG	chr2	5855111	5860251
CTSZ	63011	96935.4	79973.2	-0.621419	0.344487	-1.8039	0.0712473	0.388191	Not DEG	chr17	59138621	59149377
CTSS	119443	173611	146527	-0.539539	0.121608	-4.4367	9.13488e-06	0.000783523	Not DEG	chr4	98417883	98442950
CTSV	298.784	270.213	284.499	0.144575	0.459793	0.314434	0.753191	0.944366	Not DEG	chr10	25202389	25209210
CTSW	7868.27	5068.75	6468.51	0.634446	0.53239	1.19169	0.233381	0.64941	Not DEG	chr2	6446105	6450360
INCA1	84.603	56.8573	70.7301	0.570877	0.381398	1.4968	0.134445	0.525859	Not DEG	chr12	51924902	51931873
AMMECR1	3376.92	3277.62	3327.27	0.0429935	0.193782	0.221866	0.824419	0.962143	Not DEG	chrX	90307187	90420168
EMD	4715.2	4459.51	4587.36	0.0804997	0.146271	0.550345	0.582082	0.887027	Not DEG	chrX	124883049	124885432
EMB	6818.36	4236.59	5527.47	0.686514	0.341316	2.01137	0.0442859	0.305487	Not DEG	chr16	30120493	30287793
C4orf3	3323.79	3954.11	3638.95	-0.250604	0.211062	-1.18735	0.23509	0.650719	Not DEG	chr8	104494290	104497289
AFF4	18473.8	16851.4	17662.6	0.132606	0.197533	0.671312	0.502022	0.848305	Not DEG	chr2	135200076	135283675
AFF3	7048.72	3276.43	5162.58	1.10523	0.22716	4.8654	1.14225e-06	0.000162383	Up	chr3	54135532	54727885
AFF2	1494.38	1330.83	1412.6	0.167213	0.466298	0.358598	0.719896	0.937592	Not DEG	chrX	120777734	121263569
PDPN	1455.74	1855.82	1655.78	-0.350303	0.526101	-0.665847	0.505509	0.848997	Not DEG	chr6	73019057	73049996
PDPR	3663.98	3927.09	3795.53	-0.0999956	0.18228	-0.548583	0.583292	0.887544	Not DEG	chr6	13187427	13227033
STK40	9059.09	7610.86	8334.97	0.251258	0.122538	2.05045	0.0403202	0.290559	Not DEG	chr6	92441233	92484336
ENSSSCG00000042739	966.896	682.036	824.466	0.503649	0.279984	1.79885	0.0720419	0.389656	Not DEG	chr7	89574893	89578602
ENSSSCG00000052211	9.65391	3.76956	6.71174	1.35335	1.59619	0.847864	0.396514	0.791244	Not DEG	chr14	30498314	30498448
ENSSSCG00000042730	1521.15	1186.58	1353.87	0.358551	0.221716	1.61716	0.105843	0.47341	Not DEG	chr15	110680362	110687302
ENSSSCG00000005169	64158.5	78689.6	71424.1	-0.294537	0.142757	-2.0632	0.0390937	0.287415	Not DEG	chr1	203444450	203451468
UBA6	4394.78	3748.77	4071.78	0.229467	0.147548	1.5552	0.119899	0.499509	Not DEG	chr8	65381061	65488925
PDP1	3392.21	3104.21	3248.21	0.127947	0.29776	0.429698	0.667415	0.918904	Not DEG	chr4	42764441	42777904
PDP2	2887.24	3073.93	2980.58	-0.0902779	0.15865	-0.56904	0.569329	0.880608	Not DEG	chr6	27565450	27575455
UBA5	3992.69	5767.74	4880.22	-0.530703	0.286764	-1.85066	0.0642183	0.372098	Not DEG	chr13	73822920	73868423
UBA3	3565.78	3558.73	3562.26	0.00287261	0.15889	0.0180793	0.985576	0.996252	Not DEG	chr13	50477458	50504882
PHF24	8.69759	15.422	12.0598	-0.828459	1.48886	-0.556438	0.577912	0.885269	Not DEG	chr1	235757797	235783051
PWP1	2870.64	2712.52	2791.58	0.0817321	0.165168	0.494843	0.620711	0.904465	Not DEG	chr5	12701589	12730849
PHF23	4783.96	4123.67	4453.81	0.214271	0.229051	0.935473	0.349544	0.754622	Not DEG	chr12	52590804	52595266
TAGAP	17881.3	12313.5	15097.4	0.538199	0.344748	1.56114	0.118491	0.496941	Not DEG	chr1	8209314	8219630
PSMB1	6605.87	7176.67	6891.27	-0.119573	0.188741	-0.63353	0.526388	0.85892	Not DEG	chr1	23676	40032
RPAIN	956.049	942.3	949.175	0.0211381	0.178519	0.118408	0.905744	0.981352	Not DEG	chr12	51553131	51562743
RPRML	3.80638	34.9991	19.4027	-3.20141	1.34876	-2.37359	0.0176161	0.182869	Down	chr12	17816890	17818047
ENSSSCG00000036198	8.17295	10.5429	9.35791	-0.366135	1.3995	-0.261619	0.793615	0.955734	Not DEG	chr9	116327344	116330248
CPXM1	3.06174	3.67269	3.36721	-0.26428	2.97336	-0.0888824	0.929175	0.985931	Not DEG	chr17	32845232	32852062
PNO1	2479.37	2838.51	2658.94	-0.195225	0.206878	-0.943672	0.345337	0.750847	Not DEG	chr3	74068828	74084789
CPXM2	7.33681	41.1196	24.2282	-2.48698	2.49623	-0.996292	0.319108	0.730741	Not DEG	chr14	133246526	133376489
PENK	1.39749	0	0.698744	2.98539	3.97176	0.751654	0.452259	NA	Not DEG	chr4	75525555	75530876
TMEFF1	19.979	18.6648	19.3219	0.0969664	1.97612	0.0490691	0.960864	0.992312	Not DEG	chr1	242214952	242309459
GPR65	2912.06	2294.1	2603.08	0.34415	0.256633	1.34102	0.179915	0.59428	Not DEG	chr7	109985307	109989280
GPR62	7.8667	2.86551	5.36611	1.45681	1.17263	1.24234	0.21411	0.630583	Not DEG	chr13	34088198	34089289
GPR63	41.3657	33.2074	37.2865	0.315522	0.756318	0.417181	0.676546	0.921201	Not DEG	chr1	63911310	63973869
PNOC	16.3856	31.9581	24.1718	-0.961134	0.898749	-1.06941	0.284883	0.699461	Not DEG	chr14	12101698	12133778
IYD	507.67	69.846	288.758	2.85965	0.43253	6.61146	3.80555e-11	1.84656e-08	Up	chr1	15756550	15779164
GPR68	1872.48	1625.47	1748.98	0.20423	0.439082	0.465129	0.641839	0.911311	Not DEG	chr7	112885163	112904246
INSM2	0	5.36303	2.68151	-4.82283	3.92261	-1.22949	0.218887	0.634326	Not DEG	chr7	64374823	64376495
JARID2	16834.8	12695.9	14765.3	0.407094	0.13069	3.11496	0.00183971	0.0411102	Not DEG	chr7	11359230	11601401
H2BU1	943.619	893.872	918.745	0.0783971	0.366892	0.213679	0.830797	0.963167	Not DEG	chr2	51687842	51694212
AMCF-II	1053.63	125.742	589.685	3.06647	0.786894	3.89693	9.74207e-05	0.004696	Up	chr8	70008162	70010358
TMEM33	9960.94	10552.1	10256.5	-0.0832047	0.180606	-0.460696	0.645017	0.91254	Not DEG	chr8	33012390	33036993
NT5C1B	12.6188	17.784	15.2014	-0.496898	1.30005	-0.382213	0.702303	0.93136	Not DEG	chr3	119431230	119452408
NT5C1A	4.54184	0	2.27092	4.68696	3.92686	1.19356	0.232648	0.64846	Not DEG	chr6	95473266	95497000
ENSSSCG00000046730	19.9808	8.97625	14.4785	1.14906	1.1125	1.03286	0.301669	0.715093	Not DEG	chr8	59196256	59200411
ENSSSCG00000049503	785.253	920.904	853.078	-0.230067	0.232692	-0.988718	0.322801	0.732611	Not DEG	chr4	98505526	98513781
ENSSSCG00000046737	51.9154	47.4369	49.6762	0.129861	0.596262	0.217791	0.827592	0.962575	Not DEG	chr16	38159616	38161586
ENSSSCG00000004786	15.1413	9.19766	12.1695	0.725896	0.930975	0.779715	0.435559	0.812242	Not DEG	chr1	131419385	131420067
OTOP1	1.70097	3.78567	2.74332	-1.15386	3.80409	-0.303321	0.761646	0.94756	Not DEG	chr8	6127965	6163061
OTOP2	0	0.904049	0.452025	-2.26191	3.99936	-0.565569	0.571687	NA	Not DEG	chr12	6324193	6333338
ENSSSCG00000012126	11719.6	18323.2	15021.4	-0.644752	0.473044	-1.36298	0.172887	0.586044	Not DEG	chrX	10430301	10582354
ENSSSCG00000012125	2524.04	2628.39	2576.22	-0.0583141	0.193026	-0.302105	0.762572	0.947832	Not DEG	chrX	10366316	10415499
ENSSSCG00000012120	1.04812	0	0.524058	2.56985	3.99323	0.643551	0.519867	NA	Not DEG	chr4	14335841	14336916
ENSSSCG00000012100	47.5229	59.4258	53.4743	-0.323518	0.484373	-0.667911	0.504191	0.848527	Not DEG	chrX	4586823	4622216
C10orf105	34.0641	80.8621	57.4631	-1.24844	0.459849	-2.71489	0.00662971	0.0989388	Down	chr14	74629796	74638022
ENSSSCG00000003781	10.3963	4.346	7.37115	1.25493	2.05789	0.609813	0.541985	0.86605	Not DEG	chr6	138552874	138600314
SDS	3862.37	951.324	2406.84	2.02138	0.535942	3.77164	0.000162179	0.0069203	Up	chr14	38503933	38513878
ANO10	3800.52	4850.77	4325.65	-0.351978	0.225341	-1.56197	0.118294	0.496659	Not DEG	chr13	26734107	27006539
POGZ	8049.76	7404.23	7726.99	0.120616	0.146346	0.824185	0.409835	0.796638	Not DEG	chr4	97776589	97833282
PEX11B	386.924	311.765	349.344	0.311148	0.260948	1.19237	0.233114	0.649013	Not DEG	chr4	99415590	99421527
ENSSSCG00000046889	1214.01	877.573	1045.79	0.468101	0.187988	2.49005	0.0127724	0.149082	Not DEG	chr5	76699221	76704645
PRUNE1	1733.43	1565.92	1649.67	0.146551	0.430239	0.340626	0.733385	0.940285	Not DEG	chr4	98194139	98216932
ENSSSCG00000046886	192.267	108.96	150.613	0.819484	0.581022	1.41042	0.158416	0.56557	Not DEG	chr18	7616988	7633426
PEX11G	139.583	251.757	195.67	-0.850559	0.256326	-3.31827	0.000905754	0.0244943	Not DEG	chr2	71639301	71652903
NRCAM	100.647	88.3974	94.5223	0.187009	1.52936	0.122279	0.902678	0.980052	Not DEG	chr9	107928866	108247593
CXorf58	2.72709	0	1.36354	3.952	3.94016	1.00301	0.315858	NA	Not DEG	chrX	20017994	20051343
LYZ	117192	576155	346674	-2.29757	0.486967	-4.71813	2.38025e-06	0.000286693	Down	chr5	33612567	33618945
ENSSSCG00000054303	6.81789	0.342725	3.58031	4.31249	2.17419	1.98349	0.0473123	0.314853	Up	chr11	79052098	79070340
LYN	26825.3	19024.6	22925	0.495717	0.311771	1.59	0.111834	0.485316	Not DEG	chr4	75793492	75903496
LY9	8115.11	5845.42	6980.27	0.473329	0.386106	1.2259	0.220235	0.635232	Not DEG	chr4	89701359	89729855
ENSSSCG00000057641	15.5657	61.818	38.6918	-1.99035	1.17003	-1.70111	0.0889223	0.434246	Not DEG	chr14	91833844	92178913
IP6K3	16.2397	0	8.11984	6.52544	1.97892	3.29747	0.000975595	0.0258883	Up	chr7	29931925	29961466
IP6K2	1456.42	1509.39	1482.9	-0.0513308	0.176266	-0.291211	0.77089	0.950271	Not DEG	chr13	31379521	31406911
MYO15B	29.4736	51.2031	40.3384	-0.794732	0.499605	-1.59072	0.111673	0.485316	Not DEG	chr12	5770142	5804410
KATNBL1	1761.93	2099.29	1930.61	-0.252887	0.190182	-1.32971	0.183614	0.598496	Not DEG	chr7	80288066	80383037
NFKBIB	2762.34	1733.82	2248.08	0.671824	0.174284	3.85476	0.000115845	0.00531728	Not DEG	chr6	47703647	47712654
NFKBIA	24469.4	9713.58	17091.5	1.33289	0.388961	3.42679	0.000610767	0.0182939	Up	chr7	64507822	64511277
NFKBID	3312.74	3208.26	3260.5	0.0462009	0.350734	0.131726	0.895201	0.979199	Not DEG	chr6	45298288	45306316
NFKBIE	8082.46	7048.49	7565.48	0.197417	0.148035	1.33359	0.182339	0.597466	Not DEG	chr7	39255075	39263339
NFKBIZ	13157	5863.77	9510.37	1.16591	0.530137	2.19926	0.0278593	0.236685	Up	chr13	157261419	157272688
ENSSSCG00000032978	263.667	331.637	297.652	-0.330753	0.3691	-0.896108	0.370195	0.770765	Not DEG	chr6	56998744	57021413
BEX3	1.70443	8.10086	4.90264	-2.24538	1.92939	-1.16378	0.244515	0.660195	Not DEG	chrX	84300645	84302119
ENSSSCG00000054490	38.9397	36.7763	37.858	0.0823782	0.582243	0.141484	0.887487	0.977736	Not DEG	chr14	91028331	91029366
KIAA0100	17497.3	16241.3	16869.3	0.107475	0.215211	0.499392	0.617503	0.902569	Not DEG	chr12	44859938	44893430
PLAC9	2596.51	3247.8	2922.16	-0.322984	0.254303	-1.27008	0.204058	0.619394	Not DEG	chr14	81889284	81901817
DOCK11	28779.2	34575.6	31677.4	-0.264725	0.184798	-1.43251	0.151998	0.556813	Not DEG	chrX	97068355	97267517
PRSS33	0	4.1127	2.05635	-4.43717	3.92746	-1.12978	0.258568	NA	Not DEG	chr3	39302369	39307433
PRSS37	0	1.71362	0.856812	-3.17103	3.95635	-0.801504	0.42284	NA	Not DEG	chr18	8111692	8118953
PRSS35	1.36077	6.32834	3.84456	-2.21762	3.80859	-0.582268	0.560386	0.876247	Not DEG	chr1	82714884	82734884
DLX1	5.90261	0	2.9513	5.06526	3.58221	1.414	0.157361	0.563809	Not DEG	chr15	78185790	78191226
DLX3	0	9.40114	4.70057	-5.63188	3.1896	-1.7657	0.0774463	0.402678	Not DEG	chr12	26177903	26183157
ACVRL1	11897.2	11261.3	11579.3	0.0792666	0.146011	0.542879	0.587213	0.88943	Not DEG	chr5	17268130	17286276
ENSSSCG00000010719	792.646	764.839	778.742	0.0518426	0.189494	0.273584	0.784404	0.952885	Not DEG	chr14	132482973	132495350
ACTB	702083	714869	708476	-0.0260379	0.121537	-0.214238	0.830362	0.963167	Not DEG	chr3	4082216	4090356
VAV1	32147.8	27815.6	29981.7	0.20882	0.12653	1.65036	0.0988698	0.456893	Not DEG	chr2	72326716	72391648
VAV2	747.356	820.068	783.712	-0.133734	0.588835	-0.227116	0.820333	0.960411	Not DEG	chr1	273303144	273476207
ENSSSCG00000056270	0	0.30135	0.150675	-0.856993	4.08047	-0.210023	0.83365	NA	Not DEG	chr4	14705893	14706150
ENSSSCG00000056271	49.4975	38.1544	43.8259	0.378385	0.724438	0.522316	0.601451	0.896468	Not DEG	chrX	104011985	104015350
EVI2A	5314.5	5538.34	5426.42	-0.0595675	0.185554	-0.321025	0.748192	0.942482	Not DEG	chr12	43543214	43549498
ENSSSCG00000026594	1.70097	0	0.850483	3.2714	3.96015	0.826078	0.40876	NA	Not DEG	chr5	51395984	51426342
ENSSSCG00000026598	0	1.3709	0.68545	-2.84782	3.9687	-0.717569	0.473023	NA	Not DEG	chr2	51992121	51993056
TP63	51.2799	64.0381	57.659	-0.319112	0.740934	-0.430689	0.666695	0.918618	Not DEG	chr13	127116105	127347068
NR6A1	346.664	369.623	358.144	-0.0927039	0.266925	-0.347303	0.728364	0.939767	Not DEG	chr1	265322039	265370026
MARS1	8170.19	7596.26	7883.22	0.10511	0.151602	0.693324	0.488106	0.84308	Not DEG	chr5	22752374	22785501
MARS2	471.106	414.279	442.692	0.185356	0.281732	0.657919	0.51059	0.850841	Not DEG	chr15	101510638	101512419
PYGO1	1159.38	971.322	1065.35	0.255465	0.568338	0.449496	0.653074	0.914444	Not DEG	chr1	116292642	116322375
CRHBP	426.458	290.037	358.248	0.556495	0.796165	0.69897	0.484571	0.841497	Not DEG	chr2	85816816	85831179
FERMT2	317.479	230.169	273.824	0.463157	0.332604	1.39252	0.163765	0.574159	Not DEG	chr1	182519684	182606869
FERMT3	17026.3	18481.9	17754.1	-0.118357	0.104163	-1.13626	0.255846	0.671321	Not DEG	chr2	7886790	7909158
FERMT1	459.09	399.37	429.23	0.200625	0.436011	0.460138	0.645417	0.91254	Not DEG	chr17	15080587	15137753
CRNKL1	6949.57	7759.1	7354.33	-0.158937	0.179642	-0.884743	0.376295	0.776552	Not DEG	chr17	28077707	28111558
SYNGR1	18.157	38.766	28.4615	-1.09256	0.545303	-2.00357	0.0451157	0.308082	Down	chr5	8870645	8902270
SYNGR3	131.469	108.743	120.106	0.273761	0.431735	0.634095	0.526019	0.858588	Not DEG	chr3	39975069	39979217
SYNGR2	6795.15	6185.81	6490.48	0.135503	0.353808	0.382985	0.701731	0.9313	Not DEG	chr12	3795892	3802913
SYNGR4	10.9234	21.2039	16.0637	-0.954546	0.883898	-1.07993	0.280174	0.696255	Not DEG	chr6	53784411	53793724
C9orf64	717.178	964.804	840.991	-0.427866	0.339947	-1.25862	0.208166	0.623255	Not DEG	chr10	31001005	31016753
USP6NL	6091.75	6093.24	6092.5	-0.000395078	0.247422	-0.00159678	0.998726	0.999638	Not DEG	chr10	60241016	60391642
GRIN2D	68.0052	62.5044	65.2548	0.122472	0.625144	0.19591	0.844681	0.968229	Not DEG	chr6	53806174	53848789
USP12	3184.26	3694.09	3439.17	-0.214292	0.125865	-1.70255	0.0886527	0.433706	Not DEG	chr11	4612277	4689432
USP13	13.9632	22.6442	18.3037	-0.698078	1.48048	-0.471522	0.637268	0.910737	Not DEG	chr13	117700119	117826944
USP10	8318.57	9796.5	9057.53	-0.23593	0.230279	-1.02454	0.305579	0.717691	Not DEG	chr6	3977231	4043533
USP11	2557.18	2363.52	2460.35	0.113626	0.150995	0.752517	0.45174	0.822901	Not DEG	chrX	41851602	41866355
USP16	4470.2	4885.62	4677.91	-0.128199	0.129235	-0.991983	0.321206	0.73193	Not DEG	chr13	192376881	192406468
USP14	3689.76	4814.62	4252.19	-0.383906	0.243766	-1.5749	0.11528	0.490623	Not DEG	chr6	106087924	106139379
USP15	21745	18446.8	20095.9	0.237302	0.238383	0.995466	0.31951	0.7312	Not DEG	chr5	26964553	27097444
USP18	5350.86	2662.49	4006.67	1.00695	0.469242	2.14591	0.0318802	0.255267	Up	chr5	70183308	70229572
USP19	7682.73	6906.46	7294.59	0.153733	0.130833	1.17503	0.239982	0.655349	Not DEG	chr13	31726672	31737981
INPP1	1145.35	968.313	1056.83	0.2424	0.325625	0.744413	0.456626	0.824462	Not DEG	chr15	94956532	94987279
ENSSSCG00000038043	1.36354	1.02817	1.19586	0.416896	3.8795	0.107461	0.914423	NA	Not DEG	chr6	58533770	58542761
ENSSSCG00000032216	5271	6790.99	6030.99	-0.365573	0.210597	-1.73589	0.0825831	0.416791	Not DEG	chr6	7209615	7223200
TAP1	28429.1	12966.7	20697.9	1.13257	0.229042	4.94482	7.62139e-07	0.000116607	Up	chr7	25062771	25074843
CRKL	14069.9	13366.7	13718.3	0.0739787	0.0998966	0.740553	0.458964	0.826151	Not DEG	chr14	50528955	50558662
IFFO2	3738.51	2810.23	3274.37	0.411811	0.454288	0.906496	0.364673	0.767013	Not DEG	chr6	77406372	77456229
UBAC2	3132.08	3398.49	3265.29	-0.11764	0.1819	-0.646731	0.517806	0.855521	Not DEG	chr11	68145101	68319939
ENSSSCG00000034906	5.82918	3.86743	4.8483	0.592972	2.18656	0.27119	0.786245	0.95387	Not DEG	chr7	79506050	79507832
SUPT5H	16898.4	15881	16389.7	0.0896035	0.0933931	0.959423	0.337346	0.744554	Not DEG	chr6	48095041	48125120
ENSSSCG00000012827	5.82554	1.50675	3.66615	1.93484	2.03405	0.951226	0.34149	0.747043	Not DEG	chrX	125124224	125125168
RETN	317.731	63.2217	190.476	2.32907	0.937818	2.4835	NA	NA	Not DEG	chr2	71484169	71485616
SLC35E2B	2651.16	2718.76	2684.96	-0.0364086	0.11844	-0.307402	0.758537	0.946041	Not DEG	chr6	63820812	63835561
FXR1	12833.1	13404	13118.5	-0.0628143	0.153608	-0.408925	0.682594	0.923411	Not DEG	chr13	118839338	118900136
FXR2	3536.96	3534.96	3535.96	0.000814553	0.153612	0.00530268	0.995769	0.999281	Not DEG	chr12	52882870	52903450
ENSSSCG00000058360	85.2285	88.4897	86.8591	-0.0556648	0.382361	-0.145582	0.884251	0.976892	Not DEG	chr13	140745450	140745722
MT1A	28.178	97.6169	62.8974	-1.79355	0.944696	-1.89855	0.0576243	0.349637	Not DEG	chr6	18672001	18673672
RHBDD2	1159.86	1196.27	1178.06	-0.0445799	0.542998	-0.0820995	0.934568	0.987251	Not DEG	chr3	10299209	10309622
RHBDD3	726.858	785.3	756.079	-0.111388	0.189734	-0.587073	0.557155	0.874749	Not DEG	chr14	46400026	46408364
RHBDD1	3505.45	2757.56	3131.5	0.34622	0.248755	1.39181	0.16398	0.574288	Not DEG	chr15	128346373	128469213
KLC2	790.62	460.016	625.318	0.78144	0.324556	2.40772	0.0160523	0.172645	Not DEG	chr2	6116429	6126951
KLC3	16.2064	14.9108	15.5586	0.115171	0.886351	0.129938	0.896616	0.979199	Not DEG	chr6	51727904	51735754
KLC4	1810.23	1991.54	1900.89	-0.137706	0.143847	-0.957312	0.33841	0.745042	Not DEG	chr7	38120789	38134532
CHCHD2	4794.6	6292.67	5543.63	-0.392268	0.204906	-1.91438	0.0555714	0.342069	Not DEG	chr3	16812404	16819124
CHCHD3	7059.59	7404.34	7231.97	-0.0688336	0.118616	-0.580305	0.561709	0.876873	Not DEG	chr18	16052627	16350974
CHCHD1	602.884	666.203	634.543	-0.144189	0.223855	-0.644121	0.519497	0.85598	Not DEG	chr14	76507318	76509241
CHCHD6	705.809	891.313	798.561	-0.336474	0.245525	-1.37042	0.170555	0.583272	Not DEG	chr13	73109927	73254981
CHCHD4	1241.53	1178.81	1210.17	0.0746327	0.378959	0.196941	0.843873	0.968229	Not DEG	chr13	70417326	70428922
CHCHD5	1301.13	1650.53	1475.83	-0.342986	0.191251	-1.79338	0.0729128	0.39128	Not DEG	chr3	43908122	43915709
ZNF512	2395.58	2002.36	2198.97	0.25874	0.257977	1.00296	0.315881	0.728216	Not DEG	chr3	111572425	111605793
ZNF513	3003.05	2965.19	2984.12	0.0183774	0.123634	0.148644	0.881835	0.976348	Not DEG	chr3	111771239	111774925
ZNF510	13.0077	12.2235	12.6156	0.0866522	1.44364	0.0600235	0.952137	0.991911	Not DEG	chr10	25371231	25391533
ZNF511	1009.76	1042.12	1025.94	-0.0451371	0.182632	-0.247147	0.804794	0.956977	Not DEG	chr14	141253368	141261064
ZNF516	3150.07	3761.29	3455.68	-0.255821	0.168074	-1.52208	0.12799	0.513988	Not DEG	chr1	147984481	148087719
HNMT	24659.3	44447.2	34553.3	-0.849965	0.16408	-5.1802	2.21644e-07	4.04751e-05	Not DEG	chr15	13732680	13768199
ZNF514	793.237	949.846	871.541	-0.260148	0.359005	-0.724635	0.468676	0.832499	Not DEG	chr3	46111102	46125718
TSPYL4	246.927	264.709	255.818	-0.100083	0.380393	-0.263103	0.792471	0.95498	Not DEG	chr1	81887571	81892916
TSPYL5	469.906	421.089	445.498	0.158109	0.289143	0.54682	0.584503	0.888208	Not DEG	chr4	39362947	39367402
TSPYL1	1289.39	1302.85	1296.12	-0.0147958	0.138036	-0.107188	0.91464	0.983126	Not DEG	chr1	81908075	81909249
TSPYL2	1291.35	1218.95	1255.15	0.0829935	0.265227	0.312914	0.754346	0.944977	Not DEG	chrX	45909719	45916857
XIRP2	263.071	274.913	268.992	-0.0636397	0.631593	-0.100761	0.919741	0.984479	Not DEG	chr15	73422267	73741134
ZNF26	518.766	653.061	585.914	-0.332259	0.184056	-1.8052	0.0710427	0.387799	Not DEG	chr14	22593642	22608916
VWF	17.4364	22.6339	20.0352	-0.37551	0.719773	-0.521706	0.601875	0.896496	Not DEG	chr5	64519186	65002452
CDH13	57.4387	14.6717	36.0552	1.96685	1.5799	1.24492	0.21316	0.629036	Not DEG	chr6	4808255	5832415
ENSSSCG00000061955	162.729	173.918	168.323	-0.0965322	0.454088	-0.212585	0.831651	0.963827	Not DEG	chr2	149615609	149620113
ENSSSCG00000061957	2049.99	5770.93	3910.46	-1.49317	0.428545	-3.48429	0.000493446	0.0158716	Down	chr9	99687536	99782169
ENSSSCG00000061953	1.03894	3.46821	2.25357	-1.74586	1.81609	-0.961324	0.336389	0.744554	Not DEG	chr15	130668663	130720178
CDH16	502.185	443.458	472.821	0.179919	0.356803	0.504252	0.614084	0.901768	Not DEG	chr6	27589184	27598987
TESMIN	8.55973	2.71215	5.63594	1.64858	2.00231	0.82334	0.410315	0.796753	Not DEG	chr2	4297952	4340968
NTN1	259.123	182.82	220.972	0.504226	0.471596	1.06919	0.284984	0.699607	Not DEG	chr12	54089472	54292193
NTN3	10.6305	5.17944	7.90497	1.02958	1.45832	0.705999	0.480189	0.838911	Not DEG	chr3	39572531	39575170
NTN4	2610.93	3400.95	3005.94	-0.381408	0.489877	-0.778579	0.436228	0.812688	Not DEG	chr5	87671873	87784702
NTN5	11.3589	14.3598	12.8593	-0.338395	1.78457	-0.189623	0.849604	0.970379	Not DEG	chr6	54006665	54017166
ENSSSCG00000031278	35.4639	27.3385	31.4012	0.374906	1.07214	0.349681	0.726578	0.939237	Not DEG	chr11	68334576	68342794
B4GALNT4	2.42015	0.68545	1.5528	1.83755	3.23746	0.567591	0.570313	NA	Not DEG	chr2	192997	204875
B4GALNT1	1472.31	787.046	1129.68	0.903542	0.176903	5.10757	3.26336e-07	5.71358e-05	Not DEG	chr5	22889656	22897508
RPL23A	44731.5	60089	52410.3	-0.425815	0.125894	-3.38235	0.000718696	0.0206525	Not DEG	chr12	44957142	44960735
B4GALNT3	41.5016	61.6328	51.5672	-0.56815	0.507187	-1.1202	0.262629	0.678363	Not DEG	chr5	67772426	67860989
ATP5MC1	2538.88	2772.55	2655.72	-0.126875	0.212441	-0.597224	0.550358	0.870435	Not DEG	chr12	25110528	25113478
NUDC	7934.01	8370	8152.01	-0.0771972	0.223505	-0.345393	0.729799	0.939973	Not DEG	chr6	84238430	84252046
ENSSSCG00000063554	8.5464	8.5639	8.55515	-0.00792221	1.306	-0.00606603	0.99516	0.999108	Not DEG	chr14	47881118	47881348
ENSSSCG00000063552	0	0.904049	0.452025	-2.26191	3.99936	-0.565569	0.571687	NA	Not DEG	chr8	108776332	108787195
NUMBL	38.8832	21.4235	30.1533	0.860459	1.11283	0.773217	0.439394	0.815589	Not DEG	chr6	48889801	48918173
NRP1	17691.3	18325.9	18008.6	-0.050855	0.367682	-0.138313	0.889993	0.978428	Not DEG	chr10	56280665	56430777
NRP2	24294.4	20762.8	22528.6	0.226613	0.19814	1.1437	0.252748	0.667903	Not DEG	chr15	108974816	109092305
C12orf60	7.97338	6.19249	7.08294	0.360611	1.6781	0.214892	0.829851	0.963039	Not DEG	chr5	57734665	57735396
SPHKAP	60.7387	13.2125	36.9756	2.20349	1.33803	1.64682	0.0995949	0.4583	Not DEG	chr15	129308627	129460960
GSTA4	445.986	352.201	399.094	0.34075	0.839795	0.405754	0.684923	0.924424	Not DEG	chr7	46635902	46656450
GSTA1	4.19246	0	2.09623	4.57144	3.92853	1.16365	0.244565	NA	Not DEG	chr7	46538032	46548670
SAV1	4213.58	5869.63	5041.6	-0.478251	0.380034	-1.25844	0.208232	0.623255	Not DEG	chr1	180406162	180434196
ENSSSCG00000062603	70.148	45.8442	57.9961	0.612951	0.626906	0.97774	0.328203	0.738507	Not DEG	chr11	2957295	2961391
DYNLT5	110.479	93.2617	101.87	0.24373	0.960865	0.253657	0.799761	0.956292	Not DEG	chr6	145783735	145814231
DYNLT4	142.419	94.161	118.29	0.595273	0.504265	1.18048	0.237811	0.653095	Not DEG	chr6	166527350	166528850
DYNLT1	3018.65	3826.77	3422.71	-0.342264	0.159998	-2.13917	0.0324216	0.257375	Not DEG	chr1	8556059	8563676
DYNLT3	7126.97	10425.3	8776.13	-0.548749	0.299957	-1.82943	0.0673356	0.378788	Not DEG	chrX	33711492	33724683
DYNLT2	16.8898	19.1792	18.0345	-0.182611	1.37544	-0.132766	0.894379	0.97908	Not DEG	chr1	540929	552882
C1orf87	95.2476	25.0713	60.1595	1.92428	1.31165	1.46707	0.142358	0.540133	Not DEG	chr6	152174440	152256958
RNF207	39.0636	70.0998	54.5817	-0.842448	0.559063	-1.50689	0.131838	0.521157	Not DEG	chr6	67106552	67116510
STRA8	17.4915	10.4017	13.9466	0.746714	0.774264	0.964418	0.334837	0.744036	Not DEG	chr18	14055258	14080399
STRA6	10.2487	2.46729	6.35802	2.04308	1.43294	1.4258	0.153927	0.560208	Not DEG	chr7	59318011	59347266
SIGLEC15	165.374	126.894	146.134	0.381796	0.669141	0.570577	0.568287	0.880264	Not DEG	chr1	95475438	95492709
KIFC2	442.317	339.988	391.153	0.38004	0.47116	0.806606	0.419894	0.80264	Not DEG	chr4	324626	331917
KIFC3	2523.93	5243.65	3883.79	-1.05492	0.491261	-2.14737	0.031764	0.255149	Down	chr6	19659616	19696073
KIFC1	3348.14	2904.25	3126.2	0.205284	0.33402	0.614588	0.538827	0.864782	Not DEG	chr7	29694778	29713712
NLGN1	0	2.10945	1.05472	-3.47995	3.94684	-0.881704	0.377937	NA	Not DEG	chr13	112035854	112725618
SYNPO2	828.582	758.863	793.723	0.126627	0.538197	0.23528	0.813991	0.958527	Not DEG	chr8	104677583	104873791
PROS1	300.384	507.318	403.851	-0.756263	0.714564	-1.05836	0.289893	0.704594	Not DEG	chr13	165911366	165999811
ENSSSCG00000014884	4679.48	4087.73	4383.61	0.195083	0.173681	1.12323	0.261342	0.676993	Not DEG	chr9	12310113	12432136
CRADD	574.661	614.73	594.695	-0.0976663	0.265027	-0.368515	0.712489	0.934009	Not DEG	chr5	89267944	89479712
NCKAP5L	1556.6	1945.31	1750.95	-0.321578	0.469518	-0.684912	0.493399	0.844892	Not DEG	chr5	15711253	15725097
PLA2G12B	0	1.71362	0.856812	-3.17103	3.95635	-0.801504	0.42284	NA	Not DEG	chr14	75753727	75778800
PLA2G12A	516.46	629.457	572.959	-0.285244	0.406737	-0.701298	0.483117	0.841292	Not DEG	chr8	112483392	112512419
HSBP1L1	37.1935	29.9262	33.5598	0.314003	0.791821	0.396558	0.691693	0.927495	Not DEG	chr6	127960266	127973191
IQCA1	34.9225	12.0305	23.4765	1.53671	1.36667	1.12442	0.260835	0.676576	Not DEG	chr15	136152982	136321605
TNKS2	11915.1	11820.4	11867.8	0.0115178	0.086731	0.132799	0.894352	0.97908	Not DEG	chr14	103396459	103461821
CYP26A1	0	1.26189	0.630945	-2.73644	3.97363	-0.68865	0.491044	NA	Not DEG	chr14	104563195	104567095
LYRM1	629.007	698.199	663.603	-0.150871	0.201816	-0.74757	0.45472	0.823557	Not DEG	chr3	25126270	25136889
EPOR	37.5623	15.7647	26.6635	1.24939	0.708091	1.76445	0.0776558	0.403051	Not DEG	chr2	70063519	70068821
EPOP	55.3949	20.5857	37.9903	1.42649	0.646618	2.20607	0.0273788	0.233891	Up	chr12	23435402	23436541
HS6ST1	4823.37	4344.31	4583.84	0.150866	0.280183	0.538456	0.590262	0.889804	Not DEG	chr15	59066604	59108772
ENSSSCG00000003903	5930.78	8198.72	7064.75	-0.467188	0.20235	-2.30881	0.0209543	0.201168	Not DEG	chr6	165123917	165134380
TCERG1	8020.35	7957.19	7988.77	0.0114156	0.113607	0.100484	0.91996	0.984479	Not DEG	chr2	147789270	147853320
INTS13	1991.98	2152.89	2072.44	-0.111906	0.129617	-0.86336	0.38794	0.784701	Not DEG	chr5	46824150	46860553
INTS12	2221.93	2496.23	2359.08	-0.16793	0.14537	-1.15519	0.248011	0.663251	Not DEG	chr8	116031897	116060220
INTS11	2547.12	2267.85	2407.49	0.167523	0.133869	1.2514	0.210788	0.626344	Not DEG	chr6	63596803	63607921
ENSSSCG00000041491	10.2155	11.1961	10.7058	-0.131261	1.57808	-0.0831772	0.933711	0.98697	Not DEG	chr9	27673602	27676681
ENSSSCG00000041494	2616.66	1663.12	2139.89	0.653833	0.16727	3.90884	9.27406e-05	0.00453895	Not DEG	chr7	296890	304358
ENSSSCG00000041495	1.70097	2.23457	1.96777	-0.391604	2.41644	-0.162058	0.87126	NA	Not DEG	chr16	27761506	27762868
TXN2	2619.37	3849.23	3234.3	-0.555256	0.182058	-3.04989	0.00228924	0.0485371	Not DEG	chr5	11264645	11283395
AGAP1	2819.09	3592.72	3205.9	-0.349864	0.298054	-1.17383	0.240465	0.656048	Not DEG	chr15	135441906	135993311
AGAP2	5939.53	4470.66	5205.09	0.4099	0.396955	1.03261	0.301787	0.715217	Not DEG	chr5	23017176	23033517
AGAP3	3453.1	3979.03	3716.06	-0.20455	0.224453	-0.911328	0.362122	0.764622	Not DEG	chr18	6081681	6145522
TAPT1	6005.98	6714.98	6360.48	-0.160976	0.25747	-0.625224	0.531824	0.861125	Not DEG	chr8	11365432	11416488
ENSSSCG00000041722	3.43432	1.54912	2.49172	1.14182	2.31562	0.493094	0.621946	0.9049	Not DEG	chr11	9736811	9738110
SLC23A1	941.569	573.196	757.382	0.716018	0.453367	1.57933	0.11426	0.48979	Not DEG	chr2	141258323	141276442
GDPD3	352.168	278.843	315.506	0.336592	0.336124	1.00139	0.316637	0.728665	Not DEG	chr3	18282889	18292092
SLC23A3	0	4.57674	2.28837	-4.59522	3.79253	-1.21165	0.225647	0.639266	Not DEG	chr15	121195246	121203985
SLC23A2	16661.3	17030.5	16845.9	-0.0315965	0.12494	-0.252895	0.80035	0.956292	Not DEG	chr17	13848728	14011700
GDPD5	1118.04	983.684	1050.86	0.184845	0.389236	0.474891	0.634864	0.910234	Not DEG	chr9	9653596	9740286
ENSSSCG00000043652	607.233	168.183	387.708	1.85211	0.876247	2.11368	0.0345426	0.267746	Up	chr15	19768300	19773770
PON3	63.1624	127.447	95.3049	-1.01341	1.21056	-0.837135	0.402516	0.794507	Not DEG	chr9	74991277	75017942
YWHAZ	75213.2	82480.8	78847	-0.133073	0.117733	-1.1303	0.258349	0.673635	Not DEG	chr4	35975508	36009887
YWHAQ	17754.2	19544.9	18649.5	-0.138649	0.169783	-0.816623	0.414144	0.798181	Not DEG	chr3	126738862	126772778
YWHAH	15505.5	19965.1	17735.3	-0.364713	0.119345	-3.05595	0.00224347	0.0476856	Not DEG	chr14	48544173	48556490
YWHAB	34264.5	33168	33716.3	0.0469175	0.176015	0.266554	0.789812	0.95498	Not DEG	chr17	47298044	47319285
FCRL1	560.726	443.816	502.271	0.337575	0.439222	0.768575	0.442146	0.816617	Not DEG	chr4	92415335	92444712
FCRL3	1389.18	1781.13	1585.15	-0.358409	0.498216	-0.719385	0.471904	0.833576	Not DEG	chr4	92460862	92504024
FCRL4	108.553	79.2501	93.9013	0.453384	0.599675	0.756049	0.44962	0.821417	Not DEG	chr4	92543263	92567723
FCRL6	55.1719	62.9169	59.0444	-0.18812	0.999549	-0.188205	0.850716	0.970455	Not DEG	chr4	90681364	90700792
YWHAE	24136.7	25169.7	24653.2	-0.0604669	0.150398	-0.402046	0.68765	0.925752	Not DEG	chr12	47600745	47645301
FCRLA	115.676	71.9162	93.796	0.685343	0.744525	0.920511	0.357306	0.75917	Not DEG	chr4	88845464	88855293
FCRLB	4.08786	7.84187	5.96487	-0.935373	1.5076	-0.620439	0.534969	0.862422	Not DEG	chr4	88833651	88839308
PDCD1LG2	20426.3	17046.8	18736.5	0.26092	0.354334	0.736367	0.461507	0.827424	Not DEG	chr1	216553105	216657170
SLC20A2	631.349	832.545	731.947	-0.398706	0.23932	-1.66599	0.0957146	0.449287	Not DEG	chr17	11435442	11486581
CHST10	254.043	249.846	251.944	0.0237151	0.496538	0.0477608	0.961907	0.992512	Not DEG	chr3	53862618	53898103
CHST13	31.5861	35.9389	33.7625	-0.184758	0.498084	-0.370938	0.710684	0.933801	Not DEG	chr13	73350671	73366085
CHST12	947.978	998.055	973.017	-0.0742903	0.307278	-0.241769	0.808959	0.957987	Not DEG	chr3	1720906	1743287
CHST15	5694.06	5385.18	5539.62	0.0804789	0.401711	0.20034	0.841214	0.967261	Not DEG	chr14	133460167	133496925
CHST14	246.722	260.175	253.449	-0.0761012	0.29136	-0.261193	0.793944	0.955734	Not DEG	chr1	130845835	130846965
ROCK1	24954.3	28519.6	26737	-0.192663	0.141025	-1.36616	0.171888	0.585119	Not DEG	chr6	106163989	106314944
ROCK2	11314.2	13395.5	12354.8	-0.243627	0.132813	-1.83437	0.0665998	0.377471	Not DEG	chr3	125352920	125493362
CKAP4	3643.62	4559.48	4101.55	-0.323453	0.287777	-1.12397	0.261025	0.676593	Not DEG	chr5	14021131	14030039
AGER	2598.38	2536.68	2567.53	0.0346094	0.188764	0.183348	0.854525	0.971121	Not DEG	chr7	24218120	24221162
ENSSSCG00000010992	179.883	109.508	144.696	0.714839	0.54988	1.29999	0.193604	0.609654	Not DEG	chr10	33099169	33116154
ENSSSCG00000045711	1996.64	2406.07	2201.35	-0.26922	0.177227	-1.51906	0.128746	0.515562	Not DEG	chr10	53163536	53168988
LRRC9	9.67781	6.49782	8.08781	0.569901	1.4876	0.383101	0.701645	0.9313	Not DEG	chr1	188966688	189081731
WNK2	143.289	87.6981	115.493	0.709277	0.383887	1.84762	0.0646575	0.37375	Not DEG	chr3	42711444	42834753
WNK3	25.6159	33.0866	29.3513	-0.369962	1.33248	-0.277648	0.781282	0.952589	Not DEG	chrX	46930184	47096022
WNK1	57967.5	48328.8	53148.2	0.262357	0.111932	2.34389	0.0190836	0.19166	Not DEG	chr5	68000905	68140755
LRRC1	649.981	417.912	533.947	0.636761	0.29658	2.14701	0.0317922	0.255164	Not DEG	chr7	26860140	26989698
LRRC2	136.407	193.155	164.781	-0.501715	1.02216	-0.490839	0.62354	0.905634	Not DEG	chr13	29478114	29536539
LRRC3	52.1782	50.5634	51.3708	0.0447625	0.385769	0.116035	0.907625	0.981811	Not DEG	chr13	207271416	207272189
RFNG	1346.92	1040.92	1193.92	0.37217	0.161205	2.30868	0.0209614	0.201168	Not DEG	chr12	957127	960822
MORN5	68.4634	31.0983	49.7809	1.13736	1.393	0.816483	0.414224	0.798181	Not DEG	chr1	262258298	262295533
MORN4	759.419	812.69	786.055	-0.0974908	0.301353	-0.32351	0.746309	0.942049	Not DEG	chr14	108987752	108999598
PLD1	9150.39	12066.6	10608.5	-0.399113	0.241024	-1.65591	0.0977409	0.455047	Not DEG	chr13	110154874	110376294
PLD2	4276.31	3544.58	3910.44	0.270777	0.169988	1.59292	0.111178	0.483642	Not DEG	chr12	52073914	52087809
MORN2	263.964	169.384	216.674	0.639791	0.519447	1.23168	0.21807	0.634216	Not DEG	chr3	101452512	101458862
RRP1	1726.67	1713.99	1720.33	0.0106396	0.205143	0.0518642	0.958637	0.992312	Not DEG	chr13	206722596	206735997
DOCK8	86930.6	87552.6	87241.6	-0.0102846	0.22364	-0.045987	0.963321	0.992706	Not DEG	chr1	221256009	221491953
DOCK9	4614.94	3082.18	3848.56	0.582414	0.210732	2.76377	0.00571376	0.0892702	Not DEG	chr11	67764011	68053042
DOCK3	53.9271	59.2506	56.5889	-0.138237	0.488479	-0.282994	0.777181	0.951633	Not DEG	chr13	33152428	33657131
DOCK1	8820.23	11223	10021.6	-0.347573	0.204409	-1.70039	0.0890584	0.434246	Not DEG	chr14	136257807	136741882
DOCK6	2156.13	1627.61	1891.87	0.405854	0.31521	1.28757	0.197897	0.613413	Not DEG	chr2	69925854	69972316
DOCK7	9955.29	11670.6	10812.9	-0.229323	0.163896	-1.3992	0.161753	0.570184	Not DEG	chr6	149748036	149972168
DOCK4	22905.3	23560.9	23233.1	-0.0407137	0.283836	-0.143441	0.885942	0.977632	Not DEG	chr18	33423221	33879366
DOCK5	5810.82	3336.64	4573.73	0.800396	0.344057	2.32635	0.02	0.196222	Not DEG	chr14	9197293	9436249
FGF9	0	7.74641	3.8732	-5.35166	3.39714	-1.57535	0.115177	0.490606	Not DEG	chr11	1554763	1582408
ACSBG1	599.538	806.406	702.972	-0.427602	0.363534	-1.17624	0.2395	0.654764	Not DEG	chr7	47705121	47762538
TNFRSF12A	137.025	132.491	134.758	0.0489859	0.342736	0.142926	0.886349	0.97768	Not DEG	chr3	39166298	39168302
SCNN1G	49.5293	17.4197	33.4745	1.50959	1.3382	1.12807	0.259288	0.674614	Not DEG	chr3	22977947	23013384
SCNN1B	93.3914	45.9528	69.6721	1.02014	0.611279	1.66887	0.0951434	0.447745	Not DEG	chr3	22832262	22902063
SCNN1A	463.285	400.889	432.087	0.208446	0.190241	1.0957	0.273211	0.688826	Not DEG	chr5	64285015	64313612
ENSSSCG00000044449	731.934	778.849	755.392	-0.0897562	0.33578	-0.267307	0.789233	0.954641	Not DEG	chr2	143063817	143064902
FAM98C	667.015	640.8	653.907	0.0581004	0.186584	0.311391	0.755503	0.945417	Not DEG	chr6	47315417	47319485
FAM98B	2919.3	3331.64	3125.47	-0.190544	0.18449	-1.03281	0.301691	0.715093	Not DEG	chr1	132789275	132819489
FAM98A	4336.75	4605.94	4471.34	-0.0867965	0.127421	-0.681177	0.495759	0.84499	Not DEG	chr3	106061572	106081174
ENSSSCG00000056414	2.4456	9.59605	6.02083	-1.97507	2.68976	-0.734291	0.462771	0.828076	Not DEG	chr7	101204250	101209388
ENSSSCG00000059697	15.7835	7.07268	11.4281	1.16138	0.823678	1.40999	0.158542	0.565803	Not DEG	chr1	38460085	38461659
SCUBE3	1660.12	1206.21	1433.17	0.460815	0.25908	1.77866	0.0752952	0.396631	Not DEG	chr7	31114082	31150000
SCUBE1	35.1438	19.989	27.5664	0.813853	0.881552	0.923204	0.355901	0.758758	Not DEG	chr5	5561505	5692328
ENSSSCG00000049711	34.0646	90.1305	62.0976	-1.4043	0.736985	-1.90547	0.0567186	0.34612	Not DEG	chr17	38874632	38876414
ENSSSCG00000046967	429.144	365.746	397.445	0.229836	0.262308	0.876205	0.380919	0.780227	Not DEG	chr10	60326151	60327420
ENSSSCG00000053468	5.54752	0	2.77376	4.97579	3.6071	1.37944	0.167759	0.578957	Not DEG	chr3	6874694	6892765
SMIM13	86.5951	112.255	99.4249	-0.375934	0.417252	-0.900974	0.367602	0.768395	Not DEG	chr7	7774542	7779936
SMIM12	468.444	388.138	428.291	0.270796	0.272322	0.994399	0.320029	0.731503	Not DEG	chr6	91109698	91109976
SMIM11	799.367	1329.29	1064.33	-0.733804	0.251422	-2.91862	0.00351588	0.065759	Not DEG	chr13	197985464	197998282
SMIM10	5.1791	14.3558	9.76745	-1.47279	1.03368	-1.42481	0.154213	0.560208	Not DEG	chrX	110760028	110760285
SMIM17	8.59298	1.8081	5.20054	2.23278	1.88156	1.18666	0.235361	0.650847	Not DEG	chr6	60817472	60843302
SMIM14	3067.6	2238.82	2653.21	0.454365	0.669205	0.678962	0.497162	0.846356	Not DEG	chr8	30765418	30840434
RPP30	1859.22	2217.59	2038.4	-0.254467	0.174568	-1.45769	0.144925	0.544405	Not DEG	chr14	102566046	102597121
SMIM18	100.922	87.2117	94.0668	0.211203	0.449917	0.469427	0.638764	0.911169	Not DEG	chr15	54455885	54464338
ENSSSCG00000029291	1147.35	1136.71	1142.03	0.0136399	0.192922	0.0707017	0.943635	0.989977	Not DEG	chr13	133157321	133180262
BCORL1	2627.36	2476.77	2552.06	0.0851909	0.395002	0.215672	0.829243	0.963039	Not DEG	chrX	106549139	106612894
ENSSSCG00000051195	30.1518	34.6988	32.4253	-0.204004	0.870562	-0.234336	0.814724	0.958527	Not DEG	chr2	61650719	61653631
HACE1	2983.77	2764.75	2874.26	0.109974	0.117532	0.935694	0.349431	0.754622	Not DEG	chr1	70993342	71105012
GPRL15	13.8136	12.0053	12.9095	0.201318	1.43428	0.140362	0.888374	0.977924	Not DEG	chr14	85404074	85421467
NT5DC4	5.21304	4.48226	4.84765	0.216781	1.6416	0.132055	0.894941	0.97908	Not DEG	chr3	43779259	43789121
NT5DC2	1896.35	2140.24	2018.29	-0.174472	0.240138	-0.726551	0.467501	0.831734	Not DEG	chr13	34659249	34679535
NT5DC3	577.692	538.581	558.136	0.101629	0.222451	0.456861	0.647771	0.913712	Not DEG	chr5	80644245	80692941
NT5DC1	1127.41	2356.44	1741.93	-1.06351	0.526615	-2.01953	0.0434323	0.302052	Down	chr1	81746022	81881113
ENSSSCG00000054111	10.2058	12.3776	11.2917	-0.277114	2.08051	-0.133195	0.894039	0.97908	Not DEG	chr13	43132921	43315479
ENSSSCG00000054113	13.2807	2.9604	8.12055	2.17066	2.02528	1.07178	0.283818	0.698757	Not DEG	chr4	30988354	30991335
ENSSSCG00000059349	3.06797	26.1672	14.6176	-3.09024	1.64012	-1.88416	0.0595437	0.355442	Not DEG	chr5	60443978	60448396
RUSC2	1252.73	1258.5	1255.62	-0.00656823	0.20336	-0.0322986	0.974234	0.994322	Not DEG	chr1	236299344	236322953
RUSC1	3068.86	2788.47	2928.67	0.138302	0.20179	0.685376	0.493107	0.844892	Not DEG	chr4	94489207	94499256
PPIH	2063.8	2210.71	2137.25	-0.0990649	0.14691	-0.674322	0.500107	0.848018	Not DEG	chr6	168742005	168760286
PPIG	8094.8	7363.09	7728.94	0.13671	0.14814	0.922845	0.356088	0.758881	Not DEG	chr15	75940865	75979164
PPIF	1331.86	1087.02	1209.44	0.293063	0.395829	0.740379	0.45907	0.826151	Not DEG	chr14	81667672	81689495
PPIE	2559.07	2477.82	2518.45	0.0464742	0.160553	0.289464	0.772227	0.950271	Not DEG	chr6	95548652	95579964
PPID	3087.22	3039.72	3063.47	0.0223124	0.328382	0.0679465	0.945828	0.990321	Not DEG	chr8	47656273	47702748
PPIC	1354.9	1756.79	1555.85	-0.37474	0.473826	-0.790882	0.429013	0.808752	Not DEG	chr2	126531365	126547753
PPIB	24611.3	31934	28272.6	-0.375768	0.166245	-2.26032	0.0238015	0.216973	Not DEG	chr1	107886658	107893253
ENSSSCG00000032836	3730.23	3662.56	3696.4	0.0264108	0.113398	0.232904	0.815836	0.958527	Not DEG	chr2	57285406	57295771
DCPS	2172.77	2386.72	2279.74	-0.135397	0.156164	-0.867017	0.385933	0.783819	Not DEG	chr9	53400755	53437548
ENSSSCG00000024520	4.54184	4.1127	4.32727	0.145011	3.76761	0.0384889	0.969298	0.993543	Not DEG	chr9	93171711	93260568
THEMIS2	7672.35	7315.07	7493.71	0.0687882	0.410266	0.167667	0.866845	0.972884	Not DEG	chr6	85011035	85027902
ENSSSCG00000055449	36.3925	22.11	29.2512	0.720665	0.495456	1.45455	0.145794	0.546102	Not DEG	chr12	4934818	4935996
ENSSSCG00000034370	8.85126	10.4868	9.66903	-0.241354	1.47965	-0.163115	0.870428	0.973748	Not DEG	chr13	82840479	82840916
ENSSSCG00000055991	81.8872	90.8172	86.3522	-0.149248	0.329686	-0.452697	0.650767	0.914089	Not DEG	chr16	32332113	32332334
ENSSSCG00000032784	13.3063	7.89837	10.6023	0.755516	1.66982	0.452453	0.650942	0.914089	Not DEG	chr15	37984324	37987177
LZIC	3460.52	3431.35	3445.93	0.0122336	0.14192	0.0862007	0.931307	0.986288	Not DEG	chr6	70259151	70271955
NAA50	13509.8	15037.5	14273.7	-0.15457	0.278063	-0.55588	0.578293	0.885426	Not DEG	chr13	146193231	146222133
CFDP1	8462.61	10200.1	9331.36	-0.269434	0.246858	-1.09146	0.275073	0.690393	Not DEG	chr6	12223748	12354177
ATF6B	8920.2	8631.05	8775.62	0.0475121	0.147823	0.321411	0.747899	0.942476	Not DEG	chr7	24161061	24171709
MPLKIP	598.69	687.851	643.27	-0.200445	0.297454	-0.67387	0.500394	0.848188	Not DEG	chr18	54283325	54285820
ENSSSCG00000061621	28.7953	19.7708	24.283	0.5456	0.724058	0.753532	0.45113	0.822269	Not DEG	chr4	85985781	86169602
TDP1	852.405	883.151	867.778	-0.0508533	0.323308	-0.15729	0.875016	0.975074	Not DEG	chr7	111767089	111853249
TPPP3	8813.41	7635.8	8224.61	0.206873	0.265374	0.779554	0.435653	0.81233	Not DEG	chr6	28045438	28046998
FAM193B	3358.1	3012.48	3185.29	0.156719	0.199846	0.784197	0.432925	0.810488	Not DEG	chr2	80396371	80430071
ENSSSCG00000026387	18.453	7.27476	12.8639	1.34005	2.14109	0.625875	0.531397	0.861125	Not DEG	chr2	76983452	76988882
ANKRD52	6568.67	5530.5	6049.58	0.248244	0.161226	1.53973	0.123627	0.505702	Not DEG	chr5	21637613	21657045
PTGES3L	218.741	238.071	228.406	-0.123204	0.26095	-0.472137	0.636829	0.910683	Not DEG	chr12	19909043	19915847
ANKRD50	4198.02	5108.32	4653.17	-0.283158	0.372302	-0.76056	0.44692	0.81904	Not DEG	chr8	99782827	99828645
ANKRD54	719.761	720.722	720.241	-0.00228308	0.194035	-0.0117663	0.990612	0.997926	Not DEG	chr5	10003891	10017734
ANKRD55	9.53026	17.7089	13.6196	-0.891673	1.5202	-0.586549	0.557506	0.87503	Not DEG	chr16	35231673	35330790
ENSSSCG00000060975	32538.1	44069.1	38303.6	-0.437631	0.274568	-1.59389	0.110961	0.483439	Not DEG	chr7	20849712	20850023
ENSSSCG00000060977	7.82999	21.9826	14.9063	-1.48838	1.50657	-0.987926	0.323189	0.732904	Not DEG	chrX	24496740	24499994
TMEM238L	0	0.602699	0.30135	-1.68036	4.04453	-0.415466	0.677801	NA	Not DEG	chr12	55496872	55497111
KBTBD6	251.784	334.907	293.346	-0.41148	0.230621	-1.78423	0.0743868	0.395032	Not DEG	chr11	25643709	25710987
KBTBD4	2256.97	2257.23	2257.1	-2.9781e-05	0.120796	-0.00024654	0.999803	0.9999	Not DEG	chr2	15036903	15043824
KBTBD3	815.249	1034.9	925.076	-0.344469	0.216639	-1.59006	0.111821	0.485316	Not DEG	chr9	35874041	35903729
KBTBD2	6472.73	6510.89	6491.81	-0.00844481	0.12753	-0.0662182	0.947204	0.990906	Not DEG	chr18	40604558	40637085
KBTBD8	3894.96	3666.79	3780.87	0.0869917	0.148901	0.584224	0.55907	0.875974	Not DEG	chr13	48486978	48501345
ENSSSCG00000023603	1201	1223.81	1212.4	-0.0273131	0.232956	-0.117246	0.906665	0.981445	Not DEG	chr3	37753280	37758878
AMT	57.5691	71.7303	64.6497	-0.316716	0.583022	-0.543232	0.58697	0.889331	Not DEG	chr13	31995595	32002470
RASL11B	52.4496	47.9726	50.2111	0.129951	0.594576	0.21856	0.826993	0.962413	Not DEG	chr8	39703423	39708170
ENSSSCG00000025603	2.79498	6.78645	4.79071	-1.28178	2.06838	-0.619702	0.535454	0.862422	Not DEG	chr2	142485896	142488853
BICRA	1398.66	1417.55	1408.11	-0.0192376	0.25102	-0.0766379	0.938912	0.988196	Not DEG	chr6	53339192	53415937
CHRM2	3.06174	0	1.53087	4.11904	3.93652	1.04637	0.295392	NA	Not DEG	chr18	12455145	12600186
ENSSSCG00000052565	0	3.91755	1.95877	-4.37138	3.92842	-1.11276	0.265812	NA	Not DEG	chr8	65515775	65517052
RBM26	10430.1	10678.2	10554.2	-0.0338783	0.110616	-0.306268	0.7594	0.946454	Not DEG	chr11	51339629	51420512
RBM27	12800.3	11704.7	12252.5	0.129079	0.12542	1.02918	0.303397	0.716366	Not DEG	chr2	147569793	147644237
RBM25	20158.1	17119.7	18638.9	0.235691	0.108728	2.16771	0.0301809	0.247974	Not DEG	chr7	96406646	96471349
RBM22	4506.04	4714.05	4610.05	-0.0650681	0.123335	-0.527571	0.597797	0.894484	Not DEG	chr2	151663185	151672313
RBM23	4462.48	3789.9	4126.19	0.235764	0.219334	1.07491	0.282416	0.698042	Not DEG	chr7	76124944	76136596
RBM20	332.709	136.967	234.838	1.2812	0.610805	2.09755	0.0359446	0.273866	Up	chr14	121210666	121269823
RBM28	2645.58	2209.72	2427.65	0.259681	0.223249	1.16319	0.244752	0.660195	Not DEG	chr18	20034334	20072938
EPHA8	2.72155	2.83627	2.77891	-0.0595871	3.05916	-0.0194783	0.98446	0.995987	Not DEG	chr6	80516967	80550588
EPHA7	0	7.45836	3.72918	-5.29903	3.35728	-1.57837	0.114481	0.489854	Not DEG	chr1	60771572	60944038
EPHA6	3.44783	0	1.72391	4.28976	3.93321	1.09065	0.275426	NA	Not DEG	chr13	162569479	163443646
EPHA4	48.7922	14.8743	31.8333	1.71133	1.24834	1.37088	0.170413	0.583042	Not DEG	chr15	123352816	123503126
EPHA3	9.87461	0	4.93731	5.80819	3.13975	1.84989	0.0643297	0.372362	Not DEG	chr13	166592493	166942767
EPHA2	257.381	211.125	234.253	0.285799	0.48375	0.5908	0.554655	0.873165	Not DEG	chr6	75251467	75279314
EPHA1	248.745	209.985	229.365	0.244404	0.47102	0.518883	0.603842	0.896937	Not DEG	chr18	6843299	6860989
LSMEM1	24.4464	12.461	18.4537	0.972232	0.647057	1.50254	0.132956	0.523111	Not DEG	chr18	33184171	33190831
LSMEM2	144.092	145.952	145.022	-0.0176905	0.460725	-0.0383971	0.969371	0.993543	Not DEG	chr13	32753199	32757034
ENSSSCG00000038067	645.217	411.822	528.519	0.64784	0.380971	1.7005	0.0890374	0.434246	Not DEG	chr2	75178673	75185774
ENSSSCG00000038066	5.45418	0	2.72709	4.95179	3.9235	1.26209	0.206918	0.622292	Not DEG	chr10	6399531	6634294
ENSSSCG00000038060	4.19246	9.0775	6.63498	-1.11554	2.15507	-0.517636	0.604713	0.897321	Not DEG	chr2	91825042	91828504
ZGLP1	28.7873	25.6613	27.2243	0.166644	0.922133	0.180716	0.856591	0.971488	Not DEG	chr2	69121300	69124299
COL9A3	0	0.315472	0.157736	-0.856993	4.08047	-0.210023	0.83365	NA	Not DEG	chr17	62074855	62093703
COL9A1	4.08232	0	2.04116	4.53396	3.9291	1.15394	0.248523	NA	Not DEG	chr1	50403361	50498332
LIMD2	2503.78	1973.12	2238.45	0.343691	0.455644	0.754297	0.450671	0.821807	Not DEG	chr12	15222973	15227700
ENSSSCG00000039331	2047.14	2385.18	2216.16	-0.220522	0.171707	-1.28429	0.199039	0.614492	Not DEG	chr3	74136624	74153747
GLB1L2	38.0014	1.2054	19.6034	4.94302	1.41816	3.48552	0.000491177	0.0158587	Up	chr9	60954524	60993588
ENSSSCG00000024950	279.746	180.705	230.226	0.630294	0.266224	2.36753	0.0179073	0.184987	Not DEG	chr2	28497374	28706587
ARL1	6524.26	8066.18	7295.22	-0.306081	0.190242	-1.6089	0.107638	0.476982	Not DEG	chr5	82796121	82815936
ARL2	1496.76	1764.05	1630.41	-0.236946	0.152536	-1.55338	0.120333	0.50052	Not DEG	chr2	7157918	7167212
ARL6	216.326	194.846	205.586	0.14988	0.252784	0.592917	0.553237	0.872307	Not DEG	chr13	162504109	162556280
RRM1	11675.2	11270.8	11473	0.0508678	0.218734	0.232555	0.816107	0.958668	Not DEG	chr9	6025073	6065143
ZC3H12A	2395.96	1254.09	1825.03	0.93389	0.301092	3.10167	0.00192431	0.0424724	Not DEG	chr6	93541334	93551193
ZC3H12B	18.9385	28.6983	23.8184	-0.601857	0.685889	-0.877484	0.380224	0.779778	Not DEG	chrX	51502732	51749625
ZC3H12C	13529.1	10508.2	12018.6	0.364538	0.348787	1.04516	0.29595	0.71033	Not DEG	chr9	38138004	38207027
COL23A1	50.4275	23.9041	37.1658	1.07365	0.806421	1.33138	0.183065	0.598386	Not DEG	chr2	79766150	80141293
TSR1	4964.26	4407.19	4685.73	0.171668	0.250677	0.684815	0.493461	0.844892	Not DEG	chr12	48404308	48416687
TSR3	1444.06	1496.18	1470.12	-0.0510779	0.150752	-0.33882	0.734745	0.940285	Not DEG	chr3	40534222	40536766
TSR2	2869.92	3214.53	3042.22	-0.163654	0.135	-1.21225	0.225416	0.639104	Not DEG	chrX	47186643	47192452
ENSSSCG00000007596	20.1026	5.72564	12.9141	1.8092	2.61877	0.690857	0.489655	0.844344	Not DEG	chr3	5239883	5244736
TF	1.70443	0	0.852215	3.27416	3.96005	0.826798	0.408351	NA	Not DEG	chr13	74930655	74972763
TG	135.361	20.0162	77.6886	2.75669	0.641083	4.30005	1.70761e-05	0.00119836	Up	chr4	8158396	8382435
ENSSSCG00000035845	599.266	731.783	665.525	-0.28844	0.222708	-1.29515	0.195269	0.611067	Not DEG	chr16	51284286	51284733
MLXIPL	23.855	11.8939	17.8744	1.00025	1.43862	0.695286	0.486876	0.842643	Not DEG	chr3	10898670	10934048
TXNL1	7326.61	8597.69	7962.15	-0.230824	0.154408	-1.4949	0.134941	0.526268	Not DEG	chr1	105973641	106013574
ENSSSCG00000043411	4.54184	10.9709	7.75638	-1.27376	2.7814	-0.457956	0.646984	0.913408	Not DEG	chrX	28232145	28238855
ENSSSCG00000042383	22.7702	12.3364	17.5533	0.880944	1.33156	0.661587	0.508236	0.850064	Not DEG	chr14	28951994	28957904
TAPBPL	7474.9	7162.98	7318.94	0.0615302	0.256727	0.239672	0.810585	0.958177	Not DEG	chr5	64188179	64197264
SUGCT	567.002	736.866	651.934	-0.378419	0.26563	-1.42461	0.15427	0.560208	Not DEG	chr18	53639872	54283251
ENSSSCG00000059272	7.53499	7.08441	7.3097	0.0823138	1.15111	0.0715081	0.942993	0.989921	Not DEG	chr10	17427703	17455040
ENSSSCG00000047564	342.883	294.247	318.565	0.220742	0.237691	0.928693	0.353048	0.755903	Not DEG	chr3	94996286	94998740
ENSSSCG00000047560	11.0055	9.44252	10.224	0.222009	2.02571	0.109595	0.91273	0.983031	Not DEG	chr1	253666591	253695401
CPA1	18.885	47.7007	33.2929	-1.33613	1.42145	-0.939975	0.34723	0.75265	Not DEG	chr18	18469921	18476327
SRSF11	15444.3	15546.8	15495.6	-0.00952345	0.188557	-0.0505069	0.959718	0.992312	Not DEG	chr6	142621924	142642073
SRSF10	14004.4	13730.1	13867.3	0.0285306	0.201436	0.141636	0.887367	0.977736	Not DEG	chr6	81727901	81741496
SRSF12	378.934	264.142	321.538	0.520283	0.458916	1.13372	0.256911	0.672522	Not DEG	chr1	57148582	57165689
SINHCAF	3169.79	2940.74	3055.26	0.108143	0.502167	0.215353	0.829492	0.963039	Not DEG	chr5	42930521	42985144
SULT1E1	249.534	185.004	217.269	0.43246	0.662589	0.652681	0.513962	0.852903	Not DEG	chr8	66811550	66834473
RAB33A	14.5004	17.1288	15.8146	-0.240066	1.51904	-0.158038	0.874427	0.975074	Not DEG	chrX	106712398	106723404
TPCN1	6147.14	6533.15	6340.14	-0.0878521	0.402762	-0.218124	0.827332	0.962413	Not DEG	chr14	38683597	38773186
PIDD1	288.488	272.202	280.345	0.083776	0.27994	0.299264	0.764739	0.948246	Not DEG	chr2	499303	504871
SLC17A7	114.493	71.9863	93.2396	0.670025	0.570129	1.17522	0.239908	0.655252	Not DEG	chr6	54511124	54521611
BBOX1	1.39749	0	0.698744	2.98539	3.97176	0.751654	0.452259	NA	Not DEG	chr2	33227974	33296559
CRYBA1	93.6605	113.571	103.616	-0.279209	0.370134	-0.754345	0.450642	0.821807	Not DEG	chr12	45466520	45473092
SLC17A3	24.205	12.05	18.1275	1.00986	1.04757	0.964001	0.335046	0.744383	Not DEG	chr7	20596549	20643868
CRYBA4	7.3001	6.8545	7.0773	0.092911	2.85973	0.0324895	0.974082	0.994322	Not DEG	chr14	44194592	44219163
ENSSSCG00000063456	86.4481	63.3627	74.9054	0.446791	0.433861	1.0298	0.303103	0.716138	Not DEG	chr5	28661609	28664449
RWDD2B	1304.12	1433.66	1368.89	-0.136692	0.294066	-0.464836	0.642049	0.911377	Not DEG	chr13	192363970	192373946
ARL13B	649.451	638.981	644.216	0.0230992	0.249648	0.0925269	0.926279	0.984665	Not DEG	chr13	165828059	165910961
ARL13A	15.3234	18.3708	16.8471	-0.262414	1.44044	-0.182177	0.855444	0.971371	Not DEG	chrX	82671561	82684002
IFT74	193.219	218.849	206.034	-0.180337	0.328925	-0.548264	0.583511	0.887564	Not DEG	chr1	196086072	196173880
TICRR	2273.57	2247.46	2260.52	0.0167709	0.321923	0.052096	0.958452	0.992312	Not DEG	chr7	55143240	55200640
UBALD2	2792.05	2188.67	2490.36	0.351246	0.316984	1.10809	0.267824	0.683361	Not DEG	chr12	5203195	5208679
ENSSSCG00000009293	5016.1	7422.2	6219.15	-0.565239	0.267748	-2.11109	0.034765	0.267883	Not DEG	chr11	2806678	2864579
GFM1	4414.74	4618.3	4516.52	-0.0650718	0.139867	-0.465242	0.641758	0.911311	Not DEG	chr13	98411179	98458525
GFM2	2715.4	2570.46	2642.93	0.0791126	0.201791	0.392052	0.69502	0.928274	Not DEG	chr2	83779439	83843839
ENSSSCG00000054848	595.527	548.451	571.989	0.118671	0.426468	0.278264	0.78081	0.952474	Not DEG	chr13	29878573	29881902
SLC4A5	65.2464	114.765	90.0056	-0.814679	0.603412	-1.35012	0.176977	0.591306	Not DEG	chr3	68692693	68819293
SLC4A4	1030.19	929.717	979.954	0.148311	0.21637	0.685453	0.493058	0.844892	Not DEG	chr8	67706874	68177212
SLC4A7	21064.5	21022.8	21043.7	0.00286191	0.243186	0.0117684	0.99061	0.997926	Not DEG	chr13	13933711	14043058
SLC4A1	34.0023	4.346	19.1741	2.96454	1.92132	1.54297	0.122839	0.504789	Not DEG	chr12	18957807	18974208
SLC4A3	18.7349	1.2054	9.97014	3.94407	2.42646	1.62544	0.104069	0.469553	Not DEG	chr15	121630316	121643539
SLC4A2	4646.38	4924.33	4785.36	-0.0837828	0.15023	-0.557696	0.577052	0.884942	Not DEG	chr18	6149459	6165212
DCTN2	9148.16	10657	9902.6	-0.220214	0.115115	-1.913	0.0557485	0.342562	Not DEG	chr5	22799287	22814362
DCTN3	1705.48	1793.3	1749.39	-0.0725798	0.167034	-0.434522	0.663909	0.917501	Not DEG	chr10	32180613	32188059
DCTN1	15834.1	15598.6	15716.4	0.0216424	0.154278	0.140282	0.888437	0.977924	Not DEG	chr3	68643247	68673604
DCTN6	1927.37	2256.61	2091.99	-0.227634	0.198696	-1.14564	0.251945	0.667309	Not DEG	chr15	54875850	54896148
SLC4A8	2502.88	1890.4	2196.64	0.404931	0.430225	0.941207	0.346599	0.75193	Not DEG	chr5	16842710	16974004
DCTN4	6327.04	8409.65	7368.34	-0.410546	0.358114	-1.14641	0.251625	0.666772	Not DEG	chr2	151681003	151783746
DCTN5	5000.72	5211.69	5106.21	-0.0595317	0.123348	-0.482632	0.629357	0.908566	Not DEG	chr3	22558951	22586802
KCMF1	6787.3	6606.55	6696.93	0.0389086	0.141674	0.274636	0.783596	0.952885	Not DEG	chr3	59621014	59708411
AP5B1	1120.93	1543.53	1332.23	-0.461458	0.157687	-2.92643	0.00342879	0.0646295	Not DEG	chr2	6547998	6553761
KNTC1	4005.56	3791.64	3898.6	0.0792835	0.224678	0.352877	0.724181	0.939089	Not DEG	chr14	30153702	30241829
BROX	6172.23	6802.6	6487.41	-0.140247	0.100607	-1.39401	0.163316	0.573177	Not DEG	chr10	11466004	11486974
PLCL2	11951.2	12943.7	12447.5	-0.115087	0.212988	-0.540344	0.588959	0.889804	Not DEG	chr13	3992835	4201569
PLCL1	10770.1	15007	12888.6	-0.47859	1.13664	-0.421057	0.673713	0.921201	Not DEG	chr15	101840806	101951106
C9orf85	680.473	801.704	741.089	-0.236666	0.286553	-0.825905	0.408858	0.796536	Not DEG	chr1	225193689	225263647
MXRA8	39.7343	25.4278	32.5811	0.643522	0.510778	1.25988	0.207711	0.622841	Not DEG	chr6	63630938	63635456
ENSSSCG00000051352	109.231	312.778	211.004	-1.51804	0.579217	-2.62085	0.00877117	0.118599	Down	chr14	73350356	73357245
ENSSSCG00000051356	0.681772	1.71362	1.1977	-1.32274	3.91314	-0.338026	0.735344	NA	Not DEG	chr1	224763964	224765803
ENSSSCG00000051357	4.4478	0.602699	2.52525	2.85651	2.3718	1.20436	0.22845	0.642239	Not DEG	chr14	87929785	87930147
IGSF8	2234.3	1287.12	1760.71	0.795811	0.39315	2.02419	0.0429505	0.300423	Not DEG	chr4	90393624	90401369
IGSF9	112.666	54.133	83.3995	1.05667	0.521003	2.02814	0.0425456	0.299069	Up	chr4	90544238	90564165
TRAK2	7672.62	6949.86	7311.24	0.14272	0.142948	0.9984	0.318085	0.729783	Not DEG	chr15	104991726	105055025
IGSF6	8471.97	10258.8	9365.36	-0.276113	0.225057	-1.22686	0.219876	0.634736	Not DEG	chr3	23673148	23683864
IGSF1	19.4111	8.42805	13.9196	1.20188	1.50084	0.800805	0.423245	0.805442	Not DEG	chrX	107674972	107691141
[truncated: 16,091 more rows]

## Sheet: PCG_vs_NCG
Table S2 Differentially expressed genes (DEGs)
ID	baseMeanCase	baseMeanControl	baseMean	log2FoldChange	lfcSE	stat	pvalue	padj	type	anno_chr	anno_start	anno_end
ENSSSCG00000023357	10135.1	11159.1	10647.1	-0.138765	0.144085	-0.963077	0.335509	0.655887	Not DEG	chr8	56035179	56061138
ENSSSCG00000013434	0	0.780151	0.390075	-2.17604	4.02823	-0.540199	0.58906	NA	Not DEG	chr2	76948063	76955757
TCOF1	3541.94	3578.06	3560	-0.0144794	0.161506	-0.0896529	0.928563	0.974806	Not DEG	chr2	151368289	151401027
NSRP1	2228.31	2419.83	2324.07	-0.11903	0.198774	-0.598824	0.54929	0.818571	Not DEG	chr12	46211256	46271345
SPPL3	3163.18	2474.22	2818.7	0.354583	0.122102	2.90399	0.00368435	0.0330593	Not DEG	chr14	40699937	40822761
OPA3	1859.67	1863.71	1861.69	-0.00357865	0.226363	-0.0158093	0.987387	0.995792	Not DEG	chr6	51917379	51964488
OPA1	9316.44	8722.18	9019.31	0.0950343	0.124693	0.762146	0.445973	0.749354	Not DEG	chr13	130624796	130719083
ENSSSCG00000038570	3.66532	0	1.83266	4.22222	3.9292	1.07457	0.282565	NA	Not DEG	chr7	24345466	24501378
SLC66A1	4500.71	2796.04	3648.38	0.686593	0.243814	2.81605	0.00486184	0.0410651	Not DEG	chr6	77761782	77778571
SLC66A2	2824.14	2562.13	2693.13	0.14038	0.137022	1.0245	0.305598	0.626524	Not DEG	chr6	127894111	127952225
SLC66A3	2513.41	1700.49	2106.95	0.563818	0.368417	1.53038	0.125923	0.388638	Not DEG	chr3	125494793	125507239
ITGA8	15.4551	0	7.72753	6.29781	1.9207	3.27891	0.00104207	0.012828	Up	chr10	46132913	46303343
ITGA9	1212.04	177.507	694.773	2.76889	0.280179	9.88256	4.95506e-23	2.10336e-20	Up	chr13	22268503	22655704
ITGA1	2600.71	3019.69	2810.2	-0.215469	0.538796	-0.399908	0.689224	0.887808	Not DEG	chr16	32129612	32304592
ITGA2	1068.29	283.933	676.113	1.91208	0.199317	9.59317	8.54211e-22	3.00882e-19	Up	chr16	32336292	32437103
ITGA3	656.793	297.204	476.998	1.14514	0.297806	3.84525	0.00012043	0.00222018	Up	chr12	26235258	26269324
ITGA4	32631.1	46414.6	39522.9	-0.508318	0.146028	-3.48095	0.00049964	0.00712449	Not DEG	chr15	86947240	87030364
ITGA5	9619.99	6161.76	7890.87	0.642768	0.394252	1.63035	0.103028	0.34738	Not DEG	chr5	19586746	19610362
ITGA6	3332.7	739.577	2036.14	2.17251	0.464248	4.67963	2.87397e-06	8.54195e-05	Up	chr15	78504078	78591777
ITGA7	1.16978	0	0.584892	2.57996	3.97638	0.648822	0.516454	NA	Not DEG	chr5	21126571	21148776
TRHR	0	3.35372	1.67686	-4.29411	3.9351	-1.09123	0.27517	NA	Not DEG	chr4	28436758	28482893
UFSP1	111.318	148.171	129.745	-0.413801	0.368097	-1.12417	0.260943	0.57962	Not DEG	chr3	8731277	8732278
UFSP2	1818.73	1783.69	1801.21	0.0276412	0.136677	0.202237	0.839732	0.948598	Not DEG	chr15	46448904	46470572
ENSSSCG00000057842	88.9464	86.7863	87.8664	0.0390284	0.421066	0.0926894	0.92615	0.974023	Not DEG	chr6	56343087	56353178
ENSSSCG00000035724	2.44354	0	1.22177	3.6375	3.94036	0.923138	0.355935	NA	Not DEG	chr17	47798477	47807770
ENSSSCG00000050933	262.298	240.624	251.461	0.124118	0.323005	0.384259	0.700787	0.893985	Not DEG	chr4	70942898	70946544
CHST3	8123.66	11792.8	9958.22	-0.537703	0.192344	-2.79552	0.00518158	0.042998	Not DEG	chr14	74850931	74891520
CHST2	4775.22	10087	7431.11	-1.07891	0.290512	-3.71383	0.000204145	0.00337287	Down	chr13	83820112	83821909
CHST4	10.4707	50.6426	30.5567	-2.27809	1.22943	-1.85296	0.0638879	0.256217	Not DEG	chr6	14535849	14546972
CHST7	539.295	418.989	479.142	0.364927	0.571196	0.638881	0.5229	0.802901	Not DEG	chrX	41193025	41233330
BCL2A1	4313.82	7890.58	6102.2	-0.871177	0.297095	-2.93231	0.00336446	0.0308751	Not DEG	chr7	48887094	48897870
ITGAV	6207.78	4078.22	5143	0.606215	0.19492	3.11007	0.00187043	0.0200681	Not DEG	chr15	91604676	91711851
ITGAL	36799	62605.8	49702.4	-0.76664	0.232688	-3.29471	0.00098522	0.0122959	Not DEG	chr3	17817011	17858012
ITGAM	6953.37	6611.11	6782.24	0.0727147	0.277844	0.26171	0.793545	0.930437	Not DEG	chr3	17204610	17273613
ITGAD	495.588	1014.78	755.183	-1.03361	0.333029	-3.10365	0.00191149	0.0204159	Down	chr3	17136187	17169667
ITGAE	2069.12	2189.97	2129.55	-0.0817669	0.499268	-0.163774	0.869909	0.956583	Not DEG	chr12	49810051	49877731
IGF2R	53691.5	61575	57633.3	-0.197658	0.180716	-1.09375	0.274064	0.594429	Not DEG	chr1	7368103	7472548
SLC36A4	1496.2	2207.39	1851.79	-0.561338	0.207361	-2.70705	0.00678837	0.0531606	Not DEG	chr9	25639387	25689028
SLC36A2	46.7346	36.6805	41.7076	0.345291	0.76217	0.453037	0.650522	0.872159	Not DEG	chr16	71618797	71689218
SLC36A1	11997.1	6780.35	9388.75	0.823192	0.200725	4.1011	4.11192e-05	0.000867169	Not DEG	chr16	71538296	71589456
C14orf119	1993.06	2012.7	2002.88	-0.01409	0.130297	-0.108138	0.913886	0.971321	Not DEG	chr7	75947769	75950956
ART1	17.3588	14.6302	15.9945	0.249864	0.955847	0.261406	0.793779	0.930437	Not DEG	chr9	6431021	6443603
ART3	1.22177	0	0.610886	2.63819	3.97365	0.663921	0.506741	NA	Not DEG	chr8	71758034	71795343
ENSSSCG00000043146	852.571	777.803	815.187	0.132522	0.223087	0.594036	0.552488	0.819867	Not DEG	chr15	132626262	132630362
ART4	0	2.98109	1.49054	-4.12396	3.93863	-1.04705	0.295075	NA	Not DEG	chr5	57708897	57735586
CRTAM	910.524	777.825	844.174	0.227692	0.519482	0.438306	0.661165	0.87655	Not DEG	chr9	49783909	49811312
CADPS2	3575.59	2919.53	3247.56	0.292498	0.279123	1.04792	0.294677	0.616405	Not DEG	chr18	24372544	24867482
RLF	6570.19	7444.85	7007.52	-0.180406	0.116609	-1.5471	0.121839	0.382012	Not DEG	chr6	95900086	95994043
CRTAP	8375.54	8683.42	8529.48	-0.0521609	0.169771	-0.307243	0.758658	0.916796	Not DEG	chr13	18995234	19035720
ADPGK	4912.8	5521.04	5216.92	-0.168335	0.135566	-1.24172	0.214339	0.523823	Not DEG	chr7	60584051	60623929
CPEB4	16171.9	17784.4	16978.2	-0.137144	0.163851	-0.837	0.402592	0.71313	Not DEG	chr16	50430348	50498938
CPEB1	17.0223	2.49133	9.75682	2.77257	1.50203	1.84588	0.0649091	0.258995	Not DEG	chr7	52304472	52383732
CPEB3	776.139	718.496	747.317	0.111729	0.273811	0.408053	0.683235	0.885744	Not DEG	chr14	103675175	103871227
CPEB2	5042.65	5361.19	5201.92	-0.08823	0.157201	-0.561256	0.574623	0.833127	Not DEG	chr8	10401350	10472136
SRBD1	5731.75	5227.4	5479.58	0.133005	0.148506	0.895618	0.370457	0.687007	Not DEG	chr3	94909127	95138915
ABAT	40.3843	38.4133	39.3988	0.0743204	0.789314	0.0941582	0.924984	0.973628	Not DEG	chr3	33908970	34015474
ATP5MC3	11296.7	10066.5	10681.6	0.166315	0.123058	1.35152	0.176528	0.469005	Not DEG	chr15	81083960	81094289
DEPDC5	2149.88	2222.01	2185.95	-0.0475823	0.216717	-0.21956	0.826214	0.943634	Not DEG	chr14	48421880	48523593
PHOX2A	34.5747	55.6436	45.1091	-0.686907	0.860179	-0.798563	0.424544	0.730292	Not DEG	chr9	6807623	6812578
CFI	259.486	173.161	216.323	0.582395	0.417116	1.39624	0.162642	0.448009	Not DEG	chr8	112433633	112470832
ENSSSCG00000052395	3.89278	0	1.94639	4.30968	3.92788	1.0972	0.272553	NA	Not DEG	chrX	33146168	33146932
ANKFY1	9794.22	9272.47	9533.35	0.0790123	0.107511	0.734926	0.462385	0.760837	Not DEG	chr12	50168049	50251768
ENSSSCG00000052396	0	0.620689	0.310344	-1.88991	4.05435	-0.466142	0.641114	NA	Not DEG	chr9	5735174	5736118
CFB	1186.99	1349.71	1268.35	-0.185213	0.42702	-0.433735	0.664481	0.878024	Not DEG	chr7	24033740	24041179
ENSSSCG00000045661	423.942	378.732	401.337	0.162017	0.264236	0.613154	0.539775	0.813465	Not DEG	chr5	45173527	45177218
ENSSSCG00000054760	0	0.390075	0.195038	-1.16423	4.08047	-0.285318	0.7754	NA	Not DEG	chr4	91459849	91460793
AAAS	1244.32	1222.2	1233.26	0.0255329	0.142273	0.179464	0.857573	0.953398	Not DEG	chr5	18526076	18537830
SIDT1	2.44354	35.4017	18.9226	-3.85199	1.57916	-2.43927	0.0147171	0.0947652	Down	chr13	146300175	146396542
SIDT2	5405.16	5229.15	5317.16	0.0478434	0.188379	0.253975	0.799515	0.932308	Not DEG	chr9	44543701	44559715
CDH24	789.274	3011.06	1900.17	-1.9315	0.356595	-5.4165	6.07757e-08	2.74153e-06	Down	chr7	75990220	76001130
ENSSSCG00000052645	0	7.99975	3.99987	-5.54844	3.38034	-1.64139	0.100717	0.342096	Not DEG	chr13	30938039	30939842
UFD1	5811.03	5314.25	5562.64	0.12883	0.147642	0.872584	0.38289	0.697102	Not DEG	chr14	51113713	51133072
AAGAB	3386.2	5485.81	4436	-0.695939	0.161277	-4.31517	1.59477e-05	0.000377164	Not DEG	chr1	165127994	165192924
C4orf19	166.113	169.791	167.952	-0.0341148	0.496554	-0.068703	0.945226	0.981209	Not DEG	chr8	29013082	29103160
C4orf17	41.2693	56.5214	48.8954	-0.450455	0.552389	-0.815467	0.414805	0.721943	Not DEG	chr8	120918344	120990184
ENSSSCG00000012427	2067.26	1215.35	1641.3	0.76597	0.399638	1.91666	0.0552809	0.234528	Not DEG	chrX	60626471	60627170
ENSSSCG00000058091	1640.02	1419.89	1529.96	0.208207	0.165912	1.25493	0.209506	0.518208	Not DEG	chr1	238329073	238333029
ENSSSCG00000058094	2.74899	6.20689	4.47794	-1.17751	3.77218	-0.312157	0.754921	0.915651	Not DEG	chr2	13525538	13529618
ABCE1	5450.7	5355.05	5402.88	0.025681	0.12965	0.19808	0.842982	0.949753	Not DEG	chr8	83299322	83353109
ENSSSCG00000053515	25.4959	39.6436	32.5697	-0.637114	0.60489	-1.05327	0.292216	0.613835	Not DEG	chr9	11118316	11118749
ENSSSCG00000053516	70.4906	42.332	56.4113	0.73395	0.899874	0.815614	0.414721	0.721943	Not DEG	chr1	91048420	91058773
ENSSSCG00000053518	0.584892	0	0.292446	1.58503	4.0443	0.391918	0.695119	NA	Not DEG	chr2	54867201	54868133
MKRN2OS	19.1396	18.5426	18.8411	0.0431226	0.808818	0.0533156	0.95748	0.984907	Not DEG	chr13	68524710	68534780
ATP5IF1	3918.39	17921.1	10919.7	-2.19331	0.923504	-2.37498	0.0175497	0.107606	Down	chr6	85307189	85309215
ZNF112	14.1871	20.9277	17.5574	-0.558962	1.56207	-0.357835	0.720467	0.902833	Not DEG	chr6	50915431	50968600
PRKAR2A	10139.8	10589.8	10364.8	-0.0627223	0.175102	-0.358206	0.72019	0.902827	Not DEG	chr13	31426213	31517122
PRKAR2B	1377.57	881.013	1129.29	0.645243	0.371848	1.73523	0.0826998	0.3033	Not DEG	chr9	106851031	106957510
MAGT1	8766.28	10596.7	9681.49	-0.273532	0.134861	-2.02825	0.0425344	0.19841	Not DEG	chrX	61894965	61958517
S1PR4	1012.72	979.459	996.088	0.0484921	0.456991	0.106112	0.915494	0.971725	Not DEG	chr2	75394740	75398169
ITGA2B	271.275	365.296	318.286	-0.430108	0.256015	-1.68001	0.0929559	0.325897	Not DEG	chr12	18860739	18877381
ENSSSCG00000060319	5.59547	0	2.79773	4.83328	3.79568	1.27336	0.202889	NA	Not DEG	chr5	17571940	17579995
ENSSSCG00000027903	3319.86	6556.38	4938.12	-0.981892	0.258638	-3.7964	0.000146814	0.0025967	Not DEG	chr2	61819847	61835657
ENSSSCG00000060315	1837.49	3678.68	2758.09	-1.00146	0.521544	-1.92019	0.0548342	0.233482	Not DEG	chr5	63157123	63184274
PHACTR4	3617.71	3948.67	3783.19	-0.126528	0.249296	-0.507541	0.611775	0.854173	Not DEG	chr6	85412134	85528715
PHACTR1	13598.8	3959.35	8779.05	1.78007	0.307771	5.78377	7.30468e-09	4.00427e-07	Up	chr7	9105874	9666881
OR2K2	4.58187	1.5603	3.07109	1.57667	2.35419	0.669731	0.503029	NA	Not DEG	chr1	252204103	252205053
PHACTR3	22.6102	135.757	79.1837	-2.58515	1.13736	-2.27295	0.0230295	0.130254	Down	chr17	59625982	59862928
PHACTR2	4578.74	7173.18	5875.96	-0.647723	0.255256	-2.53754	0.0111633	0.0772548	Not DEG	chr1	21443970	21722922
ENSSSCG00000037885	105.284	129.416	117.35	-0.297743	0.558898	-0.532732	0.594219	0.845244	Not DEG	chr18	7733175	7734312
ENY2	1178.85	1271.18	1225.02	-0.108512	0.228494	-0.474901	0.634857	0.866523	Not DEG	chr4	28191162	28203485
ENSSSCG00000021535	0	1.5603	0.780151	-3.1836	3.96767	-0.802384	0.422331	NA	Not DEG	chr13	182160752	182162582
ENSSSCG00000057529	12.0951	26.9709	19.533	-1.1562	0.788549	-1.46624	0.142582	0.41506	Not DEG	chr2	91054134	91057175
ENSSSCG00000057525	304.578	1232.19	768.385	-2.01633	0.488088	-4.13107	3.61077e-05	0.000776316	Down	chr2	61938694	61985334
VMP1	11726.8	10858.6	11292.7	0.110994	0.268916	0.412744	0.679794	0.883497	Not DEG	chr12	35933173	36065956
ENSSSCG00000040879	26303.1	36875.7	31589.4	-0.487433	0.130364	-3.73902	0.000184741	0.00310182	Not DEG	chr13	71630566	71646563
NR1D1	269.756	247.845	258.8	0.123647	0.438789	0.281791	0.778103	0.924797	Not DEG	chr12	22263657	22271643
NR1D2	5072.83	4609.6	4841.21	0.138282	0.242883	0.569338	0.569127	0.829681	Not DEG	chr13	10756926	10791210
ENSSSCG00000034286	0	1.86318	0.93159	-3.44469	3.95766	-0.870385	0.38409	NA	Not DEG	chr8	4415239	4447601
ENSSSCG00000034284	3784.87	664.258	2224.56	2.50967	0.332184	7.55505	4.18711e-14	5.92459e-12	Up	chr6	58941145	58949184
ENSSSCG00000055607	4.04897	1.11791	2.58344	1.86913	2.44395	0.764798	0.444392	NA	Not DEG	chr15	37991420	37994899
ENSSSCG00000027270	684.045	626.715	655.38	0.126152	0.17675	0.713731	0.475393	0.768762	Not DEG	chr1	187482888	187504160
BAZ2B	12447	11959.4	12203.2	0.0575804	0.193656	0.297333	0.766212	0.918931	Not DEG	chr15	66254948	66571077
PTCH2	123.399	119.127	121.263	0.0516752	0.413154	0.125075	0.900464	0.967021	Not DEG	chr6	166495763	166512648
PTCH1	2022.51	2589.29	2305.9	-0.356551	0.164305	-2.17006	0.0300025	0.156752	Not DEG	chr10	26627425	26703223
TIMM44	2232.07	1495.72	1863.9	0.577067	0.232797	2.47884	0.013181	0.0875298	Not DEG	chr2	71271805	71287817
RAD9B	162.092	199.19	180.641	-0.296192	0.431302	-0.686739	0.492247	0.782857	Not DEG	chr14	31869684	31903823
RAD9A	2465.32	2892.79	2679.05	-0.23088	0.140156	-1.64731	0.0994939	0.339473	Not DEG	chr2	5123134	5129703
ERGIC2	5003.96	4817.22	4910.59	0.0549992	0.135209	0.406771	0.684176	0.885949	Not DEG	chr5	44334230	44387933
ERGIC3	3967.15	3452.6	3709.88	0.200314	0.180563	1.10938	0.267264	0.586734	Not DEG	chr17	38885117	38899138
ERGIC1	6716.34	7434.33	7075.34	-0.146593	0.242096	-0.605516	0.544836	0.816631	Not DEG	chr16	51285493	51330169
B3GAT3	2097.44	1957.04	2027.24	0.0997979	0.154398	0.646368	0.518041	0.80009	Not DEG	chr2	9119656	9125061
B3GAT2	1304.37	1014.95	1159.66	0.362502	0.251258	1.44275	0.149091	0.426508	Not DEG	chr1	50938251	51041583
B3GAT1	13.2597	0	6.62987	6.07603	3.91298	1.55279	0.120474	0.379712	Not DEG	chr9	60995283	61010471
CALM2	39678.8	34404	37041.4	0.20582	0.115641	1.77982	0.0751057	0.284655	Not DEG	chr3	93372045	93386218
CALM3	9697.81	8072.1	8884.96	0.264698	0.241108	1.09784	0.272276	0.592568	Not DEG	chr6	52506674	52516703
SPG21	5614.27	5897.93	5756.1	-0.0711397	0.202667	-0.351018	0.725575	0.904126	Not DEG	chr1	107011547	107036347
CALM1	55923.5	74417.4	65170.5	-0.41219	0.131866	-3.12582	0.0017731	0.0192863	Not DEG	chr7	112160806	112171744
GSDMA	11.4843	4.12279	7.80355	1.47456	2.07863	0.709394	0.47808	0.771545	Not DEG	chr12	22363376	22379068
GSDMB	16.0847	40.9923	28.5385	-1.34511	1.02381	-1.31382	0.188905	0.487275	Not DEG	chr12	22418747	22436086
GSDMD	3778.95	3632.77	3705.86	0.0567845	0.161866	0.350813	0.725729	0.904126	Not DEG	chr4	995763	1000271
GSDME	246.691	216.39	231.541	0.190088	0.416027	0.456913	0.647734	0.871567	Not DEG	chr18	47526797	47583731
UPK1B	61.5415	27.8632	44.7023	1.14694	0.552402	2.07629	0.0378675	0.18384	Up	chr13	141013103	141038902
DLGAP2	48.2434	119.883	84.0631	-1.31327	0.584112	-2.24832	0.024556	0.136143	Down	chr15	32600234	33267312
DLGAP3	1.22177	0	0.610886	2.63819	3.97365	0.663921	0.506741	NA	Not DEG	chr6	91120412	91160214
DLGAP4	5196.81	4064.02	4630.41	0.354836	0.187186	1.89563	0.0580087	0.241508	Not DEG	chr17	39570878	39775928
DLGAP5	3494.49	2924	3209.25	0.257191	0.329365	0.780867	0.434881	0.739947	Not DEG	chr1	184501182	184549993
FBXL15	314.169	390.456	352.313	-0.314496	0.203303	-1.54693	0.121879	0.382012	Not DEG	chr14	113430401	113434347
OIP5	1158.68	1297.63	1228.16	-0.163106	0.206886	-0.788389	0.430469	0.735744	Not DEG	chr1	130036480	130047041
FAM169A	24.7035	48.7349	36.7192	-0.984956	0.811737	-1.21339	0.22498	0.537756	Not DEG	chr2	83852220	83926871
ENSSSCG00000023596	721.175	740.799	730.987	-0.037836	0.22266	-0.169927	0.865067	0.955064	Not DEG	chr14	60999868	61017191
PTPN13	1402.74	2107.94	1755.34	-0.587699	0.287559	-2.04375	0.0409786	0.193663	Not DEG	chr8	132035151	132249411
PTPN11	19327.4	20818.4	20072.9	-0.10724	0.0989565	-1.08371	0.278493	0.599851	Not DEG	chr14	39202169	39292003
GPR19	447.571	448.651	448.111	-0.00291349	0.3523	-0.00826992	0.993402	0.99811	Not DEG	chr5	59753054	59792656
PTPN14	195.704	203.415	199.559	-0.0565054	0.746617	-0.0756819	0.939672	0.978938	Not DEG	chr9	129055698	129248578
LYAR	1430.64	1139.24	1284.94	0.328865	0.18444	1.78305	0.0745783	0.283751	Not DEG	chr8	6081368	6099857
C2orf81	16.8133	34.6783	25.7458	-1.04402	0.914388	-1.14177	0.253552	0.569932	Not DEG	chr3	68618504	68623410
ENSSSCG00000037718	14.4284	13.0126	13.7205	0.146273	1.12353	0.130191	0.896416	0.965866	Not DEG	chr15	33325821	33327018
C2orf88	57.665	84.409	71.037	-0.54763	0.61742	-0.886966	0.375097	0.690585	Not DEG	chr15	94478021	94791775
MZB1	3460.93	1850.76	2655.85	0.903259	0.477885	1.89012	0.0587418	0.243654	Not DEG	chr2	141277544	141279641
TRAPPC6B	1289.37	1286.58	1287.97	0.00315146	0.279906	0.011259	0.991017	0.996868	Not DEG	chr1	169709558	169722735
MSMB	2842.91	2811.76	2827.34	0.0156489	0.191046	0.0819116	0.934717	0.976416	Not DEG	chr14	90533103	90582765
CDK7	2934.54	3008.07	2971.3	-0.0358313	0.149304	-0.239989	0.810339	0.936748	Not DEG	chr16	47410145	47449364
FOXS1	1705.43	1611.97	1658.7	0.0811665	0.238609	0.340166	0.733732	0.907837	Not DEG	chr17	35523411	35530816
HAPLN4	452.338	1063.47	757.905	-1.23316	0.358651	-3.43834	0.000585302	0.00808146	Down	chr2	58627699	58634450
ENSSSCG00000008990	2466.88	2648.14	2557.51	-0.10204	0.144692	-0.705223	0.480672	0.773777	Not DEG	chr8	73305439	73414563
CAMKK2	4446.71	6057.99	5252.35	-0.445991	0.194189	-2.29669	0.0216367	0.12485	Not DEG	chr14	31312049	31366499
CAMKK1	2688.47	2040.34	2364.4	0.397827	0.175415	2.26792	0.0233344	0.131286	Not DEG	chr12	49922855	49950605
MYDGF	4103.59	3644.67	3874.13	0.170911	0.194492	0.878758	0.379532	0.693496	Not DEG	chr2	74185060	74202301
ENSSSCG00000006842	5.75171	3.72413	4.73792	0.618991	2.91178	0.212582	0.831653	0.945389	Not DEG	chr4	111174962	111225453
ENSSSCG00000040146	21.2642	8.97173	15.118	1.25024	2.09738	0.596099	0.551109	0.819452	Not DEG	chr13	29676977	29685937
CHMP3	7557.34	8264.09	7910.71	-0.129042	0.181716	-0.710127	0.477625	0.771042	Not DEG	chr3	58206921	58279248
ENSSSCG00000007464	1.57937	0	0.789686	3.00528	3.95872	0.759154	0.44776	NA	Not DEG	chr17	51221144	51221804
CHMP7	4978.04	5378.19	5178.11	-0.111523	0.182241	-0.611956	0.540567	0.813553	Not DEG	chr14	7390061	7403654
CHMP6	1060.28	1010.1	1035.19	0.06934	0.182291	0.380381	0.703662	0.895604	Not DEG	chr12	1691823	1698305
CHMP5	6732.04	8121.92	7426.98	-0.270782	0.189107	-1.4319	0.152172	0.431656	Not DEG	chr10	33211516	33227302
LY6G6C	2.65195	0	1.32597	3.75141	3.93782	0.95266	0.340762	NA	Not DEG	chr7	23829791	23832770
LY6G6F	2.65195	0	1.32597	3.75141	3.93782	0.95266	0.340762	NA	Not DEG	chr7	23817640	23822382
GALNTL5	736.68	1096.27	916.477	-0.573411	0.387637	-1.47925	0.139074	0.409092	Not DEG	chr18	5353769	5433814
IFN-ALPHA-10	7.21366	15.0399	11.1268	-1.05355	1.55017	-0.679636	0.496735	0.785192	Not DEG	chr1	201272569	201273114
TDG	3122.73	2730.12	2926.42	0.193834	0.1212	1.5993	0.109754	0.359877	Not DEG	chr5	80473234	80492287
ENSSSCG00000043789	22.8769	28.9437	25.9103	-0.336075	0.680865	-0.493601	0.621588	0.858606	Not DEG	chr11	14134315	14135175
IFN-ALPHA-17	3.70442	16.4876	10.096	-2.15699	1.43979	-1.49813	0.1341	0.40074	Not DEG	chr1	201321905	201322450
LOXHD1	483.051	154.695	318.873	1.64427	0.542187	3.03265	0.00242415	0.0242781	Up	chr1	96080824	96276992
LRRC25	5225.22	2136.24	3680.73	1.2901	0.142148	9.07576	1.12888e-19	3.06371e-17	Up	chr2	59401246	59406959
LRRC24	6.83023	19.7541	13.2921	-1.53031	1.96694	-0.778017	0.436559	0.740951	Not DEG	chr4	277626	282584
KIAA1522	2984.16	5619.37	4301.77	-0.913069	0.399575	-2.2851	0.022307	0.127606	Not DEG	chr6	89058808	89087839
MPDU1	2489.73	2103.63	2296.68	0.243233	0.223105	1.09022	0.275617	0.596294	Not DEG	chr12	52878764	52882863
LRRC20	394.152	567.684	480.918	-0.527255	0.372511	-1.41541	0.156948	0.43938	Not DEG	chr14	73214203	73296646
GCNT4	45.9365	162.509	104.223	-1.8218	0.807593	-2.25583	0.024081	0.134546	Down	chr2	84105655	84134721
GCNT7	320.034	808.609	564.322	-1.33647	0.423921	-3.15264	0.00161801	0.0179052	Down	chr17	57061805	57068505
GCNT1	3616.55	6091.62	4854.08	-0.752254	0.295544	-2.54532	0.0109177	0.0762564	Not DEG	chr1	229429066	229468268
GCNT3	12.7056	34.5958	23.6507	-1.44498	0.923044	-1.56546	0.117476	0.374579	Not DEG	chr1	112422879	112540983
GCNT2	3043.46	3901.99	3472.72	-0.358546	0.165814	-2.16234	0.0305922	0.159012	Not DEG	chr7	7328839	7330657
ENSSSCG00000000854	4.75712	5.95967	5.35839	-0.314521	1.74232	-0.180519	0.856745	0.95313	Not DEG	chr5	80694230	80858598
LPCAT4	707.171	910.641	808.906	-0.364112	0.274486	-1.32653	0.184666	0.481061	Not DEG	chr7	80141203	80149077
ENSSSCG00000047493	46.0657	63.7671	54.9164	-0.470233	0.533459	-0.88148	0.378058	0.692527	Not DEG	chr3	46129378	46131404
LPCAT2	3830.44	1618.23	2724.33	1.24338	0.241594	5.14656	2.65309e-07	1.04024e-05	Up	chr6	29998488	30056862
LPCAT3	6439.84	6438.69	6439.26	0.000177453	0.164684	0.00107753	0.99914	0.999711	Not DEG	chr5	63708020	63746103
LPCAT1	1636.41	904.866	1270.64	0.855236	0.415831	2.05669	0.039716	0.190084	Not DEG	chr16	79134465	79173772
TAGLN	746.073	162.557	454.315	2.19892	0.27292	8.05704	7.81662e-16	1.39144e-13	Up	chr9	44560785	44567385
CCDC178	7.77972	1.86318	4.82145	2.06767	2.81081	0.735615	0.461965	0.7606	Not DEG	chr6	116764203	117202212
SNAPC3	1900.7	1910.31	1905.5	-0.00692457	0.230402	-0.0300543	0.976024	0.992084	Not DEG	chr1	207215738	207252396
CCDC171	231.817	146.661	189.239	0.662672	0.422133	1.56982	0.116457	0.372615	Not DEG	chr1	206792212	207142837
CCDC172	1.16978	2.60845	1.88912	-1.1486	3.83535	-0.299479	0.764575	NA	Not DEG	chr14	126549331	126636518
CCDC174	2362.81	2191.1	2276.95	0.108657	0.149303	0.727757	0.466762	0.763487	Not DEG	chr13	69895325	69915655
CCDC175	0	6.20661	3.1033	-5.18536	2.76858	-1.87293	0.0610781	NA	Not DEG	chr1	188624669	188691691
PDK1	5508.96	6593.01	6050.98	-0.259038	0.222859	-1.16234	0.245097	0.560646	Not DEG	chr15	78608432	78652962
PDK3	3115.85	2761.19	2938.52	0.174427	0.391983	0.444986	0.65633	0.875249	Not DEG	chrX	20486341	20602664
PDK2	833.83	2581.94	1707.89	-1.63081	0.234625	-6.95068	3.63529e-12	3.69216e-10	Down	chr12	26274606	26301878
EBP	1661.87	1644.56	1653.22	0.0152579	0.227528	0.0670596	0.946534	0.98133	Not DEG	chrX	42670633	42678570
PDK4	1154.61	1903.69	1529.15	-0.721193	0.315403	-2.28658	0.0222205	0.127243	Not DEG	chr9	75246002	75260134
LNPEP	24347.2	33241.4	28794.3	-0.449247	0.141693	-3.17056	0.00152147	0.0171597	Not DEG	chr2	103567602	103661070
SEC61A1	31948.9	25447	28698	0.328245	0.112017	2.93031	0.00338626	0.0310235	Not DEG	chr13	72254464	72269914
SEC61A2	1195.44	1180.96	1188.2	0.0173799	0.254314	0.0683403	0.945515	0.981209	Not DEG	chr10	59773852	59817010
ALPL	36.5375	27.6725	32.105	0.402539	1.46685	0.274424	0.783759	0.927106	Not DEG	chr6	79589045	79649644
PECR	3986.42	3717.99	3852.21	0.100548	0.195384	0.514618	0.60682	0.85149	Not DEG	chr15	118295119	118335835
ENSSSCG00000061715	899.236	787.742	843.489	0.191487	0.454601	0.42122	0.673594	0.881958	Not DEG	chr1	202378530	202385091
DDIT3	2007.74	2113.48	2060.61	-0.0743593	0.220005	-0.33799	0.735371	0.908547	Not DEG	chr5	22785445	22789829
DDIT4	1394.47	1680.93	1537.7	-0.269157	0.31436	-0.856207	0.391883	0.703877	Not DEG	chr14	75117710	75119902
RIIAD1	0	12.1336	6.06681	-6.14984	3.05855	-2.0107	0.044357	0.204217	Down	chr4	97495819	97507684
PALS2	610.485	438.51	524.497	0.478098	0.401445	1.19094	0.233676	0.548167	Not DEG	chr18	47593049	47710570
PALS1	2828.08	4504.75	3666.42	-0.671698	0.2349	-2.8595	0.00424308	0.036893	Not DEG	chr7	90984394	91055620
PRKCI	2415.85	2163.73	2289.79	0.158906	0.196039	0.810583	0.417605	0.724557	Not DEG	chr13	108913173	108997931
ENSSSCG00000054409	4582.68	2993.09	3787.88	0.614675	0.498278	1.2336	0.217353	0.527065	Not DEG	chr9	45645250	45659360
PTPMT1	667.876	462.49	565.183	0.529566	0.388405	1.36344	0.172745	0.463031	Not DEG	chr2	15043613	15052831
VMO1	181.959	813.779	497.869	-2.16008	0.496312	-4.35226	1.34741e-05	0.000325641	Down	chr12	52104400	52109987
ENSSSCG00000050715	92.0163	54.1439	73.0801	0.768609	0.812072	0.94648	0.343904	0.6624	Not DEG	chr2	130006449	130011981
ENSSSCG00000012627	57.9188	26.8029	42.3608	1.11234	0.747407	1.48826	0.136681	0.404425	Not DEG	chrX	97748844	97807915
NPC2	46646	22093.3	34369.6	1.07814	0.118185	9.12248	7.34271e-20	2.06032e-17	Up	chr7	97730516	97740331
NPC1	22105.1	19634.5	20869.8	0.170964	0.211021	0.810175	0.41784	0.724632	Not DEG	chr6	108402879	108450990
RAB3GAP2	13100.1	12891.2	12995.7	0.0232413	0.105312	0.220691	0.825333	0.943435	Not DEG	chr10	9734768	9828525
BHLHA15	1246.51	612.471	929.493	1.02584	0.503971	2.03552	0.0417986	0.196083	Up	chr3	5410518	5414072
RAB3GAP1	4829.78	4459.51	4644.64	0.115075	0.101668	1.13187	0.257689	0.5753	Not DEG	chr15	16763990	16816754
C3orf52	54.0205	47.4395	50.73	0.191898	0.644236	0.297869	0.765803	0.918931	Not DEG	chr13	147647080	147680114
ENSSSCG00000045256	770.914	615.065	692.99	0.325012	0.265498	1.22416	0.220892	0.532294	Not DEG	chr2	40944178	40951004
DAG1	4786.98	5903.28	5345.13	-0.302394	0.16101	-1.8781	0.0603671	0.247187	Not DEG	chr13	32029522	32092450
ETHE1	3156.45	2178.36	2667.4	0.534875	0.290339	1.84224	0.0654395	0.260171	Not DEG	chr6	50375841	50396237
SGSM3	1847.71	2220.64	2034.17	-0.265078	0.147896	-1.79233	0.0730802	0.280133	Not DEG	chr5	7968097	8017768
KDM1A	3587.88	4487.27	4037.58	-0.322624	0.14058	-2.29495	0.0217358	0.125291	Not DEG	chr6	80903424	80971873
KDM1B	5293.19	6119.99	5706.59	-0.20939	0.141405	-1.48078	0.138665	0.408325	Not DEG	chr7	13845942	13901255
CIAO2A	2291.3	1640.91	1966.11	0.482126	0.145466	3.31435	0.000918573	0.0116797	Not DEG	chr1	107951646	107969298
CIAO2B	1184.39	1041.67	1113.03	0.184664	0.182256	1.01321	0.310959	0.631725	Not DEG	chr6	27610470	27612592
ENSSSCG00000051040	17.5084	28.9678	23.2381	-0.725062	0.966041	-0.75055	0.452923	0.754165	Not DEG	chr4	109121384	109122075
CKS1B	1160.87	1683.84	1422.36	-0.536967	0.211339	-2.54079	0.0110603	0.0768013	Not DEG	chr4	94815771	94819597
FCER1G	26055.8	23572.4	24814.1	0.144488	0.293463	0.492356	0.622468	0.858889	Not DEG	chr4	89242472	89246450
BTG4	0	1.49054	0.745272	-3.12198	3.97031	-0.786332	0.431673	NA	Not DEG	chr9	39237461	39301588
BTG3	646.073	787.406	716.739	-0.28608	0.32518	-0.87976	0.378989	0.693202	Not DEG	chr13	182208958	182227971
BTG2	1641.2	2056.72	1848.96	-0.325319	0.383188	-0.848978	0.395894	0.707414	Not DEG	chr9	64031832	64035837
SRD5A2	5.09549	6.33481	5.71515	-0.313652	2.87453	-0.109114	0.913112	0.971002	Not DEG	chr3	107840200	107918350
SRD5A1	1091.01	527.886	809.448	1.04802	0.274938	3.81184	0.000137934	0.00246332	Up	chr16	75310211	75335391
ARMT1	1693.26	1862.72	1777.99	-0.137559	0.144691	-0.950707	0.341753	0.659933	Not DEG	chr1	14772610	14795318
ENSSSCG00000002825	29.55	2017.62	1023.58	-6.09267	2.42628	-2.51112	0.0120349	0.0816329	Down	chr6	29884250	29912902
GGA1	7913.71	8637.53	8275.62	-0.126372	0.142757	-0.885227	0.376034	0.691285	Not DEG	chr5	10190367	10213477
GGA3	7709.95	7516.3	7613.12	0.0367328	0.154515	0.237731	0.81209	0.937654	Not DEG	chr12	6055696	6074478
GGA2	29788	29869.2	29828.6	-0.00393145	0.216855	-0.0181294	0.985536	0.995396	Not DEG	chr3	22695765	22736581
ENSSSCG00000048840	0.929382	2.63336	1.78137	-1.49154	2.0764	-0.71833	0.472554	NA	Not DEG	chr15	123844757	123845860
FHOD1	5931.1	6029.57	5980.34	-0.0235933	0.151104	-0.15614	0.875923	0.959203	Not DEG	chr6	27867502	27883079
FHOD3	14.4926	3.76124	9.12691	1.95906	1.56747	1.24982	0.211364	0.52017	Not DEG	chr6	120036845	120586816
GJC2	18.7622	34.8699	26.816	-0.88942	0.979675	-0.907872	0.363946	0.682687	Not DEG	chr2	51258207	51267962
GJC3	944.121	515.555	729.838	0.871761	0.413671	2.10738	0.0350849	0.174214	Not DEG	chr3	7839151	7848761
GJC1	54.5396	36.4946	45.5171	0.583784	0.84361	0.692007	0.488933	0.780669	Not DEG	chr12	18526595	18560218
ENSSSCG00000063547	24.4164	49.0225	36.7195	-1.00528	0.803758	-1.25073	0.211035	0.519844	Not DEG	chr12	47108417	47108680
PSMB9	4138.52	3324.92	3731.72	0.315846	0.188246	1.67783	0.0933797	0.326829	Not DEG	chr7	25062367	25077523
PSMB8	15801	13754.5	14777.8	0.200156	0.162487	1.23182	0.218015	0.52782	Not DEG	chr7	25058465	25062245
PSMB7	6362.7	5656.26	6009.48	0.169661	0.146463	1.15839	0.246705	0.56202	Not DEG	chr1	265172237	265235387
PSMB4	8239.44	9259.32	8749.38	-0.168394	0.151911	-1.10851	0.267643	0.587067	Not DEG	chr4	97835547	97837921
PSMB3	5339.86	5665.86	5502.86	-0.0856443	0.148647	-0.57616	0.564507	0.826516	Not DEG	chr12	23346978	23357615
PSMB2	5656.85	6057.21	5857.03	-0.0987636	0.21723	-0.45465	0.649361	0.872159	Not DEG	chr6	91783058	91829908
ENSSSCG00000044127	1079.49	1562.69	1321.09	-0.533668	0.229444	-2.32592	0.020023	0.118436	Not DEG	chr1	128715231	128801764
LMBR1L	1159.83	1408.4	1284.11	-0.279852	0.257902	-1.08511	0.277873	0.599139	Not DEG	chr5	15121554	15135252
ACKR2	562.104	1415.48	988.79	-1.33215	0.371687	-3.58406	0.000338288	0.00513324	Down	chr13	26288584	26329581
ART5	0.916329	23.265	12.0907	-4.66052	2.44222	-1.90831	0.0563507	0.237206	Not DEG	chr9	6442459	6449199
LTN1	6474.58	6822.2	6648.39	-0.0753985	0.162151	-0.464989	0.641939	0.868796	Not DEG	chr13	192295766	192358717
VPS13D	19722.1	23859.2	21790.7	-0.274777	0.134288	-2.04618	0.0407391	0.193027	Not DEG	chr6	72256828	72510058
NACC1	4950.69	4275.46	4613.08	0.211435	0.136562	1.54826	0.121559	0.381788	Not DEG	chr2	65922126	65938759
VPS13A	8489.47	8834.97	8662.22	-0.057437	0.176403	-0.325601	0.744726	0.911365	Not DEG	chr1	230069368	230331200
SH3KBP1	8731.29	8261.75	8496.52	0.0797725	0.146855	0.543206	0.586988	0.840486	Not DEG	chrX	15885069	16224183
VPS13C	52145.2	62426.6	57285.9	-0.259633	0.201255	-1.29007	0.197026	0.499199	Not DEG	chr1	109931264	110104241
VPS13B	24194	23469.2	23831.6	0.0438364	0.123839	0.35398	0.723354	0.903442	Not DEG	chr4	37090936	37820419
BEX4	8.59791	3.84983	6.22387	1.15956	2.16307	0.536071	0.591909	0.843735	Not DEG	chrX	84147183	84149084
BEX1	7.08445	3.1206	5.10253	1.18901	2.86484	0.415034	0.678117	0.882851	Not DEG	chrX	84222959	84224613
TMEM160	295.688	347.422	321.555	-0.232571	0.440367	-0.528129	0.59741	0.846443	Not DEG	chr6	52874828	52877190
TMEM163	82.8447	43.9629	63.4038	0.915709	0.581787	1.57396	0.115497	0.371272	Not DEG	chr15	17262138	17543398
TMEM165	3508.95	3396.49	3452.72	0.0472546	0.148912	0.317332	0.750992	0.913899	Not DEG	chr8	54751572	54787886
TMEM164	5196.46	3607.46	4401.96	0.52664	0.179146	2.93973	0.00328503	0.030348	Not DEG	chrX	90106036	90289669
TMEM169	8.46859	4.96551	6.71705	0.756847	2.10795	0.359044	0.719563	0.90252	Not DEG	chr15	118346943	118352707
TMEM168	3870	3209.47	3539.73	0.270187	0.157801	1.7122	0.0868597	0.312882	Not DEG	chr18	32927748	32957960
EVI2B	20463.2	23731.8	22097.5	-0.213806	0.187066	-1.14294	0.253063	0.569452	Not DEG	chr12	43553898	43561755
FOXN1	31.436	51.7819	41.6089	-0.715332	0.581385	-1.23039	0.21855	0.52873	Not DEG	chr12	44765258	44795260
FOXN2	12712.3	16298.5	14505.4	-0.358492	0.150861	-2.3763	0.0174872	0.107368	Not DEG	chr3	92268787	92336857
FOXN3	14109.7	10998.3	12554	0.359461	0.227565	1.5796	0.1142	0.368246	Not DEG	chr7	111039633	111451893
NICN1	1481.46	1035.35	1258.4	0.517121	0.228596	2.26216	0.0236875	0.132751	Not DEG	chr13	32002660	32007217
COL14A1	186.783	111.508	149.146	0.744872	0.37515	1.98553	0.0470853	0.212282	Not DEG	chr4	18690198	18924971
ENSSSCG00000050878	93.3996	107.445	100.422	-0.204405	0.366982	-0.556989	0.577535	0.835151	Not DEG	chr6	57585606	57591773
ENSSSCG00000050876	153.43	239.071	196.251	-0.641001	0.481925	-1.33008	0.18349	0.478677	Not DEG	chr14	34570538	34579002
IFFO1	6317.36	7607.39	6962.37	-0.268148	0.129116	-2.0768	0.0378199	0.183675	Not DEG	chr5	64116150	64129274
TAP2	8208.92	6957	7582.96	0.238831	0.209401	1.14054	0.254059	0.570361	Not DEG	chr7	25045685	25056300
ENSSSCG00000015489	11.2821	19.5038	15.3929	-0.786358	2.23064	-0.352526	0.724444	0.904053	Not DEG	chr9	115871555	115933092
SRP14	2640.14	2757.19	2698.66	-0.0624615	0.124916	-0.500029	0.617054	0.856166	Not DEG	chr1	131241612	131253411
MACROD2	49.4523	23.0103	36.2313	1.10326	0.65057	1.69584	0.0899171	0.319487	Not DEG	chr17	22635284	24683549
MACROD1	153.838	89.4215	121.63	0.783905	0.486334	1.61187	0.106991	0.354886	Not DEG	chr2	7939125	8088595
SRP19	3999.5	4143.8	4071.65	-0.0510757	0.173419	-0.294522	0.768359	0.920023	Not DEG	chr2	116890800	116901444
GPER1	70.7891	96.8028	83.796	-0.450191	0.400434	-1.12426	0.260904	0.579611	Not DEG	chr3	712160	715980
KRR1	3525.78	3055.4	3290.59	0.206765	0.182385	1.13368	0.256931	0.574301	Not DEG	chr5	38809854	38821731
STRN	11334.7	11568.3	11451.5	-0.029462	0.100084	-0.294372	0.768473	0.920023	Not DEG	chr3	103249884	103351902
ENSSSCG00000051837	521.725	474.523	498.124	0.136921	0.226209	0.605284	0.54499	0.816631	Not DEG	chr2	86326342	86334635
ENSSSCG00000051836	8.36438	17.402	12.8832	-1.05735	0.941585	-1.12295	0.261459	0.579742	Not DEG	chr2	66824440	66827161
ENSSSCG00000056828	28.76	25.8942	27.3271	0.149539	0.858136	0.17426	0.861661	0.953612	Not DEG	chr18	18121449	18122951
C8orf48	3.51617	0	1.75809	4.16054	3.93018	1.05861	0.289776	NA	Not DEG	chr17	1610565	1611374
TP53I3	216.466	177.895	197.181	0.283412	0.320956	0.883024	0.377223	0.691653	Not DEG	chr3	114600224	114605448
LRRC57	3318.77	4731.82	4025.29	-0.511764	0.235698	-2.17127	0.029911	0.156454	Not DEG	chr1	128839204	128847431
SLC18A2	1665.13	2261.18	1963.16	-0.441546	0.216993	-2.03484	0.041867	0.196324	Not DEG	chr14	127357555	127396533
SLC18A1	1651.38	1672.77	1662.08	-0.0187955	0.265776	-0.0707193	0.943621	0.980741	Not DEG	chr14	4243557	4275243
CCDC97	4903.08	4712.67	4807.88	0.0572235	0.146763	0.389905	0.696607	0.892503	Not DEG	chr6	49318652	49328000
RALBP1	15658.2	19497.1	17577.6	-0.316386	0.168789	-1.87445	0.0608679	0.248503	Not DEG	chr6	98550933	98598206
ZNF831	2545.36	2570.48	2557.92	-0.0143248	0.379261	-0.0377703	0.969871	0.989551	Not DEG	chr17	59277483	59383850
ZNF830	4487.66	4136.12	4311.89	0.117837	0.1751	0.672966	0.500969	0.788476	Not DEG	chr12	40201556	40205076
ENSSSCG00000022957	10592.7	14464.3	12528.5	-0.449491	0.151841	-2.96028	0.00307358	0.0289273	Not DEG	chr11	359590	419653
LRIF1	2158.22	2150.49	2154.36	0.00514441	0.194836	0.0264039	0.978935	0.993265	Not DEG	chr4	109271728	109292310
PHAX	5281.24	6469.46	5875.35	-0.292824	0.187815	-1.55911	0.11897	0.376894	Not DEG	chr2	129713643	129724535
ENSSSCG00000050056	5.68044	0	2.84022	4.85263	2.67497	1.81409	0.0696641	NA	Not DEG	chr18	50033519	50042968
ENSSSCG00000050050	58.7959	63.4653	61.1306	-0.10663	0.752983	-0.14161	0.887388	0.96272	Not DEG	chr15	2462723	2465973
TMEM44	64.7636	33.5742	49.1689	0.943918	0.604934	1.56037	0.118673	0.376457	Not DEG	chr13	131578857	131613767
ENSSSCG00000050058	440.023	599.37	519.696	-0.444981	0.273639	-1.62616	0.103916	0.349224	Not DEG	chr2	85891611	85898298
SBSPON	0	1.24138	0.620689	-2.87725	3.98194	-0.722574	0.469942	NA	Not DEG	chr4	62756342	62791609
ZPBP	152.888	176.681	164.784	-0.207891	0.45818	-0.453732	0.650022	0.872159	Not DEG	chr9	136105129	136186744
SLC17A8	133.426	165.348	149.387	-0.307834	0.440146	-0.699391	0.484308	0.776684	Not DEG	chr5	83741715	83800808
SLC17A9	1475.14	1366.83	1420.99	0.109999	0.159065	0.691534	0.48923	0.780895	Not DEG	chr17	62186112	62200084
RAB33B	1409.25	1767.46	1588.36	-0.326911	0.446073	-0.732864	0.463641	0.761522	Not DEG	chr8	87545116	87570545
SLC17A5	2934.99	3266.26	3100.62	-0.154334	0.171998	-0.897302	0.369558	0.686399	Not DEG	chr1	92286841	92342776
ENSSSCG00000057886	136.709	124.115	130.412	0.139141	0.594986	0.233856	0.815097	0.939189	Not DEG	chr4	108974439	108982290
SLC17A1	14.0638	10.6522	12.358	0.397325	1.13485	0.350114	0.726253	0.904473	Not DEG	chr7	20523022	20574460
SLC17A2	40.6267	15.4635	28.0451	1.39961	1.34601	1.03983	0.29842	0.620101	Not DEG	chr7	20644244	20663423
MAP3K20	7560.01	9558.94	8559.47	-0.338556	0.251916	-1.34392	0.178973	0.472327	Not DEG	chr15	79173033	79380993
ENSSSCG00000035447	17.2095	16.3987	16.8041	0.0716344	0.813984	0.0880046	0.929873	0.975333	Not DEG	chr6	13351189	13352019
ITCH	14084.5	16557.6	15321	-0.233418	0.174338	-1.33888	0.18061	0.474077	Not DEG	chr17	37810235	37918209
CHMP4A	2969.35	3088.46	3028.9	-0.0565195	0.132111	-0.427818	0.668784	0.879864	Not DEG	chr7	75089423	75097761
CHMP4B	10103.5	11189.7	10646.6	-0.147391	0.169759	-0.868234	0.385266	0.698891	Not DEG	chr17	37285442	37334101
CHMP4C	64.3923	29.4949	46.9436	1.12629	0.583911	1.92887	0.0537473	0.230466	Not DEG	chr4	54859930	54895192
COBLL1	387.477	433.006	410.241	-0.159607	0.562334	-0.28383	0.776541	0.924333	Not DEG	chr15	71343751	71498205
TMEM255B	1.22177	17.7668	9.49431	-3.85806	2.48332	-1.55359	0.120282	0.379425	Not DEG	chr11	78816867	78837980
TMEM255A	140.71	175.941	158.326	-0.320769	0.489454	-0.655361	0.512235	0.796293	Not DEG	chrX	98413949	98464660
ST7	2593.36	1758.24	2175.8	0.560575	0.217858	2.57312	0.0100785	0.0720422	Not DEG	chr18	29027811	29285505
ENSSSCG00000059484	935.849	1038.86	987.354	-0.149891	0.249959	-0.599664	0.54873	0.81839	Not DEG	chr5	89686021	89690012
ENSSSCG00000047263	0.584892	0	0.292446	1.58503	4.0443	0.391918	0.695119	NA	Not DEG	chr1	201254261	201257287
ZNF304	684.997	1151.71	918.353	-0.749718	0.237049	-3.16271	0.00156306	0.0174819	Not DEG	chr6	61740708	61748689
ZNF300	711.112	588.832	649.972	0.273081	0.260908	1.04666	0.295258	0.616937	Not DEG	chr2	151842009	151856042
PPP3CA	5779.54	5231.99	5505.77	0.14372	0.252191	0.569888	0.568754	0.829323	Not DEG	chr8	119428779	119753105
PPP3CB	7964.32	7909.17	7936.75	0.0101116	0.166329	0.060793	0.951524	0.983301	Not DEG	chr14	76248841	76305328
PPP3CC	1444.15	1324.22	1384.18	0.125603	0.267071	0.470298	0.638142	0.868122	Not DEG	chr14	6711442	6794667
LIF	33.1376	66.435	49.7863	-1.0012	0.919288	-1.0891	0.27611	0.597125	Not DEG	chr14	47221560	47238749
RPL12	20671.9	18122.4	19397.1	0.189937	0.178703	1.06286	0.287844	0.609445	Not DEG	chr1	267961404	267964881
ENSSSCG00000046579	200.161	58.4677	129.314	1.78048	0.533047	3.3402	0.000837183	0.0108447	Up	chr11	9578053	9690651
IFT88	2196.22	2182.08	2189.15	0.00912034	0.252622	0.0361027	0.9712	0.99015	Not DEG	chr11	943469	1025613
TSSK2	57.8735	55.4592	56.6664	0.0617404	0.58867	0.104881	0.91647	0.972194	Not DEG	chr14	50943017	50944093
ADRA2A	3.82173	4.04306	3.93239	-0.0885855	2.32806	-0.0380512	0.969647	0.989551	Not DEG	chr14	121469527	121470924
ADRA2B	2.74899	3.35372	3.05135	-0.284305	3.78575	-0.0750987	0.940136	NA	Not DEG	chr3	45760541	45764175
ADRA2C	18.5946	25.6849	22.1397	-0.467202	1.40763	-0.331907	0.73996	0.910506	Not DEG	chr8	2320226	2321608
TEX26	12.3354	24.456	18.3957	-0.986674	0.760789	-1.29691	0.194663	0.495257	Not DEG	chr11	7566491	7593532
TEX28	5.57641	0	2.7882	4.82701	3.73108	1.29373	0.195759	NA	Not DEG	chrX	124828225	124834315
ENSSSCG00000056043	1397.02	1613.55	1505.28	-0.207916	0.302829	-0.686579	0.492348	0.782857	Not DEG	chr18	14248967	14255676
SYT8	6.72626	14.3813	10.5538	-1.09524	2.62655	-0.41699	0.676686	0.882747	Not DEG	chr2	1247878	1250437
SYT9	11.5164	1.86318	6.68977	2.64001	2.02158	1.30591	0.191582	0.491574	Not DEG	chr9	2191765	2391921
MTCH1	11064.8	13410	12237.4	-0.27737	0.228007	-1.2165	0.223795	0.535704	Not DEG	chr7	32617426	32635575
SYT2	7.79861	4.53281	6.16571	0.782631	1.78113	0.439401	0.660371	0.87655	Not DEG	chr10	24638704	24669846
TIAL1	10090.7	10690.3	10390.5	-0.0832845	0.11449	-0.727439	0.466957	0.76373	Not DEG	chr14	129441211	129467112
FUBP3	3688.36	3479.88	3584.12	0.0841128	0.124572	0.675214	0.49954	0.787458	Not DEG	chr1	270652450	270702918
FUBP1	11769.4	11485.4	11627.4	0.0352914	0.135275	0.260886	0.79418	0.93061	Not DEG	chr6	135281521	135318714
MARCO	667.215	45.4886	356.352	3.8736	0.42321	9.1529	5.54243e-20	1.58198e-17	Up	chr15	24503108	24541283
SAP30	1239.79	1478.56	1359.18	-0.254349	0.377176	-0.674351	0.500088	0.787722	Not DEG	chr14	16673318	16681928
NBL1	215.228	409.074	312.151	-0.928219	0.323001	-2.87373	0.00405654	0.0356625	Not DEG	chr6	78059392	78071604
ENSSSCG00000057311	0.610886	1.36596	0.988423	-1.16222	3.9334	-0.295475	0.767631	NA	Not DEG	chr2	31121581	31124401
ENSSSCG00000057314	3337.24	3377.03	3357.14	-0.0171395	0.15043	-0.113937	0.909288	0.969958	Not DEG	chr1	219790490	219802079
DRC7	23.2603	74.5027	48.8815	-1.67842	0.75318	-2.22845	0.0258507	0.1411	Down	chr6	19603399	19629172
DRC3	671.353	866.764	769.058	-0.369302	0.252109	-1.46485	0.142961	0.415871	Not DEG	chr12	60633177	60651849
DRC1	56.1579	53.1338	54.6458	0.0825655	0.865395	0.0954078	0.923991	0.973608	Not DEG	chr3	112581779	112621623
C1orf53	110.334	109.396	109.865	0.0121475	0.499875	0.024301	0.980613	0.993819	Not DEG	chr10	20732774	20737947
C1orf52	257.144	271.124	264.134	-0.0758493	0.244665	-0.310013	0.756551	0.915868	Not DEG	chr4	130659924	130662089
C1orf56	346.159	322.391	334.275	0.103748	0.270082	0.384136	0.700878	0.893985	Not DEG	chr4	98180367	98183464
C1orf54	3957.32	10095.5	7026.41	-1.35114	0.3498	-3.86261	0.000112181	0.00209848	Down	chr4	98805588	98814563
ENSSSCG00000054588	43.1288	48.4466	45.7877	-0.166603	0.818551	-0.203534	0.838718	0.948439	Not DEG	chr13	21940926	21942408
ENSSSCG00000055815	1.22177	16.1379	8.67984	-3.72319	3.30912	-1.12513	0.260534	0.579333	Not DEG	chr16	28495515	28499215
ENSSSCG00000054586	56.0345	20.1948	38.1146	1.47736	0.653069	2.26218	0.0236864	0.132751	Up	chrX	106919204	106922552
ENSSSCG00000054584	1.16978	0.931033	1.05041	0.315756	3.90028	0.0809573	0.935476	NA	Not DEG	chr2	122208650	122372324
SMPD4	3245.46	3207.61	3226.53	0.0167779	0.117981	0.142209	0.886915	0.96272	Not DEG	chr14	50663608	50689352
SMPD1	6205.06	9883	8044.03	-0.671562	0.530434	-1.26606	0.205491	0.511411	Not DEG	chr9	3324442	3328457
SMPD3	666.474	585.612	626.043	0.18728	0.40238	0.46543	0.641623	0.868796	Not DEG	chr6	28938290	29025357
SMPD2	3887.74	5145.66	4516.7	-0.404462	0.17722	-2.28226	0.0224741	0.128099	Not DEG	chr1	75508350	75512153
BRIP1	609.032	617.068	613.05	-0.0182459	0.228416	-0.0798801	0.936333	0.977117	Not DEG	chr12	36498205	36635973
PDE11A	27.7908	81.865	54.8279	-1.55989	0.776626	-2.00854	0.0445857	0.204862	Down	chr15	83365723	83757934
ENSSSCG00000059753	1.32597	0	0.662987	2.7482	3.96878	0.692456	0.488651	NA	Not DEG	chr9	4757248	4758204
ENSSSCG00000034749	3513.9	3849.93	3681.91	-0.131764	0.380776	-0.346041	0.729312	0.905966	Not DEG	chr1	261228701	261231274
ENSSSCG00000031991	1032.41	1082.59	1057.5	-0.0682465	0.154122	-0.442807	0.657905	0.875603	Not DEG	chr10	679328	714793
ENSSSCG00000034740	44.752	107.3	76.0261	-1.25985	0.643039	-1.95922	0.0500873	0.220472	Not DEG	chr14	14950487	14954836
TTC28	1388.89	1902.6	1645.75	-0.453904	0.204094	-2.22399	0.0261491	0.142014	Not DEG	chr14	45320600	45925098
TTC29	21.0315	22.0204	21.5259	-0.0648049	1.67	-0.0388054	0.969046	0.989472	Not DEG	chr8	81746489	81982760
TTC24	42.557	58.6368	50.5969	-0.463934	0.533865	-0.869009	0.384842	0.698602	Not DEG	chr4	93500564	93510815
TTC26	141.547	203.354	172.45	-0.523002	0.42129	-1.24143	0.214447	0.523932	Not DEG	chr18	10462669	10509565
TTC27	2369.68	2382.71	2376.2	-0.00768567	0.184826	-0.0415832	0.966831	0.988506	Not DEG	chr3	106821423	106999102
PATL2	97.6875	91.0827	94.3851	0.102972	0.41692	0.246983	0.804922	0.934924	Not DEG	chr1	126890892	126899991
TTC22	157.568	80.1824	118.875	0.977794	0.720845	1.35646	0.174954	0.467035	Not DEG	chr6	157556184	157579161
PATL1	17225.8	19778.7	18502.2	-0.199382	0.158198	-1.26033	0.207549	0.51514	Not DEG	chr2	11827773	11857691
ENSSSCG00000061291	11.4061	2.73053	7.06831	2.07989	1.99654	1.04174	0.29753	0.619106	Not DEG	chr9	2715341	2716285
ENSSSCG00000033286	108.493	134.099	121.296	-0.30377	0.769139	-0.394948	0.692881	0.89016	Not DEG	chr12	25314237	25321975
ENO1	61227.2	62574.3	61900.7	-0.031411	0.184	-0.170712	0.86445	0.954685	Not DEG	chr6	69385879	69401151
ENO2	42.362	131.722	87.042	-1.63876	0.382812	-4.28083	1.86194e-05	0.000432927	Down	chr5	63799930	63809410
ENO3	372.655	337.361	355.008	0.144051	0.420034	0.342951	0.731635	0.90735	Not DEG	chr12	51954613	51961496
ENO4	233.915	508.092	371.004	-1.1189	0.405086	-2.76214	0.00574243	0.0465553	Down	chr14	127036991	127066048
ENSSSCG00000022236	54192.1	19139.4	36665.8	1.50155	0.255863	5.86856	4.39599e-09	2.5446e-07	Up	chr9	6746752	6750799
OBSCN	3326.07	4392.06	3859.07	-0.401118	0.209056	-1.91871	0.0550214	0.234039	Not DEG	chr2	51285488	51534236
ENSSSCG00000047904	4.23132	2.4739	3.35261	0.768574	2.07626	0.370172	0.711254	0.898917	Not DEG	chrX	45701969	45776059
MCL1	44546.2	50565	47555.6	-0.18282	0.206883	-0.883685	0.376866	0.691499	Not DEG	chr4	98534812	98567006
SORBS1	246.978	223.862	235.42	0.143878	0.356445	0.403646	0.686473	0.887094	Not DEG	chr14	106895765	107137561
SORBS3	1578.36	642.418	1110.39	1.29654	0.423222	3.0635	0.00218762	0.0225927	Up	chr14	6808166	6828975
SORBS2	390.528	185.144	287.836	1.07631	0.370098	2.90819	0.0036353	0.0327612	Up	chr15	46585602	46795038
ODC1	12272.7	14750.8	13511.8	-0.265306	0.165611	-1.60198	0.109159	0.358575	Not DEG	chr3	126087242	126096051
IL18RAP	359.307	441.699	400.503	-0.297136	0.316743	-0.9381	0.348193	0.667366	Not DEG	chr3	51762486	51794471
EOMES	4578.73	558.06	2568.39	3.03715	0.550018	5.52191	3.35335e-08	1.60854e-06	Up	chr13	14209736	14215797
ENSSSCG00000041422	3.49024	26.4587	14.9745	-2.9298	1.75113	-1.67309	0.0943088	0.328885	Not DEG	chr8	97585583	97590770
ENSSSCG00000030735	21.0177	0	10.5089	6.74236	1.97334	3.41673	0.000633787	0.00867853	Up	chrX	20430755	20434002
ENSSSCG00000041425	365.905	491.147	428.526	-0.424249	0.223293	-1.89997	0.0574377	0.240243	Not DEG	chr18	15287312	15293700
ENSSSCG00000036577	66.6105	38.7825	52.6965	0.784066	0.876409	0.894635	0.370982	0.687366	Not DEG	chr7	74815190	74817822
ENSSSCG00000038107	2.33957	0	1.16978	3.57711	3.94179	0.907482	0.364152	NA	Not DEG	chr8	55982369	55989541
CFP	8209.99	7889.04	8049.52	0.0575962	0.177419	0.324635	0.745458	0.911771	Not DEG	chrX	42143697	42152868
ENSSSCG00000039858	5.57612	3.90075	4.73844	0.521076	2.98079	0.174812	0.861228	0.953612	Not DEG	chr17	47840050	47849306
FKBP14	491.742	264.701	378.222	0.892606	0.243923	3.65938	0.000252825	0.00400146	Not DEG	chr18	42903100	42913609
FKBP15	17382	15025	16203.5	0.210181	0.139395	1.50781	0.131603	0.39805	Not DEG	chr1	253794589	253868103
UBE2J1	10034.2	8124.27	9079.23	0.304576	0.320356	0.950743	0.341735	0.659933	Not DEG	chr1	57337082	57364389
FKBP10	9.73564	6.93444	8.33504	0.487136	1.12487	0.433061	0.664971	0.878158	Not DEG	chr12	20872158	20882644
FKBP11	2187.88	2121.88	2154.88	0.0442717	0.191069	0.231705	0.816767	0.939485	Not DEG	chr5	14961518	14963546
FBXO10	311.568	251.499	281.534	0.310219	0.380378	0.815554	0.414755	0.721943	Not DEG	chr1	238232867	238308625
FBXO11	8979.72	9085.79	9032.76	-0.0168664	0.118674	-0.142123	0.886983	0.96272	Not DEG	chr3	92696441	92792616
FBXO16	33.4839	51.2018	42.3429	-0.609306	0.694945	-0.876768	0.380612	0.694406	Not DEG	chr14	12220506	12277107
FBXO17	987.135	2535.68	1761.41	-1.36094	0.390369	-3.48629	0.000489774	0.00702009	Down	chr6	47732303	47759606
FBXO15	64.8746	114.31	89.5925	-0.817857	0.33727	-2.42493	0.0153114	0.0975672	Not DEG	chr1	149856489	149896536
MTARC1	187.415	44.8466	116.131	2.0647	0.452649	4.56137	5.08201e-06	0.000140221	Up	chr10	10190835	10216175
MTARC2	237.951	91.1993	164.575	1.38355	0.639447	2.16367	0.03049	0.158703	Up	chr10	10156728	10189924
SFTA2	84.2383	77.9103	81.0743	0.112956	0.807509	0.139882	0.888753	0.962913	Not DEG	chr7	23419557	23422005
CNGB3	0	7.41143	3.70572	-5.43809	3.91961	-1.3874	0.165318	0.451476	Not DEG	chr4	50112927	50263222
BCLAF1	30824	30862.7	30843.3	-0.00182343	0.125381	-0.0145431	0.988397	0.996034	Not DEG	chr1	27872183	27902974
BCLAF3	2329.84	2693.26	2511.55	-0.209365	0.124243	-1.68512	0.0919649	0.323656	Not DEG	chrX	16252420	16312439
PLA2G6	473.571	484.261	478.916	-0.0326627	0.246518	-0.132496	0.894592	0.965132	Not DEG	chr5	9713873	9777918
ENSSSCG00000025271	4847.61	3122.82	3985.22	0.634184	0.333216	1.90322	0.0570114	0.239106	Not DEG	chr3	8049944	8061833
PLA2G5	32.7474	0	16.3737	7.38146	2.52185	2.927	0.00342247	0.0312688	Up	chr6	78302062	78376220
PLA2G3	21.9474	7.02414	14.4858	1.64068	0.909317	1.8043	0.0711839	0.274953	Not DEG	chr14	47923954	47928810
GDPGP1	321.058	390.016	355.537	-0.281217	0.19096	-1.47265	0.140845	0.411887	Not DEG	chr7	55806636	55807790
CCDC77	1142.63	1103.88	1123.25	0.0497228	0.232927	0.21347	0.830961	0.945389	Not DEG	chr5	67725834	67760049
CCDC73	89.6351	116.865	103.25	-0.381699	0.368236	-1.03656	0.299941	0.621157	Not DEG	chr2	28081234	28259323
CCDC70	1.79372	1.11791	1.45582	0.690465	3.71852	0.185683	0.852694	NA	Not DEG	chr11	15977289	15977945
CCDC71	1025.42	1127.35	1076.39	-0.137485	0.207975	-0.661063	0.508572	0.793279	Not DEG	chr13	31767495	31771218
CCDC78	78.1127	97.7425	87.9276	-0.320727	0.456998	-0.701813	0.482796	0.775373	Not DEG	chr3	41053936	41057734
GHITM	4741.07	4171.98	4456.52	0.184423	0.10506	1.75541	0.0791893	0.294867	Not DEG	chr14	85385868	85401670
ENSSSCG00000043373	1.83266	0	0.916329	3.2227	3.95149	0.815565	0.414749	NA	Not DEG	chr9	120545852	120546179
FKBP1B	194.191	160.995	177.593	0.271036	0.42845	0.632597	0.526997	0.805229	Not DEG	chr3	114623532	114634628
ENSSSCG00000042421	0	2.91768	1.45884	-4.09954	3.93917	-1.04071	0.298009	NA	Not DEG	chr4	105208706	105210857
ENSSSCG00000033909	46495.6	48481.2	47488.4	-0.0603124	0.227082	-0.265598	0.790549	0.930041	Not DEG	chr18	6381401	6386988
ENSSSCG00000009672	0	1.49054	0.745272	-3.12198	3.97031	-0.786332	0.431673	NA	Not DEG	chr14	11615637	11747284
ENSSSCG00000009670	485.357	464.371	474.864	0.0640256	0.276601	0.231473	0.816948	0.939485	Not DEG	chr14	11503553	11532895
UNC50	2119.95	2087.18	2103.57	0.0226259	0.128108	0.176615	0.859811	0.953612	Not DEG	chr3	55667826	55676978
NKAIN4	28.5182	20.6062	24.5622	0.469176	0.853325	0.549821	0.582442	0.837909	Not DEG	chr17	62356422	62380859
NKAIN3	0.877338	2.04894	1.46314	-1.21792	3.60238	-0.338088	0.735297	NA	Not DEG	chr4	71069144	71608429
NKAIN2	22.7862	82.3213	52.5538	-1.8523	0.661052	-2.80205	0.00507788	0.0423925	Down	chr1	38014255	39040605
NKAIN1	34.4206	8.3267	21.3737	2.03459	1.08706	1.87164	0.0612567	0.249471	Not DEG	chr6	87772925	87825609
MAP1A	62.6012	94.3159	78.4585	-0.590321	0.552003	-1.06942	0.284883	0.606195	Not DEG	chr1	127916644	127936955
MAP1B	133.757	257.081	195.419	-0.941152	0.55018	-1.71063	0.0871503	0.313442	Not DEG	chr16	48403568	48498885
IGSF9B	221.962	416.235	319.098	-0.907291	0.920297	-0.985867	0.324199	0.64524	Not DEG	chr9	60478029	60521465
RMI2	1445.32	1364.87	1405.09	0.0823167	0.231938	0.354908	0.722659	0.903187	Not DEG	chr3	31808015	31814843
UNC5B	65.8568	65.3758	65.6163	0.0128074	0.681883	0.0187824	0.985015	0.995101	Not DEG	chr14	74120050	74205263
UNC5C	145.529	110.442	127.986	0.400814	0.53114	0.75463	0.450471	0.752652	Not DEG	chr8	124142030	124530603
VGF	81.83	66.1103	73.9702	0.310586	0.530162	0.585832	0.557988	0.822719	Not DEG	chr3	8888506	8891601
UNC5A	817.504	389.847	603.675	1.06721	0.326514	3.2685	0.00108118	0.0131707	Up	chr2	81060803	81126196
MAP1S	3568.68	3612.05	3590.37	-0.0176795	0.184457	-0.095846	0.923643	0.973509	Not DEG	chr2	59999168	60029865
CCP110	2779.47	3367.52	3073.5	-0.276731	0.153489	-1.80294	0.0713971	0.27552	Not DEG	chr3	26160196	26188057
ENSSSCG00000047283	1673.63	3006.52	2340.07	-0.844871	0.262531	-3.21818	0.00129007	0.0150403	Not DEG	chr15	56207208	56212676
ENSSSCG00000047284	3.23684	0	1.61842	4.04046	3.9322	1.02753	0.30417	NA	Not DEG	chr12	49342797	49343726
ENSSSCG00000047288	1073.44	1184.73	1129.08	-0.142056	0.284498	-0.499323	0.617552	0.856166	Not DEG	chr6	120810363	120816801
ENSSSCG00000043590	5.47204	9.34716	7.4096	-0.767167	1.31646	-0.582751	0.560061	0.82421	Not DEG	chr16	7658117	7660822
ENSSSCG00000043593	4.764	1.55172	3.15786	1.59814	3.03247	0.527009	0.598187	NA	Not DEG	chr5	24932280	24938942
ENSSSCG00000044749	2.74899	0	1.37449	3.80734	3.93665	0.967154	0.333467	NA	Not DEG	chr2	57195200	57196091
CEND1	75.1178	45.9304	60.5241	0.712607	0.639578	1.11418	0.265201	0.583983	Not DEG	chr2	487821	490699
BORCS7	1913.61	1610.63	1762.12	0.248703	0.17772	1.39941	0.161691	0.446504	Not DEG	chr14	113831363	113844301
BORCS6	1018.03	988.544	1003.29	0.0419578	0.186339	0.225169	0.821848	0.941622	Not DEG	chr12	53404339	53406207
BORCS5	1421.99	1258.45	1340.22	0.175779	0.257368	0.682989	0.494614	0.783978	Not DEG	chr5	59970260	60072942
ENSSSCG00000047137	161.76	146.736	154.248	0.141995	0.549862	0.258238	0.796224	0.931429	Not DEG	chr2	149575691	149586554
BORCS8	1598.26	1253.94	1426.1	0.350127	0.311214	1.12504	0.260573	0.579344	Not DEG	chr2	58684543	58698173
SDR42E2	17.7163	21.128	19.4222	-0.249077	1.07715	-0.231238	0.81713	0.939485	Not DEG	chr3	23990242	24023024
SDR42E1	623.656	809.83	716.743	-0.377178	0.24432	-1.54379	0.122639	0.383281	Not DEG	chr6	6387363	6399629
PPCDC	421.471	376.94	399.205	0.160938	0.346824	0.464033	0.642624	0.868886	Not DEG	chr7	58525143	58549430
EPB41L3	26126.1	23621.3	24873.7	0.145369	0.222753	0.652603	0.514012	0.797496	Not DEG	chr6	101420396	101671169
EPB41L2	48761.5	26117.6	37439.5	0.900695	0.201737	4.46471	8.01771e-06	0.000209029	Not DEG	chr1	32418217	32630638
EPB41L5	425.689	328.339	377.014	0.375616	0.402206	0.933891	0.35036	0.669384	Not DEG	chr15	31159223	31295893
ENSSSCG00000046428	0	1.5603	0.780151	-3.1836	3.96767	-0.802384	0.422331	NA	Not DEG	chr8	44007026	44009524
PCOLCE2	37.0601	12.6051	24.8326	1.55364	1.34722	1.15321	0.248822	0.563625	Not DEG	chr13	83507611	83592764
MAGEH1	63.9059	68.0468	65.9764	-0.0875951	0.584162	-0.14995	0.880804	0.961254	Not DEG	chrX	48080540	48081958
WNT3	118.555	165.212	141.883	-0.476408	0.52666	-0.904583	0.365686	0.684308	Not DEG	chr12	17628726	17681026
WNT2	60.7122	57.7314	59.2218	0.074045	1.12043	0.0660861	0.947309	0.981374	Not DEG	chr18	28946326	28993961
WNT1	23.1966	4.21249	13.7046	2.45539	1.07145	2.29164	0.0219264	0.126031	Up	chr5	15010786	15014998
LRRN2	2.98344	21.7983	12.3909	-2.87494	2.47441	-1.16187	0.245289	0.560955	Not DEG	chr9	65279485	65352945
LRRN1	2.63201	1.95038	2.2912	0.442027	3.80829	0.11607	0.907597	NA	Not DEG	chr13	60393650	60432802
ENSSSCG00000047199	16.1439	31.8136	23.9787	-0.977568	1.5726	-0.621625	0.534189	0.809491	Not DEG	chr10	55713602	55717762
DKK2	2.32045	13.6552	7.9878	-2.56346	3.41956	-0.749646	0.453468	0.754489	Not DEG	chr8	114862247	114974304
ENSSSCG00000015049	0	0.780151	0.390075	-2.17604	4.02823	-0.540199	0.58906	NA	Not DEG	chr9	41320889	41334430
RNF170	2906.4	2926.6	2916.5	-0.00986491	0.154265	-0.0639477	0.949012	0.982018	Not DEG	chr17	11780129	11816049
ENSSSCG00000013942	0	5.92228	2.96114	-5.1151	3.69986	-1.38251	0.166815	NA	Not DEG	chr2	56813239	56818351
ENSSSCG00000031292	1.16978	1.95038	1.56008	-0.724714	3.84804	-0.188333	0.850615	NA	Not DEG	chr12	39387676	39388373
PCNA	10018.1	10604.4	10311.2	-0.0820693	0.12624	-0.650104	0.515625	0.798072	Not DEG	chr17	14136886	14142744
ZBTB7A	7816.68	8017.2	7916.94	-0.0366237	0.107163	-0.341757	0.732534	0.907513	Not DEG	chr2	74681193	74694869
ZBTB7C	15.2787	31.3526	23.3156	-1.03361	1.36618	-0.756574	0.449305	0.752167	Not DEG	chr1	97610694	98015089
ZBTB7B	6162.17	10075.9	8119.02	-0.709445	0.14531	-4.88229	1.04863e-06	3.50709e-05	Not DEG	chr4	94780408	94796657
ENSSSCG00000050527	971.022	597.161	784.091	0.701882	0.23217	3.02313	0.00250172	0.0248729	Not DEG	chr7	54175661	54182199
ENSSSCG00000050522	73.8092	89.5597	81.6844	-0.277776	0.582237	-0.477084	0.633302	0.865567	Not DEG	chr11	52175808	52356741
PCNP	6523.27	7028.54	6775.91	-0.107499	0.120255	-0.893929	0.37136	0.687834	Not DEG	chr13	157470050	157491205
STIMATE	7303.41	10025	8664.21	-0.456971	0.193393	-2.36291	0.018132	0.110139	Not DEG	chr13	34949577	35017827
PACRG	27.7763	44.4668	36.1215	-0.674664	1.01786	-0.662827	0.507442	0.793276	Not DEG	chr1	4967224	5465064
DNPH1	104.934	66.9536	85.9436	0.652531	0.595322	1.0961	0.273036	0.59351	Not DEG	chr7	38263822	38266887
ILF3	23558.2	21956.9	22757.5	0.101538	0.119144	0.852235	0.394084	0.705914	Not DEG	chr2	69413982	69443214
OR51F2	34.6345	8.70791	21.6712	1.9845	0.743456	2.6693	0.00760104	0.0581494	Up	chr9	5315575	5316573
BOC	100.968	34.8522	67.9099	1.53978	0.677733	2.27196	0.0230891	0.130413	Up	chr13	146628134	146703098
DENND2B	158.606	102.863	130.734	0.621664	0.496027	1.25329	0.210101	0.518982	Not DEG	chr9	665282	703382
DENND2C	6.26527	15.8614	11.0633	-1.33952	1.29049	-1.038	0.29927	0.620621	Not DEG	chr4	105895118	105990475
DENND2A	78.009	77.9892	77.9991	0.00144247	0.445605	0.00323711	0.997417	0.999237	Not DEG	chr18	9186903	9310665
DENND2D	23199.2	32146.5	27672.9	-0.470586	0.237483	-1.98156	0.0475285	0.213306	Not DEG	chr4	109121966	109142718
PPT1	16868	33576	25222	-0.99312	0.316495	-3.13787	0.0017018	0.0186085	Not DEG	chr6	95840908	95860858
RABAC1	3153.23	2950.52	3051.88	0.0958602	0.189977	0.504587	0.613849	0.854948	Not DEG	chr6	49933434	49936372
INPP4B	4558.35	4694.56	4626.46	-0.0423957	0.40675	-0.10423	0.916986	0.97225	Not DEG	chr8	85084133	85514516
INPP4A	8882.07	11498.8	10190.4	-0.372452	0.251991	-1.47804	0.139398	0.409529	Not DEG	chr3	55711031	55834367
ENSSSCG00000048472	0.610886	3.03229	1.82159	-2.31112	3.38778	-0.682193	0.495117	NA	Not DEG	chr14	77833387	77834127
SAFB	15417.2	16711.8	16064.5	-0.116304	0.106831	-1.08867	0.276298	0.597417	Not DEG	chr2	73300632	73334494
ENSSSCG00000013052	26446.6	37608.5	32027.6	-0.507998	0.166434	-3.05224	0.00227138	0.0231972	Not DEG	chr2	8290544	8354898
ENSSSCG00000028572	2164.89	2238.78	2201.83	-0.0487309	0.157329	-0.309739	0.75676	0.915868	Not DEG	chr6	68487724	68546233
ENSSSCG00000047190	21.0445	2.85539	11.9499	2.8452	1.40986	2.01807	0.0435843	0.201886	Up	chr7	47342695	47343570
PPP1R27	31.2494	25.5679	28.4086	0.285118	0.805949	0.353767	0.723513	0.903466	Not DEG	chr12	1136302	1137495
PPP1R21	3058.67	2548.79	2803.73	0.263094	0.17296	1.52112	0.128229	0.393057	Not DEG	chr3	92156008	92227708
NGLY1	3555.04	3766.59	3660.82	-0.0836515	0.210969	-0.396511	0.691728	0.889442	Not DEG	chr13	12616567	12685823
MACO1	4806.96	5334.87	5070.92	-0.150309	0.144863	-1.03759	0.29946	0.620771	Not DEG	chr6	82933826	82997142
ENSSSCG00000060574	56.8861	75.4002	66.1432	-0.406592	0.551773	-0.736883	0.461193	0.759858	Not DEG	chr9	108496658	108499108
LMX1A	0	1.86318	0.93159	-3.44469	3.95766	-0.870385	0.38409	NA	Not DEG	chr4	85406223	85571443
ZCCHC24	559.401	674.206	616.804	-0.268339	0.237087	-1.13182	0.257712	0.5753	Not DEG	chr14	81697991	81763941
KCP	39.768	54.9046	47.3363	-0.461919	0.690317	-0.66914	0.503406	0.790705	Not DEG	chr18	19711112	19741637
ENSSSCG00000010089	60.5382	89.5159	75.0271	-0.564475	0.585459	-0.964157	0.334967	0.65556	Not DEG	chr14	50324929	50329782
ENSSSCG00000010086	25.9195	9.7101	17.8148	1.40222	0.957828	1.46396	0.143205	0.41636	Not DEG	chr14	50256517	50258933
ENSSSCG00000010084	77.6607	92.3878	85.0242	-0.253236	0.64781	-0.390911	0.695863	0.892106	Not DEG	chr14	50234156	50242671
CNR1	4.51677	0.745272	2.63102	2.62094	2.414	1.08573	0.2776	NA	Not DEG	chr1	56467835	56492602
GBX1	170.193	243.937	207.065	-0.5206	0.429781	-1.21131	0.225775	0.538575	Not DEG	chr18	6058730	6080906
CNR2	346.955	601.22	474.088	-0.792559	0.310839	-2.54975	0.0107802	0.0755891	Not DEG	chr6	81659169	81692550
GNL3L	5487.52	6732.8	6110.16	-0.295094	0.131411	-2.24558	0.0247312	0.136703	Not DEG	chrX	47256505	47284520
ENSSSCG00000047196	958.658	1239.29	1098.97	-0.369846	0.199925	-1.84992	0.064325	0.257098	Not DEG	chr15	54500660	54505076
OTULIN	3910.76	4152.23	4031.5	-0.0862235	0.13695	-0.629597	0.528958	0.806716	Not DEG	chr16	4063071	4093198
TGS1	4906.37	5024.58	4965.48	-0.0341524	0.133407	-0.256001	0.79795	0.93186	Not DEG	chr4	75937129	75969157
ANKS1B	78.8733	140.38	109.627	-0.831759	0.338594	-2.45651	0.0140294	0.0914757	Not DEG	chr5	84080669	85148976
ANKS1A	4916.61	6557.21	5736.91	-0.415516	0.220391	-1.88536	0.0593813	0.244943	Not DEG	chr7	30812920	30995360
BMT2	2294.81	1973.13	2133.97	0.218165	0.182158	1.19767	0.231045	0.54502	Not DEG	chr18	32798290	32900764
COCH	196.629	121.546	159.087	0.69538	0.336084	2.06907	0.0385396	0.185958	Not DEG	chr7	68576153	68594077
ENSSSCG00000032501	189.384	223.27	206.327	-0.237265	0.365124	-0.649819	0.515809	0.798122	Not DEG	chr3	41095244	41096700
ADAM10	15006.6	13347.4	14177	0.169006	0.207102	0.816052	0.414471	0.721943	Not DEG	chr1	113289209	113412798
ADAM11	13.2838	2.48275	7.88325	2.39291	1.95219	1.22576	0.220289	0.531306	Not DEG	chr12	18575719	18597356
ADAM12	71.2086	127.032	99.1204	-0.833144	0.634332	-1.31342	0.189042	0.487398	Not DEG	chr14	135302813	135682159
ADAM15	1730.18	2224.3	1977.24	-0.362465	0.240162	-1.50925	0.131235	0.397475	Not DEG	chr4	94736646	94748098
ADAM17	13238	14421.6	13829.8	-0.123579	0.204254	-0.605025	0.545162	0.816631	Not DEG	chr3	126795426	126853995
ADAM18	1.52721	0	0.763607	2.95985	3.96037	0.747367	0.454842	NA	Not DEG	chr17	9166119	9233952
ADAM19	2953.67	5835.39	4394.53	-0.982277	0.385381	-2.54885	0.010808	0.0757522	Not DEG	chr16	65715517	65814758
MEPE	0	1.11791	0.558954	-2.70567	3.99132	-0.677889	0.497842	NA	Not DEG	chr8	131186888	131200330
OPALIN	16.2994	43.51	29.9047	-1.41515	0.825623	-1.71404	0.0865215	0.312402	Not DEG	chr14	107793682	107809518
NEPRO	3079.1	3484.78	3281.94	-0.178683	0.142812	-1.25117	0.210872	0.5197	Not DEG	chr13	146902041	146915162
U2AF1L4	1157.28	1116.86	1137.07	0.051176	0.200912	0.254718	0.798941	0.932034	Not DEG	chr6	45168927	45172305
NDEL1	5963.77	8099.29	7031.53	-0.441507	0.21558	-2.048	0.0405598	0.192563	Not DEG	chr12	53557175	53640457
SHANK2	80.1776	48.6031	64.3904	0.722666	0.657287	1.09947	0.271564	0.591856	Not DEG	chr2	2864331	3015314
SHANK1	5.63446	0	2.81723	4.84316	3.72675	1.29957	0.19375	NA	Not DEG	chr6	55451094	55499031
PLAC8L1	22.7078	58.4957	40.6017	-1.36704	0.622919	-2.19458	0.0281939	0.14984	Down	chr2	147437993	147463218
PCSK9	33.5923	22.3658	27.9791	0.588843	1.38545	0.425018	0.670824	0.880719	Not DEG	chr6	157388372	157409551
PCSK1	16.5203	38.8861	27.7032	-1.2355	0.855789	-1.4437	0.148825	0.426188	Not DEG	chr2	103004794	103050839
PCSK6	64.8557	88.2967	76.5762	-0.442944	0.751945	-0.589064	0.555818	0.821753	Not DEG	chr1	145508534	145695666
PCSK7	3456.86	3181.63	3319.25	0.119437	0.146007	0.818023	0.413344	0.721222	Not DEG	chr9	44567577	44596484
PCSK4	0	1.5603	0.780151	-3.1836	3.96767	-0.802384	0.422331	NA	Not DEG	chr2	76989544	76997766
PCSK5	49.8404	100.808	75.324	-1.01414	0.731402	-1.38657	0.165573	0.451792	Not DEG	chr1	228854595	229308906
ENSSSCG00000057929	1.22177	0	0.610886	2.63819	3.97365	0.663921	0.506741	NA	Not DEG	chrX	34742233	34742481
TC2N	256.96	289.192	273.076	-0.169983	0.334949	-0.507488	0.611813	0.854173	Not DEG	chr7	113337035	113389588
ENSSSCG00000049466	3.66532	9.62068	6.643	-1.39395	3.56065	-0.391489	0.695436	0.891969	Not DEG	chr2	111659376	111663673
ENSSSCG00000049462	19.588	40.7971	30.1926	-1.05518	0.771505	-1.36768	0.171411	0.461163	Not DEG	chr1	99730475	99734961
ENSSSCG00000049460	0	7.80151	3.90075	-5.51218	3.91897	-1.40654	0.159565	0.442707	Not DEG	chr1	187195593	187200313
SETBP1	1324.59	749.432	1037.01	0.822197	0.528241	1.55648	0.119594	0.377983	Not DEG	chr1	94295851	94663017
SAMSN1	3558.29	6024.06	4791.18	-0.759457	0.241252	-3.14798	0.001644	0.018084	Not DEG	chr13	179428779	179556447
DPYSL3	302.896	53.6713	178.284	2.49393	1.15156	2.1657	0.030334	0.158117	Up	chr2	148662051	148776619
FAM151B	1949.21	2260.95	2105.08	-0.214317	0.319158	-0.671507	0.501897	0.789295	Not DEG	chr2	89118920	89144264
FAM151A	1.65747	0	0.828733	3.07139	3.95641	0.776308	0.437567	NA	Not DEG	chr6	157741281	157753796
PAXIP1	2335.85	2619.23	2477.54	-0.165123	0.140846	-1.17237	0.24105	0.556488	Not DEG	chr18	3066848	3111240
USE1	843.453	618.224	730.838	0.447692	0.23913	1.87217	0.0611825	0.249471	Not DEG	chr2	60450425	60454800
CNRIP1	128.962	219.892	174.427	-0.77167	0.373005	-2.06879	0.0385656	0.186029	Not DEG	chr3	73939481	73943131
ENSSSCG00000025928	16731.1	15493.6	16112.4	0.11091	0.10457	1.06063	0.28886	0.610582	Not DEG	chr6	53974309	53978544
DTX1	64.5537	168.092	116.323	-1.37891	0.604483	-2.28115	0.0225396	0.12836	Down	chr14	38560924	38599787
CDC34	4352.47	4281.1	4316.78	0.0238246	0.167829	0.141957	0.887114	0.96272	Not DEG	chr2	77761593	77768395
CDC37	11008.7	10045.2	10526.9	0.132058	0.122043	1.08206	0.279224	0.600608	Not DEG	chr2	69201579	69225994
ENSSSCG00000031075	47.008	52.4172	49.7126	-0.160047	0.526808	-0.303806	0.761276	0.917639	Not DEG	chr1	201496804	201501095
ENSSSCG00000060771	0	4.03448	2.01724	-4.56754	3.93022	-1.16216	0.245172	NA	Not DEG	chr2	40352862	40376518
PGLS	3382.34	3588.85	3485.59	-0.0856044	0.314234	-0.272422	0.785297	0.927355	Not DEG	chr2	60187747	60197648
WDR7	14912.4	14057.1	14484.8	0.0852277	0.163043	0.522733	0.60116	0.849454	Not DEG	chr1	106036029	106411724
CCNA2	1800.19	1312.32	1556.25	0.455933	0.282957	1.61132	0.10711	0.355126	Not DEG	chr8	102260215	102266309
WDR1	53536.2	54530	54033.1	-0.0265537	0.164193	-0.161723	0.871524	0.957221	Not DEG	chr8	6413347	6452346
VPS25	5590.91	5205.89	5398.4	0.102743	0.193701	0.530419	0.595821	0.846026	Not DEG	chr12	20082865	20088566
DYNC1I1	517.167	4289.7	2403.43	-3.05216	1.03451	-2.95035	0.00317411	0.0297382	Down	chr9	75414755	75760519
VPS28	2928.39	2967.81	2948.1	-0.0194756	0.154967	-0.125676	0.899989	0.966965	Not DEG	chr4	362912	370588
DYNC1I2	8855.18	8715.05	8785.12	0.0229657	0.113547	0.202257	0.839716	0.948598	Not DEG	chr15	77803350	77860041
SKA1	409.862	368.974	389.418	0.1513	0.47441	0.318922	0.749785	0.913664	Not DEG	chr1	99976485	99993462
SKA3	3447.34	3373.78	3410.56	0.0311573	0.17284	0.180267	0.856943	0.95313	Not DEG	chr11	1302886	1320981
SKA2	1175.52	1168.82	1172.17	0.00839459	0.302408	0.0277592	0.977854	0.993091	Not DEG	chr12	35396567	35433299
GRID2IP	0	4.16875	2.08438	-4.60766	3.92958	-1.17256	0.240974	NA	Not DEG	chr3	4666678	4700037
PCDH20	1.52721	0	0.763607	2.95985	3.96037	0.747367	0.454842	NA	Not DEG	chr11	34384511	34389730
ENSSSCG00000043920	6.38853	5.72047	6.0545	0.16494	1.17103	0.140851	0.887988	0.962903	Not DEG	chr18	193314	196233
C6orf89	8905.32	10738.9	9822.1	-0.270073	0.196718	-1.3729	0.169784	0.458603	Not DEG	chr7	32544346	32584310
PPP1R13L	1151.49	2942.91	2047.2	-1.35385	0.390663	-3.46553	0.000529181	0.00743683	Down	chr6	51763227	51781058
WNT10B	100.367	128.451	114.409	-0.353762	0.543027	-0.651463	0.514748	0.797908	Not DEG	chr5	14997381	15003567
ENSSSCG00000003302	59.8119	193.475	126.644	-1.69234	0.532109	-3.18044	0.00147054	0.0167318	Down	chr6	59424138	59426774
ENSSSCG00000008137	14323.6	13584	13953.8	0.0764523	0.175807	0.434864	0.663661	0.877583	Not DEG	chr3	47606230	47672884
DMC1	597.64	54.0401	325.84	3.46741	1.62588	2.13263	NA	NA	Not DEG	chr5	9431177	9470113
HOGA1	869.697	539.56	704.629	0.687624	0.178668	3.84861	0.00011879	0.00220047	Not DEG	chr14	108958973	108986707
TM4SF19	642	628.805	635.403	0.0295669	0.360821	0.0819433	0.934692	0.976416	Not DEG	chr13	133759539	133767956
TMEM35B	1124.35	1184.24	1154.3	-0.0755189	0.197989	-0.38143	0.702884	0.895114	Not DEG	chr6	91234815	91237971
TMEM35A	9.41091	0	4.70545	5.58141	2.29314	2.43396	0.0149345	0.0957927	Up	chrX	82761589	82774951
LAMB1	26876.9	47707.2	37292	-0.827847	0.250046	-3.31077	0.00093038	0.0117756	Not DEG	chr9	107671152	107772269
LAMB3	664.887	88.5911	376.739	2.90444	0.36503	7.9567	1.76685e-15	2.95457e-13	Up	chr9	133311834	133351197
LAMB2	501.413	1738.25	1119.83	-1.79367	0.311787	-5.75288	8.77376e-09	4.71589e-07	Down	chr13	31738286	31750833
CYSLTR2	5547.42	11817.8	8682.63	-1.09109	0.213351	-5.11407	3.15292e-07	1.20825e-05	Down	chr11	18987174	19011015
CYSLTR1	372.238	155.822	264.03	1.25873	0.497548	2.52986	0.0114107	0.0784157	Up	chrX	62380780	62456689
MPHOSPH9	4655.02	6307.54	5481.28	-0.438219	0.310842	-1.40978	0.158604	0.442127	Not DEG	chr14	29659034	29724461
MPHOSPH8	9097	9406.89	9251.95	-0.0483275	0.1019	-0.474264	0.635312	0.866626	Not DEG	chr11	447052	480121
ASTN2	1.22177	0	0.610886	2.63819	3.97365	0.663921	0.506741	NA	Not DEG	chr1	256825486	257740977
ASTN1	2.697	34.5228	18.6099	-3.67256	1.84664	-1.98878	0.0467256	0.211062	Down	chr9	118646910	118968970
MLF2	8579.16	7889.57	8234.36	0.120769	0.164602	0.733704	0.463129	0.761305	Not DEG	chr5	63951722	63957141
FAM91A1	13787.2	16620.6	15203.9	-0.269665	0.265535	-1.01555	0.309843	0.630851	Not DEG	chr4	15640290	15681826
MGA	20527.8	23151.5	21839.6	-0.173555	0.124623	-1.39263	0.16373	0.44981	Not DEG	chr1	129594795	129697408
ENSSSCG00000023516	1.32597	0	0.662987	2.7482	3.96878	0.692456	0.488651	NA	Not DEG	chr7	21732420	21734078
MGP	20.823	15.9588	18.3909	0.384553	1.35274	0.284276	0.776199	0.924152	Not DEG	chr5	57665248	57669764
ENSSSCG00000047713	1388.15	1377.75	1382.95	0.0112182	0.364834	0.0307488	0.97547	0.991765	Not DEG	chr4	117676454	117684766
SAMD4A	5076.75	7094.85	6085.8	-0.482921	0.337833	-1.42947	0.15287	0.433054	Not DEG	chr1	183915512	184140115
SESN3	46143.5	52557.4	49350.5	-0.187771	0.271221	-0.692317	0.488738	0.780624	Not DEG	chr9	27207236	27298628
ADSL	2514.46	2366.25	2440.36	0.0877567	0.15481	0.566867	0.570804	0.830587	Not DEG	chr5	8025508	8047603
SAMD4B	4425.16	5335.19	4880.17	-0.269773	0.164065	-1.64431	0.100113	0.340916	Not DEG	chr6	48002712	48046555
WRAP73	663.252	902.113	782.683	-0.44438	0.228132	-1.9479	0.0514265	0.223985	Not DEG	chr6	65155209	65167079
GAS2L1	1216.73	2439.8	1828.26	-1.00349	0.318722	-3.14847	0.00164129	0.0180661	Down	chr14	46449787	46455276
GAS2L3	1838.57	1134.32	1486.44	0.696363	0.223266	3.11899	0.00181471	0.0196347	Not DEG	chr5	83560962	83600329
GAS2L2	132.055	104.976	118.516	0.328704	0.432961	0.759202	0.447732	0.750831	Not DEG	chr12	39773707	39783553
FAM53C	7871	10187.5	9029.26	-0.372251	0.218768	-1.70158	0.0888347	0.316884	Not DEG	chr2	140330836	140343187
ENSSSCG00000041656	1185.81	1022.82	1104.32	0.214031	0.275873	0.775833	0.437848	0.741997	Not DEG	chr16	33205755	33212805
ENSSSCG00000041659	77.3738	96.1118	86.7428	-0.31169	0.526442	-0.592069	0.553805	0.82074	Not DEG	chr13	17815897	17820772
XRRA1	3397.7	3758.24	3577.97	-0.145567	0.141899	-1.02585	0.304962	0.626072	Not DEG	chr9	9155210	9280639
TCIM	283.816	30.6397	157.228	3.22102	0.514369	6.26207	3.79894e-10	2.82024e-08	Up	chr17	9441766	9442086
ENSSSCG00000046391	23.644	40.4026	32.0233	-0.776871	0.596734	-1.30187	0.19296	0.49297	Not DEG	chr5	81684230	81688414
ZW10	2817.1	2386.67	2601.89	0.239501	0.140134	1.70909	0.0874342	0.314122	Not DEG	chr9	41348896	41400208
RSRC1	2368.49	2337.58	2353.04	0.0187554	0.221841	0.0845444	0.932624	0.975776	Not DEG	chr13	97893851	98333700
RSRC2	11938.6	11982.2	11960.4	-0.0051955	0.14406	-0.0360647	0.971231	0.99015	Not DEG	chr14	30242142	30261600
CPN1	1.22177	1.86318	1.54248	-0.604037	3.84742	-0.156998	0.875247	NA	Not DEG	chr14	111182793	111227198
ENSSSCG00000027907	13025.7	11448.7	12237.2	0.186128	0.172088	1.08159	0.279436	0.600778	Not DEG	chr2	77735595	77743344
CDADC1	8147.75	11315.3	9731.52	-0.473747	0.122395	-3.87065	0.000108547	0.00204204	Not DEG	chr11	18458301	18518146
ENSSSCG00000000744	24.0595	26.0914	25.0754	-0.11903	0.78276	-0.152065	0.879136	0.96054	Not DEG	chr5	67323738	67324361
NLGN3	131.125	135.17	133.147	-0.0439465	0.419263	-0.104818	0.91652	0.972194	Not DEG	chrX	57176103	57201461
ARHGAP45	27906.4	27712.6	27809.5	0.0100463	0.137149	0.0732507	0.941607	0.979965	Not DEG	chr2	77342156	77356837
ARHGAP44	160.936	146.341	153.639	0.135314	0.499447	0.270927	0.786447	0.927956	Not DEG	chr12	57049895	57206889
ENSSSCG00000040522	5.55647	5.13355	5.34501	0.11493	2.89041	0.0397626	0.968282	0.989318	Not DEG	chr14	48772933	48783933
CASQ1	24.3001	39.1632	31.7316	-0.686184	0.846761	-0.810363	0.417731	0.724557	Not DEG	chr4	90276757	90288250
ARHGAP42	15.8978	1.49054	8.69418	3.42811	2.00429	1.71039	0.0871945	0.313533	Not DEG	chr9	31720849	31994581
NUP107	3826.44	3642.26	3734.35	0.0712815	0.143528	0.496638	0.619444	0.857329	Not DEG	chr5	32989794	33042575
ENSSSCG00000052310	0.877338	7.41143	4.14438	-3.06864	3.77517	-0.812846	0.416306	0.723792	Not DEG	chr14	30713733	30743518
CDC42EP3	23842.3	53571.8	38707	-1.16796	0.186136	-6.27477	3.50144e-10	2.61109e-08	Down	chr3	102538586	102567796
CDC42EP2	458.851	1478.68	968.767	-1.68801	0.343344	-4.91638	8.81579e-07	3.00918e-05	Down	chr2	6895847	6904040
CDC42EP1	173.752	7.80151	90.777	4.48985	1.37839	3.25731	0.00112473	0.013522	Up	chr5	10241691	10252986
CDC42EP5	29.3502	10.2508	19.8005	1.51807	0.98753	1.53723	0.124236	0.386073	Not DEG	chr6	58852751	58857621
CDC42EP4	1238.99	1425.78	1332.38	-0.202563	0.165953	-1.22061	0.222236	0.533997	Not DEG	chr12	7638085	7660186
ABI2	259.2	97.6006	178.4	1.40996	0.703644	2.0038	0.0450915	0.206156	Up	chr15	106776631	106900333
TESC	2123.7	4304.31	3214.01	-1.01919	0.365187	-2.79088	0.00525644	0.0434836	Down	chr14	35381923	35439253
OTP	1.22177	0	0.610886	2.63819	3.97365	0.663921	0.506741	NA	Not DEG	chr2	86528348	86537527
PITPNC1	9912.04	8611.12	9261.58	0.202884	0.177043	1.14596	0.251811	0.567763	Not DEG	chr12	13741222	14019689
KRT39	0	7.08008	3.54004	-5.37307	3.9202	-1.37061	0.170497	0.459403	Not DEG	chr12	21492253	21500375
PARG	3960.9	4080.67	4020.79	-0.0429628	0.147301	-0.291666	0.770542	0.921141	Not DEG	chr14	90338510	90480989
KRT32	0	2.48275	1.24138	-3.87005	3.94473	-0.981068	0.326559	NA	Not DEG	chr12	21176089	21184892
DHDDS	2525.05	2433.62	2479.34	0.0529828	0.18553	0.285575	0.775204	0.923796	Not DEG	chr6	83823229	83857092
IL21	100.836	23.7603	62.298	2.08733	1.17153	1.78171	0.0747972	0.284398	Not DEG	chr8	101532531	101541713
IL20	0	1.24138	0.620689	-2.87725	3.98194	-0.722574	0.469942	NA	Not DEG	chr9	67498813	67502096
IL24	22.2719	30.4763	26.3741	-0.447326	0.924336	-0.483943	0.628426	0.861904	Not DEG	chr9	67525557	67530738
IL27	510.323	438.74	474.531	0.217394	0.29775	0.730122	0.465315	0.762534	Not DEG	chr3	18421981	18427915
IL26	32.1306	27.833	29.9818	0.212328	0.94505	0.224674	0.822233	0.941751	Not DEG	chr5	32568023	32583239
IL29	7.62347	10.9864	9.30491	-0.532665	1.25644	-0.423947	0.671605	0.881016	Not DEG	chr17	51484658	51485233
CLINT1	15620.4	14152.4	14886.4	0.142356	0.103371	1.37714	0.168469	0.456603	Not DEG	chr16	65497500	65555310
DMAP1	1607.5	1680.16	1643.83	-0.0642346	0.18205	-0.352841	0.724208	0.903894	Not DEG	chr6	167082849	167091630
AHRR	430.097	807.123	618.61	-0.907725	0.519946	-1.74581	0.0808444	0.298812	Not DEG	chr16	79730926	79810188
SNX31	0.610886	0	0.305443	1.6394	4.0393	0.405862	0.684844	NA	Not DEG	chr4	36303284	36388952
ADCY4	5053.84	9348.08	7200.96	-0.887266	0.220871	-4.01713	5.89122e-05	0.00118074	Not DEG	chr7	74956220	74972196
ADCY5	1858.18	8605.93	5232.06	-2.21136	0.260702	-8.48233	2.20734e-17	4.93817e-15	Down	chr13	136972801	137135347
ADCY6	402.317	386.638	394.478	0.0586423	0.350247	0.167431	0.867031	0.955659	Not DEG	chr5	14834426	14850728
ADCY7	23202.9	18991	21097	0.289018	0.144434	2.00104	0.0453881	0.207054	Not DEG	chr6	34519180	34585779
ADCY2	2.44354	5.2169	3.83022	-1.09223	3.77913	-0.289016	0.772569	0.922458	Not DEG	chr16	74305736	74524295
ADCY3	595.548	388.057	491.803	0.618776	0.30228	2.04703	0.040655	0.192857	Not DEG	chr3	113876339	113982369
ADCY8	63.4096	83.4386	73.4241	-0.397446	1.32838	-0.299196	0.764791	0.91887	Not DEG	chr4	9645659	9866550
ADCY9	1787.9	2471.68	2129.79	-0.467267	0.29393	-1.58972	0.111897	0.363914	Not DEG	chr3	38103923	38303538
NUCKS1	15796.1	15189.2	15492.6	0.0565476	0.172585	0.327651	0.743176	0.910802	Not DEG	chr9	66398227	66435517
ENSSSCG00000058016	0.610886	0.931033	0.77096	-0.624805	3.96441	-0.157604	0.874769	NA	Not DEG	chr14	111234045	111262496
DDI1	61.3249	45.0436	53.1843	0.449385	0.871869	0.515428	0.606254	0.851267	Not DEG	chr9	34503716	34504921
XRCC1	1779.89	1792.91	1786.4	-0.0106464	0.228512	-0.0465903	0.96284	0.987105	Not DEG	chr6	50403689	50425729
XRCC2	363.771	395.625	379.698	-0.121892	0.264936	-0.460079	0.64546	0.870091	Not DEG	chr18	4808470	4835802
ENSSSCG00000051570	2421.6	2465.56	2443.58	-0.0258009	0.250694	-0.102918	0.918028	0.972679	Not DEG	chr15	101190391	101200920
XRCC6	4829.67	3933.94	4381.8	0.295718	0.216658	1.36491	0.172282	0.462407	Not DEG	chr5	6903495	6929052
MEIS3	21.6241	6.83616	14.2301	1.64951	1.5517	1.06303	0.287768	0.609363	Not DEG	chr6	53175928	53188406
MEIS2	0	10.8706	5.43532	-5.99481	3.20481	-1.87057	0.0614051	0.249657	Not DEG	chr1	134013820	134223012
MEIS1	0	5.96217	2.98109	-5.12498	3.92272	-1.30649	0.191387	NA	Not DEG	chr3	75485022	75625040
PCDHAC2	45.0012	19.1057	32.0535	1.23476	0.832151	1.48381	0.137859	0.407036	Not DEG	chr2	142460178	142688089
ENSSSCG00000053596	443.472	633.186	538.329	-0.513911	0.269418	-1.90748	0.0564579	0.237465	Not DEG	chr4	42959119	42979855
ENSSSCG00000053593	442.879	483.282	463.08	-0.125911	0.240603	-0.523314	0.600756	0.849116	Not DEG	chr15	45897185	45901366
CTLA4	457.302	243.785	350.543	0.908591	0.607043	1.49675	0.134459	0.401161	Not DEG	chr15	107282927	107289103
ENSSSCG00000012202	7057.73	8550.03	7803.88	-0.276813	0.285889	-0.968254	0.332918	0.653635	Not DEG	chrX	26470558	26552404
ENSSSCG00000012200	0	0.780151	0.390075	-2.17604	4.02823	-0.540199	0.58906	NA	Not DEG	chrX	26308563	26309006
ESPNL	15.7025	44.985	30.3437	-1.52191	0.73853	-2.06073	0.0393286	0.188721	Down	chr15	137675710	137706662
RSL1D1	4067.32	3819.44	3943.38	0.0906996	0.131441	0.690039	0.49017	0.781317	Not DEG	chr3	31278852	31293246
DDX60	2248.64	2504.08	2376.36	-0.155102	0.346279	-0.447909	0.654219	0.874065	Not DEG	chr14	21083350	21163561
ENSSSCG00000050482	3.35987	2.73192	3.0459	0.296368	3.16017	0.0937823	0.925282	NA	Not DEG	chr14	76367390	76370195
ENSSSCG00000050486	249.014	284.935	266.975	-0.193451	0.40594	-0.476551	0.633682	0.865633	Not DEG	chr2	74984696	74986990
ADCY10	63.9053	96.0282	79.9667	-0.58584	0.439169	-1.33397	0.182213	0.47647	Not DEG	chr4	83098290	83205454
KCNA7	24.3062	34.324	29.3151	-0.49347	0.738876	-0.667866	0.504219	0.790993	Not DEG	chr6	54278887	54282209
KCNA4	4.35435	0	2.17718	4.47008	3.92567	1.13868	0.254837	NA	Not DEG	chr2	30605564	30613452
KCNA2	137.33	51.281	94.3055	1.42376	1.01925	1.39686	0.162454	0.447664	Not DEG	chr4	109557973	109560998
KCNA3	2080.99	1362.83	1721.91	0.611023	0.387039	1.57871	0.114402	0.368683	Not DEG	chr4	109495350	109497116
ENSSSCG00000048538	4.83533	0	2.41766	4.62197	3.91875	1.17945	0.238219	NA	Not DEG	chr1	160341060	160348851
OPTN	14189.2	16806.6	15497.9	-0.244236	0.21739	-1.1235	0.261227	0.579742	Not DEG	chr10	48530843	48582860
ENSSSCG00000054067	0.331493	0	0.165747	0.759319	4.08047	0.186086	0.852377	NA	Not DEG	chr9	99535642	99537277
ENSSSCG00000048537	3.85379	7.75309	5.80344	-0.999447	1.82532	-0.547547	0.584003	0.838674	Not DEG	chr12	31108209	31114481
MCCC2	5121.93	4992.88	5057.4	0.0366542	0.125295	0.292544	0.76987	0.92083	Not DEG	chr16	47917291	47996534
MCCC1	6440.86	19573	13006.9	-1.60352	0.927463	-1.72893	0.0838215	0.30599	Not DEG	chr13	120915730	121106395
ACACA	10697.9	9030.73	9864.33	0.244308	0.144183	1.69443	0.0901843	0.320043	Not DEG	chr12	38581457	38824712
ACACB	21.3901	28.8382	25.1141	-0.433292	1.37813	-0.314405	0.753213	0.915006	Not DEG	chr14	41621574	41739916
TNK1	230.819	151.222	191.021	0.611747	0.469017	1.30432	0.192126	0.491978	Not DEG	chr12	52711921	52719096
ENSSSCG00000017181	0	1.24138	0.620689	-2.87725	3.98194	-0.722574	0.469942	NA	Not DEG	chr12	4977811	4988279
PLA2G2E	8.38356	9.47285	8.9282	-0.168896	1.68554	-0.100203	0.920183	0.972782	Not DEG	chr6	78278284	78282377
PLA2G2D	3452.42	1353.65	2403.03	1.35108	0.331138	4.08011	4.50144e-05	0.000938556	Up	chr6	78391066	78397515
PLA2G2F	11.2497	29.3905	20.3201	-1.382	1.50112	-0.920651	0.357233	0.67696	Not DEG	chr6	78413459	78423309
CYFIP1	15929.6	16866	16397.8	-0.0824327	0.2307	-0.357316	0.720856	0.902991	Not DEG	chr15	32064475	32175094
CYFIP2	23228.6	39670.1	31449.4	-0.772158	0.173978	-4.43825	9.06941e-06	0.00022993	Not DEG	chr16	65852588	66001559
KRTAP29-1	2.63201	1.86207	2.24704	0.491678	3.81006	0.129048	0.89732	NA	Not DEG	chr12	21285325	21286407
LHPP	1055.87	1301.24	1178.55	-0.301391	0.352222	-0.855687	0.392171	0.704141	Not DEG	chr14	133864048	133999172
NUP188	6845.16	8263.06	7554.11	-0.271579	0.105275	-2.57972	0.00988807	0.0708952	Not DEG	chr1	269259519	269312862
GLT8D2	35.3627	39.5331	37.4479	-0.157907	0.707332	-0.223243	0.823346	0.942796	Not DEG	chr5	80410372	80473274
GLT8D1	5555.55	5718.88	5637.21	-0.0419224	0.203199	-0.206313	0.836547	0.947391	Not DEG	chr13	34828604	34839794
OR2C1	1.83266	4.84427	3.33846	-1.40002	3.79218	-0.369187	0.711988	0.899288	Not DEG	chr3	38832911	38833849
MTLN	154.965	163.47	159.218	-0.0759807	0.388604	-0.195522	0.844984	0.950453	Not DEG	chr3	46381390	46381560
ENSSSCG00000043140	211.472	232.924	222.198	-0.138693	0.768705	-0.180424	0.856819	0.95313	Not DEG	chr7	77031010	77037411
OSR2	5.30389	1.95038	3.62714	1.44841	3.79214	0.38195	0.702499	0.894949	Not DEG	chr4	37890203	37897929
DEPDC1	1252.38	827.742	1040.06	0.597451	0.353608	1.68959	0.0911066	0.321799	Not DEG	chr6	144157588	144185963
BPNT1	2211.32	2546.11	2378.71	-0.203612	0.472293	-0.431114	0.666385	0.878991	Not DEG	chr10	9659487	9683912
BPNT2	13252.2	18789.8	16021	-0.503748	0.158299	-3.18226	0.00146132	0.0166498	Not DEG	chr4	75191257	75215906
BCL9	1181.03	1045.01	1113.02	0.176858	0.255009	0.693538	0.487972	0.780199	Not DEG	chr4	99970394	100058164
BCL6	5298.63	5257.72	5278.17	0.0112023	0.243221	0.0460581	0.963264	0.987105	Not DEG	chr13	125377250	125393330
BCL3	1369.07	1401.34	1385.2	-0.0332475	0.13469	-0.246844	0.805029	0.934983	Not DEG	chr6	51256033	51265351
BCL2	2409.01	3044.15	2726.58	-0.337479	0.314572	-1.07282	0.283352	0.603953	Not DEG	chr1	158337522	158518879
ENSSSCG00000056336	1816.44	1720.62	1768.53	0.0781116	0.192199	0.406411	0.684441	0.88599	Not DEG	chr7	75951353	75960165
NPEPL1	2727.59	2547.25	2637.42	0.0986156	0.220789	0.446651	0.655127	0.874857	Not DEG	chr17	58873191	58891249
ENSSSCG00000056338	1928.35	2934.69	2431.52	-0.605625	0.283809	-2.13392	0.0328497	0.166308	Not DEG	chr18	17860313	17863962
CLMN	40.6904	48.0578	44.3741	-0.237093	0.785274	-0.301924	0.76271	0.918204	Not DEG	chr7	116476791	116590265
CLMP	97.4161	19.6838	58.5499	2.3113	0.779479	2.96518	0.00302505	0.0285843	Up	chr9	49989767	50093417
GABRR1	25.1384	57.4918	41.3151	-1.19279	0.510117	-2.33826	0.0193736	0.115954	Down	chr1	57222585	57254990
MTM1	3217.53	3196.43	3206.98	0.00969795	0.210519	0.0460668	0.963257	0.987105	Not DEG	chrX	122286916	122379299
CSNK1G2	7308.97	5386.72	6347.84	0.440255	0.121691	3.6178	0.000297116	0.0045884	Not DEG	chr2	76573987	76609384
CSNK1G3	3895.73	4645.78	4270.75	-0.253907	0.11025	-2.30301	0.0212784	0.123694	Not DEG	chr2	127017026	127129543
CSNK1G1	7188.49	11817	9502.76	-0.717139	0.270035	-2.65572	0.0079139	0.0598787	Not DEG	chr1	107690065	107884045
SERPINB1	14072.6	13587	13829.8	0.0506511	0.0996221	0.508433	0.61115	0.853915	Not DEG	chr7	1684215	1693299
SERPINB2	82.8437	103.783	93.3136	-0.326669	0.872864	-0.374249	0.708219	0.897669	Not DEG	chr1	157872212	157886602
SERPINB5	15.11	18.3419	16.7259	-0.278719	1.6192	-0.172133	0.863333	0.954153	Not DEG	chr1	158167646	158195796
SERPINB7	85.5633	492.06	288.812	-2.52286	0.985862	-2.55903	0.0104963	0.074196	Down	chr1	157953877	157998842
SERPINB6	691.053	313.193	502.123	1.14304	0.295459	3.86867	0.000109429	0.00205396	Up	chr7	1752689	1776087
FAM76B	2130.06	2179.46	2154.76	-0.0328573	0.115591	-0.284255	0.776215	0.924152	Not DEG	chr9	27790150	27812222
FAM76A	4644.36	6574.81	5609.58	-0.501435	0.184665	-2.71538	0.00662007	0.0521138	Not DEG	chr6	84880035	84910381
EXD2	1776.76	1737.75	1757.26	0.0322069	0.165601	0.194484	0.845797	0.950511	Not DEG	chr7	92848032	92913771
EXD1	266.867	386.942	326.904	-0.535699	0.267499	-2.00262	0.045218	0.206597	Not DEG	chr1	130112847	130153478
ELP6	891.141	723.479	807.31	0.300804	0.169798	1.77155	0.07647	0.288105	Not DEG	chr13	30325249	30341295
ELP5	966.013	1049.16	1007.58	-0.119025	0.192512	-0.618274	0.536394	0.811182	Not DEG	chr12	52606293	52612266
ELP4	1400.74	1269.51	1335.12	0.142076	0.236239	0.601406	0.54757	0.8177	Not DEG	chr2	29004987	29230077
ELP3	2689.57	2316.38	2502.97	0.215613	0.133843	1.61094	0.107192	0.355126	Not DEG	chr14	11832962	11940070
ELP1	3547.8	3239.27	3393.53	0.131404	0.239007	0.549793	0.582462	0.837909	Not DEG	chr1	249905351	249981641
ENSSSCG00000050577	8.40343	12.0688	10.2361	-0.515527	1.16269	-0.443393	0.657482	0.875491	Not DEG	chr2	72142428	72146611
SPRYD3	6100.23	5418.8	5759.52	0.170745	0.141818	1.20397	0.228601	0.541959	Not DEG	chr5	18320759	18338648
SPRYD4	482.745	520.972	501.858	-0.109189	0.234775	-0.46508	0.641874	0.868796	Not DEG	chr5	21804394	21816681
SPRYD7	1360.01	1690.14	1525.07	-0.314033	0.163736	-1.91793	0.0551203	0.234339	Not DEG	chr11	17848852	17872257
NEMP1	1487.9	1552.35	1520.12	-0.0612651	0.280349	-0.218531	0.827015	0.944031	Not DEG	chr5	22366539	22390102
KLHDC4	3547.03	3141.93	3344.48	0.175219	0.138436	1.26571	0.205619	0.511651	Not DEG	chr6	1617653	1677127
KLHDC2	3656.23	4536.34	4096.29	-0.311228	0.116074	-2.68129	0.00733391	0.0566333	Not DEG	chr1	179604921	179633156
KLHDC3	1595.2	1718.07	1656.64	-0.107443	0.147783	-0.727033	0.467206	0.764061	Not DEG	chr7	38080366	38087166
KLHDC1	306.979	379.299	343.139	-0.303694	0.281877	-1.0774	0.281302	0.602424	Not DEG	chr1	179540547	179605628
ASXL1	10268.8	10792.9	10530.8	-0.0717978	0.13597	-0.528043	0.59747	0.846443	Not DEG	chr17	35985535	36067119
ASXL2	27049.4	28779.7	27914.6	-0.089465	0.135402	-0.660734	0.508783	0.793279	Not DEG	chr3	113044836	113180742
ENSSSCG00000036878	491.536	520.546	506.041	-0.0829295	0.320487	-0.258761	0.79582	0.931344	Not DEG	chr2	56945400	56946969
HDDC2	660.103	571.679	615.891	0.208227	0.212032	0.982055	0.326073	0.64764	Not DEG	chr1	37640656	37662778
HDDC3	662.932	627.627	645.279	0.0782791	0.237277	0.329906	0.741471	0.910747	Not DEG	chr7	53525989	53528004
SPATA17	10.2356	20.7529	15.4943	-1.01611	1.99988	-0.508085	0.611394	0.854002	Not DEG	chr10	7797502	7971824
SPATA16	20.5825	22.0037	21.2931	-0.100837	0.916	-0.110084	0.912343	0.971002	Not DEG	chr13	111397190	111643986
SPATA18	41.271	153.939	97.605	-1.89931	0.868551	-2.18676	0.0287603	0.151899	Down	chr8	39163088	39203956
ENSSSCG00000037798	2.33957	11.6741	7.00682	-2.31303	2.66575	-0.867686	0.385566	0.698899	Not DEG	chr17	24832706	24833621
CPLX2	37.3765	45.4839	41.4302	-0.278818	0.719638	-0.387441	0.69843	0.893202	Not DEG	chr2	81732533	81813271
ENSSSCG00000015011	3067.32	3008.92	3038.12	0.0279606	0.146907	0.190328	0.849052	0.951271	Not DEG	chr9	37006590	37265981
ENSSSCG00000042171	11.2567	11.2438	11.2502	0.00863263	1.08301	0.00797093	0.99364	0.998203	Not DEG	chr3	65918575	65922178
ENSSSCG00000022640	141.57	202.61	172.09	-0.516275	0.459878	-1.12264	0.261592	0.579742	Not DEG	chr13	28868395	28868721
SCN3A	3.01544	2.98109	2.99826	0.0211693	3.17018	0.00667761	0.994672	NA	Not DEG	chr15	71717334	71824160
ENSSSCG00000032311	4571.7	4002.11	4286.91	0.191932	0.128753	1.4907	0.13604	0.403151	Not DEG	chr15	112723339	112745892
RINL	1768.39	2409.15	2088.77	-0.446056	0.261918	-1.70304	0.0885612	0.316402	Not DEG	chr6	47672624	47682109
HFE	2711.52	567.516	1639.52	2.25529	0.402629	5.60142	2.12602e-08	1.06655e-06	Up	chr7	20758741	20767000
GPR141	179.179	148.437	163.808	0.273533	0.388985	0.703196	0.481934	0.77498	Not DEG	chr18	36612285	36613196
SLC7A9	0.916329	1.55172	1.23403	-0.770335	3.87985	-0.198547	0.842617	NA	Not DEG	chr6	42669093	42714267
ZWINT	722.666	581.666	652.166	0.313379	0.208793	1.50091	0.13338	0.400114	Not DEG	chr14	94094894	94102060
CITED2	3176.4	2312.21	2744.31	0.458312	0.304974	1.50279	0.132894	0.399787	Not DEG	chr1	25155664	25160279
CITED1	7.31115	19.119	13.2151	-1.38648	2.60376	-0.532493	0.594384	0.845244	Not DEG	chrX	58179087	58184499
TRAK1	12615.5	14048.8	13332.1	-0.155207	0.184554	-0.840983	0.400357	0.710903	Not DEG	chr13	25774250	25935828
DAGLA	2323.91	1843.84	2083.88	0.333818	0.43212	0.772512	0.439811	0.743584	Not DEG	chr2	9802012	9863865
DAGLB	6047.91	8525.31	7286.61	-0.49541	0.224059	-2.21107	0.0270311	0.145434	Not DEG	chr3	4741747	4779557
SLC7A2	19.1457	15.543	17.3443	0.298349	1.53916	0.193839	0.846302	0.950511	Not DEG	chr17	5192022	5271849
SLC7A1	5024.46	5995.1	5509.78	-0.254782	0.156008	-1.63313	0.102441	0.346245	Not DEG	chr11	6538045	6604658
HIRA	4676.17	4647.75	4661.96	0.00892334	0.129056	0.0691431	0.944876	0.981209	Not DEG	chr14	51029126	51102409
RIN3	14298	15444.9	14871.4	-0.111379	0.203575	-0.547115	0.5843	0.838731	Not DEG	chr7	114035353	114166539
ENSSSCG00000044325	210.536	217.09	213.813	-0.0427382	0.565362	-0.0755945	0.939742	0.978938	Not DEG	chr1	77200250	77201814
WWOX	1020.94	1022.42	1021.68	-0.00187129	0.187182	-0.00999715	0.992024	0.997446	Not DEG	chr6	8910138	9871053
ENSSSCG00000047415	15.9488	12.2734	14.1111	0.383941	0.809677	0.47419	0.635364	0.866626	Not DEG	chr2	6058162	6059039
RIPK1	17733	17362.2	17547.6	0.0304701	0.107924	0.282328	0.777692	0.924441	Not DEG	chr7	1841239	1880699
RIPK3	4102.59	4412.75	4257.67	-0.105348	0.170541	-0.617726	0.536756	0.811357	Not DEG	chr7	74951145	74955251
RIPK2	1613.94	1318.66	1466.3	0.291311	0.162278	1.79514	0.0726314	0.279047	Not DEG	chr4	47027098	47074704
RIPK4	25.8529	0	12.9264	7.0411	1.82682	3.8543	0.000116063	0.00215648	Up	chr13	205127244	205153005
SRCIN1	217.288	113.308	165.298	0.941635	0.538673	1.74807	0.0804526	0.297562	Not DEG	chr12	23495669	23570762
CRABP1	1.22177	2.73192	1.97685	-1.16175	3.36537	-0.345207	0.729939	NA	Not DEG	chr7	47602192	47608970
ZNF414	943.609	1197.32	1070.46	-0.343531	0.18025	-1.90586	0.0566686	0.238109	Not DEG	chr2	70796822	70802237
ZNF410	3200.95	3188.64	3194.8	0.00561786	0.163983	0.0342589	0.972671	0.990594	Not DEG	chr7	97195975	97243614
GLIPR2	11880	12459	12169.5	-0.0686865	0.138026	-0.497635	0.618741	0.856903	Not DEG	chr1	236919879	236943823
ENSSSCG00000030260	543.766	588.744	566.255	-0.113987	0.344842	-0.330549	0.740985	0.910516	Not DEG	chr13	90177540	90183742
ENSSSCG00000030262	862.768	1112.49	987.63	-0.367083	0.374908	-0.979129	0.327516	0.648148	Not DEG	chr12	35481245	35528092
ENSSSCG00000030269	1166.89	384.274	775.584	1.60309	0.51759	3.09723	0.0019534	0.0207965	Up	chr12	25270205	25301463
POU4F1	6.78518	2.73192	4.75855	1.30284	1.67359	0.778468	0.436293	0.740731	Not DEG	chr11	50730428	50732539
ENSSSCG00000000582	1.79367	0	0.896834	3.19315	3.95241	0.807899	0.419149	NA	Not DEG	chr5	52046006	52050525
FBF1	1237.73	1424.02	1330.87	-0.202212	0.175833	-1.15003	0.250133	0.56555	Not DEG	chr12	5482498	5510024
RASA1	8917.82	10616.7	9767.27	-0.25154	0.172182	-1.4609	0.144043	0.417654	Not DEG	chr2	94878911	94993450
RASA2	6237.34	6853.66	6545.5	-0.135797	0.169268	-0.80226	0.422403	0.728804	Not DEG	chr13	82230178	82352756
RASA3	3111.71	1709.49	2410.6	0.864451	0.37561	2.30146	0.0213658	0.124063	Not DEG	chr11	78951019	79027900
ACTN3	4.30941	39.6964	22.0029	-3.21423	1.70889	-1.88089	0.0599871	0.246546	Not DEG	chr2	5860391	5874124
ACTN2	63.3974	224.444	143.92	-1.82224	0.731766	-2.4902	0.0127671	0.0851572	Down	chr14	54666623	54742778
ACTN1	23858.2	20126.2	21992.2	0.245372	0.247386	0.991856	0.321268	0.642264	Not DEG	chr7	92550007	92644842
ENSSSCG00000058879	57.9394	84.2966	71.118	-0.538503	0.43929	-1.22585	0.220256	0.531306	Not DEG	chr2	26065465	26065620
ACTN4	21857.5	19559.7	20708.6	0.160242	0.161352	0.993122	0.32065	0.641627	Not DEG	chr6	47493919	47565998
EZR	36865.1	51411.6	44138.4	-0.479819	0.13874	-3.45841	0.00054337	0.00759113	Not DEG	chr1	8403453	8452742
ENSSSCG00000042079	2.44354	0	1.22177	3.6375	3.94036	0.923138	0.355935	NA	Not DEG	chr14	133348219	133351016
ENSSSCG00000042074	3.66532	1.49054	2.57793	1.3027	3.81467	0.341497	0.732729	NA	Not DEG	chr11	4299046	4301898
N6AMT1	328.141	340.924	334.533	-0.0539118	0.218025	-0.247273	0.804697	0.93486	Not DEG	chr13	192249246	192265629
ENSSSCG00000021343	40145.6	35035.2	37590.4	0.196424	0.198823	0.987936	0.323184	0.644331	Not DEG	chr15	7617174	7628490
ENSSSCG00000030882	76.5882	222.321	149.455	-1.53989	0.561366	-2.74311	0.00608605	0.0487427	Down	chr7	23710913	23712824
ABLIM1	4300.66	4415.12	4357.89	-0.0378198	0.433993	-0.0871438	0.930557	0.975504	Not DEG	chr14	124760404	125010892
ABLIM3	265.971	213.389	239.68	0.317877	0.39135	0.812259	0.416643	0.723852	Not DEG	chr2	150260196	150423212
ABLIM2	296.702	350.01	323.356	-0.23785	0.323495	-0.735249	0.462188	0.760782	Not DEG	chr8	2916775	3054969
FAM172A	6652.23	7858.83	7255.53	-0.240406	0.126248	-1.90423	0.0568796	0.238692	Not DEG	chr2	100477775	100893580
ENSSSCG00000031136	24.729	4.6809	14.705	2.41436	1.78282	1.35423	0.175662	0.467813	Not DEG	chrX	107908613	107909551
RAB6A	8401.28	10443.3	9422.28	-0.313865	0.367336	-0.854435	0.392864	0.704491	Not DEG	chr9	8137672	8199079
RAB6B	138.437	131.724	135.08	0.0738225	0.455581	0.16204	0.871274	0.957129	Not DEG	chr13	75012268	75075239
ENSSSCG00000009182	0.877338	8.19158	4.53446	-3.21287	3.7076	-0.866562	0.386182	0.699326	Not DEG	chr8	121089420	121108176
ENSSSCG00000007919	1165.84	1152.24	1159.04	0.0171499	0.194258	0.088284	0.929651	0.975278	Not DEG	chr3	37323728	37340401
ENSSSCG00000015632	58.9076	20.7078	39.8077	1.50039	0.954231	1.57236	0.115868	0.371876	Not DEG	chr9	136893356	137056101
GDI2	32099.5	31757.8	31928.7	0.0154404	0.137162	0.112571	0.910371	0.970515	Not DEG	chr10	65160653	65196447
GDI1	16986.6	18960.6	17973.6	-0.158644	0.167979	-0.944429	0.344951	0.663644	Not DEG	chrX	124960990	124966832
TFAP4	416.503	493.189	454.846	-0.243267	0.231199	-1.0522	0.29271	0.614311	Not DEG	chr3	38050308	38060817
SPDL1	761.414	442.975	602.194	0.781066	0.270289	2.88975	0.0038555	0.0342608	Not DEG	chr16	54277052	54303544
ENSSSCG00000043880	294.038	1081.41	687.722	-1.87942	0.28728	-6.54213	6.06468e-11	5.07074e-09	Down	chr13	160102910	160108647
NAPEPLD	8600.14	11168.2	9884.17	-0.376997	0.212998	-1.76995	0.0767351	0.288664	Not DEG	chr9	103210748	103262910
UPK1A	21.2255	41.5443	31.3849	-0.967925	0.781512	-1.23853	0.21552	0.525165	Not DEG	chr6	45104021	45114122
SPTA1	1.16978	262.71	131.94	-7.80375	3.44272	-2.26674	0.0234062	0.131531	Down	chr4	91485067	91640063
CRYZL1	1317.4	1556.95	1437.18	-0.240963	0.279837	-0.861083	0.389192	0.701554	Not DEG	chr13	197203842	197248421
SERF2	17074.5	16113.2	16593.8	0.0836371	0.203911	0.410165	0.681685	0.884798	Not DEG	chr1	127761345	127767520
TM9SF2	16991.7	20742	18866.8	-0.28773	0.127679	-2.25355	0.0242245	0.135029	Not DEG	chr11	68404975	68469953
NAT9	1340.58	1991.72	1666.15	-0.571148	0.248186	-2.30129	0.0213753	0.124063	Not DEG	chr12	6459710	6464234
ADGRL2	6385.06	9202.02	7793.54	-0.52734	0.315463	-1.67164	0.0945952	0.329342	Not DEG	chr6	131727084	132113933
ADGRL3	0	14.6833	7.34167	-6.42478	2.98328	-2.1536	0.0312719	0.161085	Down	chr8	60630117	60792899
ADGRL1	311.51	307.692	309.601	0.017364	0.329487	0.0527002	0.957971	0.985227	Not DEG	chr2	64997159	65044298
FAIM2	67.0513	97.9663	82.5088	-0.546989	0.623979	-0.876615	0.380696	0.694481	Not DEG	chr5	15779334	15812543
ENSSSCG00000040343	3.50935	0	1.75468	4.16106	3.93017	1.05875	0.289714	NA	Not DEG	chr15	20834470	20836593
ENSSSCG00000040342	69.9113	69.1406	69.5259	0.0122559	0.570533	0.0214815	0.982862	0.994622	Not DEG	chr3	18120581	18124684
COX5A	4900.11	3933.87	4416.99	0.316672	0.161396	1.96208	0.0497527	0.219817	Not DEG	chr7	58622964	58644021
TMEM259	4551.41	4876.34	4713.88	-0.0996018	0.188392	-0.528694	0.597018	0.846443	Not DEG	chr2	77393611	77402262
TMEM254	2823.73	2783.41	2803.57	0.0206022	0.179814	0.114575	0.908782	0.969958	Not DEG	chr14	81931301	81940401
TMEM253	7.27275	15.7791	11.5259	-1.11847	1.12165	-0.997166	0.318684	0.639601	Not DEG	chr7	78030446	78032537
ENSSSCG00000053721	54.8977	34.4092	44.6535	0.676754	1.27987	0.528769	0.596965	0.846443	Not DEG	chr17	15061157	15070337
TMEM251	2613.28	1936.17	2274.73	0.432486	0.208476	2.07451	0.0380316	0.184421	Not DEG	chr7	114574139	114575883
ENSSSCG00000045839	47.297	19.1968	33.2469	1.29823	1.06383	1.22034	0.222337	0.533997	Not DEG	chr4	59759342	59765819
SIPA1L1	4824.35	6310.51	5567.43	-0.387503	0.136538	-2.83807	0.00453873	0.0388314	Not DEG	chr7	95022924	95167107
SIPA1L3	4641.56	4861.94	4751.75	-0.0669736	0.166566	-0.402085	0.687621	0.887172	Not DEG	chr6	46908410	47139518
SIPA1L2	209.277	69.3984	139.338	1.58883	0.526562	3.01737	0.00254976	0.0251372	Up	chr14	58117570	58352504
CLCN1	21.1081	81.5937	51.3509	-1.9487	1.46958	-1.32602	0.184833	0.481119	Not DEG	chr18	6902542	6940449
PPFIA4	42.2955	54.1334	48.2145	-0.352539	0.67226	-0.524409	0.599994	0.848386	Not DEG	chr9	113727855	113777766
ENSSSCG00000039747	104.972	93.6246	99.2981	0.167392	0.539708	0.310153	0.756444	0.915821	Not DEG	chr6	10759926	10762708
PPFIA3	454.667	345.538	400.103	0.396107	0.366927	1.07952	0.280354	0.601356	Not DEG	chr6	54313981	54337338
SLC35F5	1938.05	2009.56	1973.81	-0.0524971	0.173151	-0.303187	0.761747	0.917778	Not DEG	chr15	19936402	19971692
SLC35F6	6801.23	3178.94	4990.08	1.09703	0.146009	7.51341	5.76051e-14	7.94711e-12	Up	chr3	112280661	112296865
SLC35F3	8.18849	12.4653	10.3269	-0.603613	2.67751	-0.225438	0.821638	0.941622	Not DEG	chr14	56786918	57106772
SLC35F2	245.645	282.068	263.857	-0.198865	0.559214	-0.355615	0.722129	0.903104	Not DEG	chr9	36288558	36341284
SUPV3L1	1065.01	1109.73	1087.37	-0.0586825	0.190763	-0.30762	0.758372	0.916735	Not DEG	chr14	72245600	72273688
LMAN1L	25.0153	32.7476	28.8814	-0.387642	0.633335	-0.612065	0.540495	0.813553	Not DEG	chr7	58717821	58730172
TRMT112	2316.09	2898.25	2607.17	-0.323375	0.183495	-1.76231	0.0780168	0.292012	Not DEG	chr2	7802275	7803552
TSPAN19	0	2.98109	1.49054	-4.12396	3.93863	-1.04705	0.295075	NA	Not DEG	chr5	96993226	97017876
MPC2	6488.16	7267.06	6877.61	-0.163651	0.190043	-0.861128	0.389168	0.701554	Not DEG	chr4	83069748	83096990
TSPAN10	178.651	63.1912	120.921	1.49372	0.61142	2.44303	0.0145645	0.094039	Up	chr12	1239834	1245181
TSPAN11	2812.03	419.353	1615.69	2.74519	1.54444	1.77747	0.0754913	0.285659	Not DEG	chr5	66853404	66911569
TSPAN12	4908.26	6063.18	5485.72	-0.305023	0.16211	-1.88158	0.0598927	0.246402	Not DEG	chr18	26046703	26112918
TSPAN13	4280.05	4390.96	4335.5	-0.0369629	0.205983	-0.179447	0.857587	0.953398	Not DEG	chr9	85996641	86033349
TSPAN14	8646.86	8814.77	8730.82	-0.0278512	0.236234	-0.117897	0.90615	0.96953	Not DEG	chr14	82305714	82364659
TSPAN15	41.4886	34.3544	37.9215	0.272328	0.919941	0.296027	0.767209	0.919174	Not DEG	chr14	72468914	72555080
TSPAN17	2064.12	1252.75	1658.43	0.720293	0.235367	3.0603	0.00221118	0.0227509	Not DEG	chr2	81260281	81276636
EAF1	6634.6	7874.94	7254.77	-0.247401	0.149915	-1.65028	0.0988861	0.338655	Not DEG	chr13	2654630	2671132
EAF2	2468.54	2117.55	2293.05	0.221451	0.520356	0.425576	0.670417	0.880643	Not DEG	chr13	138648270	138681613
FOXF1	89.18	145.717	117.448	-0.70731	0.471306	-1.50074	0.133422	0.400114	Not DEG	chr6	2592993	2597659
FOXF2	0	2.7931	1.39655	-4.03913	3.94055	-1.02502	0.305355	NA	Not DEG	chr7	715001	720104
RBPJL	18.73	3.19175	10.9609	2.55536	1.36449	1.87277	0.0611006	0.249388	Not DEG	chr17	47628313	47641459
TMUB1	1100.31	905.776	1003.04	0.280624	0.264317	1.0617	0.288374	0.610022	Not DEG	chr18	6142023	6144894
TMUB2	2153.41	2340.45	2246.93	-0.120222	0.176987	-0.679273	0.496965	0.785418	Not DEG	chr12	19019665	19024147
JAZF1	822.591	1250.13	1036.36	-0.603583	0.472224	-1.27817	0.201189	0.505721	Not DEG	chr18	44488511	44827091
PTPN18	676.674	318.515	497.595	1.08607	0.316383	3.43278	0.000597437	0.00822159	Up	chr15	31945897	31965753
SYNCRIP	19072.6	19105.8	19089.2	-0.00248858	0.157214	-0.0158293	0.987371	0.995792	Not DEG	chr1	54563114	54598407
ENSSSCG00000044870	56.783	52.1272	54.4551	0.124268	1.03172	0.120448	0.904129	0.968702	Not DEG	chrX	34080298	34279086
ENSSSCG00000035626	1.98896	5.01008	3.49952	-1.3437	2.33212	-0.57617	0.5645	0.826516	Not DEG	chr10	31580328	31580721
HSD17B6	22.2591	14.1718	18.2154	0.647821	0.802167	0.807589	0.419327	0.726167	Not DEG	chr5	22092578	22273382
PTPN12	26049.2	32764.6	29406.9	-0.33092	0.129877	-2.54795	0.0108356	0.0758816	Not DEG	chr9	102480924	102563751
MMAA	1591.33	1396.69	1494.01	0.1887	0.232486	0.81166	0.416987	0.723987	Not DEG	chr8	82834595	82864828
MMAB	621.538	494.439	557.988	0.331259	0.205108	1.61505	0.1063	0.354013	Not DEG	chr14	41357637	41373205
ENSSSCG00000046588	5142.98	5466.7	5304.84	-0.0879833	0.178776	-0.492143	0.622618	0.859026	Not DEG	chr10	14363043	14372130
ALG8	1743.42	1535.75	1639.58	0.18283	0.243171	0.751856	0.452137	0.75379	Not DEG	chr9	12497721	12532307
PDXK	10484.2	11391.3	10937.7	-0.119694	0.187075	-0.639821	0.522289	0.802533	Not DEG	chr13	206676730	206703326
ALG2	1840.28	1687.25	1763.77	0.125003	0.129823	0.962878	0.335609	0.655887	Not DEG	chr1	240979216	240984823
ALG6	1097.83	981.969	1039.9	0.161006	0.146187	1.10138	0.270733	0.590589	Not DEG	chr6	149027980	149112665
ENSSSCG00000046587	197.523	258.263	227.893	-0.386406	0.333489	-1.15868	0.246588	0.561909	Not DEG	chr13	82942437	82946199
ALG5	2344.21	2115.63	2229.92	0.14807	0.167363	0.884725	0.376305	0.691285	Not DEG	chr11	12777552	12816008
WIF1	96.8792	188.668	142.774	-0.960041	0.616934	-1.55615	0.119673	0.378161	Not DEG	chr5	29450442	29543913
PDXP	315.895	379.229	347.562	-0.262364	0.261045	-1.00505	0.314871	0.635616	Not DEG	chr5	10162643	10169512
RNGTT	5558.35	5749.34	5653.85	-0.0485796	0.140932	-0.344703	0.730317	0.906599	Not DEG	chr1	56852866	57061972
INSL6	2.63201	2.73192	2.68197	-0.0527385	3.21555	-0.0164011	0.986914	NA	Not DEG	chr1	216792787	216823479
GALR1	3.91877	0	1.95939	4.31907	3.92775	1.09963	0.271494	NA	Not DEG	chr1	147443821	147463542
INSL3	33.9579	46.5841	40.271	-0.45496	0.569566	-0.798784	0.424416	0.730223	Not DEG	chr2	59929584	59931219
ENSSSCG00000047407	2.41755	3.82102	3.11929	-0.651553	2.59718	-0.250869	0.801915	NA	Not DEG	chr3	129718158	129720021
RAB8B	23205.6	23491	23348.3	-0.0176641	0.120828	-0.146192	0.88377	0.961644	Not DEG	chr1	108772851	108840227
HGS	5507.13	7603.18	6555.15	-0.465376	0.219736	-2.11788	0.0341849	0.171079	Not DEG	chr12	1207036	1219715
ENSSSCG00000054605	27.7514	25.3284	26.5399	0.133695	0.593906	0.225111	0.821893	0.941622	Not DEG	chr15	51023826	51027024
ENSSSCG00000054601	1.46223	8.39646	4.92934	-2.51449	2.76734	-0.90863	0.363545	0.682646	Not DEG	chr8	1343240	1345514
ENSSSCG00000054603	88.3828	145.464	116.924	-0.719341	0.609533	-1.18015	0.23794	0.552527	Not DEG	chr12	51501817	51502185
INMT	18.9962	770.048	394.522	-5.34056	2.21226	-2.41407	0.0157754	0.0999473	Down	chr18	42209352	42218174
FECH	4534.04	8824.06	6679.05	-0.96057	0.30286	-3.17166	0.00151569	0.0171278	Not DEG	chr1	106854011	106898591
FCSK	1954.44	2011.82	1983.13	-0.041696	0.157441	-0.264836	0.791136	0.930089	Not DEG	chr6	13471833	13506419
ADAP1	2518.67	3418.39	2968.53	-0.440596	0.225911	-1.95031	0.0511396	0.223323	Not DEG	chr3	547364	615471
ADAP2	11140.1	4889.29	8014.69	1.18789	0.208379	5.70064	1.19358e-08	6.29292e-07	Up	chr12	42817669	42849922
ENSSSCG00000045059	30.8897	27.1307	29.0102	0.187541	0.75249	0.249227	0.803185	0.934218	Not DEG	chr1	196148205	196150028
ENSSSCG00000045051	174.952	384.284	279.618	-1.13442	0.370746	-3.05984	0.00221457	0.0227574	Down	chr10	47182091	47182444
KLHL10	73.2823	83.1958	78.2391	-0.180281	0.585042	-0.30815	0.757968	0.916524	Not DEG	chr12	20854407	20861662
KLHL11	2672.24	2671.29	2671.77	0.000579654	0.126951	0.00456597	0.996357	0.999218	Not DEG	chr12	20842393	20852980
KLHL12	2160.49	1906.64	2033.57	0.180635	0.1598	1.13039	0.258314	0.57611	Not DEG	chr10	24869829	24900266
KLHL13	380.094	2264.42	1322.26	-2.57442	0.422792	-6.08909	1.13553e-09	7.51947e-08	Down	chrX	96544095	96744764
KLHL14	4.68585	1.17023	2.92804	2.01777	3.10505	0.649835	0.515799	NA	Not DEG	chr6	116510851	116611631
KLHL15	3272.08	3600.11	3436.1	-0.137957	0.156513	-0.88144	0.37808	0.692527	Not DEG	chrX	20091904	20129561
KLHL17	1014.26	1301.38	1157.82	-0.359374	0.144051	-2.49476	0.0126041	0.0842733	Not DEG	chr6	63322184	63328259
KLHL18	2506.03	4094.55	3300.29	-0.708158	0.288952	-2.45078	0.0142547	0.0926528	Not DEG	chr13	30063188	30141513
C7orf61	326.208	521.016	423.612	-0.675143	0.296439	-2.27751	0.022756	0.129227	Not DEG	chr3	8390946	8394232
GABPB2	3979.5	4067.52	4023.51	-0.0316557	0.126383	-0.250474	0.802221	0.933783	Not DEG	chr4	98133647	98163778
ENSSSCG00000058608	40.6174	30.1286	35.373	0.432772	1.50948	0.286703	0.77434	0.923388	Not DEG	chr9	11495577	11598024
ENSSSCG00000004703	80.524	38.2189	59.3714	1.07512	0.594341	1.80893	0.0704618	0.272895	Not DEG	chr1	127852537	127858972
ENSSSCG00000056513	21.4868	14.4442	17.9655	0.578997	1.13627	0.509559	0.610361	0.853711	Not DEG	chr9	5049043	5049987
SLN	10.9584	0	5.4792	5.80092	3.17761	1.82556	0.0679163	0.266056	Not DEG	chr9	36232968	36242405
SLA	7484	9040.47	8262.23	-0.272656	0.153142	-1.78042	0.0750074	0.284655	Not DEG	chr4	8189232	8247388
PHYH	9769.41	16283.9	13026.7	-0.737144	0.32879	-2.24199	0.024962	0.137474	Not DEG	chr10	48404293	48423973
ENSSSCG00000046802	33.9192	21.9082	27.9137	0.634694	1.00407	0.632122	0.527307	0.805385	Not DEG	chr9	5087576	5088511
NOTCH4	300.163	398.145	349.154	-0.406529	0.398571	-1.01997	0.307745	0.628589	Not DEG	chr7	24231293	24256281
MEAF6	2758.8	5078.56	3918.68	-0.880538	0.326234	-2.6991	0.0069527	0.0541656	Not DEG	chr6	93559101	93589001
AZIN1	8033.51	9106.71	8570.11	-0.180798	0.185032	-0.977114	0.328513	0.649067	Not DEG	chr4	34234679	34257134
NOTCH2	52459	60290.4	56374.7	-0.200748	0.168163	-1.19377	0.232567	0.546765	Not DEG	chr4	100981636	101150195
AZIN2	483.267	140.941	312.104	1.77814	0.379274	4.68827	2.75525e-06	8.23342e-05	Up	chr6	89345862	89385319
ZNF658	273.633	326.034	299.833	-0.252223	0.242511	-1.04005	0.298318	0.620101	Not DEG	chr10	38797315	38818047
ZNF655	6660.79	6114.57	6387.68	0.123489	0.156788	0.787615	0.430922	0.736062	Not DEG	chr3	6504690	6521844
ZNF654	3782.32	3445.37	3613.84	0.134799	0.14214	0.948352	0.34295	0.661179	Not DEG	chr13	167807263	167895736
ZNF653	780.252	944.975	862.614	-0.27563	0.198259	-1.39025	0.164452	0.450729	Not DEG	chr2	70136443	70154458
ZNF652	2362.65	1561.35	1962	0.597866	0.246086	2.42951	0.0151195	0.096754	Not DEG	chr12	25492537	25553715
N4BP2L1	1964.1	2573.42	2268.76	-0.390144	0.19178	-2.03433	0.0419187	0.19644	Not DEG	chr11	8857175	8885420
RAPGEF6	18495.3	19771.6	19133.5	-0.0962403	0.135871	-0.708321	0.478746	0.771965	Not DEG	chr2	133708266	133951433
RAPGEF1	18544.8	21267.8	19906.3	-0.197697	0.105906	-1.86673	0.0619399	0.251137	Not DEG	chr1	271494248	271600920
RAPGEF2	7112.13	7613.81	7362.97	-0.0982874	0.191302	-0.51378	0.607406	0.851664	Not DEG	chr8	48021604	48277454
RAPGEF3	82.9885	82.6106	82.7995	0.00583721	0.583362	0.0100062	0.992016	0.997446	Not DEG	chr5	78101299	78134105
ZNF384	7068.27	6322.43	6695.35	0.160783	0.153792	1.04546	0.295811	0.617314	Not DEG	chr5	64003216	64025796
ZNF383	352.296	385.753	369.024	-0.1316	0.287352	-0.457976	0.64697	0.870921	Not DEG	chr6	46235208	46256083
ZNF382	260.781	239.546	250.163	0.121395	0.392588	0.309219	0.757155	0.916066	Not DEG	chr6	45777393	45812338
POC1B	3531.51	3244.7	3388.11	0.122015	0.42589	0.286493	0.7745	0.923498	Not DEG	chr5	93132018	93222522
SCARF2	4.43868	0	2.21934	4.49922	3.92529	1.14621	0.251707	NA	Not DEG	chr14	50812984	50824521
ZNF389	663.187	582.586	622.887	0.186952	0.203231	0.9199	0.357625	0.677246	Not DEG	chr7	22007384	22011972
ENSSSCG00000020870	1169.11	1263.65	1216.38	-0.112129	0.256733	-0.436754	0.66229	0.877066	Not DEG	chr9	92448738	92481379
ENSSSCG00000020872	67.1681	235.253	151.211	-1.80946	1.02245	-1.76972	0.0767735	0.288664	Not DEG	chr6	164315291	164321171
PRSS53	120.067	97.0152	108.541	0.303949	0.469497	0.647392	0.517378	0.799589	Not DEG	chr3	17391219	17396885
ENSSSCG00000037963	330.106	459.668	394.887	-0.477271	0.235377	-2.02768	0.0425925	0.198521	Not DEG	chr4	42980616	42985459
SNRPD2	7855.67	7648.73	7752.2	0.0384306	0.325633	0.118018	0.906053	0.96953	Not DEG	chr6	52035134	52042474
SNRPD1	3480.83	2879.31	3180.07	0.273892	0.137412	1.99321	0.046238	0.209556	Not DEG	chr6	106798265	106813816
IFT43	273.218	147.116	210.167	0.890787	0.308331	2.88906	0.0038639	0.0342986	Not DEG	chr7	99158892	99254355
DVL2	1638.4	1930.36	1784.38	-0.23651	0.187627	-1.26054	0.207476	0.515036	Not DEG	chr12	52581688	52590285
IFT46	1444.49	1283.53	1364.01	0.170597	0.195606	0.872145	0.383129	0.69746	Not DEG	chr9	45844619	45861879
GLDN	174.531	44.5545	109.543	1.97198	0.727214	2.7117	0.00669396	0.0525705	Up	chr1	120322432	120399041
GLDC	172.827	182.791	177.809	-0.0804389	0.443805	-0.181248	0.856173	0.952934	Not DEG	chr1	215608849	215715059
QPCT	1559.78	4778.14	3168.96	-1.6154	0.185938	-8.68784	3.69387e-18	8.61296e-16	Down	chr3	102792720	102823026
ENSSSCG00000055723	0	1.5603	0.780151	-3.1836	3.96767	-0.802384	0.422331	NA	Not DEG	chr7	100525781	100526377
ENSSSCG00000055895	0.292446	0.620689	0.456567	-0.928125	4.05435	-0.228921	0.818931	NA	Not DEG	chr12	21465585	21465884
DHRS11	1686.98	1197.67	1442.32	0.49443	0.221603	2.23115	0.0256712	0.140306	Not DEG	chr12	38113912	38123839
LGMN	267482	176483	221983	0.59991	0.311292	1.92716	0.0539595	0.230767	Not DEG	chr7	114173693	114217102
NBDY	168.848	148.973	158.91	0.181771	0.305146	0.595686	0.551385	0.819479	Not DEG	chrX	49157639	49157845
ENSSSCG00000063059	19.7891	29.2255	24.5073	-0.560522	1.55138	-0.361305	0.717871	0.902061	Not DEG	chr3	17054274	17055242
KASH5	2.04712	0	1.02356	3.38489	3.94676	0.857636	0.391093	NA	Not DEG	chr6	54477058	54500887
CAPS2	52.6034	29.6668	41.1351	0.826676	0.580251	1.42469	0.154248	0.434918	Not DEG	chr5	38573320	38625070
ENSSSCG00000061743	94.2582	72.0112	83.1347	0.389639	0.865268	0.45031	0.652487	0.872932	Not DEG	chr17	62652996	62655336
EHMT2	7649.09	8702.27	8175.68	-0.186225	0.195078	-0.954618	0.339771	0.659386	Not DEG	chr7	23977683	23993478
ADIPOR2	7705.66	9053.04	8379.35	-0.232482	0.155922	-1.49102	0.135956	0.403151	Not DEG	chr5	68755811	68807235
ADIPOR1	5532.2	7897.76	6714.98	-0.513461	0.170633	-3.00915	0.00261977	0.0256326	Not DEG	chr10	24907491	24915686
MARK4	2407.39	2624.39	2515.89	-0.12478	0.129594	-0.962851	0.335622	0.655887	Not DEG	chr6	51665918	51700552
STOX1	51.6878	82.1843	66.936	-0.672252	0.537881	-1.24982	0.211367	0.52017	Not DEG	chr14	71928399	71985233
MARK1	39.2608	21.7297	30.4952	0.850447	1.28371	0.66249	0.507657	0.793276	Not DEG	chr10	9980383	10104867
MARK2	9635.33	11433.9	10534.6	-0.246946	0.113665	-2.17257	0.0298127	0.156021	Not DEG	chr2	8155348	8215959
STOX2	325.889	943.501	634.695	-1.53344	1.13485	-1.35123	0.176622	0.469113	Not DEG	chr15	45084139	45298762
TPD52L2	2984.82	3325.36	3155.09	-0.156066	0.131278	-1.18883	0.234508	0.549167	Not DEG	chr17	62733593	62750557
TPD52L3	4.08807	2.99853	3.5433	0.453985	1.96249	0.231331	0.817057	0.939485	Not DEG	chr1	215840563	215842113
TPD52L1	327.328	143.484	235.406	1.19002	0.6464	1.84099	0.0656227	0.260524	Not DEG	chr1	37667150	37761760
EFCAB11	272.514	364.85	318.682	-0.420774	0.262857	-1.60077	0.109427	0.35908	Not DEG	chr7	111600717	111766205
EFCAB10	491.19	544.547	517.868	-0.148863	0.230864	-0.644807	0.519052	0.800831	Not DEG	chr9	105419056	105445682
EFCAB13	2.684	1.49054	2.08727	0.85627	3.33951	0.256406	0.797637	NA	Not DEG	chr12	16596550	16674982
EFCAB12	9.81968	50.7869	30.3033	-2.36532	1.28679	-1.83816	0.0660386	0.261422	Not DEG	chr13	68794498	68813987
EFCAB14	13378.8	16510.3	14944.6	-0.303399	0.200928	-1.50999	0.131046	0.397193	Not DEG	chr6	164777970	164821367
CAPSL	157.225	293.207	225.216	-0.8982	0.48411	-1.85537	0.0635441	0.255643	Not DEG	chr16	21345366	21356670
WDR13	1503.02	1520.72	1511.87	-0.0173182	0.173909	-0.099582	0.920676	0.972802	Not DEG	chrX	42722730	42730199
WDR12	3890.82	4274.78	4082.8	-0.135588	0.165049	-0.8215	0.411362	0.719503	Not DEG	chr15	106380755	106410416
WDR11	5653.67	6073.27	5863.47	-0.103433	0.162018	-0.638407	0.523209	0.802903	Not DEG	chr14	130511592	130674774
WDR17	104.386	45.766	75.0762	1.18962	1.14087	1.04273	NA	NA	Not DEG	chr15	38589633	38706214
WDR19	1307.99	1183.73	1245.86	0.144191	0.177521	0.812247	0.41665	0.723852	Not DEG	chr8	30463862	30553703
WDR18	859.208	1002.65	930.927	-0.22261	0.179939	-1.23715	0.216033	0.525713	Not DEG	chr2	77417539	77423485
FAM204A	6299.3	5824.94	6062.12	0.112984	0.15356	0.735764	0.461874	0.760526	Not DEG	chr14	128365916	128402560
USP9X	28279	33121.7	30700.4	-0.228051	0.133677	-1.70599	0.0880104	0.315439	Not DEG	chrX	36760865	36885250
NLRP2B	0	6.49177	3.24588	-5.24687	3.57652	-1.46703	0.142367	NA	Not DEG	chr6	59186265	59186402
ENSSSCG00000035477	180.322	241.405	210.863	-0.421572	0.89431	-0.471394	0.63736	0.868011	Not DEG	chr6	62268495	62273778
NPTXR	12.7311	11.6151	12.1731	0.137268	2.10755	0.0651317	0.948069	0.98158	Not DEG	chr5	9207642	9230355
MYADML2	1.91087	1.24138	1.57612	0.602524	3.579	0.16835	0.866308	NA	Not DEG	chr12	1055218	1057719
ENSSSCG00000032297	12979.3	16367	14673.2	-0.334561	0.239046	-1.39957	0.161642	0.446466	Not DEG	chr1	261133629	261226697
ENSSSCG00000038630	1861.46	1669.31	1765.39	0.156646	0.179037	0.874939	0.381607	0.695684	Not DEG	chr7	51948016	51953968
ENSSSCG00000038638	31.0592	35.3499	33.2046	-0.186165	0.537032	-0.346655	0.72885	0.905682	Not DEG	chr13	134495552	134495852
PLOD3	14872.6	16173.5	15523	-0.120977	0.217868	-0.555278	0.578705	0.835713	Not DEG	chr3	8911791	8919516
ENSSSCG00000031752	154.437	23.3359	88.8864	2.72606	3.22296	0.845827	NA	NA	Not DEG	chr7	77277119	77277731
ENSSSCG00000031750	14.116	16.0684	15.0922	-0.183547	0.770154	-0.238325	0.811629	0.937454	Not DEG	chr8	53704714	53706275
ENSSSCG00000031756	23.1826	11.021	17.1018	1.07378	0.982893	1.09247	0.274627	0.594618	Not DEG	chr14	40455954	40458063
ENSSSCG00000039587	19.6335	42.4516	31.0426	-1.11142	1.02624	-1.08301	0.278805	0.600131	Not DEG	chr5	17536952	17547680
LDLRAD1	5.04956	11.6084	8.329	-1.20154	2.10399	-0.571078	0.567947	0.82862	Not DEG	chr6	158292616	158303012
ENSSSCG00000039585	48.905	32.5803	40.7427	0.588836	0.741558	0.794051	0.427165	0.732431	Not DEG	chr5	68949071	68949658
LDLRAD3	598.162	534.279	566.22	0.163705	0.292176	0.560297	0.575277	0.833291	Not DEG	chr2	24875380	25138873
LDLRAD4	1315.15	1057.32	1186.24	0.315089	0.397302	0.793071	0.427737	0.732772	Not DEG	chr6	96401654	96577643
CGAS	4830.55	6778.41	5804.48	-0.488813	0.153266	-3.1893	0.00142616	0.0163434	Not DEG	chr1	92483327	92504307
ENSSSCG00000038188	5.32295	12.1377	8.73035	-1.19228	1.61134	-0.739932	0.459341	0.758946	Not DEG	chr10	13815180	13818900
ENSSSCG00000038183	7.47405	12.8844	10.1792	-0.793807	1.04826	-0.757261	0.448894	0.751789	Not DEG	chr17	34922244	34924314
ENSSSCG00000038187	5129.16	8042.34	6585.75	-0.648987	0.146397	-4.43306	9.29062e-06	0.000235178	Not DEG	chr9	77509410	77548086
APEH	2614.78	2404.4	2509.59	0.120631	0.210259	0.573725	0.566154	0.827317	Not DEG	chr13	32205609	32214518
ENSSSCG00000033452	205.135	338.559	271.847	-0.724583	0.420466	-1.72328	0.0848372	0.308189	Not DEG	chr2	810348	842241
ENSSSCG00000033451	5387.88	3917.28	4652.58	0.459749	0.294889	1.55906	0.118983	0.376894	Not DEG	chr7	21220799	21223115
ENSSSCG00000033457	74499.4	95960.6	85230	-0.365223	0.221476	-1.64904	0.099139	0.338961	Not DEG	chr12	39591570	39595657
NKX6-2	2.33957	0	1.16978	3.57711	3.94179	0.907482	0.364152	NA	Not DEG	chr14	140897874	140899155
NKX6-1	147.352	508.756	328.054	-1.78731	0.864786	-2.06677	0.0387559	0.186676	Down	chr8	134138097	134144254
KCTD13	2590.04	2650.09	2620.07	-0.0331867	0.177881	-0.186567	0.852	0.951734	Not DEG	chr3	18124573	18141565
KCTD12	73659.5	56173	64916.3	0.390986	0.169583	2.30557	0.0211344	0.123024	Not DEG	chr11	49025131	49031309
KCTD11	375.119	363.775	369.447	0.0444975	0.202912	0.219295	0.82642	0.943678	Not DEG	chr12	52698834	52699649
KCTD10	5930.42	7053.18	6491.8	-0.250149	0.148642	-1.6829	0.0923953	0.324481	Not DEG	chr14	41442777	41470209
KCTD17	2600.56	11169.3	6884.95	-2.10262	0.249226	-8.43661	3.26666e-17	7.02332e-15	Down	chr5	10707354	10718959
KCTD16	2.65195	1.5603	2.10612	0.770277	3.82081	0.2016	0.840229	NA	Not DEG	chr2	145707261	145981909
KCTD15	849.046	900.569	874.808	-0.0843738	0.331124	-0.25481	0.79887	0.932034	Not DEG	chr6	43529806	43544186
KCTD19	0	3.60066	1.80033	-4.40175	3.93307	-1.11916	0.26307	NA	Not DEG	chr6	27931930	27966277
H6PD	7748.77	8131.38	7940.07	-0.0695837	0.254062	-0.273884	0.784174	0.927106	Not DEG	chr6	69666601	69700298
SLC25A35	113.35	128.054	120.702	-0.175932	0.575112	-0.305908	0.759674	0.917206	Not DEG	chr12	53485626	53495972
SLC25A36	7085.28	7792.25	7438.77	-0.137257	0.135271	-1.01469	0.310255	0.63113	Not DEG	chr13	81750031	81791891
SLC25A31	4.79611	2.17241	3.48426	1.12986	2.9963	0.377085	0.70611	0.89642	Not DEG	chr8	97095517	97120250
SLC25A30	2864.58	2574.52	2719.55	0.154218	0.310059	0.497384	0.618918	0.85692	Not DEG	chr11	21848941	21865590
SLC25A33	1869.42	4105.32	2987.37	-1.13491	0.278244	-4.07883	4.52635e-05	0.000941378	Down	chr6	69934834	69969084
SLC25A39	2911.29	14340.1	8625.68	-2.30031	0.898961	-2.55885	0.0105019	0.0742033	Down	chr12	18915422	18919757
TUBA1B	20363.2	21740.5	21051.9	-0.0944719	0.115956	-0.81472	0.415232	0.722456	Not DEG	chr5	15149099	15153620
TUBA1A	22445.8	17670.9	20058.3	0.345058	0.214885	1.60578	0.108322	0.357439	Not DEG	chr5	15185532	15190428
IGSF10	201.659	200.124	200.891	0.0111825	0.361295	0.0309513	0.975308	0.991705	Not DEG	chr13	91625431	91679079
BCR	248.928	125.656	187.292	0.987414	0.455712	2.16675	0.0302537	0.157798	Not DEG	chr14	49208762	49322103
ENSSSCG00000043519	1515.9	2770.64	2143.27	-0.869861	0.265538	-3.27584	0.00105348	0.0129284	Not DEG	chr1	141494692	141495449
FAM102A	4362.74	4262.85	4312.8	0.033552	0.328174	0.102238	0.918568	0.972743	Not DEG	chr1	268427708	268465786
RIMKLA	16.1961	7.52248	11.8593	1.1127	1.47085	0.756505	0.449347	0.752167	Not DEG	chr6	168916725	168950046
ENSSSCG00000001398	3133.58	2758.51	2946.05	0.18407	0.216714	0.849369	0.395676	0.707343	Not DEG	chr7	23634648	23638619
RIMKLB	1.83266	0	0.916329	3.2227	3.95149	0.815565	0.414749	NA	Not DEG	chr5	62676225	62715067
ENSSSCG00000001393	24.2738	17.5592	20.9165	0.463483	0.868253	0.533811	0.593473	0.844793	Not DEG	chr7	23564659	23570600
ENSSSCG00000001395	197.307	144.913	171.11	0.445447	0.258091	1.72593	0.0843602	0.307163	Not DEG	chr7	23616984	23621159
ENSSSCG00000001394	971.293	911.488	941.39	0.0913657	0.176447	0.517807	0.604593	0.850616	Not DEG	chr7	23599173	23607377
ENSSSCG00000001396	10341.2	6900.37	8620.8	0.583637	0.273409	2.13467	0.0327884	0.166231	Not DEG	chr7	23622397	23628329
PCID2	1381.53	1421.15	1401.34	-0.0412855	0.163858	-0.251958	0.801073	0.93327	Not DEG	chr11	78541318	78556733
POMT1	1116.78	823.674	970.229	0.438915	0.269259	1.63008	0.103084	0.347442	Not DEG	chr1	271432210	271452461
POMT2	908.297	1106.13	1007.21	-0.284335	0.174677	-1.62778	0.103572	0.348644	Not DEG	chr7	100350460	100392332
AIF1	14536.1	11949.6	13242.8	0.282651	0.134099	2.10778	0.03505	0.174145	Not DEG	chr7	23726787	23731671
NR2E1	47.2747	97.4456	72.3601	-1.04187	0.672645	-1.54891	0.121403	0.38137	Not DEG	chr1	74271042	74292681
AGPS	41264.7	61814.3	51539.5	-0.583031	0.187267	-3.11337	0.00184963	0.0198965	Not DEG	chr15	83146002	83391984
STOM	23673.6	25776.2	24724.9	-0.122787	0.138216	-0.888368	0.374343	0.690039	Not DEG	chr1	261380090	261407713
NPLOC4	8121.14	10111.7	9116.41	-0.316307	0.137595	-2.29882	0.0215154	0.124541	Not DEG	chr12	1251053	1285666
LGALS13	13.1999	43.62	28.4099	-1.7237	1.53814	-1.12064	0.262443	0.580848	Not DEG	chr6	48205158	48209867
LGALS12	12.5697	1.17023	6.86994	3.46816	1.83405	1.89099	0.0586263	0.243309	Not DEG	chr2	8463402	8475162
ENSSSCG00000060067	1.46223	0	0.731115	2.90078	3.9626	0.732039	0.464145	NA	Not DEG	chr2	72515064	72515366
ENSSSCG00000027852	1.22177	3.72413	2.47295	-1.61181	3.82119	-0.421808	0.673165	NA	Not DEG	chr2	142817677	142821028
ENSSSCG00000014021	1.22177	2.67821	1.94999	-1.1255	3.40632	-0.330416	0.741085	NA	Not DEG	chr2	78934616	78935712
PBLD	428.87	592.832	510.851	-0.467886	0.364361	-1.28413	0.199097	0.502677	Not DEG	chr14	71440778	71487480
PGPEP1	4248.46	5687.88	4968.17	-0.421066	0.202161	-2.08283	0.037267	0.1816	Not DEG	chr2	59451150	59485818
SMU1	6910.55	6955.88	6933.21	-0.00929585	0.169825	-0.0547377	0.956347	0.984584	Not DEG	chr10	33399383	33430971
ENSSSCG00000014799	47.079	68.4471	57.763	-0.536641	0.586442	-0.915079	0.36015	0.679724	Not DEG	chr9	6449403	6470080
ENSSSCG00000014790	1.16978	0	0.584892	2.57996	3.97638	0.648822	0.516454	NA	Not DEG	chr9	6006257	6007260
SSRP1	14503.1	12975.8	13739.4	0.160468	0.107258	1.49609	0.13463	0.401316	Not DEG	chr2	13619716	13629227
ENSSSCG00000003632	10.8795	4.96551	7.9225	1.12441	2.70356	0.415899	0.677484	0.882747	Not DEG	chr6	92230942	92233693
IRAK1BP1	157.956	206.429	182.192	-0.387503	0.450649	-0.859876	0.389857	0.702059	Not DEG	chr1	87290826	87329716
C1orf174	762.578	820.756	791.667	-0.105947	0.14779	-0.716871	0.473454	0.7671	Not DEG	chr6	65323756	65333886
RBBP8NL	0	3.35372	1.67686	-4.29411	3.9351	-1.09123	0.27517	NA	Not DEG	chr17	61782605	61787321
GPC1	112.44	39.3991	75.9196	1.51362	0.526852	2.87296	0.0040665	0.0356762	Up	chr15	139457669	139484670
GPC2	75.6428	49.8915	62.7672	0.602879	0.438209	1.37578	0.168889	0.45738	Not DEG	chr3	8169343	8175580
GPC4	54.0577	13.2881	33.6729	2.02388	1.40754	1.43788	0.150468	0.428887	Not DEG	chrX	109306368	109421785
GPC5	3.90577	14.7742	9.33997	-1.91956	2.07274	-0.926098	0.354395	0.674214	Not DEG	chr11	60791363	62147239
GPC6	0	6.10169	3.05084	-5.15746	3.63743	-1.41789	0.156224	NA	Not DEG	chr11	62438453	63560897
SNTN	8.87736	67.5842	38.2308	-2.92145	1.10587	-2.64177	0.00824738	0.0618236	Down	chr13	45187379	45200718
ANKDD1A	93.8541	69.4166	81.6354	0.438152	0.484231	0.904842	0.365549	0.684308	Not DEG	chr1	107094123	107135517
ANKDD1B	84.6241	144.211	114.418	-0.766457	0.571632	-1.34082	0.179978	0.473057	Not DEG	chr2	84621148	84688222
NYX	23.592	28.2331	25.9125	-0.255798	0.932688	-0.274259	0.783885	0.927106	Not DEG	chrX	37080278	37105510
GAREM2	137.243	29.9996	83.6212	2.18915	1.29357	1.69233	0.0905832	0.32084	Not DEG	chr3	112800719	112805740
ENSSSCG00000003090	1130.92	2370.63	1750.78	-1.06766	0.2441	-4.37387	1.22064e-05	0.000299816	Down	chr6	51313459	51358652
SNAPC2	721.625	901.639	811.632	-0.321781	0.247406	-1.30062	0.193389	0.493686	Not DEG	chr2	71291257	71294006
ENSSSCG00000032840	1.24782	2.42158	1.8347	-0.961207	2.73663	-0.351237	0.72541	NA	Not DEG	chr5	20596426	20602633
ENSSSCG00000051254	9.75551	15.879	12.8173	-0.704479	1.49477	-0.471295	0.63743	0.868011	Not DEG	chr10	42675389	42677706
SNAPC1	1044.72	1578.95	1311.84	-0.595593	0.254148	-2.34349	0.0191044	0.114707	Not DEG	chr1	190686559	190716372
ENSSSCG00000048962	12.888	6.59033	9.73918	0.972488	1.16438	0.835199	0.403606	0.714238	Not DEG	chr17	28975243	28980208
ENSSSCG00000044244	232.552	317.169	274.86	-0.448287	0.277092	-1.61783	0.1057	0.352992	Not DEG	chr13	198152812	198155737
ENSSSCG00000014800	1187.22	1649.01	1418.12	-0.474458	0.283789	-1.67187	0.0945503	0.329255	Not DEG	chr9	6587052	6591741
ALDH3A2	5909.13	4790.69	5349.91	0.302772	0.124852	2.42504	0.0153065	0.0975672	Not DEG	chr12	59936848	59954358
ALDH3A1	22.8108	18.1257	20.4682	0.330491	2.59468	0.127373	0.898645	0.966772	Not DEG	chr12	59897496	59905897
EDC3	4615.87	4092.28	4354.07	0.173907	0.133235	1.30526	0.191803	0.49173	Not DEG	chr7	58828727	58897919
EDC4	5354.45	6522.9	5938.67	-0.284912	0.129842	-2.1943	0.0282136	0.149896	Not DEG	chr6	28489422	28501510
ATXN3L	7111.08	5934.22	6522.65	0.260933	0.25592	1.01959	0.307925	0.628647	Not DEG	chr7	113608783	113645841
ANAPC1	10072	11851.7	10961.9	-0.234677	0.147272	-1.59349	0.111051	0.36247	Not DEG	chr3	44509680	44605014
ANAPC5	2759.32	3077.16	2918.24	-0.157553	0.173317	-0.909048	0.363325	0.682419	Not DEG	chr14	31259727	31306441
ANAPC4	2740.65	3075.47	2908.06	-0.166115	0.122968	-1.35088	0.176735	0.469225	Not DEG	chr8	19301248	19341478
ANAPC7	5036.5	4723.81	4880.15	0.0926583	0.141032	0.657004	0.511178	0.795279	Not DEG	chr14	31763243	31789750
PSMD14	4042.25	4221.46	4131.85	-0.0626299	0.13524	-0.463103	0.643291	0.869171	Not DEG	chr15	68162532	68208883
PSMD11	8531.83	10887.6	9709.71	-0.351766	0.13769	-2.55477	0.0106258	0.0747953	Not DEG	chr12	42498941	42529805
PSMD10	1158.06	1114.39	1136.22	0.0554609	0.237171	0.233844	0.815106	0.939189	Not DEG	chrX	88540376	88548560
PSMD13	4483.34	4616.71	4550.03	-0.0424899	0.161323	-0.263384	0.792255	0.930131	Not DEG	chr2	55108	74829
PSMD12	5743.46	5687.57	5715.52	0.0140484	0.133616	0.105141	0.916264	0.972169	Not DEG	chr12	13705343	13742776
NMI	5201.12	4590.73	4895.92	0.180082	0.251181	0.716943	0.47341	0.7671	Not DEG	chr15	941475	967321
ENSSSCG00000044934	0	1.24138	0.620689	-2.87725	3.98194	-0.722574	0.469942	NA	Not DEG	chr13	87613928	87616177
EXOSC10	3891.53	4285.94	4088.74	-0.139448	0.11647	-1.19729	0.231193	0.545135	Not DEG	chr6	71258999	71282433
MYLK2	8.87736	15.5571	12.2172	-0.805074	2.03749	-0.39513	0.692747	0.89016	Not DEG	chr17	35499887	35513093
MYLK3	29.2215	33.6761	31.4488	-0.207648	0.783784	-0.26493	0.791064	0.930089	Not DEG	chr6	37850754	37920754
TRMT44	977.245	1016.32	996.782	-0.056095	0.213335	-0.262944	0.792594	0.930289	Not DEG	chr8	2678909	2708426
MOB2	1278.31	1512.15	1395.23	-0.242088	0.157119	-1.5408	0.123366	0.384197	Not DEG	chr2	958904	971402
LRRC27	25.9759	22.8528	24.4144	0.190738	1.11767	0.170657	0.864493	0.954685	Not DEG	chr14	140599384	140627797
LRRC23	68.4078	452.737	260.572	-2.72465	0.616131	-4.4222	9.77019e-06	0.000246563	Down	chr5	63809546	63817225
SLITRK6	0	1.55172	0.775861	-3.19638	3.96714	-0.805712	0.420409	NA	Not DEG	chr11	56508767	56522197
EEF1A1	516169	496888	506528	0.0549223	0.134744	0.407606	0.683563	0.885823	Not DEG	chr1	92421230	92425044
EEF1A2	2.684	0	1.342	3.77395	3.93734	0.958501	0.33781	NA	Not DEG	chr17	62517503	62526190
CHP1	6655.87	8953.5	7804.68	-0.427845	0.411961	-1.03856	0.29901	0.620421	Not DEG	chr1	130073928	130112751
CFAP126	343.714	576.459	460.086	-0.74649	0.253845	-2.94073	0.00327436	0.0303341	Not DEG	chr4	89120477	89133039
ENSSSCG00000046262	26.6395	33.2135	29.9265	-0.314236	0.67168	-0.467835	0.639902	0.868461	Not DEG	chr13	160718243	160720978
MNDA	709.112	987.413	848.263	-0.477234	0.300439	-1.58845	0.112184	0.3643	Not DEG	chr4	91416432	91433242
ENSSSCG00000046269	22.4096	3.74129	13.0754	2.59578	1.45359	1.78578	0.0741352	0.282671	Not DEG	chr2	40987252	41007266
MND1	334.034	259.819	296.927	0.361837	0.280052	1.29203	0.196345	0.498237	Not DEG	chr8	75689845	75755768
HIKESHI	1597	1488.09	1542.54	0.102325	0.142158	0.719799	0.471648	0.766415	Not DEG	chr9	20181235	20224824
CALR	131477	117480	124479	0.162393	0.108171	1.50126	0.133287	0.400072	Not DEG	chr2	66098229	66102132
CALU	17274.7	18457.6	17866.1	-0.0955825	0.226415	-0.422156	0.672911	0.881751	Not DEG	chr18	19841719	19875786
CHPF	224.887	132.544	178.716	0.764734	0.460237	1.66161	0.0965917	0.333578	Not DEG	chr15	121544230	121553288
ENSSSCG00000049170	13.0565	6.15429	9.6054	1.07739	1.04227	1.0337	0.301278	0.622462	Not DEG	chr14	141582206	141593696
ENSSSCG00000049172	19.9978	75.2478	47.6228	-1.90944	1.01996	-1.87206	0.0611978	0.249471	Not DEG	chr3	28578584	28581349
RIBC2	39.5423	89.495	64.5186	-1.17947	0.774822	-1.52224	0.127948	0.392764	Not DEG	chr5	3966440	3975830
RIBC1	232.332	344.218	288.275	-0.568534	0.305739	-1.85954	0.0629506	0.253859	Not DEG	chrX	46208669	46218382
ENSSSCG00000037349	22.5514	14.9619	18.7566	0.590235	0.86422	0.682968	0.494627	0.783978	Not DEG	chr1	154596530	154600507
FILIP1L	2386.31	2881.38	2633.85	-0.272037	0.211014	-1.28919	0.197332	0.49944	Not DEG	chr13	158890433	159185774
CLEC1A	73.4969	99.3299	86.4134	-0.433806	0.542563	-0.799548	0.423973	0.729915	Not DEG	chr5	61849253	61868049
CLEC1B	50.121	123.004	86.5623	-1.29452	0.526451	-2.45896	0.0139338	0.0910318	Down	chr5	61889930	61946340
ZFHX4	6.46652	0	3.23326	5.04103	2.61513	1.92764	0.0538994	NA	Not DEG	chr4	59387007	59575073
C5orf47	6.62987	0	3.31493	5.07535	3.9192	1.295	0.195321	NA	Not DEG	chr16	50387567	50400272
ENSSSCG00000050398	27950.6	16736.5	22343.5	0.739869	0.195331	3.78778	0.000152001	0.00266109	Not DEG	chr5	22435730	22462848
ENSSSCG00000055141	1.22177	10.3383	5.78001	-3.07994	2.67151	-1.15288	0.24896	0.56382	Not DEG	chr11	48423963	48426674
RFFL	7215.88	8045.97	7630.93	-0.157183	0.194176	-0.809487	0.418235	0.724942	Not DEG	chr12	40075337	40151043
ENSSSCG00000055147	37561	60858.8	49209.9	-0.696243	0.204956	-3.39703	0.000681215	0.00912421	Not DEG	chr3	17178730	17201590
RFC3	1345.92	1108.47	1227.19	0.280301	0.259252	1.08119	0.279613	0.600778	Not DEG	chr11	10146531	10165172
ZFHX2	3396.66	3510.73	3453.7	-0.0478733	0.285106	-0.167914	0.866651	0.95553	Not DEG	chr7	75552618	75586132
ENSSSCG00000012517	265.697	207.549	236.623	0.357741	0.52152	0.685958	0.49274	0.782926	Not DEG	chrX	84815571	84818686
RAB27A	6853.45	4777.45	5815.45	0.520662	0.380872	1.36703	0.171617	0.461507	Not DEG	chr1	116532974	116606474
LSAMP	54.1735	691.015	372.594	-3.67569	0.745618	-4.92972	8.23487e-07	2.85206e-05	Down	chr13	143675575	144304151
ENSSSCG00000049794	11.4781	7.50392	9.491	0.610667	1.18769	0.514162	0.607139	0.85149	Not DEG	chr8	58902051	58905237
ENSSSCG00000058477	2.2944	0	1.1472	3.5426	3.94264	0.898534	0.368901	NA	Not DEG	chr9	4642075	4643028
CYP2D6	1401.33	665.647	1033.49	1.0733	0.493655	2.17419	0.0296912	0.155523	Up	chr5	6538907	6543642
CEP76	1419.78	1361.24	1390.51	0.0611036	0.174628	0.349907	0.726409	0.904522	Not DEG	chr6	96893571	96912389
ENSSSCG00000036918	97.614	54.635	76.1245	0.840604	0.896962	0.937168	0.348672	0.667787	Not DEG	chr7	77359149	77367699
DHX40	2219.77	2049.79	2134.78	0.11469	0.133348	0.860078	0.389746	0.702017	Not DEG	chr12	35781578	35828501
TRIM9	41.9701	51.7946	46.8823	-0.301417	0.716109	-0.420909	0.673822	0.881958	Not DEG	chr1	180723287	180830243
PFN1	71427.1	72000.1	71713.6	-0.0115304	0.215925	-0.0533999	0.957413	0.984899	Not DEG	chr12	51961952	51965464
PFN4	0	1.24138	0.620689	-2.87725	3.98194	-0.722574	0.469942	NA	Not DEG	chr3	114578199	114585194
TRIM3	825.573	850.677	838.125	-0.0439393	0.247925	-0.177228	0.859329	0.953612	Not DEG	chr9	3272798	3282366
TRIM2	557.633	429.445	493.539	0.37738	0.584897	0.645207	0.518793	0.800804	Not DEG	chr8	75771048	75890357
TRIM4	9732.41	11012.3	10372.4	-0.178167	0.18769	-0.949263	0.342487	0.66067	Not DEG	chr3	7815725	7837546
TRIM7	201.572	253.666	227.619	-0.332399	0.61716	-0.538594	0.590167	0.842759	Not DEG	chr2	57310541	57323153
ENSSSCG00000051117	75.6535	80.1492	77.9013	-0.0807224	0.848274	-0.0951607	0.924187	0.973608	Not DEG	chr17	48670659	48679879
ENSSSCG00000056727	0	4.84427	2.42213	-4.82518	3.9264	-1.22891	0.219106	NA	Not DEG	chr6	45678027	45679974
PPA2	2275.92	2464.72	2370.32	-0.115344	0.168375	-0.685047	0.493315	0.783614	Not DEG	chr8	116249573	116334013
PPA1	5046.14	4591.36	4818.75	0.136404	0.199698	0.683053	0.494573	0.783978	Not DEG	chr14	73132375	73167689
LRRN3	419.483	472.859	446.171	-0.17159	0.278915	-0.615207	0.538418	0.812758	Not DEG	chr18	34425836	34465665
NUP62	3349.67	3609.59	3479.63	-0.10802	0.157782	-0.684618	0.493585	0.783765	Not DEG	chr6	54921627	54923227
CSF1R	66057.9	40906.9	53482.4	0.691383	0.241088	2.86776	0.0041339	0.0361525	Not DEG	chr2	151102147	151147633
SIPA1	7787.35	8373.28	8080.32	-0.10479	0.149581	-0.700557	0.483579	0.776038	Not DEG	chr2	6606626	6618566
JCHAIN	85141.8	41200.6	63171.2	1.04722	0.351778	2.97693	0.00291155	0.0277814	Up	chr8	67439415	67494980
ENSSSCG00000035257	2.33957	0	1.16978	3.57711	3.94179	0.907482	0.364152	NA	Not DEG	chr9	90950852	90951232
ENSSSCG00000035256	25924.1	18518.1	22221.1	0.48535	0.260124	1.86584	0.0620638	0.251345	Not DEG	chr3	17978801	17982864
SSX2IP	637.655	646.178	641.916	-0.0198756	0.257606	-0.0771551	0.9385	0.978454	Not DEG	chr6	129055523	129114217
LRAT	47.0645	0	23.5323	7.9049	1.8387	4.29918	1.71432e-05	0.000401422	Up	chr8	74409461	74419681
RAB13	1061.93	1982.66	1522.3	-0.90065	1.05944	-0.850122	0.395257	0.707201	Not DEG	chr4	95705220	95711729
RAB12	4455.99	4782.15	4619.07	-0.101887	0.154193	-0.660775	0.508757	0.793279	Not DEG	chr6	99216228	99244868
LYST	56483.6	55381.4	55932.5	0.02843	0.137694	0.206472	0.836422	0.947391	Not DEG	chr14	55433597	55633484
CCDC170	1063.31	3247.15	2155.23	-1.6104	0.274789	-5.8605	4.61483e-09	2.64355e-07	Down	chr1	14657359	14751051
PPAT	179.63	257.787	218.709	-0.520765	0.547344	-0.95144	0.341381	0.659933	Not DEG	chr8	55654377	55701077
DCXR	1746.6	1677.63	1712.12	0.0579681	0.19372	0.299236	0.76476	0.91887	Not DEG	chr12	978139	982259
NFYC	5012.48	4939.92	4976.2	0.0208461	0.152247	0.136923	0.891092	0.963618	Not DEG	chr6	170413638	170485840
NFYA	7000.46	7253.89	7127.18	-0.051269	0.125077	-0.409899	0.68188	0.884819	Not DEG	chr7	36385873	36409488
SMIM30	1160.94	703.642	932.291	0.721943	0.191688	3.76624	0.000165722	0.00285488	Not DEG	chr18	32645784	32645963
SMIM33	7.03246	5.46105	6.24676	0.370003	2.26348	0.163467	0.870151	0.956658	Not DEG	chr2	141353928	141355996
ENSSSCG00000017077	4.73112	5.92368	5.3274	-0.320119	1.69534	-0.188823	0.850232	0.951271	Not DEG	chr16	70893235	70893696
GPHA2	3.79557	9.6229	6.70923	-1.34785	2.12262	-0.634993	0.525433	0.804421	Not DEG	chr2	7247069	7247932
NLE1	434.791	424.481	429.636	0.0360103	0.237869	0.151387	0.879671	0.960758	Not DEG	chr12	40035547	40044397
SKIL	23079.3	22018.7	22549	0.0679011	0.126068	0.538606	0.590159	0.842759	Not DEG	chr13	109029952	109059173
CYTH1	13602.5	13922.3	13762.4	-0.0334714	0.129931	-0.257609	0.796709	0.931548	Not DEG	chr12	3356245	3432641
GCGR	199.328	219.982	209.655	-0.143177	0.301435	-0.474985	0.634798	0.866519	Not DEG	chr12	1146069	1157234
CYTH3	1191.19	1156.85	1174.02	0.0426702	0.157745	0.270501	0.786775	0.927956	Not DEG	chr3	4900570	5002194
CYTH2	4914.83	6857.49	5886.16	-0.480647	0.147359	-3.26175	0.00110725	0.0133702	Not DEG	chr6	53868409	53878856
CYTH4	12617	9258.39	10937.7	0.446618	0.22263	2.0061	0.0448453	0.205541	Not DEG	chr5	10489289	10521735
DPH1	1452.4	1477.31	1464.86	-0.0245652	0.154743	-0.158748	0.873867	0.95832	Not DEG	chr12	48146417	48161770
DPH2	1079.85	1058.73	1069.29	0.0278924	0.175559	0.158877	0.873765	0.95832	Not DEG	chr6	167322332	167326241
DPH3	1630.59	1640.71	1635.65	-0.00843103	0.140906	-0.0598345	0.952287	0.983353	Not DEG	chr13	3391823	3395856
MYH7B	1203.82	1223.4	1213.61	-0.0238877	0.147228	-0.162249	0.871109	0.957056	Not DEG	chr17	38362452	38386469
DPH5	1077.31	1226.66	1151.99	-0.18795	0.306799	-0.612618	0.540129	0.813545	Not DEG	chr4	117269074	117306188
SPAST	4118.92	3955.69	4037.31	0.058336	0.120714	0.483258	0.628913	0.862249	Not DEG	chr3	107439813	107508926
ENSSSCG00000055916	2.71	2.54505	2.62752	0.0802089	2.58968	0.0309725	0.975292	NA	Not DEG	chr9	2798049	2799017
ENSSSCG00000055915	170.076	76.0371	123.056	1.16383	0.814621	1.42868	0.153098	0.433475	Not DEG	chr9	10838638	10873164
ENSSSCG00000027301	375.719	232.83	304.275	0.691277	0.458866	1.50649	0.131942	0.39823	Not DEG	chr8	55219313	55220085
PAH	37.3395	32.4854	34.9124	0.195004	0.942677	0.206862	0.836118	0.947391	Not DEG	chr5	81385435	81463451
PAM	4582.57	2799.41	3690.99	0.710954	0.304499	2.33483	0.0195522	0.11656	Not DEG	chr2	108255930	108536880
DCN	33.5166	23.394	28.4553	0.519562	1.387	0.374594	0.707963	0.89749	Not DEG	chr5	91682658	91714235
ENSSSCG00000026653	3483.08	1775.51	2629.29	0.972334	0.355453	2.73548	0.00622897	0.0496987	Not DEG	chr3	8305865	8323703
THRB	1528.01	1748.93	1638.47	-0.194607	0.373165	-0.521504	0.602016	0.849454	Not DEG	chr13	10900724	11359544
DCC	0.99448	0	0.49724	2.33114	3.98934	0.584341	0.558991	NA	Not DEG	chr1	101846100	103083096
ENSSSCG00000026659	5.08856	0	2.54428	4.69594	3.82176	1.22874	0.21917	NA	Not DEG	chr14	15302370	15305590
THRA	2718.35	1442.95	2080.65	0.913192	0.273443	3.33961	0.00083896	0.0108592	Not DEG	chr12	22270062	22296618
TAF4B	1668.62	1824.59	1746.61	-0.128652	0.229093	-0.561571	0.574408	0.833066	Not DEG	chr6	110855636	110971994
DCX	95.0876	93.9339	94.5107	0.0206825	0.646877	0.0319728	0.974494	0.991564	Not DEG	chrX	91323764	91644567
DCT	253.647	235.995	244.821	0.105109	0.726553	0.144667	0.884974	0.962345	Not DEG	chr11	63584869	63678344
CDH20	19.2957	1.11791	10.2068	4.1372	1.61197	2.56656	0.0102714	0.0731367	Up	chr1	159817159	159917145
CDH22	2.1381	5.07098	3.60454	-1.24235	3.78467	-0.328258	0.742716	0.910802	Not DEG	chr17	48339694	48413799
CREB3	4142.07	3490.41	3816.24	0.24695	0.198643	1.24319	0.2138	0.523	Not DEG	chr1	236450573	236456375
CREB1	9788.97	9638.04	9713.5	0.0224999	0.110542	0.203541	0.838712	0.948439	Not DEG	chr15	110705496	110771728
FLRT1	50.5624	43.6835	47.123	0.215477	0.56312	0.382649	0.70198	0.894426	Not DEG	chr2	7976567	7991150
FLRT3	89.83	55.6975	72.7638	0.686629	0.526263	1.30473	0.191986	0.49173	Not DEG	chr17	22940492	22954424
FLRT2	630.591	13.1001	321.845	5.57519	0.754566	7.3886	1.48382e-13	1.93423e-11	Up	chr7	107812613	107913618
PXYLP1	812.968	364.481	588.725	1.15627	0.416037	2.77924	0.0054486	0.0448318	Up	chr13	81970447	82046028
ENSSSCG00000004836	8.11699	0	4.0585	5.3694	3.36697	1.59473	0.110774	0.361922	Not DEG	chr1	142498792	142500841
ENSSSCG00000009802	0	16.0213	8.01067	-6.55285	2.84812	-2.30076	0.0214052	0.12412	Down	chr14	30752176	30772247
ARCN1	21178.9	18285.2	19732.1	0.211999	0.107737	1.96774	0.0490979	0.21803	Not DEG	chr9	45863559	45897613
QRFP	6.35654	8.01111	7.18383	-0.334303	2.23528	-0.149557	0.881114	0.961262	Not DEG	chr1	270911878	270912282
ENSSSCG00000047828	1782.23	2247.18	2014.71	-0.334434	0.232628	-1.43764	0.150537	0.428887	Not DEG	chr15	29813267	29821560
AEN	1570.55	1665.88	1618.21	-0.0844794	0.179175	-0.471491	0.63729	0.868011	Not DEG	chr1	191200632	191219961
ENSSSCG00000035534	65.2664	74.4232	69.8448	-0.19297	0.797987	-0.241822	0.808918	0.936394	Not DEG	chr3	6221094	6278846
PPP6C	3308.34	6805	5056.67	-1.04035	0.139364	-7.46501	8.32908e-14	1.112e-11	Down	chr1	265870477	265898124
ENSSSCG00000041300	3175.02	2944.38	3059.7	0.10886	0.196189	0.554875	0.57898	0.835878	Not DEG	chr13	196816371	196820346
CEP128	3385.28	3363.07	3374.17	0.00960458	0.246523	0.0389602	0.968922	0.989472	Not DEG	chr7	103345985	103760292
HSPA4L	3421.72	2226.26	2823.99	0.620339	0.251508	2.46647	0.013645	0.0895693	Not DEG	chr8	97032189	97089949
ENSSSCG00000047799	21.0974	76.5083	48.8028	-1.85997	0.994152	-1.87091	0.0613576	0.249596	Not DEG	chr7	77235386	77236092
MOS	70.6576	55.6051	63.1314	0.34373	0.531976	0.646137	0.51819	0.800097	Not DEG	chr4	75739402	75741076
ENSSSCG00000025687	7.30481	17.5803	12.4426	-1.26496	1.15178	-1.09827	0.272088	0.592531	Not DEG	chr6	59042906	59046446
ENSSSCG00000025681	13.5121	3941.97	1977.74	-8.18922	1.76213	-4.64735	3.36229e-06	9.8868e-05	Down	chr12	32124984	32156016
EIF4EBP1	2910.16	1972.26	2441.21	0.560785	0.159059	3.52565	0.000422452	0.00616728	Not DEG	chr15	48422816	48443399
EIF4EBP3	514.485	550.96	532.723	-0.0980297	0.217761	-0.45017	0.652588	0.872932	Not DEG	chr2	142303859	142305716
ASPRV1	52.097	41.1584	46.6277	0.343261	0.612547	0.560382	0.575219	0.833291	Not DEG	chr3	72493129	72493908
MOG	36.0653	135.311	85.6879	-1.90826	1.21958	-1.56469	0.117656	0.37472	Not DEG	chr7	22595510	22610817
SH2D1A	3027.45	912.812	1970.13	1.73013	0.509224	3.39759	0.00067983	0.00912208	Up	chrX	101824367	101849671
ENSSSCG00000038396	9.32004	7.54627	8.43316	0.305657	1.57655	0.193877	0.846272	0.950511	Not DEG	chr3	93419949	93420739
CSDC2	70.7891	73.9877	72.3884	-0.0656518	0.382947	-0.171439	0.863879	0.954389	Not DEG	chr5	6975844	6988366
PDHA1	18950.9	19534.8	19242.8	-0.0438198	0.207789	-0.210886	0.832976	0.945875	Not DEG	chrX	15700050	15718903
ENSSSCG00000007512	603.805	634.745	619.275	-0.0715017	0.324393	-0.220416	0.825547	0.943435	Not DEG	chr17	58437584	58490700
ENSSSCG00000002749	945.852	1044.3	995.076	-0.143215	0.161862	-0.884798	0.376266	0.691285	Not DEG	chr6	14980382	14988813
TCAP	115.209	125.825	120.517	-0.126186	0.322893	-0.390798	0.695946	0.892106	Not DEG	chr12	22651664	22653722
ENSSSCG00000012523	935.828	352.002	643.915	1.40907	0.317323	4.44048	8.97585e-06	0.000227907	Up	chrX	84175200	84177427
CKMT2	12.9783	5.79881	9.38856	1.17489	1.62179	0.724442	0.468795	0.764909	Not DEG	chr2	89796474	89832990
ENSSSCG00000012520	215.601	117.399	166.5	0.880115	0.454632	1.93589	0.0528817	0.228119	Not DEG	chrX	83895567	83911568
ENSSSCG00000043236	2.32045	0	1.16023	3.55829	3.94225	0.902604	0.366736	NA	Not DEG	chr2	146047845	146050666
ENSSSCG00000043237	1.52721	0	0.763607	2.95985	3.96037	0.747367	0.454842	NA	Not DEG	chr14	15246977	15250471
CD247	5818.02	4475.96	5146.99	0.378406	0.494715	0.764897	0.444333	0.747989	Not DEG	chr4	83494395	83586647
RILPL1	1056.71	773.689	915.199	0.44927	0.374001	1.20126	0.229652	0.543671	Not DEG	chr14	29424115	29476220
RILPL2	6178.88	6230.66	6204.77	-0.0121005	0.137122	-0.0882461	0.929681	0.975278	Not DEG	chr14	29477281	29523166
FMR1	9271.28	9617.32	9444.3	-0.0528351	0.12326	-0.428647	0.66818	0.879864	Not DEG	chrX	120361367	120399831
SEL1L3	2166.09	818.527	1492.31	1.40374	0.934485	1.50215	0.133058	0.399787	Not DEG	chr8	19534459	19649695
SEL1L2	5.69944	18.8488	12.2741	-1.71971	1.43415	-1.19911	0.230484	0.544551	Not DEG	chr17	22516558	22627626
LYPD4	30.6829	6.43945	18.5612	2.26419	1.26946	1.78359	0.0744907	0.28353	Not DEG	chr6	50010558	50023574
LYPD5	0.916329	7.61631	4.26632	-3.05435	2.81704	-1.08424	0.278259	0.599566	Not DEG	chr6	50608075	50612396
LYPD2	17.0856	9.80978	13.4477	0.797526	1.48152	0.538315	0.59036	0.842825	Not DEG	chr4	1461588	1465796
LYPD3	19.3024	4.09899	11.7007	2.24122	1.89831	1.18064	0.237746	0.552527	Not DEG	chr6	50341161	50345338
LYPD1	15.4996	7.84692	11.6733	0.980092	2.69283	0.363963	0.715886	0.900911	Not DEG	chr15	19522828	19567886
CALCOCO1	9166.04	10483.3	9824.69	-0.193833	0.187988	-1.03109	0.302499	0.623196	Not DEG	chr5	18910700	18930321
CALCOCO2	7615.06	7351.68	7483.37	0.0508004	0.138164	0.367683	0.713109	0.89988	Not DEG	chr12	25050081	25088895
LYPD8	0	2.98109	1.49054	-4.12396	3.93863	-1.04705	0.295075	NA	Not DEG	chr2	52447144	52458059
RGS4	3938.69	14763.3	9350.98	-1.9062	1.19007	-1.60176	0.10921	0.358581	Not DEG	chr4	87383345	87390893
RGS5	41.346	97.8463	69.5962	-1.24121	0.746416	-1.6629	0.0963334	0.333431	Not DEG	chr4	87286953	87342088
RGS6	277.38	494.434	385.907	-0.833949	0.620289	-1.34445	0.178802	0.472175	Not DEG	chr7	95365939	95930034
RGS7	2.74899	3.35372	3.05135	-0.284305	3.78575	-0.0750987	0.940136	NA	Not DEG	chr10	11950901	12322359
RGS1	4558.09	6425.95	5492.02	-0.495413	0.494634	-1.00157	0.316549	0.637321	Not DEG	chr10	1147458	1151738
RGS2	4693.6	1983.15	3338.37	1.24318	0.364567	3.41003	0.000649558	0.00880707	Up	chr10	936789	940098
RGS8	1216.64	3178.76	2197.7	-1.38572	0.422759	-3.2778	0.00104621	0.0128582	Down	chr9	123955241	124047648
RGS9	687.302	753.732	720.517	-0.132657	0.2959	-0.448316	0.653925	0.873963	Not DEG	chr12	12015321	12087976
FSD1L	1244.77	1807.26	1526.01	-0.537808	0.279691	-1.92286	0.0544972	0.232466	Not DEG	chr1	246768151	246844841
ENSSSCG00000043490	260.954	314.362	287.658	-0.267168	0.262293	-1.01859	0.308399	0.629228	Not DEG	chrX	48962071	48963783
ENSSSCG00000043491	4.96541	6.14543	5.55542	-0.303924	1.18419	-0.256651	0.797448	0.93175	Not DEG	chr9	99052440	99055767
MYH11	90.4544	58.6213	74.5379	0.630139	0.479851	1.3132	0.189117	0.487462	Not DEG	chr3	7002735	7143095
CDK2AP1	1263.09	1093.73	1178.41	0.208441	0.198437	1.05041	0.293529	0.615266	Not DEG	chr14	29631084	29642253
CDK2AP2	4934.97	4119.63	4527.3	0.260466	0.135055	1.92859	0.0537813	0.230466	Not DEG	chr2	5025600	5027764
ENSSSCG00000047079	1409.54	1266.19	1337.86	0.154722	0.188121	0.822461	0.410815	0.719306	Not DEG	chr7	20719674	20720715
ENSSSCG00000047070	22.2211	60.2943	41.2577	-1.44146	0.751979	-1.91689	0.0552522	0.234478	Not DEG	chr7	46995477	46999246
MLYCD	394.965	390.481	392.723	0.0154884	0.506475	0.0305809	0.975604	0.99184	Not DEG	chr6	4681664	4698661
CD28	1197.08	1149.97	1173.52	0.0582636	0.463787	0.125626	0.900028	0.966965	Not DEG	chr15	107128203	107162935
PRIMPOL	2309.76	2256.68	2283.22	0.0336161	0.171969	0.195478	0.845019	0.950453	Not DEG	chr15	45709710	45819919
MRPS9	3370.4	3290.83	3330.62	0.0342883	0.155031	0.221171	0.82496	0.943373	Not DEG	chr3	49625248	49681440
MRPS7	2340.53	2303.4	2321.97	0.022849	0.159267	0.143464	0.885924	0.962556	Not DEG	chr12	6052063	6055668
MRPS6	1028.03	1148.27	1088.15	-0.159058	0.157619	-1.00913	0.312914	0.633863	Not DEG	chr13	197738890	197756785
MRPS5	2883.24	2635.93	2759.58	0.129575	0.149015	0.869547	0.384548	0.698602	Not DEG	chr3	46137509	46169807
IFI35	2985.58	3054.26	3019.92	-0.0328949	0.133565	-0.246284	0.805462	0.935093	Not DEG	chr12	19879387	19890314
CD27	1535.05	228.655	881.854	2.74903	0.429818	6.39578	1.59726e-10	1.24729e-08	Up	chr5	64196994	64202613
IFI30	55874.5	32953.1	44413.8	0.761745	0.197685	3.85333	0.000116523	0.00216261	Not DEG	chr2	59629767	59633733
CD24	276.586	727.151	501.869	-1.39506	0.452037	-3.08617	0.00202756	0.0213662	Down	chr1	73119759	73124357
NKIRAS2	1720.91	1062.09	1391.5	0.69668	0.313074	2.22529	0.0260619	0.141739	Not DEG	chr12	20717547	20723704
ENSSSCG00000014618	1390.43	1128.31	1259.37	0.301187	0.14276	2.10974	0.0348804	0.173511	Not DEG	chr9	3067061	3068090
FAT2	81.0236	53.0366	67.0301	0.609521	0.575262	1.05955	0.289348	0.611098	Not DEG	chr16	71469847	71530501
FAT4	9.43696	10.6185	10.0277	-0.171937	1.56189	-0.110083	0.912344	0.971002	Not DEG	chr8	99148496	99310519
GFUS	1815.96	1611.62	1713.79	0.171738	0.197375	0.870109	0.384241	0.698449	Not DEG	chr4	949867	959744
TMEM248	9120.4	8218.93	8669.67	0.150096	0.116153	1.29223	0.196278	0.498142	Not DEG	chr3	16253022	16280465
TERF2	3386.97	2669.44	3028.21	0.343242	0.134957	2.54335	0.0109795	0.0764041	Not DEG	chr6	17605763	17631721
LSM4	5172.4	5766.15	5469.27	-0.156946	0.171781	-0.913641	0.360905	0.680345	Not DEG	chr2	59499564	59513246
COL27A1	71.1734	23.6897	47.4316	1.58308	0.685083	2.31078	0.0208448	0.12174	Up	chr1	254770093	254923823
TERF1	1935.74	2216.08	2075.91	-0.195252	0.129976	-1.50222	0.133041	0.399787	Not DEG	chr4	62797000	62831454
ENSSSCG00000040854	1393.05	1354.27	1373.66	0.0404339	0.163318	0.247578	0.804461	0.934743	Not DEG	chr3	68883051	68898008
TMEM241	757.013	1070.63	913.82	-0.500351	0.193161	-2.59033	0.00958852	0.0694695	Not DEG	chr6	108232864	108329730
ENSSSCG00000050401	582.911	741.646	662.279	-0.346851	0.2291	-1.51397	0.130033	0.395571	Not DEG	chr4	120472687	120477493
LSM2	1310.84	1196.95	1253.9	0.130849	0.141723	0.92327	0.355866	0.675531	Not DEG	chr7	23900395	23908490
AKR7A2	4895.73	3810.13	4352.93	0.361541	0.221745	1.63043	0.10301	0.34738	Not DEG	chr6	77754174	77761667
LSM3	1198	1414.84	1306.42	-0.23953	0.320012	-0.748503	0.454157	0.755256	Not DEG	chr13	70336907	70348651
DDA1	4349.47	5124.72	4737.1	-0.236706	0.386143	-0.613002	0.539875	0.813465	Not DEG	chr2	60367166	60376958
ENSSSCG00000040623	50.4332	59.5828	55.008	-0.239355	0.44418	-0.538868	0.589978	0.842759	Not DEG	chr15	130838463	130838820
RSPH14	3.90577	29.6475	16.7766	-2.91981	1.98356	-1.472	0.14102	0.412045	Not DEG	chr14	49123935	49184735
PLCD4	388.443	364.17	376.307	0.0930906	0.290102	0.320889	0.748294	0.913099	Not DEG	chr15	120626938	120688112
PLCD3	135.604	154.483	145.044	-0.189817	0.61846	-0.306918	0.758906	0.916796	Not DEG	chr12	18281502	18302483
OR8B4	0	1.24138	0.620689	-2.87725	3.98194	-0.722574	0.469942	NA	Not DEG	chr9	51624333	51625280
PLCD1	5898.63	11602.3	8750.47	-0.976052	0.257538	-3.78993	0.000150691	0.00264318	Not DEG	chr13	22851584	22872992
INSYN1	1.32597	0	0.662987	2.7482	3.96878	0.692456	0.488651	NA	Not DEG	chr7	59665735	59677104
GNMT	80.6794	105.507	93.0933	-0.387821	0.448289	-0.865113	0.386977	0.7	Not DEG	chr7	38038358	38041217
CAB39	14206.9	18531.2	16369.1	-0.383312	0.134282	-2.85452	0.00431019	0.0373783	Not DEG	chr15	131492578	131584962
BCL2L15	259.361	234.873	247.117	0.145128	0.278063	0.521925	0.601722	0.849454	Not DEG	chr4	106674728	106681014
BCL2L14	2630.33	3052.01	2841.17	-0.214693	0.298915	-0.718242	0.472608	0.766909	Not DEG	chr5	60332451	60357897
BCL2L11	2225.15	1746.55	1985.85	0.349832	0.250914	1.39423	0.163248	0.449006	Not DEG	chr3	45160155	45201186
BCL2L13	5068.43	5325.53	5196.98	-0.0713553	0.124321	-0.573963	0.565993	0.827155	Not DEG	chr5	69778950	69855272
NTMT1	881.775	765.92	823.848	0.202967	0.261857	0.775104	0.438278	0.742574	Not DEG	chr1	269819753	269828831
C22orf15	11.0684	12.4869	11.7776	-0.184059	1.09168	-0.168602	0.86611	0.955363	Not DEG	chr14	49923613	49926264
HSD11B2	90.2848	175.621	132.953	-0.960167	0.451105	-2.12848	0.0332975	0.168061	Not DEG	chr6	28083955	28089671
HSD11B1	579.973	87.2572	333.615	2.73637	0.387481	7.06194	1.642e-12	1.77668e-10	Up	chr9	133231451	133278396
ISYNA1	3676.02	6353.27	5014.64	-0.789477	0.263188	-2.99967	0.00270268	0.0262114	Not DEG	chr2	59363716	59367002
GTF2H3	1222.69	1395.74	1309.22	-0.191037	0.288463	-0.662258	0.507806	0.793276	Not DEG	chr14	29335582	29355435
GTF2H1	5966.93	4759.18	5363.05	0.326287	0.153039	2.13205	0.0330026	0.166872	Not DEG	chr2	40857723	40900624
GTF2H5	1403.17	1257.73	1330.45	0.157881	0.146787	1.07558	0.282117	0.602561	Not DEG	chr1	8917240	8934983
GTF2H4	1340.62	1194.5	1267.56	0.166524	0.174551	0.954014	0.340076	0.659386	Not DEG	chr7	23398445	23404524
ALDH1B1	970.808	520.704	745.756	0.898343	0.207054	4.33869	1.43333e-05	0.000344394	Not DEG	chr1	239109809	239114730
COX7A2L	7899.56	7841.66	7870.61	0.0105943	0.121192	0.0874178	0.930339	0.975504	Not DEG	chr3	97951114	97983309
ENSSSCG00000017679	6.38831	14.1192	10.2537	-1.14102	1.61409	-0.706914	0.47962	0.77291	Not DEG	chr12	37685325	37694239
CHD8	20959.4	19804.3	20381.8	0.0817893	0.125371	0.65238	0.514156	0.797496	Not DEG	chr7	77719582	77780146
SMARCC2	21399.4	19287.5	20343.5	0.149883	0.152682	0.981665	0.326265	0.64764	Not DEG	chr5	21563400	21586737
SMARCC1	14526.7	11356.4	12941.6	0.355223	0.163647	2.17067	0.0299563	0.156641	Not DEG	chr13	30409983	30601441
RYK	1882.76	1517.82	1700.29	0.311055	0.568693	0.546965	0.584403	0.838733	Not DEG	chr13	75282428	75390525
ENSSSCG00000045561	11.7054	12.5904	12.1479	-0.111488	1.51785	-0.0734515	0.941447	0.97986	Not DEG	chr9	130886997	130893321
BLOC1S6	5674.79	4851.57	5263.18	0.226248	0.142419	1.5886	0.112151	0.364265	Not DEG	chr1	126165994	126184858
BLOC1S5	2272.38	2062.75	2167.57	0.139461	0.137231	1.01625	0.309512	0.630499	Not DEG	chr7	5321655	5363538
BLOC1S4	921.963	1025.98	973.971	-0.153549	0.169276	-0.907096	0.364356	0.683116	Not DEG	chr8	4092050	4095772
LHX4	0	4.96551	2.48275	-4.86619	3.92585	-1.23953	0.215151	NA	Not DEG	chr9	121851270	121897211
LHX6	64.038	61.219	62.6285	0.0640888	0.562394	0.113957	0.909272	0.969958	Not DEG	chr1	262295353	262322530
ENSSSCG00000052111	680.686	773.205	726.946	-0.18329	0.335541	-0.546253	0.584892	0.838999	Not DEG	chr9	108705050	108720564
NADK2	1926.56	1746.35	1836.45	0.142074	0.155097	0.916032	0.35965	0.679349	Not DEG	chr16	21506769	21557274
ENSSSCG00000052117	623.201	575.344	599.273	0.114331	0.378567	0.302011	0.762644	0.918204	Not DEG	chr14	50593932	50599802
ENSSSCG00000052115	0.305443	0	0.152721	0.759319	4.08047	0.186086	0.852377	NA	Not DEG	chr7	107917208	107917387
SLC38A5	263.724	228.263	245.994	0.209084	0.605777	0.345151	0.729981	0.906386	Not DEG	chrX	42590607	42601502
SLC38A4	100.438	118.536	109.487	-0.236672	0.585091	-0.404505	0.685842	0.88694	Not DEG	chr5	77411613	77482013
SLC38A7	3437.79	2134.03	2785.91	0.687699	0.239148	2.87562	0.0040324	0.0354899	Not DEG	chr6	20337137	20401684
SLC38A6	3886.42	2579.17	3232.8	0.591532	0.167144	3.53906	0.000401562	0.005925	Not DEG	chr1	189923323	189988552
SLC38A1	2409.11	2265.8	2337.46	0.0887124	0.430187	0.206218	0.836621	0.947391	Not DEG	chr5	77009862	77058427
SLC38A3	6.72691	0	3.36345	5.09685	3.54933	1.436	0.151002	0.429499	Not DEG	chr13	32683126	32704535
SLC38A2	21931.7	26473.9	24202.8	-0.271513	0.219747	-1.23557	0.216618	0.526538	Not DEG	chr5	77113494	77127650
SLC38A9	7858.44	2371.2	5114.82	1.72895	0.239258	7.2263	4.96336e-13	5.9114e-11	Up	chr16	34768987	34858747
SLC38A8	0	6.33258	3.16629	-5.2148	3.57731	-1.45774	0.144911	NA	Not DEG	chr6	4564533	4594520
OCA2	7.42818	24.8245	16.1263	-1.73414	1.4462	-1.1991	0.23049	0.544551	Not DEG	chr15	56657616	56869918
ENSSSCG00000048866	735.864	765.612	750.738	-0.0563913	0.23976	-0.235199	0.814054	0.938859	Not DEG	chr11	18733986	18737162
YBX3	14575.2	20232.6	17403.9	-0.473148	0.221367	-2.13739	0.032566	0.16548	Not DEG	chr5	61337862	61361279
YBX2	254.019	578.661	416.34	-1.18716	0.424641	-2.79568	0.00517911	0.042998	Down	chr12	52635385	52641651
ENSSSCG00000032422	412.751	474.656	443.703	-0.202325	0.571007	-0.354331	0.723091	0.903372	Not DEG	chr18	6632837	6719220
ENSSSCG00000036734	121.487	34.7949	78.141	1.80493	1.43009	1.26211	0.20691	0.514015	Not DEG	chr7	77074924	77075513
ENSSSCG00000036736	398.215	350.792	374.503	0.183608	0.285763	0.64252	0.520536	0.801519	Not DEG	chr8	56084512	56132296
STIP1	13399.9	12383.7	12891.8	0.113839	0.199462	0.570732	0.568182	0.828744	Not DEG	chr2	7911445	7939005
CHIC2	4511.82	4861.46	4686.64	-0.107694	0.163	-0.660696	0.508807	0.793279	Not DEG	chr8	40780889	40846577
CHIC1	742.585	476.402	609.493	0.641001	0.328172	1.95325	0.0507902	0.22256	Not DEG	chrX	59176604	59230783
ENSSSCG00000032392	0	1.11791	0.558954	-2.70567	3.99132	-0.677889	0.497842	NA	Not DEG	chr12	60533960	60558371
ENSSSCG00000011147	47.0217	167.154	107.088	-1.8285	0.695455	-2.62922	0.00855807	0.0636473	Down	chr10	65576464	65595000
VSNL1	67.5072	38.455	52.9811	0.816561	0.647031	1.26201	0.206944	0.514023	Not DEG	chr3	120177895	120288143
SDCCAG8	4564.82	5557.1	5060.96	-0.283893	0.235267	-1.20669	0.227553	0.540401	Not DEG	chr10	16191156	16441815
CDIPT	4554.98	4786.81	4670.9	-0.0716141	0.449256	-0.159406	0.873349	0.95832	Not DEG	chr3	18084549	18091798
NCOA2	17028.4	17724.7	17376.5	-0.057858	0.136816	-0.42289	0.672375	0.881328	Not DEG	chr4	64954238	65246572
NCOA3	20359.2	22391.3	21375.2	-0.137223	0.136503	-1.00527	0.314765	0.63548	Not DEG	chr17	49528179	49663200
NCOA1	14932.8	17014.2	15973.5	-0.188312	0.127195	-1.4805	0.138739	0.408397	Not DEG	chr3	113999253	114250298
NCOA7	13815.6	19542.2	16678.9	-0.500278	0.167934	-2.97901	0.00289178	0.0276638	Not DEG	chr1	37043805	37193958
NCOA4	23621.5	44508.6	34065.1	-0.913972	0.407631	-2.24216	0.0249513	0.137474	Not DEG	chr14	90505110	90531118
NCOA5	5396.56	5273.69	5335.13	0.0333093	0.257806	0.129203	0.897197	0.96616	Not DEG	chr17	48231497	48263944
CISH	4137.96	7285.82	5711.89	-0.816057	0.228795	-3.56676	0.000361426	0.00542959	Not DEG	chr13	33085286	33090858
RIF1	11974.1	11522.1	11748.1	0.0555364	0.128174	0.433289	0.664805	0.878158	Not DEG	chr15	774191	832010
STARD3NL	2770.64	2534.66	2652.65	0.128288	0.230296	0.557058	0.577488	0.835151	Not DEG	chr9	108631256	108676183
SREK1	8896.28	8813.33	8854.81	0.0135595	0.107699	0.125902	0.89981	0.966965	Not DEG	chr16	44578783	44620094
ERO1B	2788.76	2033.43	2411.1	0.456088	0.183616	2.48392	0.0129944	0.0864428	Not DEG	chr14	55057059	55122171
ERO1A	7467.92	10138.4	8803.18	-0.441125	0.28749	-1.5344	0.124932	0.38695	Not DEG	chr1	182265261	182318195
CDIP1	1002.77	737.503	870.134	0.443371	0.226342	1.95886	0.0501296	0.220534	Not DEG	chr3	37815710	37839009
REC114	15.2984	15.8926	15.5955	-0.0517294	1.07958	-0.0479162	0.961783	0.986666	Not DEG	chr7	59838480	59941418
ALKAL1	0	1.93294	0.966469	-3.49484	3.95593	-0.883442	0.376998	NA	Not DEG	chr4	77673244	77683074
ALKAL2	6.07009	7.55624	6.81317	-0.308647	1.14154	-0.270377	0.786871	0.927956	Not DEG	chr3	132660909	132670124
ZNF496	558.148	343.98	451.064	0.697144	0.462998	1.50572	0.13214	0.398611	Not DEG	chr2	57053652	57097828
ERF	2070.37	1825.02	1947.69	0.181893	0.138481	1.31349	0.189019	0.487398	Not DEG	chr6	49678888	49685538
ERG	89.7592	55.6632	72.7112	0.690381	0.466395	1.48025	0.138807	0.408407	Not DEG	chr13	202000995	202301368
CBLL1	2645.01	3404.31	3024.66	-0.364064	1.00447	-0.362443	0.717021	0.901656	Not DEG	chr9	107456603	107474611
ERH	4843.56	4375.59	4609.58	0.146617	0.221591	0.661656	0.508192	0.793279	Not DEG	chr7	93068253	93083980
ENSSSCG00000006621	299.636	77.4577	188.547	1.9503	0.539504	3.61498	0.000300369	0.00462999	Up	chr4	97704813	97730076
ENSSSCG00000055332	23.0973	31.8542	27.4758	-0.46254	0.704937	-0.656144	0.511732	0.795828	Not DEG	chrX	100002849	100062482
FBN2	102.508	12.7327	57.6202	3.00153	1.55545	1.92969	NA	NA	Not DEG	chr2	131152127	131370881
NCR1	487.098	1014.09	750.594	-1.05784	0.671274	-1.57586	0.115058	0.370291	Not DEG	chr6	59092911	59099990
FBN1	18.5876	38.5561	28.5718	-1.04918	0.710427	-1.47684	0.13972	0.410055	Not DEG	chr1	123102009	123359649
AOAH	37240	47403	42321.5	-0.34812	0.285844	-1.21787	0.223274	0.535112	Not DEG	chr18	37416966	37599710
ENSSSCG00000048073	723.952	983.625	853.789	-0.441715	0.233749	-1.8897	0.0587984	0.243692	Not DEG	chr16	36253532	36256420
ENSSSCG00000048076	0	11.7341	5.86707	-6.10414	3.0459	-2.00405	0.0450649	0.206091	Down	chr4	91156496	91160457
ENSSSCG00000034000	2434.46	7805.26	5119.86	-1.68076	0.417356	-4.02716	5.64541e-05	0.00113422	Down	chr1	157922652	157937650
EEPD1	4027	3874.57	3950.79	0.0554528	0.253756	0.218528	0.827018	0.944031	Not DEG	chr18	37823920	37948659
FRYL	19906.2	20470.4	20188.3	-0.0402872	0.188085	-0.214196	0.830394	0.945389	Not DEG	chr8	38397375	38697205
DEXI	305.368	255.967	280.668	0.255599	0.259656	0.984375	0.324931	0.646154	Not DEG	chr3	32160742	32161029
FUOM	910.285	1575.54	1242.91	-0.791683	0.242793	-3.26074	0.00111124	0.013407	Not DEG	chr14	141331810	141336633
IDI1	2491.48	2623.76	2557.62	-0.0744124	0.221709	-0.335631	0.737149	0.909118	Not DEG	chr10	68534796	68539280
IPMK	5163.02	7170.39	6166.71	-0.473754	0.187131	-2.53166	0.0113523	0.078307	Not DEG	chr14	92383517	92428731
TMEM185B	734.568	623.678	679.123	0.236482	0.29597	0.799007	0.424286	0.730151	Not DEG	chr15	31141126	31142181
TMEM185A	1034.45	1336.67	1185.56	-0.370078	0.267111	-1.38548	0.165904	0.452181	Not DEG	chrX	121648803	121682427
UBXN10	39.8723	116.463	78.1674	-1.54566	1.23132	-1.25529	0.209372	0.517954	Not DEG	chr6	78456983	78465771
UBXN11	3926.87	3787.96	3857.42	0.0518396	0.206141	0.251476	0.801446	0.933376	Not DEG	chr6	83686391	83714439
ENSSSCG00000016263	11413.6	11688.4	11551	-0.0343124	0.169535	-0.202392	0.83961	0.948598	Not DEG	chr15	131299946	131381251
DYM	6795.66	9132.78	7964.22	-0.426443	0.202634	-2.1045	0.0353348	0.175035	Not DEG	chr1	98638339	99024642
PGP	559.219	723.013	641.116	-0.371289	0.243802	-1.52291	0.127781	0.392604	Not DEG	chr3	39762608	39778011
FCHSD1	1385.39	1246.69	1316.04	0.15243	0.173152	0.880326	0.378682	0.69287	Not DEG	chr2	143289859	143301900
FCHSD2	11194.2	8152.55	9673.36	0.457498	0.16732	2.73426	0.006252	0.0498094	Not DEG	chr9	7366523	7608469
ENSSSCG00000060430	0	1.49054	0.745272	-3.12198	3.97031	-0.786332	0.431673	NA	Not DEG	chrY	23675355	23677175
IVNS1ABP	11080.8	12467.6	11774.2	-0.17009	0.205263	-0.828644	0.407306	0.716936	Not DEG	chr9	126453155	126479587
TRAIP	1392.36	1178.7	1285.53	0.239943	0.262218	0.91505	0.360165	0.679724	Not DEG	chr13	32345599	32379766
DND1	77.6193	84.9749	81.2971	-0.130009	0.495896	-0.26217	0.79319	0.930371	Not DEG	chr2	142384532	142387199
ENSSSCG00000009105	2.49576	0	1.24788	3.6667	3.93969	0.930707	0.352005	NA	Not DEG	chr8	103953954	103981480
IBSP	0	4.03448	2.01724	-4.56754	3.93022	-1.16216	0.245172	NA	Not DEG	chr8	131208282	131241266
ENSSSCG00000030801	3230.47	2576.16	2903.32	0.326751	0.281743	1.15975	0.246152	0.561833	Not DEG	chr4	127223771	127262995
NID2	83.4852	39.9622	61.7237	1.06572	0.712982	1.49473	0.134985	0.401919	Not DEG	chr1	181699106	181815167
NID1	610.482	378.668	494.575	0.688637	1.34989	0.510144	0.609951	0.853486	Not DEG	chr14	55239577	55390782
ENSSSCG00000043807	64.9783	62.3208	63.6495	0.0609138	0.498181	0.122272	0.902683	0.968265	Not DEG	chr8	53744797	53745539
ENSSSCG00000043805	1.22177	0	0.610886	2.63819	3.97365	0.663921	0.506741	NA	Not DEG	chr11	39191579	39197897
FCER1A	443.954	220.408	332.181	1.00964	0.584653	1.7269	0.0841856	0.306818	Not DEG	chr4	91118879	91125437
BTG1	10193.2	9925.49	10059.4	0.0384874	0.224607	0.171355	0.863945	0.954398	Not DEG	chr5	90815202	90817142
ENSSSCG00000046029	0.877338	1.17023	1.02378	-0.396785	3.9047	-0.101617	0.91906	NA	Not DEG	chr1	180878428	180878805
ELOB	3786.49	3518.22	3652.36	0.105931	0.160156	0.661422	0.508342	0.793279	Not DEG	chr3	39293746	39298097
OSTM1	7890.49	8999.29	8444.89	-0.189698	0.225735	-0.840358	0.400708	0.71111	Not DEG	chr1	74139330	74181084
DAW1	1.16978	15.3993	8.28455	-3.70575	2.49123	-1.48752	0.136878	0.404749	Not DEG	chr15	129220190	129271241
FANCG	2222.9	2259.14	2241.02	-0.02318	0.252439	-0.0918241	0.926838	0.974151	Not DEG	chr1	235871075	235877974
CFLAR	12417.1	15298.6	13857.9	-0.301024	0.14506	-2.07516	0.0379716	0.184184	Not DEG	chr15	104781616	104835630
FANCE	1646.97	1854.94	1750.95	-0.171111	0.16086	-1.06372	0.287455	0.608933	Not DEG	chr7	31313388	31327142
FANCC	1123.48	1401.7	1262.59	-0.31947	0.214059	-1.49244	0.135585	0.402852	Not DEG	chr10	26796572	27061801
FANCB	1288.54	1383.21	1335.87	-0.102019	0.206916	-0.493044	0.621981	0.858759	Not DEG	chrX	11384912	11409057
FANCA	685.548	889.405	787.477	-0.376416	0.207379	-1.81511	0.0695062	0.270302	Not DEG	chr6	253207	300152
FANCM	1178.56	1319.28	1248.92	-0.162434	0.294486	-0.551584	0.581233	0.837186	Not DEG	chr1	175334141	175400685
FANCL	594.979	1484.18	1039.58	-1.31852	0.598634	-2.20254	0.027627	0.147919	Down	chr3	83337253	83436942
FANCI	2322.87	2270.59	2296.73	0.0328077	0.229882	0.142715	0.886515	0.96272	Not DEG	chr7	54811027	54889998
CA5A	21.5449	15.1299	18.3374	0.511906	0.786588	0.650793	0.51518	0.797931	Not DEG	chr6	1506042	1538777
HNRNPA1	44513.2	38837.8	41675.5	0.196752	0.192087	1.02429	0.305699	0.626632	Not DEG	chr5	19485096	19491417
ADGRD1	62.8498	19.5749	41.2124	1.68507	2.03057	0.82985	0.406624	0.716781	Not DEG	chr14	24059019	24241176
ENSSSCG00000061450	194.137	224.862	209.5	-0.211067	0.309273	-0.682462	0.494947	0.784101	Not DEG	chr7	24846263	24852140
ENSSSCG00000061451	0	1.11791	0.558954	-2.70567	3.99132	-0.677889	0.497842	NA	Not DEG	chr7	21073313	21074260
HOXA1	6.14137	1.49054	3.81595	2.04801	3.80536	0.538192	0.590444	0.842874	Not DEG	chr18	45477461	45480152
CEP55	1541.65	1168.22	1354.93	0.400044	0.235774	1.69672	0.089749	0.319251	Not DEG	chr14	104957311	104980689
ENSSSCG00000033594	6.46663	6.93416	6.70039	-0.0913757	1.643	-0.0556151	0.955648	0.98457	Not DEG	chr4	1391712	1400283
ENSSSCG00000022128	1785.95	3103.46	2444.71	-0.797055	0.365863	-2.17856	0.0293643	0.154179	Not DEG	chr14	120643830	120724099
HSPD1	18989.6	16031.1	17510.3	0.244338	0.152468	1.60255	0.109034	0.358575	Not DEG	chr15	101360094	101373526
MTX3	1643.54	1282.51	1463.03	0.357802	0.301839	1.18541	0.235856	0.550331	Not DEG	chr2	88664516	88680337
MTX2	1087.95	1087.86	1087.91	0.000564497	0.183629	0.00307411	0.997547	0.999237	Not DEG	chr15	82061385	82139072
MTX1	1000.46	957.382	978.92	0.062845	0.216746	0.289948	0.771856	0.921939	Not DEG	chr4	94606562	94611865
PNMT	12.3226	9.61237	10.9675	0.362379	2.06087	0.175837	0.860422	0.953612	Not DEG	chr12	22648398	22649999
LIAS	1456.27	1354.72	1405.49	0.104155	0.139438	0.746961	0.455087	0.756289	Not DEG	chr8	30699330	30720335
ATP10A	13853.8	36036	24944.9	-1.37914	0.276474	-4.9883	6.09117e-07	2.17326e-05	Down	chr1	141570493	141667338
ATP10B	284.556	113.474	199.015	1.32821	0.651365	2.03911	0.0414386	0.194816	Up	chr16	62569813	62918481
ATP10D	6250.5	5706.97	5978.74	0.131117	0.129053	1.01599	0.309633	0.630579	Not DEG	chr8	37407711	37530373
KRIT1	4090.34	4106.94	4098.64	-0.00567169	0.142206	-0.0398835	0.968186	0.98928	Not DEG	chr9	72142835	72185661
TRABD2B	8.53292	0	4.26646	5.44188	3.40783	1.59688	0.110293	0.360779	Not DEG	chr6	163624072	163837863
CDPF1	349.769	259.019	304.394	0.43519	0.2541	1.71267	0.0867733	0.312765	Not DEG	chr5	3292022	3296307
SLC6A20	1145.34	1317.99	1231.66	-0.202097	0.223705	-0.903406	0.366311	0.684327	Not DEG	chr13	28899821	28945187
SCRIB	1967.87	2449.93	2208.9	-0.316093	0.190139	-1.66244	0.0964251	0.333431	Not DEG	chr4	825062	852664
TYMS	5016.11	4451.83	4733.97	0.172167	0.32608	0.52799	0.597506	0.846443	Not DEG	chr6	105642381	105660578
WWP2	7498.9	8362.59	7930.74	-0.157347	0.176916	-0.889389	0.373794	0.689648	Not DEG	chr6	17066799	17227926
WWP1	8056.64	5418.4	6737.52	0.572462	0.19875	2.88031	0.00397288	0.0351182	Not DEG	chr4	50388464	50503253
DAPL1	397.653	185.938	291.796	1.09811	0.617908	1.77713	0.0755463	0.285802	Not DEG	chr15	65796462	65820448
TPI1	16703.9	17947.1	17325.5	-0.103604	0.272411	-0.380322	0.703707	0.895604	Not DEG	chr5	63838506	63843134
ENSSSCG00000041512	0	2.73053	1.36526	-3.99445	3.94161	-1.01341	0.310866	NA	Not DEG	chr1	190892386	190893237
MFSD14B	10568.7	15360.8	12964.8	-0.539448	0.220942	-2.44158	0.0146231	0.0943065	Not DEG	chr10	38834125	38889457
PRTN3	18.6461	15.6161	17.1311	0.257229	0.984107	0.261383	0.793797	0.930437	Not DEG	chr2	77520314	77523563
MFSD14A	5252.05	5828.36	5540.2	-0.150083	0.151921	-0.987907	0.323198	0.644331	Not DEG	chr4	118049105	118090354
CTSH	80050.6	46236.6	63143.6	0.791855	0.165467	4.78556	1.70508e-06	5.37669e-05	Not DEG	chr7	48083572	48106072
CTSK	4887.73	4144.53	4516.13	0.238139	0.154201	1.54434	0.122505	0.383087	Not DEG	chr4	98391428	98404961
CTSL	75574.8	16044.4	45809.6	2.23582	0.355627	6.28697	3.23715e-10	2.42493e-08	Up	chr10	27668264	27674618
CTSO	1585.5	856.86	1221.18	0.887177	0.274644	3.23028	0.00123668	0.0145689	Not DEG	chr8	44728992	44765200
CTSA	87076.5	93710	90393.3	-0.105921	0.279242	-0.379318	0.704452	0.89619	Not DEG	chr17	48082448	48089971
CTSB	192232	50634.7	121433	1.92464	0.194946	9.87265	5.46985e-23	2.26383e-20	Up	chr14	15011711	15033877
CTSC	96135.3	58045.1	77090.2	0.727905	0.211387	3.44348	0.000574285	0.00796255	Not DEG	chr9	21722036	21761516
CTSD	499152	380133	439642	0.392973	0.288434	1.36244	0.17306	0.463519	Not DEG	chr2	1188549	1197643
CTSF	2624.8	3024.85	2824.82	-0.204817	0.119261	-1.71738	0.08591	0.311076	Not DEG	chr2	5855111	5860251
CTSZ	93902.7	32450.5	63176.6	1.5329	0.279542	5.48363	4.16685e-08	1.93227e-06	Up	chr17	59138621	59149377
CTSS	168152	101577	134865	0.72719	0.119488	6.08588	1.15852e-09	7.64117e-08	Not DEG	chr4	98417883	98442950
CTSV	261.866	164.861	213.364	0.66906	0.588982	1.13596	0.255974	0.572893	Not DEG	chr10	25202389	25209210
CTSW	4907.44	3814.11	4360.77	0.363681	0.53771	0.676351	0.498818	0.786844	Not DEG	chr2	6446105	6450360
INCA1	55.086	83.0398	69.0629	-0.588729	0.539875	-1.09049	0.275496	0.596188	Not DEG	chr12	51924902	51931873
AMMECR1	3175.05	2611.84	2893.45	0.281819	0.146137	1.92846	0.0537983	0.230466	Not DEG	chrX	90307187	90420168
EMD	4319.11	4552.28	4435.69	-0.0760241	0.167946	-0.45267	0.650787	0.872159	Not DEG	chrX	124883049	124885432
EMB	4103.59	3865.2	3984.4	0.0864445	0.579673	0.149126	0.881454	0.961262	Not DEG	chr16	30120493	30287793
C4orf3	3830.51	4098.44	3964.48	-0.0975155	0.167874	-0.580884	0.561318	0.824292	Not DEG	chr8	104494290	104497289
AFF4	16323.5	16537.8	16430.7	-0.0188572	0.129715	-0.145374	0.884416	0.961928	Not DEG	chr2	135200076	135283675
AFF3	3173.72	2584.27	2879	0.296601	0.422879	0.701385	0.483062	0.775439	Not DEG	chr3	54135532	54727885
AFF2	1289.29	310.205	799.748	2.0559	0.400124	5.13816	2.77445e-07	1.08073e-05	Up	chrX	120777734	121263569
PDPN	1797.61	217.17	1007.39	3.05029	0.573889	5.31511	1.06592e-07	4.6074e-06	Up	chr6	73019057	73049996
PDPR	3803.59	4590.76	4197.18	-0.271486	0.216244	-1.25546	0.209312	0.517954	Not DEG	chr6	13187427	13227033
STK40	7372.73	8446.42	7909.57	-0.196055	0.164313	-1.19318	0.232799	0.547096	Not DEG	chr6	92441233	92484336
ENSSSCG00000042739	660.54	499.563	580.052	0.403811	0.303464	1.33067	0.183298	0.478513	Not DEG	chr7	89574893	89578602
ENSSSCG00000052211	3.65243	7.30072	5.47658	-0.992094	1.4711	-0.674388	0.500065	0.787722	Not DEG	chr14	30498314	30498448
ENSSSCG00000042730	1149.12	1290.78	1219.95	-0.167494	0.241167	-0.694517	0.487358	0.77962	Not DEG	chr15	110680362	110687302
ENSSSCG00000005169	76227.2	65758.9	70993	0.21312	0.179381	1.18809	0.234799	0.549167	Not DEG	chr1	203444450	203451468
UBA6	3630.93	3322.95	3476.94	0.127602	0.139758	0.913024	0.36123	0.680659	Not DEG	chr8	65381061	65488925
PDP1	3007.32	2896.13	2951.73	0.0545792	0.254473	0.214479	0.830173	0.945389	Not DEG	chr4	42764441	42777904
PDP2	2977.19	2960.4	2968.79	0.00819653	0.154649	0.0530008	0.957731	0.985104	Not DEG	chr6	27565450	27575455
UBA5	5588.34	8598.65	7093.5	-0.62162	0.254928	-2.43841	0.0147518	0.0948655	Not DEG	chr13	73822920	73868423
UBA3	3446.94	3892.58	3669.76	-0.175454	0.129582	-1.35401	0.175735	0.467879	Not DEG	chr13	50477458	50504882
PHF24	14.9412	0	7.47058	6.24971	1.99188	3.1376	0.00170338	0.0186135	Up	chr1	235757797	235783051
PWP1	2627.46	2313.14	2470.3	0.183849	0.131036	1.40305	0.160603	0.44427	Not DEG	chr5	12701589	12730849
PHF23	3994.83	4097.53	4046.18	-0.0365655	0.216496	-0.168897	0.865878	0.955363	Not DEG	chr12	52590804	52595266
TAGAP	11929.4	13930.7	12930	-0.223685	0.204497	-1.09383	0.274031	0.594429	Not DEG	chr1	8209314	8219630
PSMB1	6951.53	7739.85	7345.69	-0.155071	0.125438	-1.23624	0.216369	0.526068	Not DEG	chr1	23676	40032
RPAIN	912.674	839.509	876.091	0.120296	0.154113	0.780569	0.435056	0.740145	Not DEG	chr12	51553131	51562743
RPRML	33.8693	7.96487	20.9171	2.09488	1.43401	1.46085	0.144056	0.417654	Not DEG	chr12	17816890	17818047
ENSSSCG00000036198	10.2101	12.8725	11.5413	-0.330917	2.11169	-0.156707	0.875476	0.959009	Not DEG	chr9	116327344	116330248
CPXM1	3.56134	0	1.78067	4.18172	3.92984	1.0641	0.287285	NA	Not DEG	chr17	32845232	32852062
PNO1	2749.68	2977.75	2863.71	-0.114922	0.12999	-0.88408	0.376653	0.691499	Not DEG	chr3	74068828	74084789
CPXM2	39.7838	0	19.8919	7.66147	2.484	3.08433	0.00204012	0.0214712	Up	chr14	133246526	133376489
TMEFF1	18.0991	7.23481	12.667	1.3222	1.98401	0.666428	0.505137	0.791533	Not DEG	chr1	242214952	242309459
GPR65	2222.02	1129.26	1675.64	0.976718	0.359777	2.71479	0.00663187	0.0521323	Not DEG	chr7	109985307	109989280
GPR62	2.77509	7.65341	5.21425	-1.45791	1.31271	-1.11061	0.266736	0.585884	Not DEG	chr13	34088198	34089289
GPR63	32.1832	64.324	48.2536	-0.99459	0.703092	-1.4146	0.157187	0.439715	Not DEG	chr1	63911310	63973869
PNOC	30.9368	19.4913	25.2141	0.657078	0.957494	0.686248	0.492557	0.782857	Not DEG	chr14	12101698	12133778
IYD	67.6811	44.7732	56.2271	0.596839	0.517184	1.15402	0.248493	0.563448	Not DEG	chr1	15756550	15779164
GPR68	1573.8	1357.17	1465.49	0.213794	0.392676	0.544454	0.586129	0.839837	Not DEG	chr7	112885163	112904246
INSM2	5.19253	1.24138	3.21695	2.04978	3.82001	0.536591	0.59155	NA	Not DEG	chr7	64374823	64376495
JARID2	12296.8	11944	12120.4	0.0419786	0.114697	0.365997	0.714368	0.899965	Not DEG	chr7	11359230	11601401
H2BU1	865.532	622.052	743.792	0.476688	0.344674	1.38301	0.166661	0.453571	Not DEG	chr2	51687842	51694212
AMCF-II	121.796	37.8185	79.8075	1.68937	0.744427	2.26936	0.0232463	0.131067	Up	chr8	70008162	70010358
TMEM33	10221.8	11279.6	10750.7	-0.142034	0.212481	-0.668453	0.503844	0.790705	Not DEG	chr8	33012390	33036993
NT5C1B	17.2481	8.06093	12.6545	1.1058	1.22561	0.902249	0.366925	0.684543	Not DEG	chr3	119431230	119452408
NT5C1A	0	6.20689	3.10344	-5.18732	3.92205	-1.3226	0.185967	NA	Not DEG	chr6	95473266	95497000
ENSSSCG00000046730	8.70205	10.6583	9.68017	-0.287068	1.14079	-0.251641	0.801319	0.933358	Not DEG	chr8	59196256	59200411
ENSSSCG00000049503	892.055	783.321	837.688	0.188448	0.247468	0.761506	0.446355	0.749737	Not DEG	chr4	98505526	98513781
ENSSSCG00000046737	45.9557	29.0049	37.4803	0.666165	0.627673	1.06133	0.288542	0.610144	Not DEG	chr16	38159616	38161586
ENSSSCG00000004786	8.90428	18.3568	13.6306	-1.05238	0.995789	-1.05683	0.290591	0.612442	Not DEG	chr1	131419385	131420067
OTOP1	3.66532	9.75188	6.7086	-1.40958	3.57311	-0.394495	0.693215	0.890187	Not DEG	chr8	6127965	6163061
OTOP3	0	2.98109	1.49054	-4.12396	3.93863	-1.04705	0.295075	NA	Not DEG	chr12	6311696	6322080
OTOP2	0.877338	0	0.438669	2.1667	3.9992	0.541784	0.587967	NA	Not DEG	chr12	6324193	6333338
ENSSSCG00000012126	17752.4	24125.7	20939.1	-0.44256	0.230216	-1.92237	0.0545596	0.232612	Not DEG	chrX	10430301	10582354
ENSSSCG00000012125	2545.69	2145.58	2345.63	0.246381	0.21416	1.15045	0.249957	0.565384	Not DEG	chrX	10366316	10415499
ENSSSCG00000012100	57.5624	78.6285	68.0955	-0.448003	0.427776	-1.04728	0.294969	0.61665	Not DEG	chrX	4586823	4622216
C10orf105	78.3335	55.2654	66.7994	0.506639	0.428644	1.18196	0.237222	0.551885	Not DEG	chr14	74629796	74638022
ENSSSCG00000003781	4.21122	76.986	40.5986	-4.18132	0.998347	-4.18824	2.81128e-05	0.000619717	Down	chr6	138552874	138600314
SDS	921.788	4146.19	2533.99	-2.16893	0.251106	-8.63748	5.74655e-18	1.30321e-15	Down	chr14	38503933	38513878
ANO10	4698.37	4839.19	4768.78	-0.0425022	0.134032	-0.317106	0.751163	0.913972	Not DEG	chr13	26734107	27006539
POGZ	7171.63	7675.12	7423.37	-0.0979464	0.114315	-0.856815	0.391547	0.703551	Not DEG	chr4	97776589	97833282
PEX11B	302.041	365.379	333.71	-0.274529	0.290952	-0.943553	0.345398	0.663965	Not DEG	chr4	99415590	99421527
ENSSSCG00000046889	850.074	1209.34	1029.71	-0.507892	0.198852	-2.55412	0.0106457	0.0748365	Not DEG	chr5	76699221	76704645
PRUNE1	1517.44	1267.77	1392.6	0.259088	0.404347	0.640757	0.521681	0.802194	Not DEG	chr4	98194139	98216932
ENSSSCG00000046886	105.513	100.766	103.139	0.0679314	0.836225	0.0812358	0.935254	0.976731	Not DEG	chr18	7616988	7633426
PEX11G	243.855	452.512	348.183	-0.890943	0.390219	-2.28319	0.0224193	0.127851	Not DEG	chr2	71639301	71652903
NRCAM	85.6169	66.486	76.0515	0.365589	0.700126	0.522176	0.601548	0.849454	Not DEG	chr9	107928866	108247593
LYZ	557814	382098	469956	0.545842	0.348726	1.56525	0.117525	0.374592	Not DEG	chr5	33612567	33618945
ENSSSCG00000054303	0.331493	2.62589	1.47869	-2.97798	3.66296	-0.812998	0.416219	NA	Not DEG	chr11	79052098	79070340
LYN	18429.1	22315.7	20372.4	-0.276064	0.153741	-1.79565	0.0725509	0.278932	Not DEG	chr4	75793492	75903496
LY9	5660.73	3623.46	4642.09	0.643741	0.423571	1.5198	0.128562	0.393555	Not DEG	chr4	89701359	89729855
ENSSSCG00000057641	59.8833	97.8952	78.8892	-0.707877	0.787942	-0.898388	0.368979	0.686265	Not DEG	chr14	91833844	92178913
IP6K3	0	4.03448	2.01724	-4.56754	3.93022	-1.16216	0.245172	NA	Not DEG	chr7	29931925	29961466
IP6K2	1461.88	1394.88	1428.38	0.0672028	0.155766	0.431434	0.666153	0.878948	Not DEG	chr13	31379521	31406911
MYO15B	49.5825	41.6479	45.6152	0.248426	0.729393	0.340593	0.73341	0.907714	Not DEG	chr12	5770142	5804410
KATNBL1	2033.66	2603.22	2318.44	-0.355901	0.230963	-1.54094	0.123331	0.384197	Not DEG	chr7	80288066	80383037
NFKBIB	1679.54	1795.32	1737.43	-0.0959317	0.180108	-0.532633	0.594287	0.845244	Not DEG	chr6	47703647	47712654
NFKBIA	9410.46	13685.3	11547.9	-0.540222	0.205962	-2.62293	0.00871784	0.0645167	Not DEG	chr7	64507822	64511277
NFKBID	3107.83	7232.42	5170.13	-1.21842	0.173164	-7.03618	1.97576e-12	2.09077e-10	Down	chr6	45298288	45306316
NFKBIE	6828.29	6118.48	6473.39	0.15837	0.151232	1.0472	0.295009	0.616651	Not DEG	chr7	39255075	39263339
NFKBIZ	5681.51	9858.57	7770.04	-0.795021	0.332659	-2.3899	0.0168531	0.10481	Not DEG	chr13	157261419	157272688
ENSSSCG00000032978	321.143	425.318	373.231	-0.406448	0.44929	-0.904645	0.365653	0.684308	Not DEG	chr6	56998744	57021413
BEX3	7.8447	0	3.92235	5.3187	2.41119	2.20584	0.0273951	0.14701	Up	chrX	84300645	84302119
ENSSSCG00000016719	0	4.84427	2.42213	-4.82518	3.9264	-1.22891	0.219106	NA	Not DEG	chr18	48312889	48345732
ENSSSCG00000054490	35.6221	40.5284	38.0752	-0.186812	0.901955	-0.207119	0.835917	0.947391	Not DEG	chr14	91028331	91029366
KIAA0100	15731.1	17157.2	16444.1	-0.12521	0.129355	-0.967956	0.333066	0.653694	Not DEG	chr12	44859938	44893430
PLAC9	3146.41	4815.45	3980.93	-0.61402	0.292128	-2.10189	0.0355629	0.17543	Not DEG	chr14	81889284	81901817
DOCK11	33489.4	42702.9	38096.1	-0.35065	0.143214	-2.44843	0.0143481	0.0929907	Not DEG	chrX	97068355	97267517
PRSS33	3.97792	1.95038	2.96415	1.03281	3.79749	0.271971	0.785645	NA	Not DEG	chr3	39302369	39307433
PRSS37	1.65747	0.745272	1.20137	1.15555	3.90753	0.295725	0.76744	NA	Not DEG	chr18	8111692	8118953
PRSS35	6.14137	0	3.07068	4.96753	3.92016	1.26718	0.205093	NA	Not DEG	chr1	82714884	82734884
DLX1	0	1.49054	0.745272	-3.12198	3.97031	-0.786332	0.431673	NA	Not DEG	chr15	78185790	78191226
DLX3	9.10569	0	4.55285	5.53418	3.27274	1.69099	0.0908382	0.32121	Not DEG	chr12	26177903	26183157
ACVRL1	10907.9	7082.13	8995.02	0.62314	0.144641	4.30818	1.64606e-05	0.000387081	Not DEG	chr5	17268130	17286276
ENSSSCG00000010719	740.75	693.614	717.182	0.0952145	0.203928	0.466903	0.640569	0.868796	Not DEG	chr14	132482973	132495350
ACTB	692398	665363	678880	0.0574586	0.136088	0.422217	0.672867	0.881751	Not DEG	chr3	4082216	4090356
VAV1	26943.4	25957.7	26450.5	0.0537658	0.091197	0.589557	0.555488	0.821745	Not DEG	chr2	72326716	72391648
VAV2	793.956	759.056	776.506	0.065075	0.608241	0.106989	0.914798	0.971465	Not DEG	chr1	273303144	273476207
ENSSSCG00000056270	0.292446	0	0.146223	0.759319	4.08047	0.186086	0.852377	NA	Not DEG	chr4	14705893	14706150
ENSSSCG00000056271	36.9297	39.4118	38.1708	-0.0978085	0.769127	-0.127168	0.898807	0.966846	Not DEG	chrX	104011985	104015350
EVI2A	5364.99	6354.68	5859.83	-0.244303	0.140207	-1.74244	0.081431	0.300166	Not DEG	chr12	43543214	43549498
ENSSSCG00000026594	0	4.09899	2.0495	-4.58395	3.92996	-1.16641	0.243448	NA	Not DEG	chr5	51395984	51426342
ENSSSCG00000026598	1.32597	0	0.662987	2.7482	3.96878	0.692456	0.488651	NA	Not DEG	chr2	51992121	51993056
TP63	62.0106	85.8038	73.9072	-0.468022	0.665653	-0.703102	0.481992	0.774998	Not DEG	chr13	127116105	127347068
NR6A1	358.038	382.137	370.087	-0.0933208	0.220123	-0.423949	0.671603	0.881016	Not DEG	chr1	265322039	265370026
MARS1	7357.52	9712.36	8534.94	-0.400704	0.196305	-2.04123	0.0412278	0.19423	Not DEG	chr5	22752374	22785501
MARS2	401.269	355.075	378.172	0.177271	0.23609	0.750865	0.452734	0.753949	Not DEG	chr15	101510638	101512419
PYGO1	940.492	327.881	634.187	1.52126	0.464535	3.27479	0.00105739	0.0129475	Up	chr1	116292642	116322375
CRHBP	280.829	161.243	221.036	0.800065	0.770474	1.03841	0.299081	0.620421	Not DEG	chr2	85816816	85831179
FERMT2	223.01	72.5215	147.766	1.61785	0.533034	3.03517	0.00240397	0.0241345	Up	chr1	182519684	182606869
FERMT3	17902.9	19499.2	18701.1	-0.123267	0.164316	-0.750186	0.453142	0.754319	Not DEG	chr2	7886790	7909158
FERMT1	386.923	217.102	302.012	0.834482	0.700431	1.19138	0.233503	0.547964	Not DEG	chr17	15080587	15137753
CRNKL1	7515.27	6714.25	7114.76	0.162599	0.207267	0.784488	0.432754	0.738125	Not DEG	chr17	28077707	28111558
SYNGR1	37.5458	18.7865	28.1662	1.00171	0.769363	1.302	0.192918	0.49294	Not DEG	chr5	8870645	8902270
SYNGR3	105.338	117.083	111.211	-0.153148	0.326579	-0.468947	0.639108	0.868351	Not DEG	chr3	39975069	39979217
SYNGR2	5994.05	7017.78	6505.92	-0.227452	0.34872	-0.652247	0.514242	0.797496	Not DEG	chr12	3795892	3802913
SYNGR4	20.5377	5.95995	13.2488	1.77119	1.30756	1.35457	0.175555	0.467779	Not DEG	chr6	53784411	53793724
C9orf64	934.663	654.326	794.494	0.513601	0.326105	1.57495	0.115267	0.370821	Not DEG	chr10	31001005	31016753
USP6NL	5903.07	7640.56	6771.82	-0.372204	0.180571	-2.06127	0.0392777	0.188695	Not DEG	chr10	60241016	60391642
GRIN2D	60.5145	42.9192	51.7168	0.498731	0.719854	0.692822	0.488421	0.780559	Not DEG	chr6	53806174	53848789
USP12	3578.4	4082.61	3830.5	-0.190042	0.120177	-1.58135	0.113797	0.367521	Not DEG	chr11	4612277	4689432
USP13	21.9466	60.9642	41.4554	-1.47085	1.29884	-1.13243	0.257454	0.574943	Not DEG	chr13	117700119	117826944
USP10	9488.43	13429.5	11459	-0.501232	0.158077	-3.1708	0.00152017	0.0171597	Not DEG	chr6	3977231	4043533
USP11	2289.35	2279.94	2284.64	0.00557951	0.164005	0.0340204	0.972861	0.990594	Not DEG	chrX	41851602	41866355
USP16	4732.24	4233.71	4482.98	0.160516	0.104423	1.53717	0.124252	0.386073	Not DEG	chr13	192376881	192406468
USP14	4663.93	4386.3	4525.11	0.088584	0.205562	0.430937	0.666514	0.879005	Not DEG	chr6	106087924	106139379
USP15	17869.4	16907.1	17388.2	0.0798819	0.114089	0.700173	0.483819	0.776202	Not DEG	chr5	26964553	27097444
USP18	2579.87	3520.82	3050.35	-0.44858	0.276576	-1.6219	0.104824	0.351416	Not DEG	chr5	70183308	70229572
USP19	6689.15	7797.88	7243.51	-0.221384	0.145098	-1.52576	0.127071	0.391354	Not DEG	chr13	31726672	31737981
INPP1	937.788	664.377	801.083	0.497752	0.433584	1.148	0.25097	0.566556	Not DEG	chr15	94956532	94987279
ENSSSCG00000038043	0.99448	1.24138	1.11793	-0.343649	3.8885	-0.0883758	0.929578	NA	Not DEG	chr6	58533770	58542761
ENSSSCG00000032216	6578.29	6692.39	6635.34	-0.0249377	0.180554	-0.138118	0.890147	0.96338	Not DEG	chr6	7209615	7223200
TAP1	12559.1	9729.14	11144.1	0.368369	0.2292	1.6072	0.108011	0.356768	Not DEG	chr7	25062771	25074843
CRKL	12947	13872.8	13409.9	-0.0996515	0.102356	-0.973578	0.330266	0.650873	Not DEG	chr14	50528955	50558662
IFFO2	2721.69	2275.69	2498.69	0.25836	0.438845	0.588727	0.556044	0.821803	Not DEG	chr6	77406372	77456229
UBAC2	3291.32	3239.33	3265.32	0.0228352	0.171148	0.133423	0.893859	0.964971	Not DEG	chr11	68145101	68319939
ENSSSCG00000034906	3.74347	8.71538	6.22942	-1.22071	2.17746	-0.560613	0.575061	0.833291	Not DEG	chr7	79506050	79507832
SUPT5H	15382.3	15175.4	15278.9	0.0195206	0.113015	0.172726	0.862867	0.953971	Not DEG	chr6	48095041	48125120
ENSSSCG00000012827	1.46223	0	0.731115	2.90078	3.9626	0.732039	0.464145	NA	Not DEG	chrX	125124224	125125168
RETN	61.241	66.4762	63.8586	-0.115006	0.654197	-0.175797	0.860454	0.953612	Not DEG	chr2	71484169	71485616
ENSSSCG00000022456	0	3.72636	1.86318	-4.44629	3.93227	-1.13072	0.258173	NA	Not DEG	chr15	44805811	44807100
SLC35E2B	2633.51	2487.94	2560.73	0.0819874	0.195431	0.41952	0.674836	0.881992	Not DEG	chr6	63820812	63835561
FXR1	12984.3	11514.3	12249.3	0.173406	0.112531	1.54096	0.123326	0.384197	Not DEG	chr13	118839338	118900136
FXR2	3423.95	3491.22	3457.58	-0.0282071	0.131214	-0.214971	0.82979	0.945389	Not DEG	chr12	52882870	52903450
ENSSSCG00000058360	85.7359	98.5691	92.1525	-0.198727	0.38311	-0.518721	0.603955	0.8505	Not DEG	chr13	140745450	140745722
MT1A	94.6824	283.347	189.014	-1.5807	0.870847	-1.81513	0.0695047	0.270302	Not DEG	chr6	18672001	18673672
RHBDD2	1158.57	2298.01	1728.29	-0.988395	0.209159	-4.72558	2.29461e-06	6.95739e-05	Not DEG	chr3	10299209	10309622
RHBDD3	760.65	782.002	771.326	-0.0407364	0.192979	-0.211092	0.832815	0.945823	Not DEG	chr14	46400026	46408364
RHBDD1	2670.88	3319.92	2995.4	-0.313658	0.192298	-1.6311	0.102868	0.347136	Not DEG	chr15	128346373	128469213
KLC2	445.57	582.836	514.203	-0.38656	0.323049	-1.1966	0.231464	0.545541	Not DEG	chr2	6116429	6126951
[truncated: 16,339 more rows]

## Sheet: TTG_vs_NCG
Supplementary Table S3. Differentially expressed genes (DEGs)
[truncated: 18,082 more rows]
