# Supplementary material for: Analysis of whole transcriptome reveals the immune response to porcine reproductive and respiratory syndrome virus infection and tylvalosin tartrate treatment in the porcine alveolar macrophages
Source: Front Immunol. 2025 Jan 13;15:1506371. doi: 10.3389/fimmu.2024.1506371 (PMC11769836; doi:10.3389/fimmu.2024.1506371)
Supplement: Supplementary file 4 [file Table4.xlsx]

## Sheet: 1
Supplementary Table S4. Prediction of subcellular localization of differential lncRNAs and mRNAs
Comparison	RNA name	RNA type	baseMean	log2FoldChange	lfcSE	stat	pvalue	padj	State	Ref_gene_id	Ref_id	Subcellular localization
TTG_vs_PCG	MSTRG.24330.9	mRNA	3019.3	-7.72825	0.347085	-22.2661	7.87227e-110	4.92505e-105	Down.	ZFY	ENSSSCT00000013323	Nucleus
TTG_vs_PCG	ENSSSCT00000054361	mRNA	3253.28	-4.94204	0.256154	-19.2933	6.11922e-83	1.91415e-78	Down.	PTBP1	ENSSSCT00000054361	Cytoplasm_Nucleus
TTG_vs_PCG	ENSSSCT00000056762	mRNA	436.352	-6.34372	0.339764	-18.671	8.53185e-78	1.77923e-73	Down.	ENSSSCG00000032661	ENSSSCT00000056762	Nucleus
TTG_vs_PCG	MSTRG.15154.1	mRNA	3555.14	-2.81568	0.163398	-17.232	1.52743e-66	2.38898e-62	Down.	SEMA4A	ENSSSCT00000055162	equivocal
TTG_vs_PCG	MSTRG.24231.9	mRNA	50108.1	-19.0603	1.3285	-14.3473	1.10821e-46	1.38663e-42	Down.	FLNA	ENSSSCT00000043760	Nucleus
TTG_vs_PCG	MSTRG.15967.2	mRNA	23894.1	4.07613	0.28513	14.2957	2.32852e-46	2.42795e-42	Up.	CSF2RB	ENSSSCT00000085649	Cytoplasm_Nucleus
TTG_vs_PCG	MSTRG.9770.1	mRNA	5842.57	2.05449	0.144771	14.1913	1.03687e-45	9.26694e-42	Up.	TGM2	ENSSSCT00000069065	equivocal
TTG_vs_PCG	MSTRG.23895.2	LncRNA	15851	17.4411	1.26698	13.766	4.08437e-43	3.19408e-39	Up.	-	-	Nucleus
TTG_vs_PCG	MSTRG.24323.4	mRNA	6875.97	-16.1949	1.20171	-13.4765	2.14935e-41	1.49409e-37	Down.	ENSSSCG00000027046	ENSSSCT00000029625	Nucleus
TTG_vs_PCG	MSTRG.24321.1	mRNA	6317.01	-16.0726	1.19972	-13.397	6.29737e-41	3.93976e-37	Down.	ENSSSCG00000026430	ENSSSCT00000028884	Nucleus
TTG_vs_PCG	MSTRG.23895.4	LncRNA	18911.2	17.6958	1.32383	13.3671	9.41056e-41	5.35221e-37	Up.	-	-	Nucleus
TTG_vs_PCG	MSTRG.23895.5	LncRNA	6695.58	16.1979	1.21606	13.32	1.77211e-40	9.23889e-37	Up.	-	-	Nucleus
TTG_vs_PCG	MSTRG.13889.1	LncRNA	6979.94	-16.2166	1.22342	-13.2551	4.21568e-40	2.02878e-36	Down.	B3GNT2	ENSSSCT00000009169	Nucleus
TTG_vs_PCG	ENSSSCT00000048433	mRNA	408.435	-4.94603	0.38846	-12.7324	3.90617e-37	1.74556e-33	Down.	ENSSSCG00000042522	ENSSSCT00000048433	Nucleus
TTG_vs_PCG	MSTRG.5872.6	mRNA	12029.9	-17.0019	1.36409	-12.4639	1.17498e-35	4.9006e-32	Down.	PAK2	ENSSSCT00000098399	Nucleus
TTG_vs_PCG	MSTRG.23895.3	LncRNA	8868.15	16.6033	1.33634	12.4245	1.9254e-35	7.52854e-32	Up.	-	-	Nucleus
TTG_vs_PCG	MSTRG.10282.24	mRNA	42928.9	1.78255	0.144326	12.3508	4.82254e-35	1.77475e-31	Up.	ssc-mir-29a	ENSSSCT00000020436	equivocal
TTG_vs_PCG	MSTRG.5293.3	mRNA	11221.6	0.697667	0.0565759	12.3315	6.12809e-35	2.12992e-31	NotSig.	RYBP	ENSSSCT00000064819	Nucleus
TTG_vs_PCG	MSTRG.4648.8	mRNA	2343.19	-14.6419	1.20538	-12.1471	5.94504e-34	1.95755e-30	Down.	ENSSSCG00000047466	ENSSSCT00000104773	Nucleus
TTG_vs_PCG	MSTRG.20880.4	mRNA	2255.58	14.6281	1.20573	12.1321	7.13607e-34	2.23223e-30	Up.	TAPT1	ENSSSCT00000030490	Nucleus
TTG_vs_PCG	MSTRG.19569.2	mRNA	4526.91	15.6332	1.30246	12.0028	3.4357e-33	1.02354e-29	Up.	ENSSSCG00000001456	ENSSSCT00000084740	Cytoplasm_Nucleus
TTG_vs_PCG	MSTRG.24330.7	LncRNA	1789.88	-14.2532	1.19033	-11.9742	4.85264e-33	1.37996e-29	Down.	ZFY	ENSSSCT00000013323	Nucleus
TTG_vs_PCG	MSTRG.15684.2	mRNA	5126.61	2.47793	0.20814	11.9051	1.11316e-32	3.02789e-29	Up.	LRRC8D	ENSSSCT00000051604	Nucleus
TTG_vs_PCG	MSTRG.23717.2	mRNA	1896.33	12.5168	1.06429	11.7608	6.2173e-32	1.62069e-28	Up.	KDM6A	ENSSSCT00000076509	Nucleus
TTG_vs_PCG	MSTRG.24344.2	mRNA	560.05	-10.1339	0.864386	-11.7238	9.6264e-32	2.40899e-28	Down.	KDM5D	ENSSSCT00000087702	Nucleus
TTG_vs_PCG	MSTRG.5293.4	mRNA	23315.6	0.666772	0.0574303	11.6101	3.66144e-31	8.81026e-28	NotSig.	RYBP	ENSSSCT00000064819	Nucleus
TTG_vs_PCG	MSTRG.24330.6	mRNA	1658.95	-14.1436	1.22241	-11.5703	5.83018e-31	1.35092e-27	Down.	ZFY	ENSSSCT00000045348	Nucleus
TTG_vs_PCG	MSTRG.9405.3	mRNA	2847.03	-14.9228	1.30638	-11.423	3.20822e-30	7.16832e-27	Down.	ASAH1	ENSSSCT00000064630	Nucleus
TTG_vs_PCG	MSTRG.16847.1	mRNA	1165.54	-13.6344	1.21788	-11.1952	4.30302e-29	9.28295e-26	Down.	BLTP3B	ENSSSCT00000038630	Cytoplasm_Nucleus
TTG_vs_PCG	ENSSSCT00000015050	mRNA	389.14	4.24043	0.38078	11.1362	8.3652e-29	1.74448e-25	Up.	ADGRE5	ENSSSCT00000015050	Nucleus
TTG_vs_PCG	MSTRG.24321.5	LncRNA	879.013	-13.2274	1.19412	-11.0771	1.62045e-28	3.27027e-25	Down.	ENSSSCG00000026430	ENSSSCT00000028884	Nucleus
TTG_vs_PCG	ENSSSCT00000039259	mRNA	1034.96	13.5042	1.22165	11.0541	2.09484e-28	4.09554e-25	Up.	CAMK4	ENSSSCT00000039259	Nucleus
TTG_vs_PCG	MSTRG.7145.5	mRNA	2457.33	-14.7104	1.35459	-10.8597	1.79262e-27	3.29853e-24	Down.	CSGALNACT2	ENSSSCT00000011166	Nucleus
TTG_vs_PCG	MSTRG.7707.35	LncRNA	1291.85	13.8241	1.27292	10.8602	1.78434e-27	3.29853e-24	Up.	TCF7L2	ENSSSCT00000102073	Cytoplasm_Nucleus
TTG_vs_PCG	MSTRG.24325.2	mRNA	889.596	-11.3848	1.0555	-10.7862	3.99923e-27	7.14856e-24	Down.	ENSSSCG00000021305	ENSSSCT00000026503	Nucleus
TTG_vs_PCG	MSTRG.13596.1	LncRNA	5918.15	1.30697	0.122183	10.6969	1.05282e-26	1.82962e-23	Up.	AFF3	ENSSSCT00000064001	Nucleus
TTG_vs_PCG	MSTRG.8144.2	mRNA	1217.12	-13.6968	1.28113	-10.6912	1.11902e-26	1.89211e-23	Down.	TLR3	ENSSSCT00000017206	Cytoplasm_Nucleus
TTG_vs_PCG	MSTRG.4997.5	mRNA	17647.2	17.596	1.66288	10.5816	3.62657e-26	5.97068e-23	Up.	CCR1	ENSSSCT00000012397	Nucleus
TTG_vs_PCG	MSTRG.24344.1	mRNA	715.066	-12.9294	1.24031	-10.4244	1.91908e-25	3.0785e-22	Down.	KDM5D	ENSSSCT00000087702	Nucleus
TTG_vs_PCG	MSTRG.24347.1	mRNA	485.826	-12.3718	1.19193	-10.3797	3.06854e-25	4.79935e-22	Down.	ENSSSCG00000038249	ENSSSCT00000048670	Nucleus
TTG_vs_PCG	MSTRG.21288.15	LncRNA	1308.61	13.8427	1.33912	10.3371	4.78642e-25	7.30361e-22	Up.	FBXW7	ENSSSCT00000027687	Nucleus
TTG_vs_PCG	MSTRG.24330.1	mRNA	790.213	-13.0736	1.267	-10.3186	5.80857e-25	8.65228e-22	Down.	ZFY	ENSSSCT00000013323	Nucleus
TTG_vs_PCG	MSTRG.24328.6	mRNA	1155.61	-13.622	1.3293	-10.2475	1.21421e-24	1.76659e-21	Down.	ENSSSCG00000012178	ENSSSCT00000013322	Nucleus
TTG_vs_PCG	MSTRG.4060.4	mRNA	510.326	-12.4428	1.22532	-10.1548	3.15601e-24	4.48741e-21	Down.	MTMR4	ENSSSCT00000061154	Nucleus
TTG_vs_PCG	ENSSSCT00000078832	mRNA	77.9004	5.56222	0.551955	10.0773	6.96049e-24	9.67694e-21	Up.	ENSSSCG00000042025	ENSSSCT00000078832	Nucleus
TTG_vs_PCG	ENSSSCT00000091080	mRNA	387.005	-12.0436	1.20031	-10.0338	1.08299e-23	1.47292e-20	Down.	AP4S1	ENSSSCT00000091080	Cytoplasm
TTG_vs_PCG	MSTRG.16315.3	mRNA	673.534	-12.8433	1.29588	-9.91081	3.73603e-23	4.97306e-20	Down.	TBK1	ENSSSCT00000066145	Nucleus
TTG_vs_PCG	MSTRG.24317.3	mRNA	597.912	-12.6714	1.28004	-9.89928	4.19278e-23	5.46477e-20	Down.	ENSSSCG00000025253	ENSSSCT00000031202	Nucleus
TTG_vs_PCG	MSTRG.6682.1	LncRNA	632.976	-12.7535	1.29519	-9.8468	7.07628e-23	9.03482e-20	Down.	SH2B3	ENSSSCT00000010777	Cytoplasm_Nucleus
TTG_vs_PCG	MSTRG.21288.12	mRNA	1149.16	13.6552	1.38828	9.83608	7.87183e-23	9.84955e-20	Up.	FBXW7	ENSSSCT00000027687	equivocal
TTG_vs_PCG	ENSSSCT00000064629	mRNA	318.991	-11.7647	1.20643	-9.75165	1.81493e-22	2.22639e-19	Down.	ARHGAP17	ENSSSCT00000064629	Nucleus
TTG_vs_PCG	MSTRG.5778.1	LncRNA	348.621	-1.43714	0.148075	-9.70546	2.85788e-22	3.43836e-19	Down.	ENSSSCG00000062141	ENSSSCT00000042944	equivocal
TTG_vs_PCG	MSTRG.21272.5	mRNA	337.171	11.8863	1.23436	9.62947	6.00384e-22	7.08703e-19	Up.	TMEM131L	ENSSSCT00000009864	Nucleus
TTG_vs_PCG	ENSSSCT00000040769	mRNA	579.768	-12.6268	1.31632	-9.5925	8.59723e-22	9.96037e-19	Down.	ARHGAP17	ENSSSCT00000040769	Nucleus
TTG_vs_PCG	MSTRG.24328.3	mRNA	549.503	-12.5495	1.31434	-9.54815	1.3203e-21	1.50183e-18	Down.	ENSSSCG00000012178	ENSSSCT00000013322	Nucleus
TTG_vs_PCG	MSTRG.13954.11	LncRNA	1327.96	13.8638	1.45262	9.544	1.37425e-21	1.53528e-18	Up.	FBXO11	ENSSSCT00000067829	Nucleus
TTG_vs_PCG	MSTRG.13936.6	mRNA	396.499	-12.0788	1.27047	-9.50741	1.95469e-21	2.14543e-18	Down.	RTN4	ENSSSCT00000059418	Nucleus
TTG_vs_PCG	MSTRG.21185.3	mRNA	431.672	12.2427	1.29259	9.47142	2.76055e-21	2.97768e-18	Up.	RUFY3	ENSSSCT00000028087	Nucleus
TTG_vs_PCG	MSTRG.24328.2	mRNA	1651.18	-14.1369	1.49431	-9.46045	3.06628e-21	3.2514e-18	Down.	ENSSSCG00000012178	ENSSSCT00000013322	Nucleus
TTG_vs_PCG	ENSSSCT00000007272	mRNA	223.468	2.68542	0.285662	9.40071	5.41966e-21	5.65108e-18	Up.	GABPB2	ENSSSCT00000007272	Nucleus
TTG_vs_PCG	MSTRG.19506.4	mRNA	746.717	-12.992	1.38693	-9.36747	7.42898e-21	7.61921e-18	Down.	MDC1	ENSSSCT00000086374	Nucleus
TTG_vs_PCG	ENSSSCT00000039635	mRNA	659.565	-12.813	1.36829	-9.36422	7.6617e-21	7.73115e-18	Down.	EGFR	ENSSSCT00000039635	Nucleus
TTG_vs_PCG	MSTRG.2833.12	LncRNA	571.556	-12.6063	1.362	-9.25572	2.12791e-20	2.11312e-17	Down.	WDR37	ENSSSCT00000024416	Nucleus
TTG_vs_PCG	MSTRG.22557.3	mRNA	1354.28	-13.8509	1.50087	-9.2286	2.74198e-20	2.68037e-17	Down.	SNX13	ENSSSCT00000029645	Nucleus
TTG_vs_PCG	MSTRG.1710.9	LncRNA	209.946	-11.1617	1.21565	-9.1817	4.24334e-20	4.08419e-17	Down.	ZCCHC7	ENSSSCT00000005885	Cytoplasm_Nucleus
TTG_vs_PCG	ENSSSCT00000042422	mRNA	272.359	-11.5368	1.25846	-9.16739	4.84602e-20	4.59359e-17	Down.	FBXL12	ENSSSCT00000042422	Cytoplasm
TTG_vs_PCG	MSTRG.19655.1	LncRNA	4058.8	2.14437	0.234867	9.13014	6.84081e-20	6.38768e-17	Up.	FKBP5	ENSSSCT00000096733	Nucleus
TTG_vs_PCG	ENSSSCT00000037895	mRNA	267.145	-11.5092	1.26567	-9.0934	9.59919e-20	8.83153e-17	Down.	IPO7	ENSSSCT00000037895	Nucleus
TTG_vs_PCG	MSTRG.17351.5	mRNA	202.445	-11.1092	1.22587	-9.0623	1.2773e-19	1.15812e-16	Down.	RIPOR1	ENSSSCT00000057409	Nucleus
TTG_vs_PCG	ENSSSCT00000008142	mRNA	628.594	3.72078	0.411136	9.05	1.42975e-19	1.27783e-16	Up.	NCOA5	ENSSSCT00000008142	Nucleus
TTG_vs_PCG	MSTRG.19581.1	LncRNA	204.276	-11.1217	1.23273	-9.02198	1.84712e-19	1.6276e-16	Down.	-	-	Cytoplasm
TTG_vs_PCG	ENSSSCT00000028666	mRNA	433.385	-12.2069	1.37024	-8.90864	5.16609e-19	4.4889e-16	Down.	SETD6	ENSSSCT00000028666	Nucleus
TTG_vs_PCG	ENSSSCT00000090249	mRNA	622.492	12.7708	1.43841	8.87841	6.78233e-19	5.81255e-16	Up.	SEPTIN7	ENSSSCT00000090249	equivocal
TTG_vs_PCG	ENSSSCT00000082923	mRNA	640.261	-12.7701	1.45591	-8.77123	1.76728e-18	1.49412e-15	Down.	LARP4	ENSSSCT00000082923	Nucleus
TTG_vs_PCG	MSTRG.13442.5	mRNA	3800.55	0.652353	0.0744626	8.76081	1.93858e-18	1.61709e-15	NotSig.	LUC7L	ENSSSCT00000065950	Nucleus
TTG_vs_PCG	MSTRG.6279.16	LncRNA	1157.81	-12.6628	1.44596	-8.75738	1.99841e-18	1.64506e-15	Down.	RUNX1	ENSSSCT00000042414	Nucleus
TTG_vs_PCG	MSTRG.23179.15	mRNA	2128.59	0.920217	0.105317	8.73759	2.3813e-18	1.93479e-15	NotSig.	TRAF3	ENSSSCT00000064816	Nucleus
TTG_vs_PCG	ENSSSCT00000065093	mRNA	730.003	13.0006	1.4907	8.72112	2.75465e-18	2.20944e-15	Up.	FDPS	ENSSSCT00000065093	equivocal
TTG_vs_PCG	MSTRG.23409.3	mRNA	552.698	-12.558	1.44164	-8.71092	3.0142e-18	2.38702e-15	Down.	ABCA2	ENSSSCT00000092858	Nucleus
TTG_vs_PCG	MSTRG.6304.13	mRNA	978.736	13.4236	1.54524	8.68711	3.71769e-18	2.90732e-15	Up.	DYRK1A	ENSSSCT00000028889	Nucleus
TTG_vs_PCG	MSTRG.18967.8	mRNA	510.4	12.4843	1.44325	8.65015	5.14314e-18	3.97241e-15	Up.	MYSM1	ENSSSCT00000048732	Nucleus
TTG_vs_PCG	MSTRG.18634.6	LncRNA	167.577	10.8775	1.26016	8.63186	6.03642e-18	4.60549e-15	Up.	RLF	ENSSSCT00000004066	Nucleus
TTG_vs_PCG	MSTRG.19940.14	mRNA	1842.14	-14.2947	1.6578	-8.62271	6.53867e-18	4.92858e-15	Down.	PDE8A	ENSSSCT00000002027	Nucleus
TTG_vs_PCG	ENSSSCT00000081678	mRNA	117.479	-10.3237	1.19944	-8.60711	7.49251e-18	5.58031e-15	Down.	ENSSSCG00000049587	ENSSSCT00000081678	Cytoplasm_Nucleus
TTG_vs_PCG	MSTRG.24332.1	LncRNA	120.174	-10.3567	1.20534	-8.59231	8.524e-18	6.27387e-15	Down.	-	-	Cytoplasm
TTG_vs_PCG	MSTRG.18050.1	mRNA	113.216	10.3116	1.20369	8.56666	1.06528e-17	7.74951e-15	Up.	ZNF544	ENSSSCT00000058736	Cytoplasm
TTG_vs_PCG	MSTRG.24330.8	mRNA	396.327	-12.078	1.41108	-8.55939	1.13465e-17	8.15929e-15	Down.	ZFY	ENSSSCT00000013323	Nucleus
TTG_vs_PCG	MSTRG.19826.1	mRNA	203.875	11.1603	1.30556	8.54828	1.24934e-17	8.78218e-15	Up.	SLC35B2	ENSSSCT00000001902	Nucleus
TTG_vs_PCG	MSTRG.23513.7	LncRNA	1456.81	-13.9561	1.63252	-8.54884	1.24332e-17	8.78218e-15	Down.	ENSSSCG00000052831	ENSSSCT00000097075	Cytoplasm_Nucleus
TTG_vs_PCG	MSTRG.11533.2	mRNA	4564.06	2.86313	0.335537	8.53298	1.42623e-17	9.91422e-15	Up.	DNAJB1	ENSSSCT00000063660	Nucleus
TTG_vs_PCG	ENSSSCT00000062889	mRNA	126.754	10.4749	1.22915	8.52208	1.56708e-17	1.07736e-14	Up.	LEF1	ENSSSCT00000062889	Nucleus
TTG_vs_PCG	MSTRG.16544.1	mRNA	4861.27	-0.701923	0.0826461	-8.49313	2.01152e-17	1.36788e-14	NotSig.	SMIM10L1	ENSSSCT00000101109	Nucleus
TTG_vs_PCG	ENSSSCT00000058502	mRNA	580.902	12.671	1.49403	8.48106	2.23145e-17	1.50112e-14	Up.	RDX	ENSSSCT00000058502	Nucleus
TTG_vs_PCG	ENSSSCT00000064170	mRNA	409.803	-12.1264	1.43406	-8.45603	2.76638e-17	1.84118e-14	Down.	CSNK2A2	ENSSSCT00000064170	Nucleus
TTG_vs_PCG	ENSSSCT00000101048	mRNA	1076.61	-5.92725	0.701482	-8.44962	2.92255e-17	1.92464e-14	Down.	ENSSSCG00000061525	ENSSSCT00000101048	Nucleus
TTG_vs_PCG	MSTRG.24172.5	mRNA	299.384	9.85298	1.16658	8.44601	3.0142e-17	1.96432e-14	Up.	FHL1	ENSSSCT00000032887	Nucleus
TTG_vs_PCG	MSTRG.18616.6	LncRNA	124.237	10.4456	1.23799	8.43753	3.24107e-17	2.09039e-14	Up.	-	-	equivocal
TTG_vs_PCG	ENSSSCT00000002031	mRNA	190.662	2.89541	0.343665	8.42509	3.60481e-17	2.30127e-14	Up.	PDE8A	ENSSSCT00000002031	Nucleus
TTG_vs_PCG	ENSSSCT00000002839	mRNA	4825.85	-0.877844	0.104222	-8.42286	3.67407e-17	2.32179e-14	NotSig.	PLD4	ENSSSCT00000002839	Cytoplasm_Nucleus
TTG_vs_PCG	ENSSSCT00000100152	mRNA	123.932	10.442	1.24629	8.37851	5.36015e-17	3.35342e-14	Up.	DNAH3	ENSSSCT00000100152	Nucleus
TTG_vs_PCG	MSTRG.23895.1	LncRNA	19652.3	11.3486	1.3547	8.37724	5.41843e-17	3.35631e-14	Up.	-	-	Nucleus
TTG_vs_PCG	MSTRG.13594.6	mRNA	35237.8	1.3527	0.161593	8.371	5.71299e-17	3.47006e-14	Up.	AFF3	ENSSSCT00000064001	equivocal
TTG_vs_PCG	ENSSSCT00000028884	mRNA	167.862	-10.8386	1.29461	-8.37206	5.6621e-17	3.47006e-14	Down.	ENSSSCG00000026430	ENSSSCT00000028884	Nucleus
TTG_vs_PCG	ENSSSCT00000060871	mRNA	46869.3	7.35412	0.880306	8.35405	6.59606e-17	3.96588e-14	Up.	JCHAIN	ENSSSCT00000060871	equivocal
TTG_vs_PCG	MSTRG.23695.2	mRNA	116.006	-3.26941	0.391406	-8.35298	6.65608e-17	3.96588e-14	Down.	TSPAN7	ENSSSCT00000033070	equivocal
TTG_vs_PCG	MSTRG.14067.3	mRNA	294.07	-9.18711	1.10066	-8.34687	7.00957e-17	4.11318e-14	Down.	HNRNPLL	ENSSSCT00000036773	Nucleus
TTG_vs_PCG	ENSSSCT00000061389	mRNA	746.702	-9.83524	1.17838	-8.34645	7.03479e-17	4.11318e-14	Down.	ENSSSCG00000037509	ENSSSCT00000061389	Cytoplasm_Nucleus
TTG_vs_PCG	ENSSSCT00000063771	mRNA	867.196	-2.70284	0.324781	-8.32204	8.64587e-17	5.00836e-14	Down.	BAX	ENSSSCT00000063771	Nucleus
TTG_vs_PCG	MSTRG.24317.1	mRNA	673.048	-12.8421	1.54342	-8.32055	8.75541e-17	5.02528e-14	Down.	ENSSSCG00000025253	ENSSSCT00000031202	Nucleus
TTG_vs_PCG	MSTRG.19903.15	LncRNA	1128.23	1.35115	0.16265	8.30712	9.80491e-17	5.5765e-14	Up.	ZFAND6	ENSSSCT00000043845	Nucleus
TTG_vs_PCG	MSTRG.11873.4	mRNA	1023.59	13.4883	1.62412	8.30497	9.9847e-17	5.62759e-14	Up.	CIRBP	ENSSSCT00000039931	Nucleus
TTG_vs_PCG	ENSSSCT00000069703	mRNA	109.636	-10.2247	1.23278	-8.29399	1.09508e-16	6.11698e-14	Down.	ENSSSCG00000043846	ENSSSCT00000069703	equivocal
TTG_vs_PCG	ENSSSCT00000065515	mRNA	117.338	-10.3226	1.24489	-8.29196	1.11394e-16	6.1673e-14	Down.	ARHGEF7	ENSSSCT00000065515	Nucleus
TTG_vs_PCG	MSTRG.19995.2	mRNA	886.642	-13.2398	1.61514	-8.19729	2.45876e-16	1.34934e-13	Down.	POLG	ENSSSCT00000002060	Nucleus
TTG_vs_PCG	MSTRG.1996.13	mRNA	540.854	2.98223	0.364742	8.17626	2.92798e-16	1.59287e-13	Up.	SLC25A25	ENSSSCT00000102596	Nucleus
TTG_vs_PCG	MSTRG.9527.20	LncRNA	391.905	-12.0618	1.47986	-8.15065	3.61967e-16	1.95219e-13	Down.	ENSSSCG00000028004	ENSSSCT00000031435	Nucleus
TTG_vs_PCG	ENSSSCT00000087702	mRNA	108.968	-10.2151	1.25679	-8.12796	4.36579e-16	2.33447e-13	Down.	KDM5D	ENSSSCT00000087702	Nucleus
TTG_vs_PCG	ENSSSCT00000002017	mRNA	1966.78	-1.69412	0.208538	-8.12379	4.51859e-16	2.3957e-13	Down.	BTBD1	ENSSSCT00000002017	Nucleus
TTG_vs_PCG	ENSSSCT00000075489	mRNA	103.373	-10.1399	1.24885	-8.11939	4.68546e-16	2.46329e-13	Down.	ENSSSCG00000044223	ENSSSCT00000075489	Cytoplasm
TTG_vs_PCG	MSTRG.1639.6	LncRNA	280.182	11.6191	1.43577	8.0926	5.84065e-16	3.04502e-13	Up.	ABHD17B	ENSSSCT00000026305	Nucleus
TTG_vs_PCG	ENSSSCT00000045348	mRNA	130.33	-10.4738	1.29725	-8.0739	6.80871e-16	3.52039e-13	Down.	ZFY	ENSSSCT00000045348	Nucleus
TTG_vs_PCG	MSTRG.13772.4	mRNA	1223.29	-13.7041	1.6982	-8.06979	7.04197e-16	3.58179e-13	Down.	TET3	ENSSSCT00000009081	Nucleus
TTG_vs_PCG	MSTRG.9121.6	LncRNA	7767.35	6.02347	0.746341	8.07067	6.99145e-16	3.58179e-13	Up.	ZSWIM6	ENSSSCT00000030260	Nucleus
TTG_vs_PCG	ENSSSCT00000030046	mRNA	153.456	-10.7089	1.3285	-8.06088	7.57485e-16	3.79118e-13	Down.	LRSAM1	ENSSSCT00000030046	Cytoplasm_Nucleus
TTG_vs_PCG	MSTRG.22610.3	mRNA	184.208	2.69481	0.334278	8.06157	7.53232e-16	3.79118e-13	Up.	DMTF1	ENSSSCT00000053118	Nucleus
TTG_vs_PCG	ENSSSCT00000035823	mRNA	391.523	-12.0605	1.49767	-8.05286	8.08783e-16	4.0158e-13	Down.	ENSSSCG00000001229	ENSSSCT00000035823	Cytoplasm
TTG_vs_PCG	MSTRG.12687.5	LncRNA	187.214	-10.9959	1.36703	-8.04366	8.71911e-16	4.29516e-13	Down.	RNF216	ENSSSCT00000027403	Nucleus
TTG_vs_PCG	MSTRG.24330.2	mRNA	580.489	-12.6287	1.57104	-8.03844	9.09871e-16	4.44714e-13	Down.	ZFY	ENSSSCT00000013323	Nucleus
TTG_vs_PCG	MSTRG.22610.2	mRNA	212.427	3.14202	0.391255	8.0306	9.69986e-16	4.70421e-13	Up.	DMTF1	ENSSSCT00000053118	Nucleus
TTG_vs_PCG	ENSSSCT00000015038	mRNA	1126.96	-4.04644	0.506829	-7.98384	1.4185e-15	6.82649e-13	Down.	RFX1	ENSSSCT00000015038	Cytoplasm
TTG_vs_PCG	MSTRG.8555.10	mRNA	415.097	-12.1448	1.52313	-7.97358	1.54139e-15	7.36128e-13	Down.	ALS2	ENSSSCT00000099090	Nucleus
TTG_vs_PCG	ENSSSCT00000059786	mRNA	85.3165	-9.86311	1.23759	-7.96961	1.59173e-15	7.54407e-13	Down.	DZANK1	ENSSSCT00000059786	Nucleus
TTG_vs_PCG	ENSSSCT00000055887	mRNA	930.321	-1.10914	0.139345	-7.95969	1.72466e-15	8.11264e-13	Down.	PCM1	ENSSSCT00000055887	Nucleus
TTG_vs_PCG	ENSSSCT00000041475	mRNA	9968.46	-1.06271	0.134037	-7.92843	2.21936e-15	1.03618e-12	Down.	GLIPR1	ENSSSCT00000041475	equivocal
TTG_vs_PCG	MSTRG.24345.1	LncRNA	76.4521	-9.70411	1.2267	-7.91075	2.55852e-15	1.18567e-12	Down.	KDM5D	ENSSSCT00000087702	Cytoplasm
TTG_vs_PCG	MSTRG.17895.28	mRNA	173.814	10.9301	1.38734	7.87846	3.3144e-15	1.52467e-12	Up.	ENSSSCG00000058942	ENSSSCT00000059809	equivocal
TTG_vs_PCG	ENSSSCT00000086516	mRNA	69.11	-9.55832	1.21471	-7.86881	3.5803e-15	1.63497e-12	Down.	ENSSSCG00000044223	ENSSSCT00000086516	Nucleus
TTG_vs_PCG	ENSSSCT00000024187	mRNA	3604.97	-0.665663	0.0846233	-7.86619	3.65604e-15	1.65746e-12	NotSig.	NCK1	ENSSSCT00000024187	Nucleus
TTG_vs_PCG	ENSSSCT00000065215	mRNA	1150.91	1.47606	0.18773	7.86266	3.76049e-15	1.69254e-12	Up.	IL21R	ENSSSCT00000065215	Nucleus
TTG_vs_PCG	MSTRG.6938.12	mRNA	3322.01	10.3666	1.32031	7.85164	4.10631e-15	1.83499e-12	Up.	ENSSSCG00000038719	ENSSSCT00000061983	Cytoplasm
TTG_vs_PCG	MSTRG.18314.8	mRNA	523.112	12.5198	1.59484	7.85019	4.15412e-15	1.84319e-12	Up.	ECE1	ENSSSCT00000089005	Cytoplasm
TTG_vs_PCG	MSTRG.18971.6	mRNA	3107.91	15.0906	1.92394	7.84357	4.37901e-15	1.92929e-12	Up.	USP24	ENSSSCT00000024705	Nucleus
TTG_vs_PCG	ENSSSCT00000092206	mRNA	253.901	1.95963	0.250077	7.83613	4.64633e-15	2.03276e-12	Up.	ENSSSCG00000007355	ENSSSCT00000092206	Nucleus
TTG_vs_PCG	MSTRG.11667.3	mRNA	128.48	10.4944	1.34189	7.82057	5.25841e-15	2.28456e-12	Up.	ADAMTS10	ENSSSCT00000031250	Cytoplasm
TTG_vs_PCG	MSTRG.18027.2	mRNA	1080.31	13.5661	1.73533	7.81758	5.38505e-15	2.32344e-12	Up.	ENSSSCG00000033601	ENSSSCT00000054649	Nucleus
TTG_vs_PCG	ENSSSCT00000053589	mRNA	316.221	-5.40436	0.693257	-7.79561	6.4097e-15	2.7466e-12	Down.	ACTR3	ENSSSCT00000053589	Cytoplasm_Nucleus
TTG_vs_PCG	MSTRG.11013.2	mRNA	1401.17	4.90858	0.631061	7.7783	7.35041e-15	3.12828e-12	Up.	DTX4	ENSSSCT00000056480	Nucleus
TTG_vs_PCG	MSTRG.8545.17	mRNA	145.056	-8.1832	1.0554	-7.75368	8.92678e-15	3.7735e-12	Down.	CFLAR	ENSSSCT00000036156	Nucleus
TTG_vs_PCG	MSTRG.14816.3	LncRNA	838.146	11.2918	1.45702	7.74992	9.19471e-15	3.86067e-12	Up.	-	-	Nucleus
TTG_vs_PCG	ENSSSCT00000106303	mRNA	74.4512	2.30473	0.297715	7.74141	9.83182e-15	4.10065e-12	Up.	ENSSSCG00000061762	ENSSSCT00000106303	Nucleus
TTG_vs_PCG	MSTRG.12743.6	mRNA	182.906	-10.9627	1.41945	-7.72315	1.13489e-14	4.70207e-12	Down.	ZNF789	ENSSSCT00000008358	Nucleus
TTG_vs_PCG	MSTRG.5519.10	mRNA	109.677	-10.2252	1.32715	-7.7046	1.31254e-14	5.4023e-12	Down.	MRAS	ENSSSCT00000026073	equivocal
TTG_vs_PCG	MSTRG.10948.106	mRNA	11074.5	-30	3.90677	-7.67898	1.6036e-14	6.30983e-12	Down.	ENSSSCG00000055375	ENSSSCT00000062935	Nucleus
TTG_vs_PCG	MSTRG.10948.112	mRNA	8173.39	-30	3.90677	-7.67898	1.60363e-14	6.30983e-12	Down.	ENSSSCG00000055375	ENSSSCT00000062935	Nucleus
TTG_vs_PCG	MSTRG.13649.25	mRNA	21003.4	30	3.90676	7.67899	1.60342e-14	6.30983e-12	Up.	ENSSSCG00000036224	ENSSSCT00000008984	Cytoplasm
TTG_vs_PCG	MSTRG.14932.5	mRNA	11211.7	-30	3.90677	-7.67898	1.60359e-14	6.30983e-12	Down.	CYP7A1	ENSSSCT00000006836	Nucleus
TTG_vs_PCG	MSTRG.16725.5	mRNA	11748.3	30	3.90676	7.67899	1.60346e-14	6.30983e-12	Up.	LRRK2	ENSSSCT00000000849	Nucleus
TTG_vs_PCG	MSTRG.16815.4	mRNA	28785.9	30	3.90676	7.679	1.6034e-14	6.30983e-12	Up.	HSP90B1	ENSSSCT00000047341	Nucleus
TTG_vs_PCG	MSTRG.19483.58	mRNA	13474.5	-30	3.90677	-7.67898	1.60358e-14	6.30983e-12	Down.	ENSSSCG00000001229	ENSSSCT00000001329	Nucleus
TTG_vs_PCG	MSTRG.11264.5	mRNA	11423.5	29.995	3.90676	7.67772	1.61949e-14	6.33242e-12	Up.	LDHA	ENSSSCT00000062740	Nucleus
TTG_vs_PCG	MSTRG.16033.8	mRNA	7441.86	-29.9487	3.90677	-7.66585	1.77645e-14	6.90301e-12	Down.	TUBA1A	ENSSSCT00000073905	equivocal
TTG_vs_PCG	MSTRG.18616.2	LncRNA	428.302	-12.19	1.60089	-7.61452	2.64666e-14	1.0221e-11	Down.	-	-	Nucleus
TTG_vs_PCG	MSTRG.21720.11	mRNA	9071.79	29.681	3.90676	7.59733	3.02292e-14	1.16024e-11	Up.	ENSSSCG00000033089	ENSSSCT00000055407	Nucleus
TTG_vs_PCG	MSTRG.6279.12	LncRNA	10448.4	29.6211	3.90676	7.58199	3.40283e-14	1.2981e-11	Up.	RUNX1	ENSSSCT00000042414	Cytoplasm_Nucleus
TTG_vs_PCG	ENSSSCT00000076710	mRNA	58.8857	9.3685	1.23971	7.55701	4.12455e-14	1.56388e-11	Up.	LTBP3	ENSSSCT00000076710	Nucleus
TTG_vs_PCG	MSTRG.19903.16	mRNA	784.343	-13.0629	1.72897	-7.5553	4.17881e-14	1.57491e-11	Down.	ZFAND6	ENSSSCT00000043845	Nucleus
TTG_vs_PCG	ENSSSCT00000024571	mRNA	2501.74	7.33927	0.972554	7.54639	4.47498e-14	1.67643e-11	Up.	DMXL1	ENSSSCT00000024571	Nucleus
TTG_vs_PCG	MSTRG.6561.25	mRNA	7784.5	29.4407	3.90676	7.53581	4.85298e-14	1.80722e-11	Up.	UBC	ENSSSCT00000090526	Nucleus
TTG_vs_PCG	MSTRG.7824.4	mRNA	4998.54	-29.3975	3.90677	-7.52474	5.28253e-14	1.95554e-11	Down.	ENSSSCG00000026302	ENSSSCT00000029353	Nucleus
TTG_vs_PCG	MSTRG.22857.6	mRNA	15164.5	29.3902	3.90676	7.5229	5.35725e-14	1.97153e-11	Up.	ENSSSCG00000015545	ENSSSCT00000042782	Cytoplasm
TTG_vs_PCG	MSTRG.14444.1	LncRNA	347.026	1.44035	0.191634	7.51619	5.63958e-14	2.0633e-11	Up.	AGO2	ENSSSCT00000064189	Nucleus
TTG_vs_PCG	MSTRG.12945.24	mRNA	70.4914	-9.58777	1.27753	-7.50491	6.147e-14	2.2311e-11	Down.	ITGAM	ENSSSCT00000008502	Cytoplasm
TTG_vs_PCG	ENSSSCT00000028839	mRNA	84.2387	-9.84445	1.31182	-7.50443	6.16957e-14	2.2311e-11	Down.	PWP2	ENSSSCT00000028839	Nucleus
TTG_vs_PCG	ENSSSCT00000019407	mRNA	120.169	10.3976	1.38864	7.48765	7.01201e-14	2.50677e-11	Up.	METTL16	ENSSSCT00000019407	Nucleus
TTG_vs_PCG	ENSSSCT00000013322	mRNA	2307.12	-11.3995	1.52234	-7.48813	6.9862e-14	2.50677e-11	Down.	ENSSSCG00000012178	ENSSSCT00000013322	Nucleus
TTG_vs_PCG	MSTRG.1163.12	mRNA	4088.48	-29.127	3.90678	-7.45551	8.95184e-14	3.18207e-11	Down.	CNDP2	ENSSSCT00000005376	Nucleus
TTG_vs_PCG	ENSSSCT00000044381	mRNA	77.1206	9.75761	1.30921	7.45305	9.12094e-14	3.22387e-11	Up.	CPT1C	ENSSSCT00000044381	equivocal
TTG_vs_PCG	MSTRG.20944.1	LncRNA	1409.32	0.84177	0.113027	7.44753	9.51053e-14	3.34268e-11	NotSig.	TBC1D1	ENSSSCT00000081837	Nucleus
TTG_vs_PCG	MSTRG.13522.1	LncRNA	537.723	0.982088	0.13225	7.42598	1.11948e-13	3.91269e-11	NotSig.	ENSSSCG00000059465	ENSSSCT00000094901	Nucleus
TTG_vs_PCG	MSTRG.7248.2	mRNA	8644.86	28.9416	3.90676	7.40807	1.28152e-13	4.45415e-11	Up.	PSAP	ENSSSCT00000031700	Nucleus
TTG_vs_PCG	MSTRG.20109.9	mRNA	2488.53	0.520602	0.0704689	7.38768	1.49408e-13	5.16422e-11	NotSig.	ARIH1	ENSSSCT00000030450	Nucleus
TTG_vs_PCG	ENSSSCT00000011314	mRNA	11150.3	2.46585	0.334396	7.37405	1.65522e-13	5.68978e-11	Up.	SFTPA1	ENSSSCT00000011314	Nucleus
TTG_vs_PCG	MSTRG.14067.4	mRNA	300.077	11.718	1.58972	7.37112	1.69207e-13	5.78465e-11	Up.	HNRNPLL	ENSSSCT00000036773	Nucleus
TTG_vs_PCG	ENSSSCT00000059096	mRNA	75.1125	9.72014	1.32049	7.361	1.82541e-13	6.20658e-11	Up.	PDE4C	ENSSSCT00000059096	Cytoplasm
TTG_vs_PCG	ENSSSCT00000005226	mRNA	1907.54	-2.46573	0.335093	-7.35833	1.86227e-13	6.29771e-11	Down.	TMEM87A	ENSSSCT00000005226	Nucleus
TTG_vs_PCG	MSTRG.10948.90	mRNA	3089.84	-28.7407	3.90678	-7.35664	1.88604e-13	6.34377e-11	Down.	ENSSSCG00000055375	ENSSSCT00000062935	Nucleus
TTG_vs_PCG	MSTRG.8724.22	LncRNA	4469.6	28.6902	3.90677	7.34372	2.07738e-13	6.95001e-11	Up.	DOCK10	ENSSSCT00000017680	Nucleus
TTG_vs_PCG	MSTRG.9877.6	mRNA	4386.75	28.6618	3.90677	7.33646	2.19323e-13	7.29854e-11	Up.	PREX1	ENSSSCT00000053680	Nucleus
TTG_vs_PCG	MSTRG.14502.31	mRNA	5993.06	28.6587	3.90677	7.33565	2.20655e-13	7.30402e-11	Up.	ENSSSCG00000005959	ENSSSCT00000036789	Nucleus
TTG_vs_PCG	MSTRG.10948.97	mRNA	2904.38	-28.655	3.90678	-7.33469	2.22231e-13	7.31747e-11	Down.	ENSSSCG00000055375	ENSSSCT00000062935	Nucleus
TTG_vs_PCG	ENSSSCT00000079295	mRNA	6448.62	0.698213	0.0953523	7.32246	2.43459e-13	7.93296e-11	NotSig.	VASP	ENSSSCT00000079295	Cytoplasm_Nucleus
TTG_vs_PCG	MSTRG.9250.17	mRNA	4219.38	28.6075	3.90677	7.32253	2.4333e-13	7.93296e-11	Up.	KCNMB1	ENSSSCT00000018517	Cytoplasm_Nucleus
TTG_vs_PCG	ENSSSCT00000058263	mRNA	433.811	-12.2085	1.66952	-7.31263	2.61973e-13	8.49201e-11	Down.	CDC27	ENSSSCT00000058263	Nucleus
TTG_vs_PCG	MSTRG.14041.31	mRNA	4044.68	28.5545	3.90677	7.30897	2.69191e-13	8.63648e-11	Up.	SLC8A1	ENSSSCT00000047281	Nucleus
TTG_vs_PCG	ENSSSCT00000013473	mRNA	1048.66	1.01182	0.138432	7.3092	2.68746e-13	8.63648e-11	Up.	ENSSSCG00000012322	ENSSSCT00000013473	Nucleus
TTG_vs_PCG	MSTRG.14041.27	LncRNA	3980.92	28.5327	3.90677	7.3034	2.80579e-13	8.95592e-11	Up.	SLC8A1	ENSSSCT00000047281	Nucleus
TTG_vs_PCG	MSTRG.7944.11	mRNA	2651.13	-28.5246	3.90678	-7.30132	2.84963e-13	9.04967e-11	Down.	ENSSSCG00000055652	ENSSSCT00000100586	Cytoplasm_Nucleus
TTG_vs_PCG	MSTRG.10470.6	mRNA	2627.06	-28.5175	3.90678	-7.2995	2.88841e-13	9.12649e-11	Down.	SEPTIN7	ENSSSCT00000018140	Nucleus
TTG_vs_PCG	MSTRG.10948.126	mRNA	2542.77	-28.4736	3.90678	-7.28826	3.13993e-13	9.87137e-11	Down.	ENSSSCG00000055375	ENSSSCT00000062935	Nucleus
TTG_vs_PCG	ENSSSCT00000014195	mRNA	43.3618	-8.88488	1.21998	-7.28279	3.2699e-13	1.02286e-10	Down.	LTBP3	ENSSSCT00000014195	Nucleus
TTG_vs_PCG	ENSSSCT00000050057	mRNA	3742.73	-15.3174	2.10472	-7.27762	3.39754e-13	1.0575e-10	Down.	ENSSSCG00000028674	ENSSSCT00000050057	Nucleus
TTG_vs_PCG	MSTRG.19543.4	mRNA	3624.85	28.3977	3.90677	7.26885	3.62571e-13	1.12293e-10	Up.	ENSSSCG00000029160	ENSSSCT00000026311	Cytoplasm_Nucleus
TTG_vs_PCG	MSTRG.9250.21	mRNA	2613.44	-28.364	3.90678	-7.26019	3.86553e-13	1.19131e-10	Down.	KCNMB1	ENSSSCT00000018517	Cytoplasm_Nucleus
TTG_vs_PCG	MSTRG.10948.111	mRNA	2290.62	-28.3296	3.90678	-7.25138	4.12553e-13	1.2652e-10	Down.	ENSSSCG00000055375	ENSSSCT00000062935	Nucleus
TTG_vs_PCG	MSTRG.4820.8	mRNA	3352.02	28.2922	3.90677	7.24183	4.42665e-13	1.35093e-10	Up.	UBE2E2	ENSSSCT00000035075	Nucleus
TTG_vs_PCG	ENSSSCT00000059347	mRNA	76.6309	-9.70797	1.34107	-7.23898	4.52079e-13	1.37296e-10	Down.	PARP16	ENSSSCT00000059347	Cytoplasm_Nucleus
TTG_vs_PCG	MSTRG.23459.1	LncRNA	1990.28	-28.1356	3.90679	-7.20174	5.94509e-13	1.79679e-10	Down.	-	-	Nucleus
TTG_vs_PCG	MSTRG.4307.2	mRNA	6513.73	28.1066	3.90677	7.19435	6.27604e-13	1.8877e-10	Up.	SSH2	ENSSSCT00000095796	Nucleus
TTG_vs_PCG	ENSSSCT00000008989	mRNA	466.552	-12.3134	1.7153	-7.17856	7.04493e-13	2.10883e-10	Down.	EIF2AK3	ENSSSCT00000008989	Nucleus
TTG_vs_PCG	MSTRG.2218.19	mRNA	1836.23	-28.023	3.90679	-7.17289	7.34287e-13	2.18755e-10	Down.	ENSSSCG00000040100	ENSSSCT00000045749	Nucleus
TTG_vs_PCG	MSTRG.15845.2	mRNA	1833.19	-28.0147	3.90679	-7.17076	7.4581e-13	2.21134e-10	Down.	NAGA	ENSSSCT00000046821	equivocal
TTG_vs_PCG	MSTRG.7944.7	mRNA	2718.15	28.0013	3.90678	7.16737	7.64543e-13	2.2562e-10	Up.	ENSSSCG00000055713	ENSSSCT00000094143	Nucleus
TTG_vs_PCG	MSTRG.18285.1	mRNA	715.733	-2.95135	0.411949	-7.16436	7.815e-13	2.29541e-10	Down.	SLC66A1	ENSSSCT00000003879	equivocal
TTG_vs_PCG	ENSSSCT00000070023	mRNA	259.651	-11.4681	1.60211	-7.15812	8.17886e-13	2.39105e-10	Down.	ENSSSCG00000042862	ENSSSCT00000070023	Nucleus
TTG_vs_PCG	MSTRG.6938.65	mRNA	2634.68	27.9553	3.90678	7.1556	8.33071e-13	2.42412e-10	Up.	ENSSSCG00000010044	ENSSSCT00000010999	Cytoplasm
TTG_vs_PCG	MSTRG.2395.9	mRNA	1304.46	13.8381	1.9346	7.15295	8.49313e-13	2.45994e-10	Up.	ENSSSCG00000010952	ENSSSCT00000011987	Nucleus
TTG_vs_PCG	MSTRG.2218.18	mRNA	2529.27	-27.9327	3.90678	-7.14981	8.68999e-13	2.50536e-10	Down.	ENSSSCG00000040100	ENSSSCT00000045749	Nucleus
TTG_vs_PCG	MSTRG.13603.7	mRNA	1710.66	-27.9286	3.90679	-7.14874	8.75778e-13	2.51332e-10	Down.	MRPL30	ENSSSCT00000044138	Nucleus
TTG_vs_PCG	MSTRG.11292.18	mRNA	670.548	-1.176	0.164599	-7.14465	9.02283e-13	2.57756e-10	Down.	PDE3B	ENSSSCT00000097430	Nucleus
TTG_vs_PCG	MSTRG.10202.6	LncRNA	699.281	12.9385	1.81215	7.13989	9.34052e-13	2.65619e-10	Up.	HIPK2	ENSSSCT00000028580	equivocal
TTG_vs_PCG	MSTRG.16303.4	LncRNA	203.195	-11.1144	1.55723	-7.13729	9.51895e-13	2.68254e-10	Down.	SRGAP1	ENSSSCT00000062028	Nucleus
TTG_vs_PCG	MSTRG.7824.3	mRNA	1917.86	-27.8852	3.90679	-7.13762	9.49582e-13	2.68254e-10	Down.	ENSSSCG00000026302	ENSSSCT00000029353	Nucleus
TTG_vs_PCG	MSTRG.13620.4	mRNA	2454.62	27.8565	3.90678	7.1303	1.00153e-12	2.80977e-10	Up.	MGAT4A	ENSSSCT00000042122	Nucleus
TTG_vs_PCG	MSTRG.13788.8	mRNA	1991.62	-27.852	3.90679	-7.12914	1.00996e-12	2.82077e-10	Down.	EXOC6B	ENSSSCT00000057848	Nucleus
TTG_vs_PCG	MSTRG.21947.6	mRNA	1599.43	-27.8366	3.90679	-7.12518	1.03943e-12	2.89016e-10	Down.	GAB2	ENSSSCT00000063586	Nucleus
TTG_vs_PCG	MSTRG.13976.7	mRNA	80.7472	9.82398	1.37963	7.12075	1.07344e-12	2.97154e-10	Up.	RHOQ	ENSSSCT00000065041	Cytoplasm
TTG_vs_PCG	MSTRG.16287.15	mRNA	1565.52	-27.7982	3.90679	-7.11535	1.11631e-12	3.07659e-10	Down.	PPM1H	ENSSSCT00000045147	Nucleus
TTG_vs_PCG	ENSSSCT00000073129	mRNA	2244.59	27.7321	3.90678	7.09845	1.26161e-12	3.46178e-10	Up.	DENND4C	ENSSSCT00000073129	Nucleus
TTG_vs_PCG	MSTRG.13788.4	mRNA	1451.73	-27.7011	3.90679	-7.09051	1.33623e-12	3.65055e-10	Down.	EXOC6B	ENSSSCT00000057848	Nucleus
TTG_vs_PCG	MSTRG.2263.1	mRNA	1590.89	-27.6798	3.90679	-7.08504	1.39009e-12	3.78116e-10	Down.	HNRNPU	ENSSSCT00000011900	Nucleus
TTG_vs_PCG	MSTRG.9200.6	mRNA	2368.72	-0.710266	0.100265	-7.08387	1.40188e-12	3.79672e-10	NotSig.	CPEB4	ENSSSCT00000065962	Nucleus
TTG_vs_PCG	ENSSSCT00000063777	mRNA	48.8961	-9.06037	1.28037	-7.07636	1.47988e-12	3.9907e-10	Down.	KDM5D	ENSSSCT00000063777	Nucleus
TTG_vs_PCG	MSTRG.1977.3	mRNA	1388.54	-27.6429	3.9068	-7.07561	1.48798e-12	3.99532e-10	Down.	NIBAN2	ENSSSCT00000060150	Nucleus
TTG_vs_PCG	MSTRG.1344.10	mRNA	2067.1	27.6125	3.90678	7.06784	1.57367e-12	4.20735e-10	Up.	ENSSSCG00000028092	ENSSSCT00000040747	Nucleus
TTG_vs_PCG	MSTRG.9718.8	mRNA	1350.73	-27.5991	3.9068	-7.06439	1.61327e-12	4.29487e-10	Down.	RBM12	ENSSSCT00000066439	Nucleus
TTG_vs_PCG	MSTRG.20811.3	mRNA	1520.8	0.799001	0.113208	7.05785	1.69102e-12	4.48279e-10	NotSig.	TNIP2	ENSSSCT00000009509	Nucleus
TTG_vs_PCG	MSTRG.10948.83	mRNA	2139.09	27.5614	3.90678	7.05477	1.72885e-12	4.56373e-10	Up.	ENSSSCG00000033010	ENSSSCT00000057910	Nucleus
TTG_vs_PCG	MSTRG.23302.17	mRNA	84.8244	-9.85343	1.39797	-7.04836	1.8104e-12	4.75891e-10	Down.	ENSSSCG00000033114	ENSSSCT00000057401	Cytoplasm_Nucleus
TTG_vs_PCG	MSTRG.19709.4	LncRNA	1361.53	-27.533	3.9068	-7.04747	1.82202e-12	4.76943e-10	Down.	ZFAND3	ENSSSCT00000040605	Nucleus
TTG_vs_PCG	MSTRG.12428.2	mRNA	1914.66	27.508	3.90678	7.04109	1.90739e-12	4.9721e-10	Up.	EGR1	ENSSSCT00000015660	Cytoplasm_Nucleus
TTG_vs_PCG	MSTRG.20404.22	mRNA	1858.34	27.4668	3.90678	7.03054	2.05737e-12	5.34081e-10	Up.	ENSSSCG00000053970	ENSSSCT00000094971	Nucleus
TTG_vs_PCG	MSTRG.12207.10	mRNA	1430.71	-27.4448	3.90679	-7.02489	2.14229e-12	5.53825e-10	Down.	DCP2	ENSSSCT00000015522	Nucleus
TTG_vs_PCG	ENSSSCT00000094740	mRNA	957.732	-1.81647	0.258958	-7.01453	2.30724e-12	5.94014e-10	Down.	ENSSSCG00000006556	ENSSSCT00000094740	Nucleus
TTG_vs_PCG	MSTRG.11292.30	LncRNA	1407.73	-27.3972	3.9068	-7.01269	2.33777e-12	5.99407e-10	Down.	PDE3B	ENSSSCT00000097430	Nucleus
TTG_vs_PCG	MSTRG.18346.4	mRNA	1745.85	27.3805	3.90678	7.00844	2.40984e-12	6.15366e-10	Up.	RPL11	ENSSSCT00000071333	Nucleus
TTG_vs_PCG	MSTRG.6938.55	mRNA	1735.54	27.3675	3.90678	7.00513	2.46759e-12	6.2755e-10	Up.	ENSSSCG00000038719	ENSSSCT00000063237	Cytoplasm
TTG_vs_PCG	MSTRG.13954.4	mRNA	1729.6	27.3621	3.90678	7.00373	2.49242e-12	6.31299e-10	Up.	FBXO11	ENSSSCT00000067829	Nucleus
TTG_vs_PCG	MSTRG.2805.9	mRNA	1721.51	27.3585	3.90678	7.00282	2.50862e-12	6.3284e-10	Up.	ENSSSCG00000061490	ENSSSCT00000105029	Nucleus
TTG_vs_PCG	MSTRG.10851.2	mRNA	3621.32	27.3304	3.90677	6.99566	2.64017e-12	6.63352e-10	Up.	ENSSSCG00000044913	ENSSSCT00000090294	Nucleus
TTG_vs_PCG	ENSSSCT00000031202	mRNA	61.9813	-9.40135	1.34477	-6.99103	2.72873e-12	6.82859e-10	Down.	ENSSSCG00000025253	ENSSSCT00000031202	Nucleus
TTG_vs_PCG	MSTRG.1838.1	mRNA	2401.79	-27.2979	3.90678	-6.98731	2.80205e-12	6.98413e-10	Down.	SNX30	ENSSSCT00000052566	Nucleus
TTG_vs_PCG	MSTRG.15378.11	mRNA	1653.56	-27.2655	3.90679	-6.97899	2.9731e-12	7.38107e-10	Down.	PDE4DIP	ENSSSCT00000039171	Nucleus
TTG_vs_PCG	MSTRG.128.4	LncRNA	209.351	11.1986	1.60596	6.97314	3.09934e-12	7.66406e-10	Up.	ZBTB2	ENSSSCT00000004521	Nucleus
TTG_vs_PCG	MSTRG.14850.7	LncRNA	665.397	-12.8256	1.84215	-6.9623	3.34753e-12	8.2452e-10	Down.	NCOA2	ENSSSCT00000046265	Nucleus
TTG_vs_PCG	MSTRG.14622.18	LncRNA	1004.84	-27.1926	3.90681	-6.9603	3.39544e-12	8.33042e-10	Down.	TRPS1	ENSSSCT00000105188	Nucleus
TTG_vs_PCG	MSTRG.19648.16	LncRNA	5725.27	2.13718	0.307353	6.95351	3.56312e-12	8.70764e-10	Up.	FKBP5	ENSSSCT00000096733	Nucleus
TTG_vs_PCG	MSTRG.18417.1	mRNA	3383.71	-0.649562	0.0934538	-6.95062	3.63681e-12	8.85315e-10	NotSig.	WDTC1	ENSSSCT00000003964	Nucleus
TTG_vs_PCG	MSTRG.3677.1	mRNA	3996.34	5.5817	0.80434	6.93947	3.93566e-12	9.54352e-10	Up.	MRC2	ENSSSCT00000018836	Nucleus
TTG_vs_PCG	MSTRG.12797.7	mRNA	68.5776	-9.5465	1.37744	-6.93062	4.1899e-12	1.01208e-09	Down.	AGFG2	ENSSSCT00000064137	equivocal
TTG_vs_PCG	ENSSSCT00000042802	mRNA	50.75	1.86517	0.269666	6.9166	4.62599e-12	1.10913e-09	Up.	ENSSSCG00000035574	ENSSSCT00000042802	Cytoplasm
TTG_vs_PCG	ENSSSCT00000100239	mRNA	43.0474	8.91696	1.28922	6.91657	4.62715e-12	1.10913e-09	Up.	LMAN2L	ENSSSCT00000100239	Nucleus
TTG_vs_PCG	MSTRG.13913.4	mRNA	949.768	-27.0016	3.90681	-6.91142	4.7984e-12	1.14579e-09	Down.	REL	ENSSSCT00000054060	Nucleus
TTG_vs_PCG	MSTRG.21614.7	mRNA	1324.14	26.9937	3.90679	6.90944	4.86583e-12	1.15748e-09	Up.	AFF1	ENSSSCT00000031231	Nucleus
TTG_vs_PCG	MSTRG.10743.7	mRNA	862.658	-26.9908	3.90681	-6.90864	4.89323e-12	1.15958e-09	Down.	CPT1A	ENSSSCT00000014080	Nucleus
TTG_vs_PCG	MSTRG.15179.13	mRNA	1306.39	26.9749	3.90679	6.90462	5.03383e-12	1.1884e-09	Up.	ASH1L	ENSSSCT00000072494	Nucleus
TTG_vs_PCG	ENSSSCT00000011291	mRNA	841.431	-26.9549	3.90682	-6.89946	5.22004e-12	1.22773e-09	Down.	AP3M1	ENSSSCT00000011291	Nucleus
TTG_vs_PCG	MSTRG.8961.1	mRNA	4420.41	-0.641545	0.0930034	-6.89808	5.27099e-12	1.23507e-09	NotSig.	LMBRD2	ENSSSCT00000048047	Nucleus
TTG_vs_PCG	MSTRG.19143.3	mRNA	822.671	-26.9198	3.90682	-6.89046	5.56111e-12	1.29819e-09	Down.	ENSSSCG00000033465	ENSSSCT00000044739	Nucleus
TTG_vs_PCG	MSTRG.4654.6	mRNA	1252.02	26.9155	3.90679	6.8894	5.60294e-12	1.30309e-09	Up.	ENSSSCG00000018027	ENSSSCT00000080385	Nucleus
TTG_vs_PCG	MSTRG.8039.7	LncRNA	1440.89	-26.8876	3.90679	-6.88226	5.89112e-12	1.36504e-09	Down.	MAP3K2	ENSSSCT00000022881	Nucleus
TTG_vs_PCG	MSTRG.20994.26	mRNA	793.797	-26.8761	3.90682	-6.87928	6.01559e-12	1.38873e-09	Down.	ENSSSCG00000045169	ENSSSCT00000088624	Nucleus
TTG_vs_PCG	MSTRG.14093.2	mRNA	1213.21	26.8676	3.9068	6.87714	6.10643e-12	1.40452e-09	Up.	RASGRP3	ENSSSCT00000051583	Nucleus
TTG_vs_PCG	MSTRG.9116.4	mRNA	780.244	-26.8458	3.90682	-6.87153	6.35188e-12	1.45563e-09	Down.	ENSSSCG00000033814	ENSSSCT00000065388	Nucleus
TTG_vs_PCG	ENSSSCT00000086392	mRNA	44.5301	-8.92494	1.29961	-6.8674	6.53809e-12	1.49283e-09	Down.	SLC45A2	ENSSSCT00000086392	equivocal
TTG_vs_PCG	ENSSSCT00000015914	mRNA	55.6573	1.9268	0.280746	6.86314	6.73628e-12	1.53249e-09	Up.	ENSSSCG00000032591	ENSSSCT00000015914	Cytoplasm
TTG_vs_PCG	MSTRG.3059.1	LncRNA	2710.54	-1.0218	0.148895	-6.86254	6.76466e-12	1.53337e-09	Down.	-	-	Nucleus
TTG_vs_PCG	ENSSSCT00000027295	mRNA	66.4859	9.5436	1.3908	6.86197	6.79189e-12	1.53399e-09	Up.	DOCK4	ENSSSCT00000027295	Nucleus
TTG_vs_PCG	MSTRG.9604.14	mRNA	128.548	8.64988	1.26099	6.85962	6.90446e-12	1.5538e-09	Up.	ENSSSCG00000007181	ENSSSCT00000034240	Cytoplasm
TTG_vs_PCG	ENSSSCT00000061476	mRNA	31.779	8.47952	1.23639	6.85826	6.97026e-12	1.56299e-09	Up.	ANXA13	ENSSSCT00000061476	equivocal
TTG_vs_PCG	MSTRG.8837.7	mRNA	30408.7	0.722354	0.105427	6.85168	7.29863e-12	1.63077e-09	NotSig.	ENSSSCG00000016330	ENSSSCT00000017783	Cytoplasm_Nucleus
TTG_vs_PCG	MSTRG.9431.1	mRNA	576.748	-2.73754	0.399886	-6.84581	7.60424e-12	1.69301e-09	Down.	AP3M2	ENSSSCT00000007702	Cytoplasm
TTG_vs_PCG	MSTRG.3512.3	mRNA	681.106	-26.6669	3.90683	-6.82572	8.74837e-12	1.94084e-09	Down.	RHBDF2	ENSSSCT00000048496	Nucleus
TTG_vs_PCG	MSTRG.1885.3	mRNA	1110.39	26.6325	3.9068	6.81696	9.29897e-12	2.0557e-09	Up.	-	-	Nucleus
TTG_vs_PCG	ENSSSCT00000010151	mRNA	76.8336	-9.71097	1.42679	-6.80616	1.00241e-11	2.2082e-09	Down.	IFT88	ENSSSCT00000010151	Nucleus
TTG_vs_PCG	ENSSSCT00000014849	mRNA	88.3556	4.1618	0.611671	6.80399	1.01763e-11	2.23387e-09	Up.	CERS4	ENSSSCT00000014849	Nucleus
TTG_vs_PCG	MSTRG.3677.28	LncRNA	63.1768	9.47044	1.39313	6.79795	1.06118e-11	2.3213e-09	Up.	TLK2	ENSSSCT00000049337	Cytoplasm_Nucleus
TTG_vs_PCG	ENSSSCT00000100715	mRNA	48.4752	-9.04638	1.33215	-6.79084	1.11485e-11	2.43021e-09	Down.	ENSSSCG00000010610	ENSSSCT00000100715	equivocal
TTG_vs_PCG	MSTRG.14319.11	mRNA	1446.63	26.5212	3.90679	6.78848	1.13319e-11	2.46162e-09	Up.	HPCAL1	ENSSSCT00000035469	Cytoplasm_Nucleus
TTG_vs_PCG	MSTRG.10942.5	mRNA	2628.13	1.61296	0.237693	6.78589	1.15374e-11	2.48899e-09	Up.	GANAB	ENSSSCT00000023479	Cytoplasm
TTG_vs_PCG	ENSSSCT00000044340	mRNA	28.0426	8.29859	1.22288	6.7861	1.15203e-11	2.48899e-09	Up.	PPIE	ENSSSCT00000044340	Nucleus
TTG_vs_PCG	MSTRG.5865.4	mRNA	1592.62	26.4777	3.90679	6.77735	1.22396e-11	2.6314e-09	Up.	ENSSSCG00000029291	ENSSSCT00000025717	Nucleus
TTG_vs_PCG	MSTRG.6328.3	mRNA	595.602	-26.4756	3.90684	-6.77675	1.22912e-11	2.63344e-09	Down.	MX2	ENSSSCT00000013209	Nucleus
TTG_vs_PCG	ENSSSCT00000061446	mRNA	66.9636	-4.34403	0.641913	-6.76732	1.31193e-11	2.80126e-09	Down.	ENSSSCG00000033649	ENSSSCT00000061446	Cytoplasm_Nucleus
TTG_vs_PCG	MSTRG.5120.1	mRNA	683.652	-1.55721	0.230291	-6.7619	1.36195e-11	2.89817e-09	Down.	MST1R	ENSSSCT00000030294	Nucleus
TTG_vs_PCG	MSTRG.14782.1	mRNA	1488.51	-0.799256	0.118281	-6.75727	1.4062e-11	2.9822e-09	NotSig.	CA13	ENSSSCT00000006736	Nucleus
TTG_vs_PCG	ENSSSCT00000060487	mRNA	47.9237	-9.03083	1.33989	-6.74	1.58389e-11	3.34767e-09	Down.	GPC1	ENSSSCT00000060487	Nucleus
TTG_vs_PCG	ENSSSCT00000093498	mRNA	265.158	-8.32041	1.23702	-6.72617	1.74181e-11	3.66907e-09	Down.	ENSSSCG00000053329	ENSSSCT00000093498	equivocal
TTG_vs_PCG	ENSSSCT00000062056	mRNA	147.35	1.42658	0.212183	6.72335	1.77596e-11	3.72845e-09	Up.	ENSSSCG00000027348	ENSSSCT00000062056	Cytoplasm_Nucleus
TTG_vs_PCG	ENSSSCT00000024640	mRNA	106.815	1.65574	0.246369	6.72055	1.81038e-11	3.78799e-09	Up.	INTS1	ENSSSCT00000024640	Cytoplasm_Nucleus
TTG_vs_PCG	MSTRG.22798.2	mRNA	781.104	26.2538	3.90682	6.72	1.81725e-11	3.78968e-09	Up.	ABL2	ENSSSCT00000054313	Cytoplasm_Nucleus
TTG_vs_PCG	MSTRG.14041.28	LncRNA	4381.22	11.4713	1.71155	6.7023	2.05163e-11	4.26425e-09	Up.	SLC8A1	ENSSSCT00000047281	Nucleus
TTG_vs_PCG	ENSSSCT00000104347	mRNA	34.6906	8.60589	1.2847	6.69878	2.10173e-11	4.34253e-09	Up.	RBMS3	ENSSSCT00000104347	Nucleus
TTG_vs_PCG	MSTRG.6098.2	mRNA	77.505	3.9797	0.594103	6.69868	2.10317e-11	4.34253e-09	Up.	ZBED2	ENSSSCT00000013060	Cytoplasm_Nucleus
TTG_vs_PCG	ENSSSCT00000029625	mRNA	33.1862	-4.7808	0.714523	-6.6909	2.218e-11	4.56456e-09	Down.	ENSSSCG00000027046	ENSSSCT00000029625	Nucleus
TTG_vs_PCG	ENSSSCT00000095296	mRNA	3241.81	-0.5786	0.0864821	-6.6904	2.22568e-11	4.56534e-09	NotSig.	ENSSSCG00000011243	ENSSSCT00000095296	Nucleus
TTG_vs_PCG	ENSSSCT00000048113	mRNA	39.2739	3.13711	0.469612	6.68021	2.38608e-11	4.87836e-09	Up.	ENSSSCG00000039009	ENSSSCT00000048113	Nucleus
TTG_vs_PCG	MSTRG.12505.7	mRNA	667.782	26.0372	3.90683	6.66455	2.65484e-11	5.41017e-09	Up.	DIAPH1	ENSSSCT00000071344	equivocal
TTG_vs_PCG	MSTRG.17636.2	mRNA	1221.39	-0.565364	0.0849925	-6.65192	2.89284e-11	5.87604e-09	NotSig.	BCKDHA	ENSSSCT00000003340	Cytoplasm
TTG_vs_PCG	MSTRG.5624.1	mRNA	1363.27	-13.8604	2.08528	-6.64677	2.99588e-11	6.06564e-09	Down.	ENSSSCG00000063368	ENSSSCT00000103653	Nucleus
TTG_vs_PCG	MSTRG.22885.8	LncRNA	17546.6	0.784427	0.118107	6.64168	3.10119e-11	6.25861e-09	NotSig.	NIBAN1	ENSSSCT00000035845	Nucleus
TTG_vs_PCG	MSTRG.3625.18	LncRNA	402.393	-25.9424	3.90687	-6.6402	3.13262e-11	6.30171e-09	Down.	PITPNC1	ENSSSCT00000074870	equivocal
TTG_vs_PCG	MSTRG.4820.17	mRNA	496.949	-25.9292	3.90685	-6.63686	3.20426e-11	6.42515e-09	Down.	UBE2E2	ENSSSCT00000035075	Nucleus
TTG_vs_PCG	ENSSSCT00000040173	mRNA	1593.17	7.01676	1.05762	6.63451	3.25587e-11	6.5078e-09	Up.	ENSSSCG00000032216	ENSSSCT00000040173	Nucleus
TTG_vs_PCG	MSTRG.11931.1	mRNA	6731.9	-0.776046	0.117059	-6.6295	3.36817e-11	6.7108e-09	NotSig.	MAML1	ENSSSCT00000015314	Nucleus
TTG_vs_PCG	ENSSSCT00000080844	mRNA	42.3418	-2.03275	0.306934	-6.62277	3.52527e-11	7.00152e-09	Down.	ENSSSCG00000048156	ENSSSCT00000080844	Nucleus
TTG_vs_PCG	MSTRG.6626.12	mRNA	50.1779	-9.09724	1.37682	-6.60741	3.91089e-11	7.74283e-09	Down.	MLXIP	ENSSSCT00000010736	Nucleus
TTG_vs_PCG	MSTRG.11292.14	mRNA	2533.4	-1.00428	0.152192	-6.59878	4.14543e-11	8.18127e-09	Down.	PDE3B	ENSSSCT00000097430	Nucleus
TTG_vs_PCG	MSTRG.20573.2	mRNA	1643.23	25.7392	3.90679	6.58833	4.44811e-11	8.75103e-09	Up.	NEK9	ENSSSCT00000002648	Nucleus
TTG_vs_PCG	MSTRG.9250.11	mRNA	510.554	25.6631	3.90685	6.56876	5.07346e-11	9.95002e-09	Up.	KCNIP1	ENSSSCT00000086608	equivocal
TTG_vs_PCG	MSTRG.20994.2	mRNA	6738.86	-1.43489	0.218745	-6.55964	5.39391e-11	1.05454e-08	Down.	RBM47	ENSSSCT00000049553	equivocal
TTG_vs_PCG	ENSSSCT00000051920	mRNA	794.926	-4.22805	0.64718	-6.53303	6.44518e-11	1.25615e-08	Down.	TLN2	ENSSSCT00000051920	Nucleus
TTG_vs_PCG	MSTRG.14834.10	mRNA	461.106	25.5154	3.90686	6.53093	6.53643e-11	1.26998e-08	Up.	UBE2W	ENSSSCT00000039705	Nucleus
TTG_vs_PCG	MSTRG.13867.14	LncRNA	422.52	-12.1705	1.86414	-6.52872	6.63326e-11	1.2848e-08	Down.	-	-	Nucleus
TTG_vs_PCG	ENSSSCT00000046848	mRNA	448.181	25.4772	3.90686	6.52114	6.9775e-11	1.3473e-08	Up.	ST3GAL5	ENSSSCT00000046848	Nucleus
TTG_vs_PCG	MSTRG.12449.7	mRNA	1003.97	-13.419	2.05814	-6.51996	7.03256e-11	1.35376e-08	Down.	UBE2D2	ENSSSCT00000071873	Nucleus
TTG_vs_PCG	ENSSSCT00000041703	mRNA	36.5159	-8.63875	1.32581	-6.51583	7.22875e-11	1.38604e-08	Down.	LACTB	ENSSSCT00000041703	Nucleus
TTG_vs_PCG	MSTRG.5926.1	mRNA	1845.14	1.31369	0.201625	6.5155	7.24455e-11	1.38604e-08	Up.	HEG1	ENSSSCT00000096835	Nucleus
TTG_vs_PCG	MSTRG.9411.4	mRNA	173.442	4.90018	0.752739	6.50981	7.52476e-11	1.43526e-08	Up.	IDO1	ENSSSCT00000007675	Nucleus
TTG_vs_PCG	ENSSSCT00000028859	mRNA	3314.32	-5.28103	0.81189	-6.50461	7.78946e-11	1.48123e-08	Down.	ENSSSCG00000028674	ENSSSCT00000028859	Nucleus
TTG_vs_PCG	ENSSSCT00000025121	mRNA	83.7438	-1.56975	0.241778	-6.49253	8.44073e-11	1.60021e-08	Down.	OSER1	ENSSSCT00000025121	Nucleus
TTG_vs_PCG	MSTRG.6547.2	mRNA	440.985	-1.16397	0.179325	-6.49083	8.53626e-11	1.61343e-08	Down.	PUS1	ENSSSCT00000059874	Cytoplasm_Nucleus
TTG_vs_PCG	MSTRG.13487.1	mRNA	1582.98	2.64708	0.408224	6.48439	8.90936e-11	1.67888e-08	Up.	ENSSSCG00000039214	ENSSSCT00000062058	Cytoplasm
TTG_vs_PCG	ENSSSCT00000059466	mRNA	112.81	-10.2652	1.58435	-6.47909	9.22781e-11	1.73366e-08	Down.	BLTP3B	ENSSSCT00000059466	Cytoplasm_Nucleus
TTG_vs_PCG	ENSSSCT00000078825	mRNA	109.456	-1.43717	0.221836	-6.47854	9.26116e-11	1.73472e-08	Down.	ENSSSCG00000047066	ENSSSCT00000078825	Cytoplasm_Nucleus
TTG_vs_PCG	ENSSSCT00000012997	mRNA	62.5212	9.45493	1.45966	6.4775	9.32578e-11	1.74161e-08	Up.	IQCB1	ENSSSCT00000012997	Nucleus
TTG_vs_PCG	MSTRG.2711.12	mRNA	374.15	-11.9949	1.85483	-6.46686	1.00062e-10	1.86311e-08	Down.	NRP1	ENSSSCT00000034324	Nucleus
TTG_vs_PCG	ENSSSCT00000011606	mRNA	42.3957	8.89429	1.37748	6.45693	1.06847e-10	1.98355e-08	Up.	ENSSSCG00000010610	ENSSSCT00000011606	equivocal
TTG_vs_PCG	MSTRG.19101.6	mRNA	724.472	25.1865	3.90682	6.4468	1.14238e-10	2.11449e-08	Up.	SLC6A9	ENSSSCT00000053601	Cytoplasm_Nucleus
TTG_vs_PCG	ENSSSCT00000072807	mRNA	32.3721	8.50598	1.31981	6.44487	1.15699e-10	2.1352e-08	Up.	ZNRF3	ENSSSCT00000072807	Nucleus
TTG_vs_PCG	ENSSSCT00000062709	mRNA	48.9708	9.10271	1.41454	6.43508	1.23405e-10	2.27072e-08	Up.	FOXS1	ENSSSCT00000062709	Nucleus
TTG_vs_PCG	MSTRG.21137.7	mRNA	186.996	11.0357	1.71553	6.43285	1.25232e-10	2.29759e-08	Up.	CEP135	ENSSSCT00000052897	Nucleus
TTG_vs_PCG	MSTRG.17943.8	mRNA	133.368	3.38004	0.525477	6.43231	1.25676e-10	2.29898e-08	Up.	ENSSSCG00000059609	ENSSSCT00000104542	Cytoplasm_Nucleus
TTG_vs_PCG	MSTRG.7627.5	mRNA	1432.15	0.813963	0.126642	6.42727	1.29913e-10	2.36958e-08	NotSig.	NFKB2	ENSSSCT00000034179	Cytoplasm
TTG_vs_PCG	ENSSSCT00000074627	mRNA	329.134	3.41107	0.53265	6.40396	1.514e-10	2.75345e-08	Up.	COL12A1	ENSSSCT00000074627	Nucleus
TTG_vs_PCG	MSTRG.16975.1	mRNA	8453.56	0.563609	0.0880243	6.40288	1.52472e-10	2.76491e-08	NotSig.	PPP1R12A	ENSSSCT00000072902	Nucleus
TTG_vs_PCG	ENSSSCT00000000623	mRNA	2751.91	-0.965162	0.151172	-6.38452	1.71936e-10	3.10886e-08	NotSig.	GOLT1B	ENSSSCT00000000623	Nucleus
TTG_vs_PCG	MSTRG.19606.8	mRNA	57.9116	9.34446	1.46504	6.37828	1.79092e-10	3.22892e-08	Up.	RGL2	ENSSSCT00000001679	equivocal
TTG_vs_PCG	MSTRG.1950.1	mRNA	1072.7	-2.12224	0.336469	-6.30738	2.83803e-10	5.10209e-08	Down.	PPP6C	ENSSSCT00000006158	Nucleus
TTG_vs_PCG	MSTRG.19652.2	mRNA	2833.72	2.19606	0.348223	6.30648	2.85455e-10	5.11708e-08	Up.	FKBP5	ENSSSCT00000096733	Nucleus
TTG_vs_PCG	ENSSSCT00000015184	mRNA	50.3081	-9.10098	1.44726	-6.28843	3.20693e-10	5.73235e-08	Down.	PDE4C	ENSSSCT00000015184	Cytoplasm
TTG_vs_PCG	ENSSSCT00000093167	mRNA	26.8775	-8.1939	1.30648	-6.27172	3.57075e-10	6.36449e-08	Down.	VSNL1	ENSSSCT00000093167	Cytoplasm_Nucleus
TTG_vs_PCG	MSTRG.10948.137	mRNA	445.52	24.4997	3.90686	6.27095	3.58851e-10	6.37796e-08	Up.	ENSSSCG00000033010	ENSSSCT00000057910	Nucleus
TTG_vs_PCG	MSTRG.23180.6	mRNA	3804.31	0.946838	0.151242	6.26039	3.84007e-10	6.80573e-08	NotSig.	TRAF3	ENSSSCT00000064816	Nucleus
TTG_vs_PCG	ENSSSCT00000071937	mRNA	127.08	-1.59978	0.255837	-6.25314	4.02288e-10	7.10959e-08	Down.	PEF1	ENSSSCT00000071937	Nucleus
TTG_vs_PCG	ENSSSCT00000071760	mRNA	152.411	1.45071	0.232404	6.2422	4.31464e-10	7.60374e-08	Up.	ENSSSCG00000048083	ENSSSCT00000071760	Nucleus
TTG_vs_PCG	ENSSSCT00000099545	mRNA	552.96	1.00506	0.161027	6.24154	4.33276e-10	7.61422e-08	Up.	SH3GL1	ENSSSCT00000099545	Cytoplasm
TTG_vs_PCG	ENSSSCT00000006717	mRNA	50.5072	-2.09347	0.335567	-6.23861	4.41479e-10	7.71798e-08	Down.	CALB1	ENSSSCT00000006717	Nucleus
TTG_vs_PCG	ENSSSCT00000037153	mRNA	154.492	-10.719	1.71819	-6.23855	4.41648e-10	7.71798e-08	Down.	TTC7B	ENSSSCT00000037153	Nucleus
TTG_vs_PCG	MSTRG.15750.12	mRNA	194.768	11.0945	1.78074	6.23026	4.65674e-10	8.11518e-08	Up.	PPP6R2	ENSSSCT00000001060	Cytoplasm_Nucleus
TTG_vs_PCG	ENSSSCT00000094687	mRNA	1628.95	-1.05751	0.169781	-6.22868	4.70383e-10	8.17447e-08	Down.	P2RY1	ENSSSCT00000094687	Nucleus
TTG_vs_PCG	MSTRG.15854.14	mRNA	160.31	-10.7724	1.73295	-6.21623	5.09252e-10	8.82543e-08	Down.	XRCC6	ENSSSCT00000070289	Nucleus
TTG_vs_PCG	ENSSSCT00000017183	mRNA	23.3283	-3.06151	0.49259	-6.21512	5.12843e-10	8.86312e-08	Down.	IRF2	ENSSSCT00000017183	equivocal
TTG_vs_PCG	ENSSSCT00000067971	mRNA	71.6515	-3.70816	0.597271	-6.20851	5.34903e-10	9.2189e-08	Down.	ZBTB5	ENSSSCT00000067971	Nucleus
TTG_vs_PCG	ENSSSCT00000056087	mRNA	339.908	2.12238	0.341927	6.2071	5.39725e-10	9.27644e-08	Up.	ENSSSCG00000010893	ENSSSCT00000056087	Nucleus
TTG_vs_PCG	MSTRG.6547.1	mRNA	1080.94	1.50993	0.243589	6.19865	5.69479e-10	9.74331e-08	Up.	PUS1	ENSSSCT00000059874	equivocal
TTG_vs_PCG	ENSSSCT00000039049	mRNA	34.3031	2.50301	0.403808	6.19851	5.70003e-10	9.74331e-08	Up.	IRF2	ENSSSCT00000039049	Nucleus
TTG_vs_PCG	ENSSSCT00000055578	mRNA	803.279	-0.87222	0.14082	-6.19386	5.87065e-10	1.00076e-07	NotSig.	ENSSSCG00000001531	ENSSSCT00000055578	Cytoplasm
TTG_vs_PCG	MSTRG.3466.1	mRNA	4280.1	0.92479	0.149367	6.19141	5.96271e-10	1.01369e-07	NotSig.	CYTH1	ENSSSCT00000045109	Nucleus
TTG_vs_PCG	MSTRG.11581.4	mRNA	67.2247	-9.51788	1.53869	-6.1857	6.18272e-10	1.04825e-07	Down.	RNASEH2A	ENSSSCT00000054730	Cytoplasm
TTG_vs_PCG	MSTRG.11597.4	mRNA	43914.5	-1.36254	0.220797	-6.17103	6.78463e-10	1.14719e-07	Down.	MAN2B1	ENSSSCT00000014994	Nucleus
TTG_vs_PCG	MSTRG.15462.1	LncRNA	590.452	0.850493	0.138038	6.16128	7.216e-10	1.21684e-07	NotSig.	MOV10	ENSSSCT00000062291	Cytoplasm
TTG_vs_PCG	MSTRG.19101.5	mRNA	2656.72	0.851963	0.138662	6.14418	8.03788e-10	1.35179e-07	NotSig.	SLC6A9	ENSSSCT00000053601	equivocal
TTG_vs_PCG	ENSSSCT00000098509	mRNA	35.5433	8.63991	1.40786	6.13689	8.41503e-10	1.41142e-07	Up.	ENSSSCG00000013064	ENSSSCT00000098509	Nucleus
TTG_vs_PCG	ENSSSCT00000065002	mRNA	868.523	13.2512	2.16819	6.11166	9.86027e-10	1.64941e-07	Up.	WARS1	ENSSSCT00000065002	Nucleus
TTG_vs_PCG	ENSSSCT00000038822	mRNA	192.967	3.90418	0.63912	6.10868	1.0046e-09	1.67599e-07	Up.	CHAC1	ENSSSCT00000038822	Cytoplasm
TTG_vs_PCG	MSTRG.21634.10	mRNA	3336.06	-15.1514	2.48633	-6.09389	1.10202e-09	1.83363e-07	Down.	WDFY3	ENSSSCT00000010109	Nucleus
TTG_vs_PCG	ENSSSCT00000062424	mRNA	166.391	1.76927	0.290571	6.08892	1.13671e-09	1.88634e-07	Up.	SYNE3	ENSSSCT00000062424	equivocal
TTG_vs_PCG	ENSSSCT00000050839	mRNA	34.0429	-8.53699	1.4026	-6.08654	1.15374e-09	1.90953e-07	Down.	TPRKB	ENSSSCT00000050839	Cytoplasm_Nucleus
TTG_vs_PCG	MSTRG.15074.6	mRNA	287.347	11.6555	1.91598	6.0833	1.17733e-09	1.94344e-07	Up.	SLAMF7	ENSSSCT00000075253	Cytoplasm
TTG_vs_PCG	MSTRG.22191.5	mRNA	11555	-0.725045	0.119212	-6.082	1.18694e-09	1.95415e-07	NotSig.	DDX6	ENSSSCT00000054132	Nucleus
TTG_vs_PCG	MSTRG.3110.9	LncRNA	2089.21	0.52221	0.0859619	6.0749	1.24067e-09	2.03724e-07	NotSig.	LRCH1	ENSSSCT00000010309	Nucleus
TTG_vs_PCG	MSTRG.22177.1	mRNA	165.91	10.8632	1.79084	6.06598	1.31154e-09	2.14798e-07	Up.	CD3D	ENSSSCT00000034310	equivocal
TTG_vs_PCG	MSTRG.14689.4	mRNA	28611.4	2.83534	0.46875	6.04874	1.45984e-09	2.3846e-07	Up.	ENSSSCG00000006063	ENSSSCT00000032533	Nucleus
TTG_vs_PCG	MSTRG.24324.1	LncRNA	24.9276	-8.08673	1.33918	-6.03856	1.55497e-09	2.53339e-07	Down.	ENSSSCG00000027046	ENSSSCT00000059744	Cytoplasm
TTG_vs_PCG	MSTRG.15257.5	mRNA	1277.35	-13.7664	2.28172	-6.03336	1.60586e-09	2.6095e-07	Down.	S100A6	ENSSSCT00000030184	Cytoplasm
TTG_vs_PCG	ENSSSCT00000015003	mRNA	93.8568	10.0411	1.66718	6.02281	1.71414e-09	2.77824e-07	Up.	GCDH	ENSSSCT00000015003	Cytoplasm
TTG_vs_PCG	MSTRG.17014.9	mRNA	1441.84	0.799604	0.132803	6.02099	1.73349e-09	2.80233e-07	NotSig.	ANKRD11	ENSSSCT00000044664	Nucleus
TTG_vs_PCG	MSTRG.23721.1	LncRNA	2536.11	0.863513	0.143462	6.01909	1.75399e-09	2.82817e-07	NotSig.	KDM6A	ENSSSCT00000076509	equivocal
TTG_vs_PCG	ENSSSCT00000091355	mRNA	35.9801	-8.61567	1.43294	-6.01259	1.82586e-09	2.93649e-07	Down.	PPIE	ENSSSCT00000091355	Nucleus
TTG_vs_PCG	ENSSSCT00000047342	mRNA	573.241	3.72574	0.620196	6.00737	1.88556e-09	3.02473e-07	Up.	DDX60	ENSSSCT00000047342	Cytoplasm_Nucleus
TTG_vs_PCG	MSTRG.2401.3	mRNA	82.009	-9.80542	1.63244	-6.0066	1.89454e-09	3.03135e-07	Down.	NAA35	ENSSSCT00000011992	Nucleus
TTG_vs_PCG	ENSSSCT00000038602	mRNA	741.423	1.48389	0.247476	5.99609	2.02125e-09	3.22585e-07	Up.	EGR3	ENSSSCT00000038602	Cytoplasm_Nucleus
TTG_vs_PCG	MSTRG.19304.19	mRNA	11267	0.556938	0.0929551	5.99147	2.07947e-09	3.31032e-07	NotSig.	JARID2	ENSSSCT00000063145	Nucleus
TTG_vs_PCG	MSTRG.22470.1	LncRNA	1134.05	0.875917	0.146385	5.98365	2.18198e-09	3.4647e-07	NotSig.	CDK6	ENSSSCT00000035327	Cytoplasm_Nucleus
TTG_vs_PCG	MSTRG.10607.1	mRNA	10810.5	-0.712787	0.119184	-5.98057	2.22355e-09	3.52177e-07	NotSig.	YKT6	ENSSSCT00000055637	Cytoplasm_Nucleus
TTG_vs_PCG	ENSSSCT00000100655	mRNA	1700.22	-1.03378	0.172877	-5.97988	2.23306e-09	3.5279e-07	Down.	SYPL1	ENSSSCT00000100655	equivocal
TTG_vs_PCG	MSTRG.21972.6	mRNA	991.568	-1.47299	0.246423	-5.9775	2.26591e-09	3.57077e-07	Down.	CREBZF	ENSSSCT00000016263	Nucleus
TTG_vs_PCG	ENSSSCT00000048674	mRNA	442.534	-12.2372	2.04954	-5.97069	2.36257e-09	3.71375e-07	Down.	ENSSSCG00000026430	ENSSSCT00000048674	Nucleus
TTG_vs_PCG	MSTRG.23636.1	LncRNA	3702.51	0.891568	0.14937	5.96886	2.38911e-09	3.74606e-07	NotSig.	ENSSSCG00000021322	ENSSSCT00000027404	Nucleus
TTG_vs_PCG	ENSSSCT00000033537	mRNA	1792.34	-0.665989	0.111879	-5.95277	2.63642e-09	4.1235e-07	NotSig.	GPR34	ENSSSCT00000033537	Nucleus
TTG_vs_PCG	ENSSSCT00000044701	mRNA	173.128	-1.12641	0.189617	-5.94047	2.84208e-09	4.43406e-07	Down.	PRICKLE1	ENSSSCT00000044701	Cytoplasm_Nucleus
TTG_vs_PCG	ENSSSCT00000044293	mRNA	3193.87	-15.0886	2.54077	-5.93857	2.87512e-09	4.47446e-07	Down.	JCHAIN	ENSSSCT00000044293	Cytoplasm_Nucleus
TTG_vs_PCG	MSTRG.8552.6	mRNA	121.386	-10.3712	1.7468	-5.93722	2.89899e-09	4.50041e-07	Down.	STRADB	ENSSSCT00000065069	Nucleus
TTG_vs_PCG	ENSSSCT00000055102	mRNA	89.8064	2.05546	0.34645	5.93293	2.97581e-09	4.60823e-07	Up.	NSFL1C	ENSSSCT00000055102	Nucleus
TTG_vs_PCG	ENSSSCT00000003952	mRNA	697.778	-12.8941	2.17359	-5.93218	2.98935e-09	4.61777e-07	Down.	RPS6KA1	ENSSSCT00000003952	Cytoplasm_Nucleus
TTG_vs_PCG	MSTRG.6388.12	mRNA	634.291	12.7978	2.15945	5.92642	3.0961e-09	4.77089e-07	Up.	SEMA4D	ENSSSCT00000033039	Nucleus
TTG_vs_PCG	MSTRG.10942.4	mRNA	4816.54	-2.78095	0.469852	-5.91878	3.24332e-09	4.98547e-07	Down.	GANAB	ENSSSCT00000023479	Cytoplasm
TTG_vs_PCG	ENSSSCT00000060006	mRNA	28.231	-6.395	1.08193	-5.91073	3.40594e-09	5.2226e-07	Down.	FRMD3	ENSSSCT00000060006	Cytoplasm_Nucleus
TTG_vs_PCG	MSTRG.19401.1	mRNA	541.33	2.05563	0.348221	5.90325	3.5642e-09	5.45192e-07	Up.	H2AC6	ENSSSCT00000106179	equivocal
TTG_vs_PCG	MSTRG.7131.2	mRNA	12228.1	-1.29276	0.219131	-5.8995	3.64609e-09	5.56358e-07	Down.	ABCB10	ENSSSCT00000011154	equivocal
TTG_vs_PCG	MSTRG.24139.7	mRNA	5258.89	-1.03529	0.175874	-5.88654	3.94355e-09	6.00284e-07	Down.	MBNL3	ENSSSCT00000034072	Nucleus
TTG_vs_PCG	MSTRG.4664.37	mRNA	1374.11	0.854567	0.145307	5.88112	4.07494e-09	6.18778e-07	NotSig.	NCOR1	ENSSSCT00000080273	Nucleus
TTG_vs_PCG	MSTRG.24025.3	mRNA	5484.3	1.29152	0.219977	5.87116	4.32758e-09	6.5555e-07	Up.	ENSSSCG00000030241	ENSSSCT00000062457	equivocal
TTG_vs_PCG	ENSSSCT00000036801	mRNA	48.5433	9.09031	1.5486	5.87002	4.35752e-09	6.5849e-07	Up.	CD200	ENSSSCT00000036801	equivocal
TTG_vs_PCG	MSTRG.2760.1	LncRNA	932.252	9.56849	1.63092	5.86694	4.43903e-09	6.69192e-07	Up.	USP6NL	ENSSSCT00000043013	Nucleus
TTG_vs_PCG	ENSSSCT00000100041	mRNA	142.605	0.953983	0.162778	5.86064	4.61092e-09	6.93434e-07	NotSig.	ENSSSCG00000057171	ENSSSCT00000100041	Cytoplasm_Nucleus
TTG_vs_PCG	MSTRG.18924.6	LncRNA	11340	0.545571	0.0931341	5.8579	4.68744e-09	7.03251e-07	NotSig.	JAK1	ENSSSCT00000045514	Nucleus
TTG_vs_PCG	ENSSSCT00000001072	mRNA	133.771	1.54785	0.264297	5.85648	4.72776e-09	7.07604e-07	Up.	TTLL8	ENSSSCT00000001072	Nucleus
TTG_vs_PCG	MSTRG.13594.7	mRNA	7163.94	1.1441	0.195479	5.8528	4.83366e-09	7.21726e-07	Up.	AFF3	ENSSSCT00000064001	Nucleus
TTG_vs_PCG	MSTRG.9321.1	mRNA	6701.66	1.4917	0.254914	5.85178	4.86344e-09	7.24444e-07	Up.	HAVCR2	ENSSSCT00000026943	Nucleus
TTG_vs_PCG	MSTRG.21804.32	mRNA	612.987	3.99634	0.684365	5.83948	5.23627e-09	7.78127e-07	Up.	ARAP1	ENSSSCT00000085702	Nucleus
TTG_vs_PCG	MSTRG.9795.1	LncRNA	3532.26	0.859661	0.147731	5.81909	5.91705e-09	8.7721e-07	NotSig.	ENSSSCG00000007355	ENSSSCT00000029351	Nucleus
TTG_vs_PCG	ENSSSCT00000005925	mRNA	1597.99	2.5031	0.430235	5.81798	5.95647e-09	8.80967e-07	Up.	NR4A3	ENSSSCT00000005925	Nucleus
TTG_vs_PCG	MSTRG.19304.18	mRNA	4007.02	0.675723	0.116154	5.81749	5.9738e-09	8.81446e-07	NotSig.	JARID2	ENSSSCT00000063145	Nucleus
TTG_vs_PCG	MSTRG.24327.1	LncRNA	26.6196	-8.18188	1.40666	-5.81651	6.00879e-09	8.84523e-07	Down.	ENSSSCG00000037509	ENSSSCT00000061389	Nucleus
TTG_vs_PCG	ENSSSCT00000014805	mRNA	175.839	1.52438	0.262223	5.81329	6.12574e-09	8.98765e-07	Up.	SH2D3A	ENSSSCT00000014805	Cytoplasm
TTG_vs_PCG	ENSSSCT00000010335	mRNA	37.3764	8.71277	1.49883	5.81306	6.13427e-09	8.98765e-07	Up.	FAM216B	ENSSSCT00000010335	equivocal
TTG_vs_PCG	ENSSSCT00000010247	mRNA	165.387	0.961605	0.165518	5.80967	6.2596e-09	9.14984e-07	NotSig.	NBEA	ENSSSCT00000010247	Nucleus
TTG_vs_PCG	ENSSSCT00000032791	mRNA	17.2018	7.59237	1.31145	5.7893	7.06816e-09	1.03077e-06	Up.	GJB1	ENSSSCT00000032791	equivocal
TTG_vs_PCG	ENSSSCT00000103355	mRNA	35.2658	-8.58873	1.48442	-5.78593	7.21135e-09	1.04677e-06	Down.	ENSSSCG00000058842	ENSSSCT00000103355	Cytoplasm
TTG_vs_PCG	MSTRG.9188.3	mRNA	3498.51	-0.592516	0.1024	-5.78628	7.19627e-09	1.04677e-06	NotSig.	MCCC2	ENSSSCT00000062419	Cytoplasm_Nucleus
TTG_vs_PCG	MSTRG.15743.5	mRNA	148.157	-10.6583	1.84331	-5.78218	7.37383e-09	1.06787e-06	Down.	ARSA	ENSSSCT00000048812	Cytoplasm
TTG_vs_PCG	ENSSSCT00000084134	mRNA	88.7687	4.6448	0.803615	5.77987	7.47563e-09	1.08012e-06	Up.	BLVRB	ENSSSCT00000084134	Cytoplasm
TTG_vs_PCG	ENSSSCT00000081848	mRNA	20922.2	-0.378066	0.065607	-5.76259	8.28335e-09	1.19406e-06	NotSig.	GRK3	ENSSSCT00000081848	Nucleus
TTG_vs_PCG	ENSSSCT00000017819	mRNA	30.8743	8.43766	1.46459	5.76109	8.35705e-09	1.20192e-06	Up.	GPC1	ENSSSCT00000017819	equivocal
TTG_vs_PCG	MSTRG.10948.100	mRNA	1419.32	-13.9185	2.42053	-5.75018	8.9146e-09	1.27916e-06	Down.	ENSSSCG00000033010	ENSSSCT00000057910	Nucleus
TTG_vs_PCG	ENSSSCT00000104211	mRNA	116.386	-10.3105	1.7949	-5.74432	9.22933e-09	1.32129e-06	Down.	FRMPD4	ENSSSCT00000104211	Nucleus
TTG_vs_PCG	MSTRG.22610.7	mRNA	703.708	-0.977233	0.170322	-5.73757	9.60465e-09	1.37189e-06	NotSig.	DMTF1	ENSSSCT00000053118	Nucleus
TTG_vs_PCG	ENSSSCT00000059701	mRNA	1591.82	-0.536738	0.0936976	-5.72841	1.01377e-08	1.44473e-06	NotSig.	DBR1	ENSSSCT00000059701	Nucleus
TTG_vs_PCG	MSTRG.21232.2	LncRNA	209.589	-1.23902	0.216366	-5.72652	1.02512e-08	1.45758e-06	Down.	NAAA	ENSSSCT00000095986	Cytoplasm
TTG_vs_PCG	MSTRG.16479.3	mRNA	1123.83	1.75133	0.305883	5.72548	1.03141e-08	1.4632e-06	Up.	ENSSSCG00000000563	ENSSSCT00000061807	Nucleus
TTG_vs_PCG	MSTRG.9092.2	mRNA	27.5665	8.27308	1.44626	5.72032	1.06322e-08	1.50491e-06	Up.	MAP3K1	ENSSSCT00000059756	Nucleus
TTG_vs_PCG	ENSSSCT00000075140	mRNA	282.14	5.15991	0.902118	5.71977	1.06668e-08	1.50641e-06	Up.	UBE2D4	ENSSSCT00000075140	equivocal
TTG_vs_PCG	ENSSSCT00000082925	mRNA	102.476	2.03211	0.355575	5.715	1.09704e-08	1.54579e-06	Up.	SPEF2	ENSSSCT00000082925	Cytoplasm_Nucleus
TTG_vs_PCG	ENSSSCT00000092140	mRNA	37.9486	-2.72717	0.477257	-5.71426	1.10182e-08	1.54904e-06	Down.	ENSSSCG00000015565	ENSSSCT00000092140	Nucleus
TTG_vs_PCG	MSTRG.3047.23	LncRNA	2570.01	-6.29756	1.10271	-5.71098	1.12329e-08	1.57568e-06	Down.	ENSSSCG00000051290	ENSSSCT00000093592	Nucleus
TTG_vs_PCG	MSTRG.12202.1	mRNA	128.356	8.07875	1.41495	5.70957	1.13263e-08	1.58522e-06	Up.	CAMK4	ENSSSCT00000063979	Nucleus
TTG_vs_PCG	MSTRG.19691.6	mRNA	37.8687	-7.72354	1.35303	-5.70833	1.14093e-08	1.59328e-06	Down.	FGD2	ENSSSCT00000050416	Cytoplasm
TTG_vs_PCG	MSTRG.10723.8	LncRNA	3306.74	0.508806	0.0891408	5.7079	1.14379e-08	1.59372e-06	NotSig.	NAP1L4	ENSSSCT00000058375	Cytoplasm_Nucleus
TTG_vs_PCG	MSTRG.2099.10	mRNA	2600.77	1.30229	0.228511	5.699	1.20512e-08	1.67544e-06	Up.	RALGDS	ENSSSCT00000042593	Nucleus
TTG_vs_PCG	MSTRG.6628.1	LncRNA	3980.65	1.03068	0.18098	5.69499	1.23381e-08	1.71153e-06	Up.	MLXIP	ENSSSCT00000010736	Nucleus
TTG_vs_PCG	ENSSSCT00000005555	mRNA	170.774	-10.8636	1.91096	-5.6849	1.30888e-08	1.81164e-06	Down.	STYX	ENSSSCT00000005555	Nucleus
TTG_vs_PCG	MSTRG.2260.2	mRNA	2386.66	-0.640822	0.113057	-5.66812	1.44369e-08	1.99382e-06	NotSig.	DESI2	ENSSSCT00000011898	Nucleus
TTG_vs_PCG	ENSSSCT00000101668	mRNA	397.859	-1.42268	0.251204	-5.66343	1.48379e-08	2.04469e-06	Down.	ENSSSCG00000060568	ENSSSCT00000101668	equivocal
TTG_vs_PCG	MSTRG.23302.3	mRNA	56.1614	-9.25856	1.63684	-5.65635	1.54629e-08	2.12613e-06	Down.	ENSSSCG00000054922	ENSSSCT00000048962	Cytoplasm
TTG_vs_PCG	MSTRG.14442.1	mRNA	2584.43	1.11709	0.197859	5.64589	1.64332e-08	2.25459e-06	Up.	AGO2	ENSSSCT00000062448	Nucleus
TTG_vs_PCG	ENSSSCT00000093398	mRNA	154.46	-1.92287	0.340732	-5.64335	1.66774e-08	2.28309e-06	Down.	ENSSSCG00000056176	ENSSSCT00000093398	Cytoplasm
TTG_vs_PCG	ENSSSCT00000009130	mRNA	128.359	10.4929	1.85954	5.64276	1.67345e-08	2.28591e-06	Up.	AAK1	ENSSSCT00000009130	equivocal
TTG_vs_PCG	ENSSSCT00000033486	mRNA	120.471	7.54508	1.33848	5.63706	1.72981e-08	2.35774e-06	Up.	ITGA6	ENSSSCT00000033486	Nucleus
TTG_vs_PCG	MSTRG.6299.5	mRNA	4937.41	-1.65229	0.293194	-5.63548	1.74567e-08	2.37418e-06	Down.	TTC3	ENSSSCT00000013194	Nucleus
TTG_vs_PCG	MSTRG.17515.1	mRNA	937.632	1.91302	0.339758	5.63055	1.79638e-08	2.43785e-06	Up.	ZBTB32	ENSSSCT00000052992	equivocal
TTG_vs_PCG	ENSSSCT00000089005	mRNA	198.455	3.88076	0.689819	5.62576	1.84689e-08	2.50098e-06	Up.	ECE1	ENSSSCT00000089005	Nucleus
TTG_vs_PCG	MSTRG.11450.6	mRNA	9045.3	-0.985504	0.175208	-5.62477	1.85761e-08	2.51005e-06	NotSig.	B3GNT3	ENSSSCT00000048608	Nucleus
TTG_vs_PCG	MSTRG.23717.8	mRNA	1891.19	1.13296	0.201771	5.61508	1.96477e-08	2.64913e-06	Up.	KDM6A	ENSSSCT00000076509	Nucleus
TTG_vs_PCG	ENSSSCT00000019461	mRNA	49.0228	1.66592	0.2972	5.6054	2.07779e-08	2.7955e-06	Up.	TEKT1	ENSSSCT00000019461	Nucleus
TTG_vs_PCG	ENSSSCT00000009979	mRNA	157.142	10.7848	1.92447	5.60405	2.09398e-08	2.81123e-06	Up.	SEC24D	ENSSSCT00000009979	Nucleus
TTG_vs_PCG	MSTRG.17734.1	LncRNA	108.099	-2.39951	0.428529	-5.59942	2.15071e-08	2.88121e-06	Down.	MYPOP	ENSSSCT00000036700	Nucleus
TTG_vs_PCG	MSTRG.4312.1	LncRNA	296.762	1.51166	0.270525	5.58788	2.29857e-08	3.07272e-06	Up.	SSH2	ENSSSCT00000099709	Cytoplasm
TTG_vs_PCG	MSTRG.341.1	LncRNA	81.115	-1.22946	0.220265	-5.58172	2.38152e-08	3.17682e-06	Down.	ARHGAP18	ENSSSCT00000047609	Cytoplasm_Nucleus
TTG_vs_PCG	MSTRG.4315.1	LncRNA	629.697	1.5052	0.269693	5.58116	2.38916e-08	3.17961e-06	Up.	SSH2	ENSSSCT00000099709	Nucleus
TTG_vs_PCG	ENSSSCT00000062308	mRNA	898.056	-1.79562	0.321749	-5.58083	2.39378e-08	3.17961e-06	Down.	SEPTIN5	ENSSSCT00000062308	equivocal
TTG_vs_PCG	ENSSSCT00000057602	mRNA	244.148	3.4136	0.611712	5.58041	2.39957e-08	3.18055e-06	Up.	GPT2	ENSSSCT00000057602	Nucleus
TTG_vs_PCG	MSTRG.4370.1	LncRNA	434.01	0.771142	0.138262	5.57739	2.4416e-08	3.22942e-06	NotSig.	PITPNA	ENSSSCT00000083100	Nucleus
TTG_vs_PCG	ENSSSCT00000010559	mRNA	30.3125	-8.37038	1.50093	-5.57678	2.45005e-08	3.23375e-06	Down.	RHOBTB2	ENSSSCT00000010559	Cytoplasm_Nucleus
TTG_vs_PCG	ENSSSCT00000005142	mRNA	1154.58	0.811633	0.145705	5.57038	2.54177e-08	3.34776e-06	NotSig.	CEP152	ENSSSCT00000005142	Nucleus
TTG_vs_PCG	MSTRG.14315.3	mRNA	564.724	0.711774	0.127895	5.56528	2.61734e-08	3.44004e-06	NotSig.	PDIA6	ENSSSCT00000009445	Nucleus
TTG_vs_PCG	MSTRG.7893.5	mRNA	2361.53	-0.889098	0.159866	-5.56153	2.67424e-08	3.50746e-06	NotSig.	ORC4	ENSSSCT00000017066	Nucleus
TTG_vs_PCG	ENSSSCT00000010620	mRNA	19.1809	-7.71068	1.38792	-5.55555	2.76737e-08	3.62201e-06	Down.	ENSSSCG00000009685	ENSSSCT00000010620	Cytoplasm
TTG_vs_PCG	MSTRG.713.1	mRNA	10835.7	-0.583654	0.105089	-5.55389	2.79375e-08	3.64891e-06	NotSig.	ENSSSCG00000004528	ENSSSCT00000090999	Nucleus
TTG_vs_PCG	MSTRG.14472.3	mRNA	89.2205	-9.92698	1.78775	-5.55279	2.81142e-08	3.66433e-06	Down.	NDRG1	ENSSSCT00000054808	equivocal
TTG_vs_PCG	ENSSSCT00000051975	mRNA	74.2339	1.46826	0.264702	5.54684	2.90885e-08	3.78344e-06	Up.	DAZAP1	ENSSSCT00000051975	Nucleus
TTG_vs_PCG	ENSSSCT00000056000	mRNA	12.6014	-7.10576	1.28177	-5.5437	2.96141e-08	3.84382e-06	Down.	MYH8	ENSSSCT00000056000	Nucleus
TTG_vs_PCG	ENSSSCT00000013972	mRNA	11.4503	7.00636	1.26432	5.54158	2.99748e-08	3.88258e-06	Up.	PLXNB3	ENSSSCT00000013972	Nucleus
TTG_vs_PCG	ENSSSCT00000004756	mRNA	12.4391	7.12598	1.29073	5.52088	3.37313e-08	4.36012e-06	Up.	CFAP206	ENSSSCT00000004756	Cytoplasm_Nucleus
TTG_vs_PCG	MSTRG.8545.9	mRNA	637.281	-4.48221	0.81332	-5.51101	3.56777e-08	4.6022e-06	Down.	CFLAR	ENSSSCT00000017531	Nucleus
TTG_vs_PCG	MSTRG.12531.1	mRNA	699.173	0.658751	0.119649	5.50568	3.67746e-08	4.73394e-06	NotSig.	ARHGAP26	ENSSSCT00000103442	Cytoplasm_Nucleus
TTG_vs_PCG	ENSSSCT00000048169	mRNA	240.643	6.49777	1.18051	5.50423	3.70789e-08	4.7633e-06	Up.	ENSSSCG00000028674	ENSSSCT00000048169	Nucleus
TTG_vs_PCG	MSTRG.3535.1	mRNA	3372.3	0.45135	0.0820431	5.50137	3.76846e-08	4.8312e-06	NotSig.	UNK	ENSSSCT00000018726	Nucleus
TTG_vs_PCG	ENSSSCT00000080897	mRNA	1636.37	0.411515	0.074835	5.49897	3.82022e-08	4.88753e-06	NotSig.	ENSSSCG00000051789	ENSSSCT00000080897	equivocal
TTG_vs_PCG	MSTRG.9040.7	mRNA	1508.15	6.95829	1.2675	5.48976	4.02472e-08	5.1282e-06	Up.	NNT	ENSSSCT00000049053	Nucleus
TTG_vs_PCG	MSTRG.23363.1	mRNA	147.166	7.87119	1.43374	5.48996	4.02029e-08	5.1282e-06	Up.	-	-	equivocal
TTG_vs_PCG	MSTRG.3110.13	LncRNA	319.726	2.08449	0.38021	5.48247	4.19435e-08	5.33348e-06	Up.	LRCH1	ENSSSCT00000039610	Nucleus
TTG_vs_PCG	MSTRG.7740.1	mRNA	9564.97	-0.484455	0.0883893	-5.48093	4.23098e-08	5.36914e-06	NotSig.	CACUL1	ENSSSCT00000066905	Nucleus
TTG_vs_PCG	MSTRG.18002.2	mRNA	1619.61	0.626336	0.114287	5.48039	4.24392e-08	5.37465e-06	NotSig.	EPN1	ENSSSCT00000045529	Nucleus
TTG_vs_PCG	MSTRG.19561.1	mRNA	1185.62	-0.654651	0.119466	-5.47981	4.25772e-08	5.38125e-06	NotSig.	RNF5	ENSSSCT00000001585	Cytoplasm
TTG_vs_PCG	MSTRG.6849.1	mRNA	2257.49	-4.83517	0.88344	-5.47311	4.42195e-08	5.57754e-06	Down.	HPS4	ENSSSCT00000038653	equivocal
TTG_vs_PCG	MSTRG.4307.11	mRNA	1756.51	1.41846	0.259644	5.46309	4.67911e-08	5.89003e-06	Up.	SSH2	ENSSSCT00000095796	Nucleus
TTG_vs_PCG	MSTRG.17111.1	mRNA	2040.87	-4.66578	0.85551	-5.4538	4.93043e-08	6.19392e-06	Down.	ENSSSCG00000032216	ENSSSCT00000040173	Nucleus
TTG_vs_PCG	MSTRG.16362.1	mRNA	291.788	-3.42885	0.629292	-5.44873	5.07299e-08	6.35689e-06	Down.	LYZ	ENSSSCT00000000530	Cytoplasm
TTG_vs_PCG	ENSSSCT00000049812	mRNA	2691.26	-1.4279	0.262073	-5.44847	5.08047e-08	6.35689e-06	Down.	UBE2R2	ENSSSCT00000049812	Nucleus
TTG_vs_PCG	MSTRG.12981.2	mRNA	143.017	10.6489	1.95559	5.44535	5.17028e-08	6.45634e-06	Up.	-	-	Nucleus
TTG_vs_PCG	MSTRG.1007.2	mRNA	3324.14	-1.10989	0.203844	-5.44478	5.18686e-08	6.46415e-06	Down.	CAPN3	ENSSSCT00000066596	Nucleus
TTG_vs_PCG	MSTRG.14818.1	LncRNA	5356.52	2.10136	0.385977	5.44426	5.20223e-08	6.47041e-06	Up.	IL7	ENSSSCT00000067257	Nucleus
TTG_vs_PCG	MSTRG.17067.6	mRNA	75.5379	-9.68682	1.78189	-5.43627	5.44079e-08	6.75371e-06	Down.	KIAA0513	ENSSSCT00000044016	Nucleus
TTG_vs_PCG	MSTRG.11667.6	mRNA	61.1651	5.54662	1.02201	5.42718	5.72503e-08	7.09246e-06	Up.	ADAMTS10	ENSSSCT00000031250	equivocal
TTG_vs_PCG	MSTRG.21742.6	mRNA	518.456	12.5069	2.30649	5.42248	5.87791e-08	7.26746e-06	Up.	TRIM34	ENSSSCT00000032023	Nucleus
TTG_vs_PCG	MSTRG.22297.5	mRNA	1120.71	0.549866	0.101448	5.42018	5.95395e-08	7.34696e-06	NotSig.	FOXRED1	ENSSSCT00000023210	Nucleus
TTG_vs_PCG	ENSSSCT00000106329	mRNA	257.37	-2.58109	0.477856	-5.40139	6.61252e-08	8.14356e-06	Down.	SKP2	ENSSSCT00000106329	equivocal
TTG_vs_PCG	ENSSSCT00000039007	mRNA	150.87	10.726	1.98653	5.39937	6.68749e-08	8.2197e-06	Up.	C12orf75	ENSSSCT00000039007	Nucleus
TTG_vs_PCG	MSTRG.8545.3	mRNA	8329.82	0.704492	0.130514	5.39784	6.74488e-08	8.27398e-06	NotSig.	CFLAR	ENSSSCT00000017531	Cytoplasm_Nucleus
TTG_vs_PCG	ENSSSCT00000099616	mRNA	162.388	-1.78812	0.331291	-5.39742	6.76061e-08	8.27705e-06	Down.	ENSSSCG00000059777	ENSSSCT00000099616	Cytoplasm_Nucleus
TTG_vs_PCG	MSTRG.14067.11	mRNA	2542.61	-1.70248	0.315483	-5.39641	6.79863e-08	8.29114e-06	Down.	HNRNPLL	ENSSSCT00000036773	Nucleus
TTG_vs_PCG	MSTRG.14670.8	mRNA	3505.66	0.322479	0.0597559	5.3966	6.79146e-08	8.29114e-06	NotSig.	UBR5	ENSSSCT00000033532	Nucleus
TTG_vs_PCG	MSTRG.22595.7	mRNA	3864.91	2.46569	0.457221	5.39277	6.93795e-08	8.42819e-06	Up.	TRA2A	ENSSSCT00000084233	Nucleus
TTG_vs_PCG	MSTRG.7085.1	LncRNA	337.067	1.00231	0.185853	5.39302	6.92831e-08	8.42819e-06	Up.	ARID4B	ENSSSCT00000053189	Nucleus
TTG_vs_PCG	ENSSSCT00000030490	mRNA	1156.28	-3.04602	0.565532	-5.38611	7.19971e-08	8.72489e-06	Down.	TAPT1	ENSSSCT00000030490	Nucleus
TTG_vs_PCG	ENSSSCT00000056350	mRNA	308.592	1.52344	0.28286	5.38586	7.21007e-08	8.72489e-06	Up.	SLCO4A1	ENSSSCT00000056350	Nucleus
TTG_vs_PCG	MSTRG.10151.6	mRNA	110.296	10.2741	1.9083	5.38392	7.28808e-08	8.80225e-06	Up.	ENSSSCG00000058542	ENSSSCT00000058255	Nucleus
TTG_vs_PCG	ENSSSCT00000092536	mRNA	350.498	2.51983	0.468125	5.3828	7.33361e-08	8.84018e-06	Up.	ENSSSCG00000053954	ENSSSCT00000092536	Nucleus
TTG_vs_PCG	ENSSSCT00000053287	mRNA	167.326	-10.834	2.01386	-5.37971	7.46064e-08	8.97601e-06	Down.	MPV17	ENSSSCT00000053287	Cytoplasm
TTG_vs_PCG	ENSSSCT00000004266	mRNA	20.8534	-5.9495	1.10691	-5.37485	7.66452e-08	9.2036e-06	Down.	ECHDC2	ENSSSCT00000004266	Nucleus
TTG_vs_PCG	ENSSSCT00000072749	mRNA	753.034	1.58131	0.294648	5.36676	8.01618e-08	9.60744e-06	Up.	ENSSSCG00000051406	ENSSSCT00000072749	Cytoplasm_Nucleus
TTG_vs_PCG	MSTRG.22154.3	mRNA	1645.05	1.14548	0.213563	5.36367	8.15492e-08	9.75503e-06	Up.	ENSSSCG00000056975	ENSSSCT00000103497	Nucleus
TTG_vs_PCG	ENSSSCT00000013107	mRNA	1974.81	-0.573581	0.106999	-5.36064	8.29265e-08	9.90086e-06	NotSig.	CPOX	ENSSSCT00000013107	Nucleus
TTG_vs_PCG	MSTRG.17943.24	mRNA	151.052	2.47775	0.462506	5.35722	8.45144e-08	1.00712e-05	Up.	ENSSSCG00000029231	ENSSSCT00000089565	Cytoplasm_Nucleus
TTG_vs_PCG	MSTRG.14486.4	mRNA	1272.66	-11.3176	2.11636	-5.34767	8.90927e-08	1.05966e-05	Down.	ASAP1	ENSSSCT00000041003	Nucleus
TTG_vs_PCG	ENSSSCT00000009234	mRNA	25656.3	-0.693511	0.129732	-5.34573	9.0051e-08	1.06903e-05	NotSig.	CALM2	ENSSSCT00000009234	Nucleus
TTG_vs_PCG	MSTRG.11834.5	mRNA	5299.11	0.881846	0.165017	5.34398	9.09257e-08	1.07737e-05	NotSig.	DOT1L	ENSSSCT00000041345	Nucleus
TTG_vs_PCG	ENSSSCT00000036782	mRNA	2731.53	1.39755	0.261701	5.34026	9.28155e-08	1.09768e-05	Up.	ENSSSCG00000003282	ENSSSCT00000036782	Cytoplasm_Nucleus
TTG_vs_PCG	ENSSSCT00000042713	mRNA	20.9117	-7.83292	1.46768	-5.33695	9.45244e-08	1.11368e-05	Down.	EPC2	ENSSSCT00000042713	Nucleus
TTG_vs_PCG	ENSSSCT00000101239	mRNA	19.2389	-7.71507	1.44557	-5.33704	9.44737e-08	1.11368e-05	Down.	ENSSSCG00000057564	ENSSSCT00000101239	Nucleus
TTG_vs_PCG	MSTRG.22663.2	LncRNA	106.131	1.15162	0.216187	5.32698	9.98598e-08	1.17213e-05	Up.	KMT2E	ENSSSCT00000022506	Nucleus
TTG_vs_PCG	MSTRG.3356.2	mRNA	7257.4	0.557683	0.104686	5.32718	9.97515e-08	1.17213e-05	NotSig.	ATP11A	ENSSSCT00000066839	Cytoplasm_Nucleus
TTG_vs_PCG	MSTRG.12332.2	LncRNA	220.606	-6.48225	1.21802	-5.32195	1.0266e-07	1.20274e-05	Down.	FNIP1	ENSSSCT00000060769	equivocal
TTG_vs_PCG	ENSSSCT00000063979	mRNA	1133.15	-6.46994	1.216	-5.32066	1.03389e-07	1.20872e-05	Down.	CAMK4	ENSSSCT00000063979	Nucleus
TTG_vs_PCG	MSTRG.9747.6	mRNA	1589.1	-1.02617	0.192876	-5.32037	1.03557e-07	1.20872e-05	Down.	NDRG3	ENSSSCT00000087921	equivocal
TTG_vs_PCG	ENSSSCT00000026459	mRNA	121.279	-1.33119	0.250247	-5.3195	1.04055e-07	1.21228e-05	Down.	SEZ6L2	ENSSSCT00000026459	Cytoplasm
TTG_vs_PCG	ENSSSCT00000104570	mRNA	50.5853	2.93939	0.552842	5.31687	1.05566e-07	1.22759e-05	Up.	PPP1CB	ENSSSCT00000104570	Cytoplasm_Nucleus
TTG_vs_PCG	ENSSSCT00000014085	mRNA	242.921	-3.24385	0.610284	-5.31532	1.06473e-07	1.23387e-05	Down.	PPP6R3	ENSSSCT00000014085	Nucleus
TTG_vs_PCG	MSTRG.22583.2	LncRNA	375.977	-0.641932	0.120771	-5.31527	1.065e-07	1.23387e-05	NotSig.	GPNMB	ENSSSCT00000039354	Nucleus
TTG_vs_PCG	MSTRG.22385.4	mRNA	831.805	1.34688	0.253459	5.314	1.07244e-07	1.24018e-05	Up.	RHEX	ENSSSCT00000063960	Nucleus
TTG_vs_PCG	MSTRG.4664.16	mRNA	2255.45	0.625592	0.117808	5.31028	1.09457e-07	1.26344e-05	NotSig.	NCOR1	ENSSSCT00000080273	Nucleus
TTG_vs_PCG	MSTRG.14885.6	mRNA	99.4719	-10.084	1.90135	-5.30358	1.13551e-07	1.30828e-05	Down.	ENSSSCG00000044016	ENSSSCT00000088240	equivocal
TTG_vs_PCG	ENSSSCT00000061687	mRNA	488.911	-7.44431	1.40381	-5.30293	1.13958e-07	1.31056e-05	Down.	ABHD3	ENSSSCT00000061687	Nucleus
TTG_vs_PCG	ENSSSCT00000007358	mRNA	292.099	1.83285	0.346081	5.296	1.18367e-07	1.35876e-05	Up.	PHGDH	ENSSSCT00000007358	Cytoplasm_Nucleus
TTG_vs_PCG	MSTRG.16663.4	mRNA	1969.35	0.67074	0.126763	5.29127	1.21467e-07	1.3918e-05	NotSig.	WNK1	ENSSSCT00000038423	Cytoplasm_Nucleus
TTG_vs_PCG	MSTRG.8306.2	LncRNA	4097.82	0.370427	0.0700198	5.29031	1.22108e-07	1.39659e-05	NotSig.	-	-	Nucleus
TTG_vs_PCG	ENSSSCT00000096548	mRNA	231.125	1.81698	0.343543	5.28894	1.23026e-07	1.40451e-05	Up.	DIAPH1	ENSSSCT00000096548	Nucleus
TTG_vs_PCG	MSTRG.2141.1	mRNA	5888.84	1.9686	0.372618	5.28316	1.26973e-07	1.44694e-05	Up.	RGS1	ENSSSCT00000054249	Nucleus
TTG_vs_PCG	MSTRG.13688.1	mRNA	9948.99	2.13737	0.405142	5.2756	1.32322e-07	1.50515e-05	Up.	SFTPB	ENSSSCT00000046545	Cytoplasm
TTG_vs_PCG	MSTRG.18370.1	LncRNA	30.9039	3.01484	0.572441	5.26664	1.38945e-07	1.57761e-05	Up.	RUNX3	ENSSSCT00000090054	Cytoplasm_Nucleus
TTG_vs_PCG	MSTRG.16315.7	mRNA	778.175	2.79619	0.532163	5.25439	1.48518e-07	1.68326e-05	Up.	TBK1	ENSSSCT00000066145	Nucleus
TTG_vs_PCG	ENSSSCT00000089144	mRNA	31.1681	2.64076	0.502953	5.25051	1.51678e-07	1.71287e-05	Up.	PBX3	ENSSSCT00000089144	equivocal
TTG_vs_PCG	ENSSSCT00000029989	mRNA	223.178	2.83733	0.540387	5.25055	1.51646e-07	1.71287e-05	Up.	PTPN13	ENSSSCT00000029989	Nucleus
TTG_vs_PCG	ENSSSCT00000050515	mRNA	10.7945	6.92105	1.31865	5.24859	1.5327e-07	1.72773e-05	Up.	ADAMTS3	ENSSSCT00000050515	Nucleus
TTG_vs_PCG	MSTRG.7248.1	mRNA	260396	-0.796192	0.151818	-5.24438	1.5681e-07	1.76445e-05	NotSig.	PSAP	ENSSSCT00000031700	Nucleus
TTG_vs_PCG	MSTRG.255.1	mRNA	4693.69	2.72097	0.519695	5.23571	1.64355e-07	1.84603e-05	Up.	TNFAIP3	ENSSSCT00000034426	Nucleus
TTG_vs_PCG	ENSSSCT00000093470	mRNA	25.3719	2.22107	0.424324	5.23437	1.65546e-07	1.85608e-05	Up.	MAT1A	ENSSSCT00000093470	Nucleus
TTG_vs_PCG	MSTRG.18830.1	mRNA	1397.49	-0.792712	0.151785	-5.22259	1.76438e-07	1.96886e-05	NotSig.	SLC66A2	ENSSSCT00000058852	Nucleus
TTG_vs_PCG	ENSSSCT00000085514	mRNA	560.178	-1.70728	0.32691	-5.22247	1.7655e-07	1.96886e-05	Down.	SDR39U1	ENSSSCT00000085514	Cytoplasm
TTG_vs_PCG	MSTRG.2401.4	mRNA	296.092	-1.14757	0.219727	-5.2227	1.7633e-07	1.96886e-05	Down.	NAA35	ENSSSCT00000011992	Nucleus
TTG_vs_PCG	MSTRG.19504.4	mRNA	2780.31	5.1898	0.994102	5.22059	1.78353e-07	1.98543e-05	Up.	PPP1R18	ENSSSCT00000034131	equivocal
TTG_vs_PCG	MSTRG.24331.1	mRNA	6486.37	-10.6188	2.03732	-5.21216	1.86652e-07	2.07412e-05	Down.	-	-	Nucleus
TTG_vs_PCG	MSTRG.11667.7	mRNA	30.4091	8.41513	1.61476	5.21139	1.87432e-07	2.0791e-05	Up.	ADAMTS10	ENSSSCT00000031250	Cytoplasm
TTG_vs_PCG	MSTRG.9924.4	mRNA	15829.8	3.36308	0.645606	5.20918	1.89672e-07	2.10022e-05	Up.	PTPN1	ENSSSCT00000059943	Nucleus
TTG_vs_PCG	MSTRG.11627.6	mRNA	544.884	8.77506	1.6866	5.20282	1.96282e-07	2.16957e-05	Up.	RAVER1	ENSSSCT00000030380	Nucleus
TTG_vs_PCG	MSTRG.13569.1	LncRNA	2000.18	0.588312	0.11315	5.19938	1.99954e-07	2.20238e-05	NotSig.	NCK2	ENSSSCT00000064890	Nucleus
TTG_vs_PCG	ENSSSCT00000049214	mRNA	5111.34	0.972444	0.187026	5.19951	1.99819e-07	2.20238e-05	NotSig.	FOSL2	ENSSSCT00000049214	Nucleus
TTG_vs_PCG	ENSSSCT00000051241	mRNA	53.1693	-9.18011	1.76593	-5.19844	2.00966e-07	2.20576e-05	Down.	CASP7	ENSSSCT00000051241	Cytoplasm_Nucleus
TTG_vs_PCG	MSTRG.9750.13	mRNA	4504.98	1.15916	0.222978	5.19854	2.00858e-07	2.20576e-05	Up.	SAMHD1	ENSSSCT00000028943	Nucleus
TTG_vs_PCG	MSTRG.12678.1	LncRNA	30878.4	-13.0219	2.50594	-5.1964	2.0318e-07	2.22616e-05	Down.	ACTB	ENSSSCT00000042531	equivocal
TTG_vs_PCG	MSTRG.9116.7	mRNA	646.634	12.8256	2.46838	5.19596	2.03664e-07	2.22756e-05	Up.	ENSSSCG00000033814	ENSSSCT00000065388	Nucleus
TTG_vs_PCG	ENSSSCT00000046302	mRNA	10.6607	-6.86471	1.32156	-5.19441	2.05373e-07	2.23843e-05	Down.	MGAT1	ENSSSCT00000046302	Nucleus
TTG_vs_PCG	ENSSSCT00000044365	mRNA	26979.5	-0.933936	0.179791	-5.19458	2.05186e-07	2.23843e-05	NotSig.	HNMT	ENSSSCT00000044365	Nucleus
TTG_vs_PCG	ENSSSCT00000075527	mRNA	118.395	-2.54291	0.489671	-5.19311	2.06814e-07	2.25021e-05	Down.	TPD52	ENSSSCT00000075527	Cytoplasm_Nucleus
TTG_vs_PCG	MSTRG.9597.3	mRNA	5415.7	6.18997	1.19207	5.1926	2.07374e-07	2.25239e-05	Up.	TGM3	ENSSSCT00000027125	Nucleus
TTG_vs_PCG	MSTRG.3392.1	LncRNA	2136.02	0.533954	0.102871	5.19052	2.09711e-07	2.27382e-05	NotSig.	FOXK2	ENSSSCT00000018643	Nucleus
TTG_vs_PCG	MSTRG.1639.9	LncRNA	56.3522	-9.26433	1.78584	-5.18766	2.12955e-07	2.30102e-05	Down.	ABHD17B	ENSSSCT00000026305	Nucleus
TTG_vs_PCG	MSTRG.13181.2	mRNA	343.592	1.63391	0.314947	5.18789	2.12689e-07	2.30102e-05	Up.	TNFRSF17	ENSSSCT00000092674	Nucleus
TTG_vs_PCG	MSTRG.21232.3	LncRNA	236.996	-1.73319	0.334323	-5.18418	2.16967e-07	2.34032e-05	Down.	NAAA	ENSSSCT00000095986	Cytoplasm
TTG_vs_PCG	MSTRG.12051.1	LncRNA	2749.34	0.722105	0.139306	5.18361	2.17636e-07	2.3435e-05	NotSig.	IQGAP2	ENSSSCT00000105979	Nucleus
TTG_vs_PCG	ENSSSCT00000055007	mRNA	3825	-1.03168	0.199157	-5.18024	2.21595e-07	2.38203e-05	Down.	HEBP1	ENSSSCT00000055007	Nucleus
TTG_vs_PCG	MSTRG.20790.10	LncRNA	1141.03	0.792465	0.152988	5.17991	2.21993e-07	2.38221e-05	NotSig.	-	-	Cytoplasm_Nucleus
TTG_vs_PCG	ENSSSCT00000016645	mRNA	32.6698	1.89769	0.36651	5.17773	2.24605e-07	2.40612e-05	Up.	ETNK2	ENSSSCT00000016645	Cytoplasm
TTG_vs_PCG	MSTRG.4664.31	mRNA	1829.98	0.68712	0.132735	5.17665	2.25908e-07	2.41594e-05	NotSig.	NCOR1	ENSSSCT00000080273	Nucleus
TTG_vs_PCG	MSTRG.16768.3	mRNA	9481.11	-0.382953	0.0739892	-5.17579	2.26946e-07	2.4229e-05	NotSig.	VDR	ENSSSCT00000032274	Nucleus
TTG_vs_PCG	ENSSSCT00000018331	mRNA	1103.28	-0.604078	0.116732	-5.1749	2.28035e-07	2.42625e-05	NotSig.	NADK2	ENSSSCT00000018331	Nucleus
TTG_vs_PCG	ENSSSCT00000091083	mRNA	42.5965	2.35118	0.454329	5.17507	2.27823e-07	2.42625e-05	Up.	ENSSSCG00000050311	ENSSSCT00000091083	Nucleus
TTG_vs_PCG	ENSSSCT00000081507	mRNA	42.0837	8.88431	1.71694	5.17451	2.28514e-07	2.42721e-05	Up.	STAC2	ENSSSCT00000081507	Cytoplasm
TTG_vs_PCG	MSTRG.12533.1	LncRNA	414.248	0.987523	0.191303	5.1621	2.44197e-07	2.58468e-05	NotSig.	ARHGAP26	ENSSSCT00000103442	Nucleus
TTG_vs_PCG	MSTRG.16656.2	mRNA	173.396	10.9268	2.11685	5.16181	2.44578e-07	2.58468e-05	Up.	DDX11	ENSSSCT00000000809	Nucleus
TTG_vs_PCG	MSTRG.22595.8	mRNA	566.999	3.60887	0.699078	5.16233	2.43896e-07	2.58468e-05	Up.	TRA2A	ENSSSCT00000084233	Nucleus
TTG_vs_PCG	MSTRG.5168.6	LncRNA	1312.44	0.656547	0.127267	5.15884	2.48491e-07	2.6216e-05	NotSig.	WDR82	ENSSSCT00000012513	Cytoplasm_Nucleus
TTG_vs_PCG	MSTRG.9608.3	mRNA	19390.7	-0.630314	0.12221	-5.15761	2.50118e-07	2.63432e-05	NotSig.	ENSSSCG00000007188	ENSSSCT00000007865	equivocal
TTG_vs_PCG	ENSSSCT00000067661	mRNA	34.0047	-8.53594	1.65528	-5.1568	2.51208e-07	2.64136e-05	Down.	PPP1CC	ENSSSCT00000067661	Nucleus
TTG_vs_PCG	MSTRG.15201.1	mRNA	263.776	-0.847444	0.164439	-5.15354	2.55619e-07	2.68323e-05	NotSig.	DPM3	ENSSSCT00000094996	Cytoplasm
TTG_vs_PCG	MSTRG.14507.1	LncRNA	141.736	1.05757	0.205652	5.14253	2.71056e-07	2.8405e-05	Up.	ENSSSCG00000005959	ENSSSCT00000049585	Cytoplasm_Nucleus
TTG_vs_PCG	ENSSSCT00000041602	mRNA	272.311	1.52391	0.29643	5.14087	2.73471e-07	2.86102e-05	Up.	ZC3H14	ENSSSCT00000041602	Nucleus
TTG_vs_PCG	MSTRG.6561.2	mRNA	4165.44	-15.4717	3.01439	-5.13261	2.85757e-07	2.98456e-05	Down.	UBC	ENSSSCT00000090526	Nucleus
TTG_vs_PCG	MSTRG.1317.1	mRNA	631.215	-0.915034	0.178544	-5.12497	2.97578e-07	3.09856e-05	NotSig.	RPL36AL	ENSSSCT00000005522	Cytoplasm
TTG_vs_PCG	MSTRG.17016.1	LncRNA	838.807	0.790607	0.154267	5.12492	2.97662e-07	3.09856e-05	NotSig.	ANKRD11	ENSSSCT00000044664	equivocal
TTG_vs_PCG	ENSSSCT00000014997	mRNA	1836.9	0.716504	0.139881	5.12224	3.0193e-07	3.13777e-05	NotSig.	DHPS	ENSSSCT00000014997	Cytoplasm
TTG_vs_PCG	MSTRG.14266.14	LncRNA	320.263	-11.7706	2.29947	-5.11883	3.07444e-07	3.18977e-05	Down.	-	-	Nucleus
TTG_vs_PCG	MSTRG.12999.6	mRNA	7162.26	-1.15857	0.226428	-5.11672	3.10896e-07	3.22025e-05	Down.	MVP	ENSSSCT00000027444	Cytoplasm_Nucleus
TTG_vs_PCG	ENSSSCT00000083364	mRNA	98.7396	-1.90374	0.372204	-5.11479	3.1409e-07	3.24795e-05	Down.	ENSSSCG00000037652	ENSSSCT00000083364	Nucleus
TTG_vs_PCG	MSTRG.18096.1	LncRNA	103.913	1.00801	0.197107	5.11401	3.15383e-07	3.25594e-05	Up.	GNB1	ENSSSCT00000102622	Cytoplasm_Nucleus
TTG_vs_PCG	MSTRG.9162.1	mRNA	11.434	7.00447	1.37157	5.10692	3.27458e-07	3.37503e-05	Up.	SREK1	ENSSSCT00000052180	Nucleus
TTG_vs_PCG	MSTRG.5616.19	mRNA	1333.17	-13.8281	2.70865	-5.10517	3.30502e-07	3.4008e-05	Down.	MBNL1	ENSSSCT00000048254	Nucleus
TTG_vs_PCG	ENSSSCT00000028484	mRNA	2851.63	-1.11396	0.218569	-5.0966	3.45812e-07	3.55249e-05	Down.	ACAT1	ENSSSCT00000028484	Nucleus
TTG_vs_PCG	ENSSSCT00000042299	mRNA	254.865	-2.77334	0.544454	-5.0938	3.50961e-07	3.59948e-05	Down.	LMBRD1	ENSSSCT00000042299	Nucleus
TTG_vs_PCG	ENSSSCT00000044721	mRNA	227.974	2.69522	0.529752	5.0877	3.62427e-07	3.71099e-05	Up.	IYD	ENSSSCT00000044721	Nucleus
TTG_vs_PCG	MSTRG.22322.1	mRNA	15771.9	-1.57269	0.30924	-5.08566	3.66357e-07	3.7451e-05	Down.	APLP2	ENSSSCT00000061256	Nucleus
TTG_vs_PCG	ENSSSCT00000088899	mRNA	42.8227	-1.54335	0.303496	-5.08523	3.67177e-07	3.74736e-05	Down.	ACTR6	ENSSSCT00000088899	Nucleus
TTG_vs_PCG	ENSSSCT00000009754	mRNA	8.62383	6.5976	1.2975	5.08484	3.6794e-07	3.74903e-05	Up.	PDCL2	ENSSSCT00000009754	Nucleus
TTG_vs_PCG	ENSSSCT00000063331	mRNA	18.0719	7.66518	1.5081	5.08267	3.72158e-07	3.78584e-05	Up.	TLE1	ENSSSCT00000063331	Cytoplasm_Nucleus
TTG_vs_PCG	MSTRG.5393.1	mRNA	4738.39	-3.3859	0.666594	-5.0794	3.78632e-07	3.84545e-05	Down.	PLXND1	ENSSSCT00000012688	Cytoplasm_Nucleus
TTG_vs_PCG	MSTRG.10948.178	mRNA	75.4644	-9.68546	1.9084	-5.07518	3.87136e-07	3.92544e-05	Down.	ENSSSCG00000055375	ENSSSCT00000062935	Nucleus
TTG_vs_PCG	MSTRG.16648.2	mRNA	3366.51	0.944909	0.186317	5.07151	3.94679e-07	3.99545e-05	NotSig.	PARP11	ENSSSCT00000036895	Nucleus
TTG_vs_PCG	MSTRG.18381.5	mRNA	1187.33	11.819	2.33219	5.06779	4.02468e-07	4.06772e-05	Up.	MAN1C1	ENSSSCT00000067961	Cytoplasm_Nucleus
TTG_vs_PCG	MSTRG.9480.4	mRNA	197.594	-2.7361	0.540462	-5.06253	4.13732e-07	4.17482e-05	Down.	GPCPD1	ENSSSCT00000037806	Nucleus
TTG_vs_PCG	ENSSSCT00000033167	mRNA	2060.45	1.1978	0.236916	5.0558	4.28601e-07	4.3179e-05	Up.	CD164	ENSSSCT00000033167	Nucleus
TTG_vs_PCG	ENSSSCT00000051333	mRNA	102.558	4.24614	0.841398	5.04652	4.4992e-07	4.51812e-05	Up.	GRAMD4	ENSSSCT00000051333	Nucleus
TTG_vs_PCG	ENSSSCT00000092866	mRNA	109.175	-1.60938	0.318909	-5.04653	4.49915e-07	4.51812e-05	Down.	ENSSSCG00000057660	ENSSSCT00000092866	Nucleus
TTG_vs_PCG	ENSSSCT00000065828	mRNA	5287.52	1.68215	0.333424	5.04506	4.53372e-07	4.54549e-05	Up.	CCL4	ENSSSCT00000065828	Cytoplasm
TTG_vs_PCG	MSTRG.8110.1	mRNA	1651.77	-0.702	0.139184	-5.04369	4.56632e-07	4.57085e-05	NotSig.	ING2	ENSSSCT00000025252	Nucleus
TTG_vs_PCG	MSTRG.12604.1	LncRNA	159.166	1.34133	0.266181	5.03915	4.67608e-07	4.67324e-05	Up.	-	-	Cytoplasm
TTG_vs_PCG	ENSSSCT00000048803	mRNA	3056.14	1.66581	0.331124	5.03078	4.88495e-07	4.8742e-05	Up.	SNX13	ENSSSCT00000048803	Nucleus
TTG_vs_PCG	MSTRG.6612.1	mRNA	8326.13	8.79129	1.75035	5.0226	5.09777e-07	5.07845e-05	Up.	ENSSSCG00000037735	ENSSSCT00000065403	Nucleus
TTG_vs_PCG	MSTRG.11968.3	mRNA	403.669	-1.08494	0.216066	-5.02131	5.13196e-07	5.10439e-05	Down.	PRELID1	ENSSSCT00000055248	Nucleus
TTG_vs_PCG	ENSSSCT00000010377	mRNA	497.972	-6.76433	1.34904	-5.01417	5.32629e-07	5.26419e-05	Down.	UCHL3	ENSSSCT00000010377	Nucleus
TTG_vs_PCG	ENSSSCT00000051870	mRNA	69.8639	2.2069	0.440129	5.01421	5.32511e-07	5.26419e-05	Up.	AFAP1L2	ENSSSCT00000051870	Nucleus
TTG_vs_PCG	MSTRG.7944.20	LncRNA	374.875	-2.17155	0.433018	-5.01491	5.3057e-07	5.26419e-05	Down.	ENSSSCG00000059652	ENSSSCT00000098642	Cytoplasm_Nucleus
TTG_vs_PCG	ENSSSCT00000096141	mRNA	184.901	-1.3724	0.273693	-5.01436	5.32089e-07	5.26419e-05	Down.	ENSSSCG00000063283	ENSSSCT00000096141	equivocal
TTG_vs_PCG	MSTRG.21296.1	LncRNA	27.9444	3.88727	0.776264	5.00766	5.50944e-07	5.43662e-05	Up.	SH3D19	ENSSSCT00000029323	Cytoplasm
TTG_vs_PCG	MSTRG.17518.2	mRNA	273.021	-1.18101	0.23596	-5.00512	5.58258e-07	5.50012e-05	Down.	PSENEN	ENSSSCT00000062978	Cytoplasm
TTG_vs_PCG	MSTRG.11459.11	mRNA	2358.25	-0.683422	0.136562	-5.00449	5.60091e-07	5.5095e-05	NotSig.	SLC27A1	ENSSSCT00000051818	equivocal
TTG_vs_PCG	MSTRG.21228.16	LncRNA	1052.94	-1.06628	0.213155	-5.00237	5.66285e-07	5.56168e-05	Down.	PPEF2	ENSSSCT00000075235	Nucleus
TTG_vs_PCG	ENSSSCT00000033190	mRNA	7.96061	6.48215	1.29674	4.99881	5.7684e-07	5.65647e-05	Up.	ENSSSCG00000030800	ENSSSCT00000033190	Nucleus
TTG_vs_PCG	ENSSSCT00000048532	mRNA	489.757	10.0292	2.00645	4.99849	5.77799e-07	5.657e-05	Up.	ATXN7	ENSSSCT00000048532	Cytoplasm_Nucleus
TTG_vs_PCG	MSTRG.11900.4	mRNA	9708.07	2.15412	0.431188	4.99577	5.86006e-07	5.72839e-05	Up.	PTBP1	ENSSSCT00000014665	equivocal
TTG_vs_PCG	ENSSSCT00000053050	mRNA	1077.07	1.29612	0.259826	4.9884	6.08809e-07	5.94201e-05	Up.	PRDM1	ENSSSCT00000053050	equivocal
TTG_vs_PCG	ENSSSCT00000047535	mRNA	8.4668	6.57073	1.31751	4.98722	6.12552e-07	5.96924e-05	Up.	ENSSSCG00000034393	ENSSSCT00000047535	equivocal
TTG_vs_PCG	MSTRG.19277.3	LncRNA	2897.53	0.702517	0.140995	4.98258	6.27428e-07	6.10469e-05	NotSig.	HIVEP1	ENSSSCT00000056911	Nucleus
TTG_vs_PCG	ENSSSCT00000018910	mRNA	1060.36	-0.558237	0.112077	-4.98083	6.33106e-07	6.15037e-05	NotSig.	TMEM101	ENSSSCT00000018910	Cytoplasm
TTG_vs_PCG	MSTRG.10326.2	mRNA	6511.47	-0.418794	0.0841532	-4.97657	6.47211e-07	6.27765e-05	NotSig.	CALU	ENSSSCT00000018052	Nucleus
TTG_vs_PCG	MSTRG.8284.14	LncRNA	1355.98	-0.436478	0.0878014	-4.9712	6.65411e-07	6.43423e-05	NotSig.	ENSSSCG00000062709	ENSSSCT00000099301	Cytoplasm_Nucleus
TTG_vs_PCG	ENSSSCT00000080616	mRNA	18.0402	7.66268	1.54136	4.97138	6.64772e-07	6.43423e-05	Up.	FAM221A	ENSSSCT00000080616	Nucleus
TTG_vs_PCG	MSTRG.3162.1	LncRNA	1357.88	-0.748062	0.150748	-4.96234	6.96494e-07	6.7037e-05	NotSig.	DGKH	ENSSSCT00000055857	Nucleus
TTG_vs_PCG	MSTRG.7933.15	mRNA	1597.48	13.1684	2.65351	4.96264	6.95409e-07	6.7037e-05	Up.	ENSSSCG00000052934	ENSSSCT00000101807	Nucleus
TTG_vs_PCG	MSTRG.23974.6	mRNA	237.025	-11.3365	2.28437	-4.96262	6.95494e-07	6.7037e-05	Down.	DIAPH2	ENSSSCT00000013641	Cytoplasm_Nucleus
TTG_vs_PCG	MSTRG.16364.1	LncRNA	172.538	-3.58598	0.722887	-4.96064	7.026e-07	6.75208e-05	Down.	-	-	Nucleus
TTG_vs_PCG	MSTRG.16803.1	mRNA	6411.3	0.898719	0.181292	4.95731	7.14757e-07	6.85193e-05	NotSig.	CHST11	ENSSSCT00000064544	Cytoplasm_Nucleus
TTG_vs_PCG	ENSSSCT00000024456	mRNA	25.2072	5.27722	1.06468	4.9566	7.1737e-07	6.85193e-05	Up.	DOK4	ENSSSCT00000024456	Nucleus
TTG_vs_PCG	ENSSSCT00000054249	mRNA	4257.86	2.07246	0.418108	4.95677	7.16745e-07	6.85193e-05	Up.	RGS1	ENSSSCT00000054249	Cytoplasm
TTG_vs_PCG	MSTRG.9219.1	LncRNA	3454.45	0.650705	0.131275	4.9568	7.16648e-07	6.85193e-05	NotSig.	ENSSSCG00000056851	ENSSSCT00000073222	Cytoplasm_Nucleus
TTG_vs_PCG	ENSSSCT00000066029	mRNA	45.839	3.00756	0.606881	4.95576	7.20478e-07	6.87112e-05	Up.	RAB27B	ENSSSCT00000066029	equivocal
TTG_vs_PCG	ENSSSCT00000097105	mRNA	72.2726	-9.62268	1.94265	-4.95339	7.29331e-07	6.94496e-05	Down.	UBE2Q1	ENSSSCT00000097105	Nucleus
TTG_vs_PCG	ENSSSCT00000060891	mRNA	15.5761	7.44951	1.50541	4.94851	7.47849e-07	7.11048e-05	Up.	CHAD	ENSSSCT00000060891	Cytoplasm_Nucleus
TTG_vs_PCG	ENSSSCT00000100575	mRNA	182.311	5.85916	1.18431	4.94732	7.52437e-07	7.14324e-05	Up.	SCAI	ENSSSCT00000100575	Nucleus
TTG_vs_PCG	MSTRG.9898.3	mRNA	1672.63	0.885867	0.179128	4.94545	7.59681e-07	7.20108e-05	NotSig.	SLC9A8	ENSSSCT00000008170	Cytoplasm_Nucleus
TTG_vs_PCG	ENSSSCT00000045752	mRNA	718.315	0.46266	0.093561	4.94501	7.61419e-07	7.20664e-05	NotSig.	FBXL2	ENSSSCT00000045752	Cytoplasm
TTG_vs_PCG	MSTRG.18368.4	mRNA	2088.58	0.933585	0.188955	4.94079	7.7806e-07	7.35302e-05	NotSig.	RUNX3	ENSSSCT00000090054	equivocal
TTG_vs_PCG	MSTRG.335.8	mRNA	8433.06	-1.05871	0.21434	-4.93938	7.83717e-07	7.39531e-05	Down.	ARHGAP18	ENSSSCT00000004647	Nucleus
TTG_vs_PCG	MSTRG.18574.6	mRNA	4017.95	-1.00928	0.204522	-4.93484	8.02185e-07	7.55818e-05	Down.	MAP7D1	ENSSSCT00000026759	Nucleus
TTG_vs_PCG	ENSSSCT00000077420	mRNA	307.877	-1.17306	0.237948	-4.92991	8.22663e-07	7.73946e-05	Down.	PPT1	ENSSSCT00000077420	Cytoplasm_Nucleus
TTG_vs_PCG	ENSSSCT00000043075	mRNA	190.77	1.82002	0.36928	4.92857	8.28347e-07	7.78124e-05	Up.	IL21	ENSSSCT00000043075	equivocal
TTG_vs_PCG	ENSSSCT00000003757	mRNA	216.126	1.69935	0.345683	4.91592	8.83643e-07	8.28823e-05	Up.	TNFRSF9	ENSSSCT00000003757	equivocal
TTG_vs_PCG	ENSSSCT00000095850	mRNA	12.2196	-7.05732	1.43578	-4.91532	8.86379e-07	8.30144e-05	Down.	ENSSSCG00000055526	ENSSSCT00000095850	Nucleus
TTG_vs_PCG	MSTRG.8290.2	mRNA	1390.74	-1.54043	0.313453	-4.91441	8.9052e-07	8.32776e-05	Down.	CD302	ENSSSCT00000036951	equivocal
TTG_vs_PCG	MSTRG.2941.4	mRNA	9067.3	-0.424681	0.0864357	-4.91326	8.95762e-07	8.36428e-05	NotSig.	ENSSSCG00000035992	ENSSSCT00000103890	Nucleus
TTG_vs_PCG	ENSSSCT00000012848	mRNA	23.0549	8.01541	1.63157	4.91269	8.98354e-07	8.37598e-05	Up.	SERPINI2	ENSSSCT00000012848	Cytoplasm_Nucleus
TTG_vs_PCG	MSTRG.19257.16	mRNA	96.9189	-10.0461	2.04521	-4.91201	9.01489e-07	8.39271e-05	Down.	GCNT2	ENSSSCT00000062989	Nucleus
TTG_vs_PCG	MSTRG.23228.1	mRNA	466.162	4.18064	0.852306	4.90509	9.33826e-07	8.68084e-05	Up.	BRF1	ENSSSCT00000087032	Nucleus
TTG_vs_PCG	MSTRG.2259.1	mRNA	3634.62	-0.82032	0.16748	-4.89803	9.68038e-07	8.9722e-05	NotSig.	ADSS2	ENSSSCT00000041198	Nucleus
TTG_vs_PCG	MSTRG.2591.13	LncRNA	4798.63	1.17829	0.240551	4.89831	9.66642e-07	8.9722e-05	Up.	ENSSSCG00000039658	ENSSSCT00000061714	Nucleus
TTG_vs_PCG	ENSSSCT00000077778	mRNA	1252.32	0.990341	0.20306	4.87707	1.07671e-06	9.95755e-05	NotSig.	ENSSSCG00000041504	ENSSSCT00000077778	Cytoplasm
TTG_vs_PCG	MSTRG.4157.1	mRNA	995.473	-1.97143	0.404235	-4.87692	1.07753e-06	9.95755e-05	Down.	ENSSSCG00000053444	ENSSSCT00000042177	Cytoplasm
TTG_vs_PCG	ENSSSCT00000058955	mRNA	218.122	-10.2535	2.10328	-4.87499	1.08814e-06	0.000100408	Down.	JDP2	ENSSSCT00000058955	Nucleus
TTG_vs_PCG	MSTRG.1955.14	mRNA	727.571	-1.02291	0.209919	-4.87287	1.09988e-06	0.000101342	Down.	GAPVD1	ENSSSCT00000044899	Nucleus
TTG_vs_PCG	MSTRG.14441.5	mRNA	10313.5	1.71595	0.352434	4.86885	1.12249e-06	0.000103273	Up.	AGO2	ENSSSCT00000064189	Cytoplasm_Nucleus
TTG_vs_PCG	MSTRG.15656.1	LncRNA	3343.87	0.659705	0.135509	4.86835	1.12535e-06	0.000103384	NotSig.	DIPK1A	ENSSSCT00000007556	Nucleus
TTG_vs_PCG	ENSSSCT00000085615	mRNA	274.826	-2.48187	0.510369	-4.8629	1.1568e-06	0.000106117	Down.	ENSSSCG00000043013	ENSSSCT00000085615	Cytoplasm_Nucleus
TTG_vs_PCG	ENSSSCT00000067455	mRNA	372.483	1.41398	0.291228	4.85525	1.20236e-06	0.000109974	Up.	PYCR1	ENSSSCT00000067455	Cytoplasm
TTG_vs_PCG	MSTRG.8054.1	mRNA	2012.71	-9.3576	1.9272	-4.85554	1.20062e-06	0.000109974	Down.	CLASP1	ENSSSCT00000100833	Nucleus
TTG_vs_PCG	MSTRG.477.1	mRNA	4041.86	-0.419669	0.0864484	-4.85457	1.2065e-06	0.00011004	NotSig.	UFL1	ENSSSCT00000004795	Nucleus
TTG_vs_PCG	ENSSSCT00000067275	mRNA	8.2861	6.54007	1.3472	4.85455	1.2066e-06	0.00011004	Up.	ENSSSCG00000048761	ENSSSCT00000067275	Cytoplasm
TTG_vs_PCG	MSTRG.11292.6	mRNA	18211.4	-1.05424	0.21775	-4.84153	1.28842e-06	0.000117331	Down.	PDE3B	ENSSSCT00000097430	Nucleus
TTG_vs_PCG	ENSSSCT00000036522	mRNA	277.03	2.48158	0.513147	4.83601	1.32473e-06	0.000120462	Up.	ATP11C	ENSSSCT00000036522	Nucleus
TTG_vs_PCG	MSTRG.10277.1	mRNA	916.123	0.384056	0.0795842	4.82578	1.39457e-06	0.000126628	NotSig.	CHCHD3	ENSSSCT00000018015	Nucleus
TTG_vs_PCG	ENSSSCT00000024171	mRNA	9.89255	6.79363	1.40896	4.82172	1.42326e-06	0.000129046	Up.	PRM2	ENSSSCT00000024171	equivocal
TTG_vs_PCG	ENSSSCT00000066341	mRNA	1374.2	-1.67772	0.348041	-4.82048	1.43213e-06	0.000129663	Down.	CAPG	ENSSSCT00000066341	Cytoplasm_Nucleus
TTG_vs_PCG	MSTRG.7269.1	mRNA	64.2232	-1.08306	0.224787	-4.81816	1.44885e-06	0.000130987	Down.	P4HA1	ENSSSCT00000083723	Nucleus
TTG_vs_PCG	MSTRG.14443.1	LncRNA	2350.7	1.09332	0.227056	4.81519	1.47062e-06	0.000132572	Up.	AGO2	ENSSSCT00000062448	Nucleus
TTG_vs_PCG	MSTRG.17945.2	LncRNA	65.2605	1.67946	0.348771	4.81538	1.46918e-06	0.000132572	Up.	ENSSSCG00000036017	ENSSSCT00000078166	Cytoplasm
TTG_vs_PCG	MSTRG.21228.15	mRNA	287.781	-1.23552	0.257227	-4.80325	1.56108e-06	0.000140524	Down.	PPEF2	ENSSSCT00000075235	equivocal
TTG_vs_PCG	MSTRG.17017.1	mRNA	3961.31	0.679793	0.141662	4.79869	1.59703e-06	0.000143554	NotSig.	ANKRD11	ENSSSCT00000044664	Nucleus
TTG_vs_PCG	MSTRG.2141.2	mRNA	5104.87	1.68567	0.351339	4.79785	1.60376e-06	0.000143952	Up.	RGS1	ENSSSCT00000054249	Nucleus
TTG_vs_PCG	ENSSSCT00000041555	mRNA	7916.41	0.752877	0.156962	4.79656	1.61413e-06	0.000144675	NotSig.	CYTIP	ENSSSCT00000041555	Nucleus
TTG_vs_PCG	MSTRG.15461.1	LncRNA	249.937	1.09888	0.229162	4.79523	1.62489e-06	0.000145432	Up.	MOV10	ENSSSCT00000041267	Nucleus
TTG_vs_PCG	MSTRG.8586.4	mRNA	265.856	2.4494	0.511665	4.78712	1.69189e-06	0.000151211	Up.	CTLA4	ENSSSCT00000036436	Nucleus
TTG_vs_PCG	MSTRG.19483.46	mRNA	10348.3	10.6779	2.23096	4.78626	1.69915e-06	0.000151643	Up.	ENSSSCG00000062469	ENSSSCT00000101236	Nucleus
TTG_vs_PCG	MSTRG.2785.20	mRNA	1007.74	1.51771	0.317133	4.78571	1.70381e-06	0.000151843	Up.	PRKCQ	ENSSSCT00000059646	Nucleus
TTG_vs_PCG	MSTRG.18685.1	mRNA	10212.3	0.701632	0.146726	4.78191	1.73637e-06	0.000154524	NotSig.	RAB12	ENSSSCT00000066426	Nucleus
TTG_vs_PCG	ENSSSCT00000031603	mRNA	102.085	-1.53799	0.32181	-4.77918	1.76009e-06	0.000156413	Down.	RAB42	ENSSSCT00000031603	equivocal
TTG_vs_PCG	MSTRG.7683.1	mRNA	3333.24	1.45515	0.304541	4.77817	1.76895e-06	0.000156978	Up.	DUSP5	ENSSSCT00000086649	Nucleus
TTG_vs_PCG	MSTRG.11430.1	mRNA	133.654	-1.06489	0.222979	-4.77572	1.79068e-06	0.000158681	Down.	PGPEP1	ENSSSCT00000085518	Nucleus
TTG_vs_PCG	MSTRG.4590.1	LncRNA	551.474	1.16066	0.243068	4.77502	1.79691e-06	0.000159008	Up.	NDEL1	ENSSSCT00000105936	Nucleus
TTG_vs_PCG	MSTRG.17273.1	LncRNA	62.9733	1.53406	0.321293	4.77465	1.80024e-06	0.000159077	Up.	NLRC5	ENSSSCT00000054539	Cytoplasm_Nucleus
TTG_vs_PCG	MSTRG.1561.23	mRNA	1874.82	9.1123	1.90934	4.77248	1.81973e-06	0.000160346	Up.	ENSSSCG00000019937	ENSSSCT00000021532	Nucleus
TTG_vs_PCG	MSTRG.8162.19	mRNA	6361.5	0.524643	0.109929	4.77254	1.81915e-06	0.000160346	NotSig.	NSD3	ENSSSCT00000053196	Nucleus
TTG_vs_PCG	MSTRG.8957.1	LncRNA	117.361	1.432	0.300261	4.76918	1.84982e-06	0.000162768	Up.	IL7R	ENSSSCT00000086687	Nucleus
TTG_vs_PCG	MSTRG.14538.3	LncRNA	1736.43	-11.0384	2.31524	-4.76772	1.86318e-06	0.000163714	Down.	MTSS1	ENSSSCT00000050441	Nucleus
TTG_vs_PCG	ENSSSCT00000040639	mRNA	6833.28	-0.952027	0.199802	-4.76486	1.88985e-06	0.000165824	NotSig.	ENSSSCG00000037351	ENSSSCT00000040639	equivocal
TTG_vs_PCG	MSTRG.7623.12	mRNA	991.727	0.48104	0.101048	4.76052	1.93095e-06	0.000169193	NotSig.	GBF1	ENSSSCT00000011572	Cytoplasm_Nucleus
TTG_vs_PCG	ENSSSCT00000007924	mRNA	423.965	4.22873	0.88835	4.76021	1.93391e-06	0.000169216	Up.	PLAGL2	ENSSSCT00000007924	equivocal
TTG_vs_PCG	MSTRG.23635.8	mRNA	4433.33	0.980319	0.20601	4.75861	1.94934e-06	0.000170327	NotSig.	ENSSSCG00000021322	ENSSSCT00000027404	Nucleus
TTG_vs_PCG	MSTRG.1756.1	mRNA	1916.82	2.32786	0.489463	4.75594	1.97525e-06	0.000172351	Up.	NR4A3	ENSSSCT00000005925	Cytoplasm_Nucleus
TTG_vs_PCG	ENSSSCT00000094980	mRNA	15.1411	-7.36586	1.54927	-4.75442	1.99015e-06	0.00017341	Down.	DMAC2L	ENSSSCT00000094980	Nucleus
TTG_vs_PCG	MSTRG.113.3	mRNA	10.0692	6.81923	1.43464	4.75327	2.00149e-06	0.000173726	Up.	MTRF1L	ENSSSCT00000004505	Nucleus
TTG_vs_PCG	MSTRG.15549.7	mRNA	254.463	-1.8166	0.38215	-4.75363	1.99799e-06	0.000173726	Down.	ENSSSCG00000055828	ENSSSCT00000040691	Nucleus
TTG_vs_PCG	ENSSSCT00000083944	mRNA	189.169	1.4468	0.304383	4.75321	2.00211e-06	0.000173726	Up.	NDC80	ENSSSCT00000083944	Nucleus
TTG_vs_PCG	MSTRG.3454.1	mRNA	3389.42	-1.09313	0.230133	-4.75002	2.03398e-06	0.000176246	Down.	ENSSSCG00000017159	ENSSSCT00000071498	Nucleus
TTG_vs_PCG	MSTRG.342.1	LncRNA	95.9089	-1.15023	0.242188	-4.74935	2.04071e-06	0.000176585	Down.	ARHGAP18	ENSSSCT00000047609	Cytoplasm_Nucleus
TTG_vs_PCG	MSTRG.14164.1	mRNA	358.494	-4.88771	1.02923	-4.74889	2.04536e-06	0.000176743	Down.	PREB	ENSSSCT00000009358	Nucleus
TTG_vs_PCG	MSTRG.6799.3	mRNA	553.832	-0.672007	0.141523	-4.74838	2.05051e-06	0.000176943	NotSig.	POP5	ENSSSCT00000010862	Nucleus
TTG_vs_PCG	MSTRG.15362.1	mRNA	2367.05	0.530303	0.111757	4.74516	2.08338e-06	0.000179523	NotSig.	ENSSSCG00000062554	ENSSSCT00000104387	equivocal
TTG_vs_PCG	ENSSSCT00000059648	mRNA	5373.2	0.81906	0.172619	4.7449	2.08614e-06	0.000179523	NotSig.	PTAFR	ENSSSCT00000059648	equivocal
TTG_vs_PCG	ENSSSCT00000030532	mRNA	190.152	2.48395	0.523679	4.74327	2.10291e-06	0.000180718	Up.	CHIA	ENSSSCT00000030532	Cytoplasm
TTG_vs_PCG	ENSSSCT00000092711	mRNA	9.16621	6.68452	1.41013	4.74037	2.13326e-06	0.000183074	Up.	MALRD1	ENSSSCT00000092711	Nucleus
TTG_vs_PCG	MSTRG.12386.5	mRNA	1777.28	0.873444	0.184314	4.73889	2.14889e-06	0.000184163	NotSig.	SEC24A	ENSSSCT00000048923	Nucleus
TTG_vs_PCG	MSTRG.5863.5	mRNA	1626.68	-1.03248	0.217997	-4.73622	2.17743e-06	0.000186099	Down.	DLG1	ENSSSCT00000047155	Nucleus
TTG_vs_PCG	ENSSSCT00000030756	mRNA	10.3857	6.86633	1.4497	4.7364	2.17552e-06	0.000186099	Up.	ZNF385B	ENSSSCT00000030756	Nucleus
TTG_vs_PCG	ENSSSCT00000098060	mRNA	306.342	-1.14489	0.241765	-4.73557	2.18445e-06	0.000186197	Down.	ENSSSCG00000060033	ENSSSCT00000098060	Nucleus
TTG_vs_PCG	ENSSSCT00000009321	mRNA	32.8093	2.46836	0.52124	4.73556	2.18453e-06	0.000186197	Up.	SPAST	ENSSSCT00000009321	Nucleus
TTG_vs_PCG	ENSSSCT00000065991	mRNA	245.137	3.40971	0.720117	4.73494	2.1912e-06	0.000186511	Up.	ATP11B	ENSSSCT00000065991	Nucleus
TTG_vs_PCG	MSTRG.5616.17	mRNA	342.345	-11.8668	2.50806	-4.73146	2.22912e-06	0.000189481	Down.	MBNL1	ENSSSCT00000048254	Nucleus
TTG_vs_PCG	MSTRG.1653.4	mRNA	10587.9	-0.299647	0.0633466	-4.73028	2.24214e-06	0.000190329	NotSig.	ENSSSCG00000060009	ENSSSCT00000097692	Nucleus
TTG_vs_PCG	MSTRG.20109.12	mRNA	2514.29	0.456741	0.0965742	4.72944	2.25144e-06	0.00019086	NotSig.	ARIH1	ENSSSCT00000030450	Nucleus
TTG_vs_PCG	ENSSSCT00000061829	mRNA	117.935	-6.83309	1.44699	-4.72227	2.33231e-06	0.000197448	Down.	ENSSSCG00000026430	ENSSSCT00000061829	Nucleus
TTG_vs_PCG	ENSSSCT00000091226	mRNA	1049.2	-1.01137	0.214211	-4.72137	2.34257e-06	0.000198049	Down.	ENSSSCG00000047521	ENSSSCT00000091226	equivocal
TTG_vs_PCG	ENSSSCT00000003499	mRNA	16.2454	6.53219	1.38472	4.71734	2.38951e-06	0.000201744	Up.	RUVBL2	ENSSSCT00000003499	Cytoplasm
TTG_vs_PCG	MSTRG.14041.14	mRNA	24792.3	-10.021	2.12534	-4.71499	2.41719e-06	0.000203806	Down.	SLC8A1	ENSSSCT00000047281	Nucleus
TTG_vs_PCG	ENSSSCT00000079582	mRNA	90.9095	9.99528	2.12127	4.71194	2.45372e-06	0.000206608	Up.	ENSSSCG00000053118	ENSSSCT00000079582	Cytoplasm_Nucleus
TTG_vs_PCG	ENSSSCT00000065581	mRNA	15.1649	7.41065	1.57395	4.7083	2.4979e-06	0.000209763	Up.	GLB1L2	ENSSSCT00000065581	equivocal
TTG_vs_PCG	MSTRG.22379.1	mRNA	671.17	-2.88271	0.612231	-4.70853	2.49509e-06	0.000209763	Down.	RAB29	ENSSSCT00000028022	Nucleus
TTG_vs_PCG	ENSSSCT00000016915	mRNA	10.6214	6.89784	1.4661	4.70488	2.54011e-06	0.000213022	Up.	TDRD5	ENSSSCT00000016915	Nucleus
TTG_vs_PCG	MSTRG.1153.1	LncRNA	3051.93	-0.745669	0.158549	-4.70307	2.56284e-06	0.00021464	NotSig.	ZNF516	ENSSSCT00000054815	Nucleus
TTG_vs_PCG	MSTRG.11627.1	mRNA	2656.51	0.582487	0.123892	4.70155	2.58194e-06	0.000215951	NotSig.	RAVER1	ENSSSCT00000030380	Cytoplasm_Nucleus
TTG_vs_PCG	MSTRG.1724.1	mRNA	1293.47	-1.73299	0.368635	-4.70111	2.58749e-06	0.000216126	Down.	ENSSSCG00000032554	ENSSSCT00000072179	Nucleus
TTG_vs_PCG	MSTRG.14382.7	mRNA	482.859	-3.30614	0.703332	-4.70068	2.59292e-06	0.000216291	Down.	ENSSSCG00000005901	ENSSSCT00000045184	Cytoplasm_Nucleus
TTG_vs_PCG	ENSSSCT00000017676	mRNA	217.886	-2.47318	0.526324	-4.69898	2.6147e-06	0.000217238	Down.	SERPINE2	ENSSSCT00000017676	Nucleus
TTG_vs_PCG	ENSSSCT00000091198	mRNA	57.7995	9.34173	1.98782	4.69949	2.60808e-06	0.000217238	Up.	ENSSSCG00000016263	ENSSSCT00000091198	Cytoplasm
TTG_vs_PCG	ENSSSCT00000101475	mRNA	82.6132	-9.81603	2.08888	-4.69917	2.61215e-06	0.000217238	Down.	PPP2R5C	ENSSSCT00000101475	Nucleus
TTG_vs_PCG	MSTRG.21231.1	LncRNA	69.2396	-1.20845	0.2575	-4.69301	2.69215e-06	0.000223377	Down.	PPEF2	ENSSSCT00000075235	Cytoplasm
TTG_vs_PCG	ENSSSCT00000104679	mRNA	171.395	-0.726082	0.154823	-4.68974	2.73547e-06	0.000226671	NotSig.	ENSSSCG00000060669	ENSSSCT00000104679	equivocal
TTG_vs_PCG	ENSSSCT00000098918	mRNA	440.286	-0.962819	0.205414	-4.68721	2.7696e-06	0.000229195	NotSig.	ENSSSCG00000055016	ENSSSCT00000098918	Nucleus
TTG_vs_PCG	MSTRG.13706.28	LncRNA	233.641	-8.90087	1.90063	-4.68313	2.82533e-06	0.000233498	Down.	ENSSSCG00000051279	ENSSSCT00000072845	equivocal
TTG_vs_PCG	ENSSSCT00000100274	mRNA	263.073	-1.76391	0.376841	-4.68079	2.85774e-06	0.000235865	Down.	ENSSSCG00000060152	ENSSSCT00000100274	Nucleus
TTG_vs_PCG	ENSSSCT00000097804	mRNA	733.425	2.55861	0.546843	4.67886	2.88471e-06	0.000237777	Up.	ENSSSCG00000058610	ENSSSCT00000097804	equivocal
TTG_vs_PCG	MSTRG.1230.10	LncRNA	1942.92	1.72392	0.368499	4.67823	2.89366e-06	0.000238201	Up.	DENND4A	ENSSSCT00000044216	Nucleus
TTG_vs_PCG	ENSSSCT00000065011	mRNA	606.423	-2.92532	0.625534	-4.67652	2.9179e-06	0.000239882	Down.	RBL1	ENSSSCT00000065011	Nucleus
TTG_vs_PCG	MSTRG.23634.3	mRNA	1637.66	9.09463	1.94493	4.67608	2.92411e-06	0.000240076	Up.	ENSSSCG00000029857	ENSSSCT00000064947	Nucleus
TTG_vs_PCG	ENSSSCT00000065802	mRNA	104.148	-1.22259	0.261672	-4.67223	2.97947e-06	0.000244301	Down.	NEURL4	ENSSSCT00000065802	equivocal
TTG_vs_PCG	MSTRG.14778.2	mRNA	1324.64	0.46623	0.0998748	4.66814	3.03934e-06	0.000248884	NotSig.	WWP1	ENSSSCT00000080938	Nucleus
TTG_vs_PCG	ENSSSCT00000019668	mRNA	769.995	-6.86522	1.47098	-4.66711	3.05463e-06	0.000249809	Down.	ENSSSCG00000018073	ENSSSCT00000019668	Cytoplasm_Nucleus
TTG_vs_PCG	MSTRG.10744.16	LncRNA	4487.27	0.48966	0.104946	4.66582	3.07392e-06	0.000251058	NotSig.	PPP6R3	ENSSSCT00000063131	Nucleus
TTG_vs_PCG	MSTRG.23566.1	mRNA	163.645	-1.75967	0.377488	-4.66151	3.13893e-06	0.000256034	Down.	TRAPPC2	ENSSSCT00000033348	Cytoplasm_Nucleus
TTG_vs_PCG	MSTRG.16739.3	mRNA	15436.4	-0.762856	0.163707	-4.6599	3.16362e-06	0.000257712	NotSig.	ANO6	ENSSSCT00000105509	Nucleus
TTG_vs_PCG	MSTRG.4263.4	mRNA	60.1216	9.39865	2.01851	4.65623	3.22052e-06	0.000262005	Up.	ALDOC	ENSSSCT00000065042	Cytoplasm_Nucleus
TTG_vs_PCG	ENSSSCT00000106820	mRNA	67.0592	-1.66484	0.357637	-4.65511	3.23801e-06	0.000263086	Down.	ENSSSCG00000059582	ENSSSCT00000106820	equivocal
TTG_vs_PCG	ENSSSCT00000046958	mRNA	6.66136	6.22369	1.33736	4.6537	3.26034e-06	0.000264557	Up.	ENSSSCG00000005992	ENSSSCT00000046958	Nucleus
TTG_vs_PCG	MSTRG.9321.5	mRNA	1161.95	7.41844	1.59677	4.6459	3.38596e-06	0.000274395	Up.	HAVCR2	ENSSSCT00000026943	Nucleus
TTG_vs_PCG	MSTRG.6275.2	mRNA	122.231	-4.89632	1.05431	-4.64411	3.41542e-06	0.000276424	Down.	SMIM11	ENSSSCT00000063457	Cytoplasm
TTG_vs_PCG	ENSSSCT00000069671	mRNA	1751.95	-0.39716	0.0855384	-4.64307	3.43274e-06	0.000277466	NotSig.	ZCCHC3	ENSSSCT00000069671	Nucleus
TTG_vs_PCG	MSTRG.4307.10	mRNA	5596.09	1.15245	0.248244	4.6424	3.44393e-06	0.000278012	Up.	SSH2	ENSSSCT00000095796	Nucleus
TTG_vs_PCG	MSTRG.22585.1	LncRNA	19.2229	-2.09149	0.450787	-4.63963	3.49037e-06	0.000281035	Down.	-	-	Cytoplasm
TTG_vs_PCG	MSTRG.23635.10	mRNA	2613.42	0.844194	0.181951	4.63969	3.48939e-06	0.000281035	NotSig.	ENSSSCG00000021322	ENSSSCT00000027404	Nucleus
TTG_vs_PCG	MSTRG.23717.4	mRNA	982.847	-1.48884	0.321427	-4.63197	3.62207e-06	0.000291265	Down.	KDM6A	ENSSSCT00000076509	Nucleus
TTG_vs_PCG	ENSSSCT00000019666	mRNA	427.75	-10.3142	2.22745	-4.63048	3.64823e-06	0.000292992	Down.	ENSSSCG00000018071	ENSSSCT00000019666	Cytoplasm
TTG_vs_PCG	MSTRG.21047.4	mRNA	327.651	-2.70341	0.583874	-4.63013	3.65435e-06	0.000293107	Down.	USP46	ENSSSCT00000052697	Nucleus
TTG_vs_PCG	MSTRG.19506.2	mRNA	1776.43	2.96447	0.640356	4.6294	3.66722e-06	0.000293762	Up.	MDC1	ENSSSCT00000086374	equivocal
TTG_vs_PCG	ENSSSCT00000028543	mRNA	49.205	3.05062	0.659516	4.62554	3.73619e-06	0.000298905	Up.	MCFD2	ENSSSCT00000028543	Nucleus
TTG_vs_PCG	MSTRG.692.1	mRNA	13944.9	-0.639371	0.138287	-4.62351	3.773e-06	0.000301464	NotSig.	SMAD7	ENSSSCT00000004979	Cytoplasm_Nucleus
TTG_vs_PCG	MSTRG.19202.1	LncRNA	30.7564	-2.42456	0.524464	-4.62293	3.7835e-06	0.000301917	Down.	-	-	Cytoplasm
TTG_vs_PCG	MSTRG.19343.8	LncRNA	1844.45	0.736431	0.159716	4.61088	4.00959e-06	0.000319552	NotSig.	MBOAT1	ENSSSCT00000001173	Cytoplasm_Nucleus
TTG_vs_PCG	MSTRG.4314.1	LncRNA	213.801	1.32017	0.286419	4.6092	4.04216e-06	0.000321737	Up.	SSH2	ENSSSCT00000099709	Cytoplasm
TTG_vs_PCG	MSTRG.5551.10	mRNA	7309.51	0.895641	0.194366	4.60801	4.06537e-06	0.000323174	NotSig.	RASA2	ENSSSCT00000053735	Nucleus
TTG_vs_PCG	ENSSSCT00000011818	mRNA	1068.48	-1.20426	0.261514	-4.60495	4.12562e-06	0.000327547	Down.	UCHL5	ENSSSCT00000011818	Nucleus
TTG_vs_PCG	ENSSSCT00000088957	mRNA	9459.01	0.732647	0.15913	4.60407	4.14307e-06	0.000328516	NotSig.	ENSSSCG00000014031	ENSSSCT00000088957	Nucleus
TTG_vs_PCG	MSTRG.19656.1	LncRNA	25.2762	1.91999	0.417303	4.60094	4.20584e-06	0.00033265	Up.	FKBP5	ENSSSCT00000096733	Cytoplasm_Nucleus
TTG_vs_PCG	MSTRG.21689.8	mRNA	878.528	2.86015	0.621617	4.60115	4.20169e-06	0.00033265	Up.	BMP2K	ENSSSCT00000061139	Nucleus
TTG_vs_PCG	MSTRG.21945.2	mRNA	213.106	-1.72016	0.374183	-4.59711	4.28384e-06	0.000337964	Down.	USP35	ENSSSCT00000016247	Cytoplasm
TTG_vs_PCG	MSTRG.5769.3	mRNA	383.136	-10.1553	2.209	-4.59724	4.28122e-06	0.000337964	Down.	KLHL24	ENSSSCT00000051700	Cytoplasm_Nucleus
TTG_vs_PCG	ENSSSCT00000089980	mRNA	676.189	1.29298	0.281453	4.59395	4.34938e-06	0.000342703	Up.	ANKS1A	ENSSSCT00000089980	Nucleus
TTG_vs_PCG	ENSSSCT00000093837	mRNA	512.531	1.70881	0.372064	4.5928	4.37348e-06	0.000344168	Up.	CC2D1B	ENSSSCT00000093837	Cytoplasm_Nucleus
TTG_vs_PCG	ENSSSCT00000051843	mRNA	27580	-0.528227	0.115084	-4.58993	4.43397e-06	0.00034849	NotSig.	RPL23	ENSSSCT00000051843	Cytoplasm_Nucleus
TTG_vs_PCG	MSTRG.12113.2	mRNA	4614.13	-1.24873	0.272131	-4.58871	4.45986e-06	0.000350085	Down.	COX7C	ENSSSCT00000063285	equivocal
TTG_vs_PCG	ENSSSCT00000083731	mRNA	1013.36	-0.921371	0.200808	-4.58833	4.46816e-06	0.000350297	NotSig.	RRP15	ENSSSCT00000083731	Nucleus
TTG_vs_PCG	MSTRG.6304.32	mRNA	5579.51	0.314832	0.0686532	4.58583	4.52197e-06	0.000354072	NotSig.	DYRK1A	ENSSSCT00000028889	Cytoplasm_Nucleus
TTG_vs_PCG	ENSSSCT00000100859	mRNA	73.4852	-1.49248	0.325618	-4.58353	4.57198e-06	0.00035754	Down.	ENSSSCG00000060789	ENSSSCT00000100859	Cytoplasm
TTG_vs_PCG	MSTRG.18875.1	LncRNA	23.6071	4.52943	0.988888	4.58033	4.64243e-06	0.000362596	Up.	-	-	Nucleus
TTG_vs_PCG	MSTRG.2613.8	mRNA	374.997	-2.11978	0.462948	-4.57887	4.67492e-06	0.000364679	Down.	BEND7	ENSSSCT00000053844	Cytoplasm_Nucleus
TTG_vs_PCG	MSTRG.23717.3	mRNA	1426.67	0.694114	0.151602	4.57853	4.6825e-06	0.000364815	NotSig.	KDM6A	ENSSSCT00000076509	Nucleus
TTG_vs_PCG	MSTRG.22593.2	LncRNA	4371.91	0.503935	0.110095	4.57726	4.71095e-06	0.000366575	NotSig.	IGF2BP3	ENSSSCT00000047363	Nucleus
TTG_vs_PCG	MSTRG.7048.3	mRNA	337.118	-0.948343	0.207225	-4.57639	4.73059e-06	0.000367646	NotSig.	ENSSSCG00000032073	ENSSSCT00000047536	Cytoplasm
TTG_vs_PCG	ENSSSCT00000014522	mRNA	6012.98	1.14633	0.25057	4.57489	4.76471e-06	0.000369838	Up.	SLC1A2	ENSSSCT00000014522	Cytoplasm_Nucleus
TTG_vs_PCG	ENSSSCT00000097292	mRNA	238.127	0.753213	0.164713	4.57287	4.81094e-06	0.000372964	NotSig.	ENSSSCG00000059667	ENSSSCT00000097292	Cytoplasm
TTG_vs_PCG	MSTRG.21228.13	mRNA	4585.33	-1.10466	0.24161	-4.57206	4.82962e-06	0.000373949	Down.	PPEF2	ENSSSCT00000075235	Nucleus
TTG_vs_PCG	MSTRG.3445.2	mRNA	34545.8	5.6605	1.23814	4.57177	4.83615e-06	0.000373992	Up.	ENSSSCG00000055162	ENSSSCT00000022376	Cytoplasm_Nucleus
TTG_vs_PCG	ENSSSCT00000036978	mRNA	318.05	2.16342	0.473711	4.56697	4.94825e-06	0.000382188	Up.	ETV5	ENSSSCT00000036978	Nucleus
TTG_vs_PCG	MSTRG.20946.1	LncRNA	1843.38	0.680327	0.149051	4.56438	5.00964e-06	0.000386452	NotSig.	TBC1D1	ENSSSCT00000081837	Nucleus
TTG_vs_PCG	MSTRG.15819.4	mRNA	2788.08	-1.15263	0.252757	-4.56024	5.10944e-06	0.000393666	Down.	PACSIN2	ENSSSCT00000063611	Nucleus
TTG_vs_PCG	ENSSSCT00000065791	mRNA	5.98617	6.06993	1.33126	4.55954	5.12653e-06	0.000394497	Up.	GRIN2A	ENSSSCT00000065791	Nucleus
TTG_vs_PCG	MSTRG.6239.15	LncRNA	3043.05	-0.363533	0.0797514	-4.55833	5.15615e-06	0.000396289	NotSig.	SYNJ1	ENSSSCT00000051945	Nucleus
TTG_vs_PCG	ENSSSCT00000063559	mRNA	66.6049	2.64146	0.58013	4.55322	5.28302e-06	0.000405542	Up.	AKAP12	ENSSSCT00000063559	Nucleus
TTG_vs_PCG	MSTRG.1543.1	LncRNA	115.167	7.88666	1.73289	4.55116	5.3352e-06	0.000409045	Up.	-	-	Cytoplasm
TTG_vs_PCG	ENSSSCT00000100953	mRNA	45.4535	-1.82989	0.402397	-4.54747	5.42958e-06	0.000415772	Down.	ENSSSCG00000061322	ENSSSCT00000100953	Cytoplasm
TTG_vs_PCG	ENSSSCT00000102591	mRNA	7369.43	0.600637	0.132149	4.54516	5.48933e-06	0.000419833	NotSig.	MAT2A	ENSSSCT00000102591	Nucleus
TTG_vs_PCG	ENSSSCT00000038558	mRNA	187.132	1.27871	0.281364	4.54467	5.50207e-06	0.000420294	Up.	VAMP4	ENSSSCT00000038558	Nucleus
TTG_vs_PCG	MSTRG.12052.1	LncRNA	3019.96	0.701645	0.154423	4.54365	5.52889e-06	0.000421662	NotSig.	F2RL2	ENSSSCT00000050276	Nucleus
TTG_vs_PCG	ENSSSCT00000032168	mRNA	35454.8	-0.845691	0.186133	-4.54347	5.53346e-06	0.000421662	NotSig.	ENSSSCG00000017957	ENSSSCT00000032168	Cytoplasm_Nucleus
TTG_vs_PCG	ENSSSCT00000038453	mRNA	117.454	1.68445	0.370817	4.54253	5.55823e-06	0.000423034	Up.	ITGAE	ENSSSCT00000038453	Nucleus
TTG_vs_PCG	ENSSSCT00000050406	mRNA	1388.04	-1.06479	0.234505	-4.54061	5.6093e-06	0.000426402	Down.	PEX3	ENSSSCT00000050406	Nucleus
TTG_vs_PCG	ENSSSCT00000106085	mRNA	46.2904	-1.94078	0.427501	-4.53983	5.63004e-06	0.000427042	Down.	ANKRD2	ENSSSCT00000106085	Cytoplasm
TTG_vs_PCG	MSTRG.23570.2	mRNA	2475.21	-2.90295	0.639448	-4.53978	5.63137e-06	0.000427042	Down.	ENSSSCG00000012126	ENSSSCT00000013265	Nucleus
TTG_vs_PCG	ENSSSCT00000106870	mRNA	435.728	-6.47776	1.427	-4.53941	5.64106e-06	0.000427259	Down.	ENSSSCG00000057722	ENSSSCT00000106870	Cytoplasm
TTG_vs_PCG	MSTRG.20887.8	mRNA	1626.3	-1.17832	0.259911	-4.53356	5.79986e-06	0.000438755	Down.	LCORL	ENSSSCT00000089568	Nucleus
TTG_vs_PCG	MSTRG.3449.2	mRNA	356.785	-2.19858	0.485143	-4.53182	5.84771e-06	0.000441308	Down.	SLC26A11	ENSSSCT00000018681	Nucleus
TTG_vs_PCG	ENSSSCT00000098561	mRNA	5.97823	6.06853	1.33906	4.53195	5.84421e-06	0.000441308	Up.	ENSSSCG00000009685	ENSSSCT00000098561	Cytoplasm
TTG_vs_PCG	MSTRG.12529.9	mRNA	7336.1	0.698	0.154054	4.53089	5.87356e-06	0.000442725	NotSig.	ARHGAP26	ENSSSCT00000103442	Nucleus
TTG_vs_PCG	ENSSSCT00000088394	mRNA	426.345	0.899508	0.198543	4.53055	5.88317e-06	0.000442915	NotSig.	U2	ENSSSCT00000088394	Nucleus
TTG_vs_PCG	ENSSSCT00000007786	mRNA	51.4116	1.66833	0.368329	4.52945	5.91372e-06	0.000444681	Up.	FOXA2	ENSSSCT00000007786	Nucleus
TTG_vs_PCG	ENSSSCT00000099558	mRNA	133.18	-0.955024	0.210868	-4.52901	5.92618e-06	0.000445082	NotSig.	ENSSSCG00000055018	ENSSSCT00000099558	equivocal
TTG_vs_PCG	MSTRG.11671.5	mRNA	351.375	11.9457	2.63815	4.52805	5.95313e-06	0.000445502	Up.	PRAM1	ENSSSCT00000032462	equivocal
TTG_vs_PCG	MSTRG.8302.9	mRNA	417.367	-12.1526	2.68378	-4.52817	5.94955e-06	0.000445502	Down.	TANK	ENSSSCT00000094159	Nucleus
TTG_vs_PCG	MSTRG.9198.1	mRNA	129.497	-1.22209	0.269869	-4.52844	5.94197e-06	0.000445502	Down.	ENSSSCG00000048792	ENSSSCT00000069084	Cytoplasm_Nucleus
TTG_vs_PCG	ENSSSCT00000089565	mRNA	96.3222	2.24785	0.49706	4.52229	6.11732e-06	0.000457242	Up.	ENSSSCG00000029231	ENSSSCT00000089565	Cytoplasm_Nucleus
TTG_vs_PCG	MSTRG.24322.1	LncRNA	6.67245	-6.1896	1.36918	-4.52065	6.16514e-06	0.000460267	Down.	ENSSSCG00000026430	ENSSSCT00000048674	Cytoplasm
TTG_vs_PCG	ENSSSCT00000079238	mRNA	85.2393	2.23354	0.49555	4.50719	6.56908e-06	0.000489839	Up.	DHRS11	ENSSSCT00000079238	Cytoplasm
TTG_vs_PCG	MSTRG.18998.1	LncRNA	17.9478	-4.07885	0.905087	-4.50659	6.58786e-06	0.000490655	Down.	PODN	ENSSSCT00000050835	Cytoplasm
TTG_vs_PCG	ENSSSCT00000015052	mRNA	6.00205	6.07288	1.34812	4.5047	6.64675e-06	0.000494452	Up.	DDX39A	ENSSSCT00000015052	Cytoplasm
TTG_vs_PCG	ENSSSCT00000043527	mRNA	165.361	4.26018	0.946065	4.50305	6.69837e-06	0.0004977	Up.	ssc-mir-7134	ENSSSCT00000043527	Nucleus
TTG_vs_PCG	MSTRG.11873.1	mRNA	1334.75	1.86403	0.414062	4.5018	6.73809e-06	0.000498935	Up.	CIRBP	ENSSSCT00000039931	Nucleus
TTG_vs_PCG	MSTRG.13594.5	mRNA	663.347	1.27114	0.28236	4.50185	6.73637e-06	0.000498935	Up.	AFF3	ENSSSCT00000064001	Nucleus
TTG_vs_PCG	MSTRG.13603.3	mRNA	1239.1	-0.800925	0.177913	-4.50177	6.73892e-06	0.000498935	NotSig.	MRPL30	ENSSSCT00000044138	equivocal
TTG_vs_PCG	MSTRG.12941.9	mRNA	2784.12	-1.62129	0.360211	-4.50095	6.7652e-06	0.000500289	Down.	ENSSSCG00000055147	ENSSSCT00000055037	Nucleus
TTG_vs_PCG	MSTRG.24335.2	mRNA	221.681	-11.2399	2.49804	-4.49948	6.81214e-06	0.000503165	Down.	ENSSSCG00000034853	ENSSSCT00000059897	Nucleus
TTG_vs_PCG	MSTRG.12042.3	mRNA	4280.32	0.61882	0.13756	4.49855	6.84179e-06	0.00050476	NotSig.	IQGAP2	ENSSSCT00000105979	Nucleus
TTG_vs_PCG	MSTRG.13521.1	LncRNA	36.6418	-2.1612	0.480732	-4.49563	6.93636e-06	0.000511134	Down.	-	-	Cytoplasm
TTG_vs_PCG	ENSSSCT00000022504	mRNA	546.107	0.456073	0.10146	4.4951	6.95372e-06	0.00051181	NotSig.	TEPSIN	ENSSSCT00000022504	Cytoplasm
TTG_vs_PCG	MSTRG.22707.25	mRNA	424.864	12.2197	2.71951	4.49333	7.01185e-06	0.000514877	Up.	ENSSSCG00000029596	ENSSSCT00000047539	Cytoplasm
TTG_vs_PCG	MSTRG.9997.1	LncRNA	30.9257	4.08541	0.909184	4.49349	7.00642e-06	0.000514877	Up.	CABLES2	ENSSSCT00000008272	Cytoplasm_Nucleus
TTG_vs_PCG	MSTRG.9232.1	mRNA	3726.4	0.583743	0.129954	4.49192	7.05842e-06	0.000517689	NotSig.	STK10	ENSSSCT00000028793	Cytoplasm_Nucleus
TTG_vs_PCG	ENSSSCT00000097760	mRNA	187.049	-1.13025	0.251644	-4.49147	7.07331e-06	0.000518174	Down.	ENSSSCG00000053648	ENSSSCT00000097760	Nucleus
TTG_vs_PCG	ENSSSCT00000086503	mRNA	2641.68	0.865284	0.192705	4.4902	7.11557e-06	0.00052066	NotSig.	SRSF1	ENSSSCT00000086503	Nucleus
TTG_vs_PCG	ENSSSCT00000031373	mRNA	331.592	-3.06098	0.681901	-4.48889	7.15948e-06	0.000523261	Down.	RNF39	ENSSSCT00000031373	equivocal
TTG_vs_PCG	ENSSSCT00000086907	mRNA	11.4348	4.51701	1.00633	4.4886	7.16933e-06	0.000523369	Up.	GJA4	ENSSSCT00000086907	Cytoplasm
TTG_vs_PCG	ENSSSCT00000024806	mRNA	187.255	0.901025	0.200977	4.48323	7.35216e-06	0.000536091	NotSig.	SNORA71	ENSSSCT00000024806	Nucleus
TTG_vs_PCG	MSTRG.5269.1	LncRNA	72.5752	-7.76225	1.73213	-4.48134	7.41751e-06	0.000540226	Down.	MITF	ENSSSCT00000046150	Cytoplasm
TTG_vs_PCG	MSTRG.3382.2	mRNA	2697.48	0.957436	0.213935	4.47537	7.628e-06	0.00055491	NotSig.	METRNL	ENSSSCT00000050733	Nucleus
TTG_vs_PCG	ENSSSCT00000050415	mRNA	250.033	-5.60446	1.25363	-4.47059	7.80044e-06	0.000566796	Down.	AHCYL2	ENSSSCT00000050415	Nucleus
TTG_vs_PCG	ENSSSCT00000012114	mRNA	193.716	-11.0453	2.47099	-4.46999	7.8225e-06	0.000567739	Down.	MPP7	ENSSSCT00000012114	Cytoplasm_Nucleus
TTG_vs_PCG	MSTRG.22410.1	mRNA	341.216	0.710379	0.159019	4.46727	7.92238e-06	0.000573867	NotSig.	IL10	ENSSSCT00000017049	Cytoplasm
TTG_vs_PCG	MSTRG.9365.6	mRNA	1297.67	0.912609	0.204302	4.46697	7.93355e-06	0.000573867	NotSig.	MTRR	ENSSSCT00000018618	Nucleus
TTG_vs_PCG	ENSSSCT00000105537	mRNA	282.934	1.03461	0.231614	4.46695	7.93445e-06	0.000573867	Up.	ENSSSCG00000062916	ENSSSCT00000105537	Nucleus
TTG_vs_PCG	ENSSSCT00000007929	mRNA	98.9422	9.15332	2.05022	4.46456	8.02322e-06	0.000579618	Up.	KIF3B	ENSSSCT00000007929	Nucleus
TTG_vs_PCG	MSTRG.12603.6	mRNA	373.255	9.64254	2.16051	4.46308	8.07891e-06	0.000582967	Up.	ENSSSCG00000060733	ENSSSCT00000106597	Nucleus
TTG_vs_PCG	MSTRG.16991.1	mRNA	49.7728	9.1263	2.04591	4.46075	8.16734e-06	0.000588669	Up.	E2F7	ENSSSCT00000078119	Nucleus
TTG_vs_PCG	ENSSSCT00000037364	mRNA	792.833	0.553227	0.124041	4.46004	8.19453e-06	0.000589949	NotSig.	MAP4	ENSSSCT00000037364	equivocal
TTG_vs_PCG	MSTRG.24231.7	mRNA	47421.1	2.57653	0.57876	4.45181	8.51488e-06	0.000612308	Up.	FLNA	ENSSSCT00000043760	Nucleus
TTG_vs_PCG	ENSSSCT00000103502	mRNA	247.804	-5.3372	1.19904	-4.45123	8.53779e-06	0.00061325	Down.	GLO1	ENSSSCT00000103502	Cytoplasm_Nucleus
TTG_vs_PCG	MSTRG.22887.1	LncRNA	162.771	1.3089	0.294136	4.44997	8.58804e-06	0.000616152	Up.	NIBAN1	ENSSSCT00000035845	Cytoplasm_Nucleus
TTG_vs_PCG	ENSSSCT00000073778	mRNA	88.9593	-3.14487	0.707061	-4.44781	8.67519e-06	0.000621692	Down.	A2M	ENSSSCT00000073778	Nucleus
TTG_vs_PCG	MSTRG.22660.6	LncRNA	11198.5	0.683096	0.15364	4.44608	8.74526e-06	0.000625996	NotSig.	KMT2E	ENSSSCT00000022506	Nucleus
TTG_vs_PCG	MSTRG.4307.9	mRNA	5632.88	1.21146	0.272557	4.4448	8.79757e-06	0.000627586	Up.	SSH2	ENSSSCT00000095796	Nucleus
TTG_vs_PCG	MSTRG.24325.1	mRNA	104.695	-10.1577	2.28529	-4.44483	8.79633e-06	0.000627586	Down.	ENSSSCG00000021305	ENSSSCT00000026503	Nucleus
TTG_vs_PCG	MSTRG.24330.4	mRNA	406.877	-9.21111	2.07218	-4.44513	8.78376e-06	0.000627586	Down.	ZFY	ENSSSCT00000013323	Nucleus
TTG_vs_PCG	ENSSSCT00000036276	mRNA	5.4719	5.94142	1.33766	4.44164	8.92746e-06	0.000636127	Up.	DIPK2B	ENSSSCT00000036276	Nucleus
TTG_vs_PCG	ENSSSCT00000103491	mRNA	246.305	0.983849	0.221596	4.43983	9.0032e-06	0.000640794	NotSig.	ENSSSCG00000060029	ENSSSCT00000103491	equivocal
TTG_vs_PCG	MSTRG.10932.1	mRNA	1695.36	-0.801864	0.180646	-4.43887	9.04345e-06	0.000642928	NotSig.	POLR2G	ENSSSCT00000067347	equivocal
TTG_vs_PCG	ENSSSCT00000046705	mRNA	143.782	1.14993	0.259123	4.4378	9.08848e-06	0.000645396	Up.	UCKL1	ENSSSCT00000046705	Nucleus
TTG_vs_PCG	MSTRG.9757.1	LncRNA	77.0354	1.26373	0.284926	4.43528	9.19525e-06	0.000652237	Up.	SAMHD1	ENSSSCT00000028943	Cytoplasm
TTG_vs_PCG	MSTRG.17746.2	mRNA	1313.43	0.696699	0.157183	4.4324	9.3188e-06	0.000660252	NotSig.	SLC1A5	ENSSSCT00000003444	Cytoplasm
TTG_vs_PCG	MSTRG.15850.1	mRNA	9617.78	0.575027	0.129748	4.43189	9.34115e-06	0.000661087	NotSig.	SREBF2	ENSSSCT00000023268	Nucleus
TTG_vs_PCG	ENSSSCT00000106149	mRNA	446.307	2.14212	0.483385	4.43151	9.35772e-06	0.000661512	Up.	OSM	ENSSSCT00000106149	equivocal
TTG_vs_PCG	MSTRG.6814.2	mRNA	6609.46	-0.466338	0.105274	-4.42977	9.4332e-06	0.000666095	NotSig.	ANKRD13A	ENSSSCT00000072604	equivocal
TTG_vs_PCG	MSTRG.22891.5	mRNA	1414.21	-0.801172	0.180959	-4.42738	9.53855e-06	0.000672774	NotSig.	RNF2	ENSSSCT00000063272	Nucleus
TTG_vs_PCG	MSTRG.15112.1	LncRNA	19.1684	5.85989	1.32377	4.42667	9.56977e-06	0.000674216	Up.	-	-	Cytoplasm
TTG_vs_PCG	ENSSSCT00000070434	mRNA	6.86589	6.26642	1.41578	4.42613	9.59374e-06	0.000675145	Up.	KRT4	ENSSSCT00000070434	Cytoplasm
TTG_vs_PCG	ENSSSCT00000055707	mRNA	14926.8	-0.637587	0.144092	-4.42487	9.65021e-06	0.000678355	NotSig.	ENSSSCG00000013889	ENSSSCT00000055707	equivocal
TTG_vs_PCG	MSTRG.10151.4	mRNA	33.329	8.54764	1.93192	4.42442	9.6702e-06	0.000678998	Up.	ENSSSCG00000041692	ENSSSCT00000046167	Nucleus
TTG_vs_PCG	ENSSSCT00000014453	mRNA	104.455	-3.68304	0.832886	-4.42203	9.77796e-06	0.000685795	Down.	CELF1	ENSSSCT00000014453	Nucleus
TTG_vs_PCG	ENSSSCT00000014934	mRNA	244.088	5.30849	1.20055	4.4217	9.79273e-06	0.000686061	Up.	FBXL12	ENSSSCT00000014934	Cytoplasm
TTG_vs_PCG	MSTRG.22782.6	mRNA	2417.42	-0.306338	0.0692962	-4.42071	9.83772e-06	0.000688442	NotSig.	RASAL2	ENSSSCT00000047395	Nucleus
TTG_vs_PCG	ENSSSCT00000082982	mRNA	14.4014	-7.29661	1.65082	-4.41999	9.87032e-06	0.000689952	Down.	MED17	ENSSSCT00000082982	Nucleus
TTG_vs_PCG	ENSSSCT00000002226	mRNA	322.128	-0.643709	0.145652	-4.41951	9.89264e-06	0.00069074	NotSig.	CIDEB	ENSSSCT00000002226	Cytoplasm
TTG_vs_PCG	MSTRG.21399.2	mRNA	402.385	-1.15798	0.262086	-4.41832	9.94727e-06	0.00069378	Down.	SCLT1	ENSSSCT00000027726	Nucleus
TTG_vs_PCG	MSTRG.6189.8	mRNA	4582.5	2.08022	0.471074	4.41592	1.00583e-05	0.000699962	Up.	SAMSN1	ENSSSCT00000070236	Nucleus
TTG_vs_PCG	ENSSSCT00000019667	mRNA	771.06	-6.69146	1.51527	-4.41601	1.00538e-05	0.000699962	Down.	ENSSSCG00000018072	ENSSSCT00000019667	Cytoplasm_Nucleus
TTG_vs_PCG	ENSSSCT00000029409	mRNA	1162.29	-0.728071	0.164987	-4.41291	1.01992e-05	0.000708983	NotSig.	RBBP9	ENSSSCT00000029409	Nucleus
TTG_vs_PCG	ENSSSCT00000098809	mRNA	7.56379	6.40965	1.45282	4.41188	1.02476e-05	0.000711555	Up.	ENSSSCG00000062275	ENSSSCT00000098809	equivocal
TTG_vs_PCG	ENSSSCT00000040038	mRNA	52.0076	1.93177	0.438031	4.41012	1.03312e-05	0.000716564	Up.	TMPRSS4	ENSSSCT00000040038	Cytoplasm
TTG_vs_PCG	MSTRG.21812.8	mRNA	2402.48	0.650688	0.147571	4.40932	1.03696e-05	0.000718432	NotSig.	FCHSD2	ENSSSCT00000036874	Nucleus
TTG_vs_PCG	ENSSSCT00000050069	mRNA	703.934	12.9481	2.93712	4.40842	1.04129e-05	0.00072063	Up.	SLC11A2	ENSSSCT00000050069	Nucleus
TTG_vs_PCG	MSTRG.9897.1	LncRNA	263.008	2.85827	0.648529	4.40732	1.0466e-05	0.000723506	Up.	-	-	Cytoplasm
TTG_vs_PCG	MSTRG.3039.2	LncRNA	5.59652	-5.93467	1.34676	-4.40662	1.04998e-05	0.000725045	Down.	INTS6	ENSSSCT00000044667	Cytoplasm
TTG_vs_PCG	ENSSSCT00000095198	mRNA	6067.12	-0.806582	0.183084	-4.40552	1.05529e-05	0.000727103	NotSig.	COX6C	ENSSSCT00000095198	Cytoplasm_Nucleus
TTG_vs_PCG	MSTRG.22700.1	mRNA	3495	-1.04956	0.23823	-4.40564	1.05471e-05	0.000727103	Down.	PNPLA8	ENSSSCT00000016827	Nucleus
TTG_vs_PCG	ENSSSCT00000105070	mRNA	1029.03	-0.733698	0.166615	-4.40355	1.06493e-05	0.000732942	NotSig.	DAGLB	ENSSSCT00000105070	equivocal
TTG_vs_PCG	ENSSSCT00000069134	mRNA	20.4544	7.8427	1.78122	4.403	1.06762e-05	0.000733982	Up.	ADORA3	ENSSSCT00000069134	Nucleus
TTG_vs_PCG	MSTRG.19277.7	LncRNA	3123.52	0.611884	0.139018	4.40149	1.07512e-05	0.000738329	NotSig.	HIVEP1	ENSSSCT00000056911	Nucleus
TTG_vs_PCG	MSTRG.22153.1	LncRNA	1023.08	0.626067	0.142274	4.40044	1.08031e-05	0.000741075	NotSig.	SIK3	ENSSSCT00000098901	equivocal
TTG_vs_PCG	ENSSSCT00000097807	mRNA	39.4676	-3.23522	0.735736	-4.39727	1.09623e-05	0.000751175	Down.	ENSSSCG00000056992	ENSSSCT00000097807	Nucleus
TTG_vs_PCG	ENSSSCT00000015723	mRNA	147.071	1.30101	0.295887	4.39699	1.09764e-05	0.000751288	Up.	PCDHGA4	ENSSSCT00000015723	Cytoplasm
TTG_vs_PCG	ENSSSCT00000057936	mRNA	6072.35	-0.612973	0.139422	-4.39652	1.1e-05	0.000751288	NotSig.	LUC7L3	ENSSSCT00000057936	Nucleus
TTG_vs_PCG	ENSSSCT00000064084	mRNA	1858.99	-1.28727	0.292792	-4.39652	1.09998e-05	0.000751288	Down.	ENSSSCG00000040879	ENSSSCT00000064084	Nucleus
TTG_vs_PCG	MSTRG.2514.11	mRNA	4371.82	0.433254	0.0985591	4.39588	1.10324e-05	0.000752683	NotSig.	WAC	ENSSSCT00000012055	Nucleus
TTG_vs_PCG	MSTRG.11057.12	LncRNA	1600.25	1.12659	0.256574	4.3909	1.12882e-05	0.000769297	Up.	PTPRJ	ENSSSCT00000055946	Nucleus
TTG_vs_PCG	ENSSSCT00000061048	mRNA	46.0975	2.34263	0.533728	4.38919	1.13775e-05	0.000774539	Up.	ZNF385C	ENSSSCT00000061048	Cytoplasm_Nucleus
TTG_vs_PCG	MSTRG.3688.13	mRNA	14953.2	-0.604094	0.137793	-4.38408	1.16478e-05	0.000792078	NotSig.	KANSL1	ENSSSCT00000018846	Nucleus
TTG_vs_PCG	ENSSSCT00000007284	mRNA	95904.7	-0.713665	0.163064	-4.37659	1.2055e-05	0.000818876	NotSig.	CTSS	ENSSSCT00000007284	Nucleus
TTG_vs_PCG	MSTRG.5777.1	LncRNA	211.081	-1.03659	0.237036	-4.37315	1.22464e-05	0.000830976	Down.	ENSSSCG00000042409	ENSSSCT00000088317	equivocal
TTG_vs_PCG	ENSSSCT00000061305	mRNA	794.127	-3.47519	0.795355	-4.36936	1.24612e-05	0.000844635	Down.	DST	ENSSSCT00000061305	Nucleus
TTG_vs_PCG	ENSSSCT00000005518	mRNA	22339.9	-0.735799	0.168451	-4.36802	1.25378e-05	0.000848159	NotSig.	RPS29	ENSSSCT00000005518	Cytoplasm
TTG_vs_PCG	ENSSSCT00000079068	mRNA	35.8087	-2.61415	0.59848	-4.36798	1.25403e-05	0.000848159	Down.	SH3GL3	ENSSSCT00000079068	Nucleus
TTG_vs_PCG	ENSSSCT00000046979	mRNA	7602.46	-0.549821	0.125905	-4.36694	1.26e-05	0.000850653	NotSig.	TMEM106B	ENSSSCT00000046979	Nucleus
TTG_vs_PCG	MSTRG.9411.7	mRNA	1207.93	3.63028	0.831325	4.36686	1.26044e-05	0.000850653	Up.	IDO1	ENSSSCT00000007675	Nucleus
TTG_vs_PCG	ENSSSCT00000060682	mRNA	247.736	-0.82945	0.190109	-4.36303	1.28275e-05	0.000864777	NotSig.	NHEJ1	ENSSSCT00000060682	Cytoplasm_Nucleus
TTG_vs_PCG	ENSSSCT00000012477	mRNA	20338.1	-0.656332	0.150465	-4.36201	1.28873e-05	0.000867873	NotSig.	GNAI2	ENSSSCT00000012477	equivocal
TTG_vs_PCG	ENSSSCT00000086687	mRNA	332.72	2.00749	0.460589	4.35854	1.30933e-05	0.000880796	Up.	IL7R	ENSSSCT00000086687	Nucleus
TTG_vs_PCG	ENSSSCT00000012347	mRNA	158.189	3.26061	0.748247	4.35766	1.31461e-05	0.000883401	Up.	TRAK1	ENSSSCT00000012347	Nucleus
TTG_vs_PCG	ENSSSCT00000105509	mRNA	1043.03	1.34974	0.310068	4.35304	1.34263e-05	0.000900349	Up.	ANO6	ENSSSCT00000105509	Nucleus
TTG_vs_PCG	MSTRG.3077.8	LncRNA	2396.31	0.753914	0.173193	4.35303	1.34271e-05	0.000900349	NotSig.	FNDC3A	ENSSSCT00000040444	Nucleus
TTG_vs_PCG	MSTRG.8595.1	LncRNA	946.922	-1.09238	0.251094	-4.35047	1.35844e-05	0.000909924	Down.	INO80D	ENSSSCT00000050436	Nucleus
TTG_vs_PCG	ENSSSCT00000053817	mRNA	2529.95	-0.751074	0.172694	-4.34917	1.36657e-05	0.00091341	NotSig.	ACAA2	ENSSSCT00000053817	Nucleus
TTG_vs_PCG	ENSSSCT00000038012	mRNA	772.504	1.99756	0.459292	4.34921	1.36628e-05	0.00091341	Up.	MDM4	ENSSSCT00000038012	Nucleus
TTG_vs_PCG	MSTRG.16975.4	mRNA	3168.04	0.40234	0.0926041	4.34473	1.39449e-05	0.000931079	NotSig.	PPP1R12A	ENSSSCT00000072902	Nucleus
TTG_vs_PCG	ENSSSCT00000018911	mRNA	6.97957	6.29181	1.44823	4.34448	1.39606e-05	0.000931132	Up.	MPP3	ENSSSCT00000018911	Nucleus
TTG_vs_PCG	ENSSSCT00000014982	mRNA	463.914	-0.504032	0.116089	-4.34176	1.41343e-05	0.000941717	NotSig.	ENSSSCG00000021757	ENSSSCT00000014982	Cytoplasm_Nucleus
TTG_vs_PCG	ENSSSCT00000061725	mRNA	1026.18	11.6876	2.69239	4.34098	1.41848e-05	0.000944076	Up.	ANXA2	ENSSSCT00000061725	Nucleus
TTG_vs_PCG	ENSSSCT00000000184	mRNA	570.023	1.23647	0.28487	4.34048	1.42172e-05	0.000945222	Up.	ADCY6	ENSSSCT00000000184	Nucleus
TTG_vs_PCG	MSTRG.21676.4	mRNA	1205	-0.662428	0.152671	-4.33892	1.43186e-05	0.000950959	NotSig.	ENSSSCG00000040448	ENSSSCT00000040057	Nucleus
TTG_vs_PCG	ENSSSCT00000000873	mRNA	2241.23	2.51462	0.579635	4.33829	1.43597e-05	0.000951665	Up.	ANO6	ENSSSCT00000000873	Nucleus
TTG_vs_PCG	MSTRG.21547.1	LncRNA	522.821	1.04939	0.24189	4.33829	1.43594e-05	0.000951665	Up.	DAPP1	ENSSSCT00000038539	Cytoplasm
TTG_vs_PCG	MSTRG.12166.2	mRNA	1138.09	0.98161	0.226302	4.33761	1.44039e-05	0.000951911	NotSig.	ERAP2	ENSSSCT00000022458	Nucleus
TTG_vs_PCG	ENSSSCT00000097855	mRNA	28.0681	-2.53878	0.585304	-4.33753	1.44091e-05	0.000951911	Down.	COX14	ENSSSCT00000097855	Cytoplasm_Nucleus
TTG_vs_PCG	ENSSSCT00000081183	mRNA	336.371	-1.08491	0.250112	-4.3377	1.43983e-05	0.000951911	Down.	ENSSSCG00000041263	ENSSSCT00000081183	equivocal
TTG_vs_PCG	MSTRG.696.4	mRNA	3174.13	2.91033	0.671378	4.33486	1.45851e-05	0.000962526	Up.	LIPG	ENSSSCT00000023900	Nucleus
TTG_vs_PCG	MSTRG.16271.1	LncRNA	327.781	-7.11	1.64161	-4.33111	1.48357e-05	0.000978029	Down.	-	-	Nucleus
TTG_vs_PCG	ENSSSCT00000027403	mRNA	650.193	1.56976	0.362714	4.32781	1.50596e-05	0.000991749	Up.	RNF216	ENSSSCT00000027403	Nucleus
TTG_vs_PCG	ENSSSCT00000015541	mRNA	2518.64	-0.92528	0.21383	-4.32717	1.51041e-05	0.000993627	NotSig.	COMMD10	ENSSSCT00000015541	Nucleus
TTG_vs_PCG	MSTRG.24099.1	mRNA	2737.64	-2.03287	0.470047	-4.32483	1.52647e-05	0.00100314	Down.	CUL4B	ENSSSCT00000013782	Nucleus
TTG_vs_PCG	MSTRG.14115.1	LncRNA	219.484	-1.44132	0.333509	-4.32168	1.54844e-05	0.00101545	Down.	-	-	Cytoplasm
TTG_vs_PCG	MSTRG.20985.18	LncRNA	140.456	8.22646	1.90344	4.3219	1.54691e-05	0.00101545	Up.	RHOH	ENSSSCT00000065187	Nucleus
TTG_vs_PCG	ENSSSCT00000102712	mRNA	8.83871	-6.59376	1.52636	-4.31993	1.56077e-05	0.00102246	Down.	XRCC6	ENSSSCT00000102712	Nucleus
TTG_vs_PCG	ENSSSCT00000106171	mRNA	34.1316	-2.9801	0.689901	-4.31961	1.56305e-05	0.00102288	Down.	WLS	ENSSSCT00000106171	equivocal
TTG_vs_PCG	ENSSSCT00000040238	mRNA	7.61244	-6.37834	1.478	-4.31552	1.59231e-05	0.00103942	Down.	ARFIP1	ENSSSCT00000040238	Nucleus
TTG_vs_PCG	ENSSSCT00000087083	mRNA	25.7502	2.10924	0.488772	4.31538	1.5933e-05	0.00103942	Up.	CNTN5	ENSSSCT00000087083	Nucleus
TTG_vs_PCG	MSTRG.3445.9	mRNA	18620.4	5.27607	1.2225	4.31579	1.59033e-05	0.00103942	Up.	ENSSSCG00000055162	ENSSSCT00000022376	Cytoplasm_Nucleus
TTG_vs_PCG	MSTRG.19632.12	mRNA	1846.34	0.633301	0.146807	4.31383	1.6045e-05	0.00104563	NotSig.	ANKS1A	ENSSSCT00000001709	Nucleus
TTG_vs_PCG	ENSSSCT00000094497	mRNA	9.85723	-6.74532	1.56434	-4.31194	1.6183e-05	0.00105353	Down.	AGPAT4	ENSSSCT00000094497	Cytoplasm_Nucleus
TTG_vs_PCG	MSTRG.22468.6	mRNA	2243.18	0.848455	0.196935	4.3083	1.64514e-05	0.00106989	NotSig.	CDK6	ENSSSCT00000035327	Nucleus
TTG_vs_PCG	ENSSSCT00000003750	mRNA	1661.88	-0.73602	0.170854	-4.30788	1.64828e-05	0.00107082	NotSig.	KLHL21	ENSSSCT00000003750	Cytoplasm
TTG_vs_PCG	ENSSSCT00000095322	mRNA	147.684	-0.824222	0.191513	-4.30375	1.67935e-05	0.00108987	NotSig.	ENSSSCG00000055030	ENSSSCT00000095322	equivocal
TTG_vs_PCG	ENSSSCT00000027684	mRNA	8462.35	0.503552	0.11704	4.30238	1.68973e-05	0.00109434	NotSig.	CRYBG1	ENSSSCT00000027684	Nucleus
TTG_vs_PCG	ENSSSCT00000014010	mRNA	2760.9	-0.404435	0.0940025	-4.30238	1.68969e-05	0.00109434	NotSig.	FUNDC2	ENSSSCT00000014010	Nucleus
TTG_vs_PCG	ENSSSCT00000058077	mRNA	23.8986	4.17519	0.971054	4.29964	1.71072e-05	0.00110608	Up.	EYA1	ENSSSCT00000058077	Nucleus
TTG_vs_PCG	ENSSSCT00000064834	mRNA	161.508	5.16898	1.20221	4.29956	1.7114e-05	0.00110608	Up.	ENTPD4	ENSSSCT00000064834	Nucleus
TTG_vs_PCG	ENSSSCT00000019107	mRNA	185.75	-8.52205	1.98249	-4.29867	1.71828e-05	0.00110938	Down.	KAT7	ENSSSCT00000019107	Nucleus
TTG_vs_PCG	ENSSSCT00000061669	mRNA	76.128	1.40318	0.326587	4.29649	1.73523e-05	0.00111917	Up.	STOX1	ENSSSCT00000061669	equivocal
TTG_vs_PCG	ENSSSCT00000003131	mRNA	13.5084	7.24381	1.68614	4.29609	1.73836e-05	0.00112003	Up.	IRX6	ENSSSCT00000003131	equivocal
TTG_vs_PCG	ENSSSCT00000041901	mRNA	576.913	1.73932	0.404927	4.29538	1.74394e-05	0.00112247	Up.	ST6GAL1	ENSSSCT00000041901	Nucleus
TTG_vs_PCG	MSTRG.11459.7	mRNA	800.601	-2.98767	0.695652	-4.29477	1.74873e-05	0.0011244	Down.	SLC27A1	ENSSSCT00000051818	Cytoplasm
TTG_vs_PCG	MSTRG.6609.4	mRNA	6319.58	1.15632	0.269312	4.2936	1.75802e-05	0.00112921	Up.	HIP1R	ENSSSCT00000010728	Cytoplasm_Nucleus
TTG_vs_PCG	MSTRG.14330.1	LncRNA	76.2837	1.23113	0.286755	4.2933	1.76037e-05	0.00112956	Up.	YWHAQ	ENSSSCT00000083637	Cytoplasm_Nucleus
TTG_vs_PCG	ENSSSCT00000086478	mRNA	31.4643	1.82154	0.424517	4.29085	1.77988e-05	0.00114091	Up.	ENSSSCG00000043977	ENSSSCT00000086478	equivocal
TTG_vs_PCG	MSTRG.13590.1	mRNA	2538.6	-0.515356	0.120188	-4.28793	1.80347e-05	0.00115485	NotSig.	PDCL3	ENSSSCT00000040307	Nucleus
TTG_vs_PCG	MSTRG.6865.1	LncRNA	2389.82	0.399958	0.0932947	4.28704	1.81071e-05	0.0011583	NotSig.	PITPNB	ENSSSCT00000084613	Cytoplasm_Nucleus
TTG_vs_PCG	MSTRG.17965.7	mRNA	1080.62	-1.02443	0.239003	-4.28628	1.81693e-05	0.00116109	Down.	ENSSSCG00000059775	ENSSSCT00000035853	Nucleus
TTG_vs_PCG	MSTRG.17594.2	mRNA	21941	-0.332236	0.0775312	-4.28518	1.82587e-05	0.00116562	NotSig.	RPS16	ENSSSCT00000024602	Nucleus
TTG_vs_PCG	ENSSSCT00000014043	mRNA	18.7302	7.7167	1.8012	4.2842	1.83395e-05	0.00116958	Up.	EPS8L2	ENSSSCT00000014043	equivocal
TTG_vs_PCG	MSTRG.20941.9	mRNA	2913.4	0.64519	0.150765	4.27943	1.8737e-05	0.0011925	NotSig.	TBC1D1	ENSSSCT00000081837	equivocal
TTG_vs_PCG	MSTRG.2488.3	mRNA	2072.9	-0.735463	0.171854	-4.27959	1.87239e-05	0.0011925	NotSig.	NDUFB6	ENSSSCT00000074309	Cytoplasm_Nucleus
TTG_vs_PCG	MSTRG.24025.6	mRNA	518.839	2.71412	0.634635	4.27666	1.8972e-05	0.00120622	Up.	ENSSSCG00000030241	ENSSSCT00000062457	Cytoplasm
TTG_vs_PCG	ENSSSCT00000012444	mRNA	754.65	-2.36134	0.552355	-4.27503	1.9111e-05	0.00121383	Down.	SLC25A20	ENSSSCT00000012444	equivocal
TTG_vs_PCG	ENSSSCT00000088565	mRNA	115.828	-2.25159	0.527145	-4.27129	1.94344e-05	0.00123187	Down.	SDCBP2	ENSSSCT00000088565	Nucleus
TTG_vs_PCG	ENSSSCT00000059514	mRNA	221.44	-1.41155	0.330462	-4.27144	1.94212e-05	0.00123187	Down.	ENSSSCG00000034866	ENSSSCT00000059514	Nucleus
TTG_vs_PCG	ENSSSCT00000009649	mRNA	479.891	1.16824	0.273532	4.27095	1.94638e-05	0.00123196	Up.	TXK	ENSSSCT00000009649	Nucleus
TTG_vs_PCG	MSTRG.5551.1	mRNA	5194.84	0.938909	0.219842	4.27082	1.94751e-05	0.00123196	NotSig.	RASA2	ENSSSCT00000053735	Nucleus
TTG_vs_PCG	ENSSSCT00000085558	mRNA	589.028	1.08451	0.253949	4.2706	1.9495e-05	0.00123197	Up.	ENSSSCG00000041855	ENSSSCT00000085558	Nucleus
TTG_vs_PCG	MSTRG.7020.3	mRNA	666.609	-1.49411	0.349953	-4.26945	1.95958e-05	0.00123709	Down.	HIRA	ENSSSCT00000011079	Nucleus
TTG_vs_PCG	MSTRG.16944.1	mRNA	659.333	-1.44651	0.338871	-4.26862	1.96684e-05	0.00124042	Down.	-	-	equivocal
TTG_vs_PCG	MSTRG.13588.2	mRNA	23630.1	-0.49936	0.117016	-4.26743	1.97736e-05	0.00124579	NotSig.	RPL31	ENSSSCT00000008947	Nucleus
TTG_vs_PCG	MSTRG.7707.18	mRNA	2124.16	9.42633	2.20919	4.26688	1.98229e-05	0.00124764	Up.	U6	ENSSSCT00000103184	Cytoplasm_Nucleus
TTG_vs_PCG	ENSSSCT00000061741	mRNA	337.347	-1.33814	0.313673	-4.26604	1.98972e-05	0.00125106	Down.	CNOT2	ENSSSCT00000061741	Nucleus
TTG_vs_PCG	MSTRG.19344.1	LncRNA	52.4277	1.42785	0.334814	4.26461	2.00251e-05	0.00125784	Up.	MBOAT1	ENSSSCT00000069759	Cytoplasm_Nucleus
TTG_vs_PCG	MSTRG.13649.21	mRNA	957.753	-13.3509	3.1342	-4.25976	2.0465e-05	0.00128418	Down.	ENSSSCG00000056654	ENSSSCT00000051675	Cytoplasm
TTG_vs_PCG	ENSSSCT00000040364	mRNA	105.261	1.63302	0.383433	4.25896	2.05381e-05	0.00128748	Up.	ENSSSCG00000036892	ENSSSCT00000040364	Cytoplasm_Nucleus
TTG_vs_PCG	MSTRG.11880.4	mRNA	6453.53	1.0473	0.246071	4.2561	2.08028e-05	0.00129869	Up.	SBNO2	ENSSSCT00000042316	equivocal
TTG_vs_PCG	MSTRG.17802.1	mRNA	887.385	2.65563	0.623867	4.25672	2.07448e-05	0.00129869	Up.	BAX	ENSSSCT00000063771	Nucleus
TTG_vs_PCG	MSTRG.4098.1	mRNA	64.3246	-1.52672	0.358725	-4.25597	2.08149e-05	0.00129869	Down.	TUBD1	ENSSSCT00000046660	Nucleus
TTG_vs_PCG	MSTRG.4603.1	LncRNA	476.794	0.754342	0.177228	4.25633	2.0781e-05	0.00129869	NotSig.	-	-	Nucleus
TTG_vs_PCG	ENSSSCT00000012421	mRNA	174.156	0.651418	0.153062	4.2559	2.08208e-05	0.00129869	NotSig.	ENSSSCG00000011344	ENSSSCT00000012421	equivocal
TTG_vs_PCG	MSTRG.13620.5	mRNA	1857.72	1.10158	0.258865	4.25541	2.08662e-05	0.00129977	Up.	MGAT4A	ENSSSCT00000042122	Nucleus
TTG_vs_PCG	ENSSSCT00000092084	mRNA	13.0252	2.81778	0.662187	4.25527	2.08797e-05	0.00129977	Up.	SEPTIN9	ENSSSCT00000092084	Cytoplasm_Nucleus
TTG_vs_PCG	ENSSSCT00000063298	mRNA	106.464	-2.75198	0.646801	-4.25475	2.09279e-05	0.00130148	Down.	ENSSSCG00000009435	ENSSSCT00000063298	Cytoplasm_Nucleus
TTG_vs_PCG	MSTRG.10800.2	LncRNA	353.521	-1.25005	0.293849	-4.25405	2.09935e-05	0.00130426	Down.	RBM14	ENSSSCT00000060255	Nucleus
TTG_vs_PCG	ENSSSCT00000081027	mRNA	37.6873	-2.71422	0.638166	-4.25316	2.1077e-05	0.00130816	Down.	CASP1	ENSSSCT00000081027	Cytoplasm_Nucleus
TTG_vs_PCG	MSTRG.1704.9	LncRNA	6.94789	-6.23936	1.46841	-4.24906	2.14667e-05	0.00132999	Down.	CLTA	ENSSSCT00000041881	Cytoplasm
TTG_vs_PCG	MSTRG.22781.1	LncRNA	10.0639	-4.87195	1.14661	-4.24901	2.14714e-05	0.00132999	Down.	PAPPA2	ENSSSCT00000016899	Cytoplasm
TTG_vs_PCG	ENSSSCT00000074551	mRNA	4.96947	5.8028	1.36633	4.247	2.16654e-05	0.00133951	Up.	ENSSSCG00000046713	ENSSSCT00000074551	Cytoplasm_Nucleus
TTG_vs_PCG	ENSSSCT00000009485	mRNA	38.8724	-8.72756	2.05501	-4.24697	2.16678e-05	0.00133951	Down.	RBAK	ENSSSCT00000009485	Nucleus
TTG_vs_PCG	ENSSSCT00000104039	mRNA	1062.51	1.91612	0.45157	4.24323	2.20324e-05	0.0013607	Up.	CCL3L1	ENSSSCT00000104039	Cytoplasm
TTG_vs_PCG	ENSSSCT00000051741	mRNA	767.525	-0.576203	0.13581	-4.24271	2.20837e-05	0.00136252	NotSig.	CLN5	ENSSSCT00000051741	Nucleus
TTG_vs_PCG	ENSSSCT00000105333	mRNA	61.9307	-1.3771	0.324608	-4.24234	2.21202e-05	0.00136308	Down.	ENSSSCG00000063504	ENSSSCT00000105333	Nucleus
TTG_vs_PCG	ENSSSCT00000026961	mRNA	4515.02	-1.24867	0.294362	-4.24196	2.21581e-05	0.00136308	Down.	UBE2Z	ENSSSCT00000026961	Nucleus
TTG_vs_PCG	MSTRG.6421.1	mRNA	634.112	-0.775501	0.182815	-4.24199	2.21548e-05	0.00136308	NotSig.	REEP4	ENSSSCT00000010541	Cytoplasm
TTG_vs_PCG	ENSSSCT00000096363	mRNA	5.57381	-5.92944	1.39807	-4.24117	2.22354e-05	0.0013665	Down.	ENSSSCG00000061659	ENSSSCT00000096363	Cytoplasm
TTG_vs_PCG	ENSSSCT00000003093	mRNA	121.684	-1.14376	0.269695	-4.24093	2.22597e-05	0.00136665	Down.	FBXL8	ENSSSCT00000003093	Cytoplasm_Nucleus
TTG_vs_PCG	ENSSSCT00000098287	mRNA	419.613	-1.24334	0.29331	-4.23901	2.24504e-05	0.001377	Down.	TCEANC2	ENSSSCT00000098287	Cytoplasm_Nucleus
TTG_vs_PCG	MSTRG.5192.9	mRNA	1069.48	-1.99863	0.471607	-4.23791	2.25607e-05	0.00138241	Down.	PRKCD	ENSSSCT00000038457	Nucleus
TTG_vs_PCG	MSTRG.18224.12	mRNA	6266.89	1.6635	0.392725	4.23579	2.2775e-05	0.00139418	Up.	PRDM2	ENSSSCT00000076815	Nucleus
TTG_vs_PCG	MSTRG.15822.1	LncRNA	159.557	0.6593	0.15566	4.2355	2.28039e-05	0.00139458	NotSig.	PACSIN2	ENSSSCT00000065730	Cytoplasm_Nucleus
TTG_vs_PCG	ENSSSCT00000051400	mRNA	6.69239	-6.19206	1.46254	-4.23378	2.29794e-05	0.00140121	Down.	ZNF462	ENSSSCT00000051400	Nucleus
TTG_vs_PCG	MSTRG.6616.1	mRNA	257.169	6.72867	1.58919	4.23404	2.29535e-05	0.00140121	Up.	CLIP1	ENSSSCT00000010735	Nucleus
TTG_vs_PCG	MSTRG.23365.1	mRNA	786.077	-0.444781	0.105054	-4.23383	2.29744e-05	0.00140121	NotSig.	ENSSSCG00000034353	ENSSSCT00000056619	Nucleus
TTG_vs_PCG	ENSSSCT00000041720	mRNA	6.53623	6.19552	1.46365	4.23293	2.30669e-05	0.00140517	Up.	RGS13	ENSSSCT00000041720	Nucleus
TTG_vs_PCG	MSTRG.1901.6	mRNA	3560.01	-2.03394	0.480602	-4.23207	2.31546e-05	0.00140914	Down.	GSN	ENSSSCT00000039685	Cytoplasm
TTG_vs_PCG	ENSSSCT00000017985	mRNA	166.153	1.81617	0.429262	4.2309	2.32758e-05	0.00141514	Up.	SVOPL	ENSSSCT00000017985	Cytoplasm_Nucleus
TTG_vs_PCG	MSTRG.23724.2	mRNA	8318.28	1.87412	0.442985	4.23066	2.33011e-05	0.0014153	Up.	ENSSSCG00000061323	ENSSSCT00000098385	Nucleus
TTG_vs_PCG	MSTRG.13323.1	LncRNA	1636.82	0.648888	0.153474	4.228	2.35773e-05	0.00143069	NotSig.	PDPK1	ENSSSCT00000008833	Nucleus
TTG_vs_PCG	ENSSSCT00000001974	mRNA	235.817	-0.92604	0.219102	-4.22653	2.37327e-05	0.00143827	NotSig.	ADAMTS7	ENSSSCT00000001974	Cytoplasm
TTG_vs_PCG	ENSSSCT00000062457	mRNA	8805.43	1.11877	0.264712	4.22638	2.37481e-05	0.00143827	Up.	ENSSSCG00000030241	ENSSSCT00000062457	equivocal
TTG_vs_PCG	ENSSSCT00000072045	mRNA	9.63899	-6.71517	1.59011	-4.22307	2.40993e-05	0.00145813	Down.	SLC34A3	ENSSSCT00000072045	Cytoplasm
TTG_vs_PCG	MSTRG.5092.4	mRNA	18356.1	0.812443	0.192395	4.22278	2.41309e-05	0.00145862	NotSig.	RHOA	ENSSSCT00000062870	Nucleus
TTG_vs_PCG	ENSSSCT00000059876	mRNA	50.6887	1.11359	0.263778	4.2217	2.42467e-05	0.00146421	Up.	SNORD24	ENSSSCT00000059876	Cytoplasm_Nucleus
TTG_vs_PCG	MSTRG.16280.1	LncRNA	1673.93	-5.91485	1.40155	-4.22023	2.44056e-05	0.00147238	Down.	-	-	Nucleus
TTG_vs_PCG	ENSSSCT00000100937	mRNA	384.089	0.731478	0.173343	4.21983	2.44491e-05	0.00147359	NotSig.	ENSSSCG00000052560	ENSSSCT00000100937	equivocal
TTG_vs_PCG	MSTRG.13254.2	mRNA	829.984	-1.65786	0.392905	-4.21951	2.44835e-05	0.00147424	Down.	MGRN1	ENSSSCT00000039268	Nucleus
TTG_vs_PCG	ENSSSCT00000102499	mRNA	663.241	1.98688	0.471125	4.21731	2.4723e-05	0.00148723	Up.	CCL4	ENSSSCT00000102499	Cytoplasm
TTG_vs_PCG	ENSSSCT00000030706	mRNA	6.92979	-6.2442	1.48175	-4.21408	2.50795e-05	0.00150616	Down.	CUL9	ENSSSCT00000030706	Nucleus
TTG_vs_PCG	ENSSSCT00000093352	mRNA	82.6982	-1.44667	0.343299	-4.21403	2.50859e-05	0.00150616	Down.	ENSSSCG00000058994	ENSSSCT00000093352	Nucleus
TTG_vs_PCG	ENSSSCT00000102922	mRNA	17.6891	2.25507	0.535419	4.21177	2.53374e-05	0.00151981	Up.	FKBP5	ENSSSCT00000102922	Nucleus
TTG_vs_PCG	MSTRG.7904.7	mRNA	54592.9	-2.60094	0.617597	-4.21139	2.53807e-05	0.00152094	Down.	ENSSSCG00000021343	ENSSSCT00000042830	Nucleus
TTG_vs_PCG	ENSSSCT00000015054	mRNA	906.087	-0.634786	0.15074	-4.21113	2.54094e-05	0.00152121	NotSig.	NDUFB7	ENSSSCT00000015054	Cytoplasm
TTG_vs_PCG	ENSSSCT00000099773	mRNA	21.721	-4.15591	0.987056	-4.2104	2.54914e-05	0.00152466	Down.	ENSSSCG00000059290	ENSSSCT00000099773	equivocal
TTG_vs_PCG	ENSSSCT00000069337	mRNA	265.001	-1.30017	0.309015	-4.20747	2.58245e-05	0.00154311	Down.	ENSSSCG00000045083	ENSSSCT00000069337	Nucleus
TTG_vs_PCG	MSTRG.6301.2	mRNA	2395.72	-0.72128	0.171459	-4.20672	2.59105e-05	0.00154677	NotSig.	VPS26C	ENSSSCT00000066009	equivocal
TTG_vs_PCG	MSTRG.13772.3	mRNA	360.235	-7.39068	1.75871	-4.20234	2.64174e-05	0.00157552	Down.	TET3	ENSSSCT00000009081	Nucleus
TTG_vs_PCG	MSTRG.8875.1	mRNA	109.404	0.824112	0.196175	4.2009	2.65853e-05	0.00158403	NotSig.	HDLBP	ENSSSCT00000049527	Nucleus
TTG_vs_PCG	ENSSSCT00000063447	mRNA	890.17	-1.00608	0.239728	-4.19675	2.70774e-05	0.00161028	Down.	PHACTR1	ENSSSCT00000063447	Nucleus
TTG_vs_PCG	MSTRG.23409.9	mRNA	1452.55	8.05962	1.92041	4.19681	2.70701e-05	0.00161028	Up.	ABCA2	ENSSSCT00000092858	Nucleus
TTG_vs_PCG	ENSSSCT00000054804	mRNA	296.896	3.37901	0.805475	4.19505	2.72815e-05	0.00162088	Up.	XPC	ENSSSCT00000054804	Nucleus
TTG_vs_PCG	MSTRG.9516.1	mRNA	554.648	-8.18932	1.95263	-4.194	2.74076e-05	0.00162682	Down.	KAT14	ENSSSCT00000007764	Nucleus
TTG_vs_PCG	MSTRG.17763.1	LncRNA	861.739	-1.6756	0.399601	-4.19319	2.75063e-05	0.00163114	Down.	-	-	Cytoplasm_Nucleus
TTG_vs_PCG	MSTRG.11594.2	mRNA	2414.24	-0.363073	0.0866308	-4.19104	2.77682e-05	0.00164464	NotSig.	WDR83OS	ENSSSCT00000076619	Nucleus
TTG_vs_PCG	ENSSSCT00000010112	mRNA	61.6424	-1.43983	0.343563	-4.19089	2.77867e-05	0.00164464	Down.	GPAT3	ENSSSCT00000010112	Nucleus
TTG_vs_PCG	ENSSSCT00000090305	mRNA	35.0352	1.55669	0.371506	4.19021	2.7869e-05	0.00164796	Up.	ENSSSCG00000032525	ENSSSCT00000090305	Cytoplasm
TTG_vs_PCG	ENSSSCT00000094934	mRNA	477.607	-2.00258	0.478557	-4.18463	2.85632e-05	0.00168741	Down.	ENSSSCG00000058558	ENSSSCT00000094934	Cytoplasm
TTG_vs_PCG	MSTRG.16520.4	mRNA	2712.15	-13.9548	3.33499	-4.18436	2.85966e-05	0.00168779	Down.	ATF7IP	ENSSSCT00000052005	Nucleus
TTG_vs_PCG	ENSSSCT00000005808	mRNA	330.818	-1.50231	0.359119	-4.18332	2.87279e-05	0.00169395	Down.	OSTF1	ENSSSCT00000005808	Nucleus
TTG_vs_PCG	ENSSSCT00000086955	mRNA	584.755	2.2023	0.526507	4.18285	2.8788e-05	0.00169589	Up.	SAMSN1	ENSSSCT00000086955	Cytoplasm_Nucleus
TTG_vs_PCG	MSTRG.10888.1	LncRNA	36.0951	-2.64339	0.632236	-4.18103	2.90197e-05	0.00170793	Down.	ENSSSCG00000055254	ENSSSCT00000092052	Cytoplasm
TTG_vs_PCG	MSTRG.5977.2	mRNA	39109.8	-0.231692	0.0554257	-4.18022	2.91224e-05	0.00171237	NotSig.	HCLS1	ENSSSCT00000098398	Nucleus
TTG_vs_PCG	ENSSSCT00000091864	mRNA	97.0119	-1.36441	0.326417	-4.17995	2.91577e-05	0.00171283	Down.	ENSSSCG00000054376	ENSSSCT00000091864	Cytoplasm_Nucleus
TTG_vs_PCG	MSTRG.13367.1	mRNA	5501.07	-0.571708	0.136797	-4.17925	2.92473e-05	0.00171648	NotSig.	NDUFB10	ENSSSCT00000029023	Cytoplasm
TTG_vs_PCG	MSTRG.10220.1	LncRNA	111.728	0.915945	0.219266	4.17733	2.94948e-05	0.00172938	NotSig.	ZC3HAV1	ENSSSCT00000039937	Cytoplasm
TTG_vs_PCG	MSTRG.12590.6	mRNA	1344.15	0.666993	0.159689	4.17682	2.9561e-05	0.00173164	NotSig.	HMGXB3	ENSSSCT00000105456	Cytoplasm_Nucleus
TTG_vs_PCG	MSTRG.23717.9	mRNA	4928.02	0.634886	0.152082	4.17462	2.98481e-05	0.00174683	NotSig.	KDM6A	ENSSSCT00000076509	Nucleus
TTG_vs_PCG	MSTRG.21017.1	mRNA	1080.86	-0.877485	0.210266	-4.17321	3.00334e-05	0.00175603	NotSig.	GNPDA2	ENSSSCT00000009638	Nucleus
TTG_vs_PCG	MSTRG.12071.11	LncRNA	3584.03	0.731216	0.175291	4.17144	3.02678e-05	0.00176643	NotSig.	-	-	Nucleus
TTG_vs_PCG	ENSSSCT00000053923	mRNA	72.7113	9.6729	2.31873	4.17164	3.02417e-05	0.00176643	Up.	MYO1B	ENSSSCT00000053923	Nucleus
TTG_vs_PCG	MSTRG.22888.1	LncRNA	1075.97	0.743651	0.178377	4.16898	3.05961e-05	0.00178227	NotSig.	NIBAN1	ENSSSCT00000035845	Cytoplasm
TTG_vs_PCG	MSTRG.5622.1	mRNA	2575.52	-1.30692	0.313487	-4.16899	3.05952e-05	0.00178227	Down.	P2RY1	ENSSSCT00000094149	Nucleus
TTG_vs_PCG	MSTRG.20813.1	LncRNA	593.363	0.7727	0.18539	4.16797	3.07326e-05	0.00178855	NotSig.	TNIP2	ENSSSCT00000009509	Nucleus
TTG_vs_PCG	MSTRG.13049.3	mRNA	1714.67	2.00517	0.481173	4.16726	3.08286e-05	0.00179081	Up.	IL21R	ENSSSCT00000065215	equivocal
TTG_vs_PCG	ENSSSCT00000094616	mRNA	175.544	1.31085	0.314555	4.1673	3.08225e-05	0.00179081	Up.	ENSSSCG00000052930	ENSSSCT00000094616	Cytoplasm_Nucleus
TTG_vs_PCG	MSTRG.9597.1	mRNA	8741.69	4.58913	1.10167	4.16563	3.105e-05	0.00180199	Up.	TGM3	ENSSSCT00000027125	Nucleus
TTG_vs_PCG	ENSSSCT00000022754	mRNA	3071.63	-0.371755	0.0892741	-4.16419	3.12454e-05	0.00180957	NotSig.	C6orf120	ENSSSCT00000022754	Nucleus
TTG_vs_PCG	ENSSSCT00000063119	mRNA	83.3329	0.968254	0.23254	4.16382	3.12962e-05	0.00180957	NotSig.	RIMS3	ENSSSCT00000063119	equivocal
TTG_vs_PCG	ENSSSCT00000057491	mRNA	35697.7	-3.16971	0.761203	-4.16408	3.12617e-05	0.00180957	Down.	JCHAIN	ENSSSCT00000057491	Cytoplasm_Nucleus
TTG_vs_PCG	MSTRG.23717.14	mRNA	6113.32	0.803263	0.192906	4.16402	3.12695e-05	0.00180957	NotSig.	KDM6A	ENSSSCT00000076509	Nucleus
TTG_vs_PCG	MSTRG.13495.3	mRNA	42.703	-2.26177	0.54326	-4.16334	3.13633e-05	0.00181177	Down.	ENSSSCG00000050566	ENSSSCT00000093022	Nucleus
TTG_vs_PCG	ENSSSCT00000105938	mRNA	52.3646	1.21919	0.292994	4.16115	3.16648e-05	0.0018275	Up.	SLC34A3	ENSSSCT00000105938	Cytoplasm
TTG_vs_PCG	MSTRG.19651.2	LncRNA	11.2544	6.98057	1.67886	4.15792	3.21157e-05	0.00185182	Up.	FKBP5	ENSSSCT00000064805	Nucleus
TTG_vs_PCG	ENSSSCT00000103689	mRNA	40.8351	1.85953	0.447369	4.1566	3.23015e-05	0.00185569	Up.	ENSSSCG00000055643	ENSSSCT00000103689	equivocal
TTG_vs_PCG	MSTRG.13131.1	mRNA	18686.3	-1.44728	0.34818	-4.15671	3.22858e-05	0.00185569	Down.	RPS15A	ENSSSCT00000055175	Nucleus
TTG_vs_PCG	MSTRG.17163.1	mRNA	1060.04	2.14363	0.515697	4.15676	3.22792e-05	0.00185569	Up.	ZNRF1	ENSSSCT00000055788	Cytoplasm_Nucleus
TTG_vs_PCG	MSTRG.7341.19	mRNA	488.219	-0.998498	0.240219	-4.15661	3.23004e-05	0.00185569	NotSig.	TSPAN14	ENSSSCT00000041992	Nucleus
TTG_vs_PCG	MSTRG.17973.4	mRNA	2629.01	4.28148	1.03029	4.15559	3.24448e-05	0.00185939	Up.	ENSSSCG00000026365	ENSSSCT00000025031	Nucleus
TTG_vs_PCG	MSTRG.5721.1	LncRNA	17.6513	-2.96857	0.714368	-4.15552	3.24551e-05	0.00185939	Down.	-	-	Cytoplasm
TTG_vs_PCG	MSTRG.7259.2	mRNA	2108.24	1.38706	0.333778	4.15564	3.24374e-05	0.00185939	Up.	DDIT4	ENSSSCT00000041250	Cytoplasm
TTG_vs_PCG	MSTRG.8955.8	LncRNA	75.924	1.78391	0.429484	4.15361	3.27273e-05	0.00187327	Up.	IL7R	ENSSSCT00000033303	Cytoplasm_Nucleus
TTG_vs_PCG	ENSSSCT00000002537	mRNA	266.555	1.14145	0.274887	4.15242	3.28971e-05	0.00188127	Up.	GPX2	ENSSSCT00000002537	Cytoplasm_Nucleus
TTG_vs_PCG	ENSSSCT00000010627	mRNA	942.687	-0.427819	0.103041	-4.15195	3.2966e-05	0.00188309	NotSig.	ENSSSCG00000009692	ENSSSCT00000010627	Nucleus
TTG_vs_PCG	MSTRG.7669.2	mRNA	1604.05	1.35326	0.325947	4.15179	3.29891e-05	0.00188309	Up.	ITPRIP	ENSSSCT00000046644	Cytoplasm
TTG_vs_PCG	MSTRG.17926.4	mRNA	474.181	-0.708871	0.170837	-4.14939	3.33358e-05	0.00190115	NotSig.	ENSSSCG00000043562	ENSSSCT00000087135	Nucleus
TTG_vs_PCG	ENSSSCT00000018409	mRNA	6149.84	1.80482	0.435006	4.14895	3.3401e-05	0.00190313	Up.	GZMA	ENSSSCT00000018409	equivocal
TTG_vs_PCG	ENSSSCT00000043679	mRNA	340.93	-1.19249	0.287538	-4.14724	3.36511e-05	0.00191563	Down.	ENSSSCG00000053146	ENSSSCT00000043679	Cytoplasm_Nucleus
TTG_vs_PCG	MSTRG.20880.7	mRNA	1351.97	-1.53256	0.369827	-4.144	3.41301e-05	0.00193955	Down.	TAPT1	ENSSSCT00000030490	Nucleus
TTG_vs_PCG	MSTRG.4914.4	mRNA	430.292	-1.38128	0.333323	-4.14398	3.41333e-05	0.00193955	Down.	PLCD1	ENSSSCT00000024067	Nucleus
TTG_vs_PCG	ENSSSCT00000033532	mRNA	26.3264	-1.92817	0.46548	-4.14234	3.43785e-05	0.00195171	Down.	UBR5	ENSSSCT00000033532	Nucleus
TTG_vs_PCG	MSTRG.17140.1	mRNA	920.362	-1.1038	0.26655	-4.14105	3.45715e-05	0.00196089	Down.	ENSSSCG00000034356	ENSSSCT00000061527	Nucleus
TTG_vs_PCG	MSTRG.3464.5	LncRNA	4109.89	0.783154	0.189326	4.13654	3.52576e-05	0.00199799	NotSig.	CYTH1	ENSSSCT00000045109	Nucleus
TTG_vs_PCG	MSTRG.22112.6	LncRNA	602.378	5.69192	1.37689	4.13391	3.56648e-05	0.00201924	Up.	ZC3H12C	ENSSSCT00000045349	Nucleus
TTG_vs_PCG	MSTRG.19616.9	mRNA	418.938	0.797421	0.193151	4.12848	3.65165e-05	0.00206559	NotSig.	ENSSSCG00000001516	ENSSSCT00000001689	Cytoplasm
TTG_vs_PCG	ENSSSCT00000100990	mRNA	258.85	1.3476	0.326464	4.12787	3.6614e-05	0.00206924	Up.	ENSSSCG00000062961	ENSSSCT00000100990	Nucleus
TTG_vs_PCG	ENSSSCT00000005306	mRNA	85.515	1.19415	0.28931	4.12757	3.66616e-05	0.00207006	Up.	SCG5	ENSSSCT00000005306	Nucleus
TTG_vs_PCG	MSTRG.19932.2	LncRNA	42.4825	6.03012	1.4611	4.12711	3.67348e-05	0.00207232	Up.	BTBD1	ENSSSCT00000002017	Nucleus
TTG_vs_PCG	ENSSSCT00000089475	mRNA	302.273	-1.03176	0.250093	-4.12552	3.69902e-05	0.00208485	Down.	ENSSSCG00000047537	ENSSSCT00000089475	equivocal
TTG_vs_PCG	ENSSSCT00000077014	mRNA	226.59	1.76959	0.429095	4.124	3.72351e-05	0.00209676	Up.	CCL4	ENSSSCT00000077014	Cytoplasm
TTG_vs_PCG	MSTRG.7428.25	mRNA	5842.43	0.489053	0.118605	4.12338	3.73351e-05	0.0021005	NotSig.	-	-	Nucleus
TTG_vs_PCG	ENSSSCT00000012469	mRNA	291.978	1.45875	0.35385	4.1225	3.74783e-05	0.00210666	Up.	CDHR4	ENSSSCT00000012469	Cytoplasm_Nucleus
TTG_vs_PCG	MSTRG.14319.2	mRNA	748.415	-1.51595	0.367882	-4.12074	3.77653e-05	0.00212089	Down.	HPCAL1	ENSSSCT00000035469	equivocal
TTG_vs_PCG	ENSSSCT00000024482	mRNA	592.63	1.85438	0.450037	4.1205	3.78044e-05	0.00212118	Up.	ENSSSCG00000022842	ENSSSCT00000024482	Cytoplasm
TTG_vs_PCG	MSTRG.3814.4	mRNA	3318.51	7.10921	1.72557	4.11991	3.79016e-05	0.00212473	Up.	STAT5A	ENSSSCT00000018947	Nucleus
TTG_vs_PCG	ENSSSCT00000003385	mRNA	24.2202	5.22707	1.26934	4.11795	3.82254e-05	0.00213905	Up.	ENSSSCG00000037422	ENSSSCT00000003385	Cytoplasm_Nucleus
TTG_vs_PCG	MSTRG.3274.3	mRNA	1764.11	0.610948	0.148362	4.11796	3.82236e-05	0.00213905	NotSig.	DNAJC3	ENSSSCT00000090680	Nucleus
TTG_vs_PCG	MSTRG.23556.2	mRNA	4949.16	0.286116	0.06953	4.115	3.87185e-05	0.00216471	NotSig.	PRPS2	ENSSSCT00000075462	Cytoplasm_Nucleus
TTG_vs_PCG	MSTRG.20960.1	mRNA	373.675	6.74798	1.64039	4.11365	3.89452e-05	0.00217544	Up.	TLR1	ENSSSCT00000030913	Cytoplasm
TTG_vs_PCG	ENSSSCT00000044242	mRNA	206.004	3.28919	0.799981	4.11159	3.92949e-05	0.00219301	Up.	ADRM1	ENSSSCT00000044242	Cytoplasm
TTG_vs_PCG	ENSSSCT00000050531	mRNA	137.216	-2.64426	0.643201	-4.1111	3.93781e-05	0.0021957	Down.	THAP1	ENSSSCT00000050531	Nucleus
TTG_vs_PCG	MSTRG.15226.9	mRNA	6390.59	-1.10713	0.269479	-4.1084	3.98414e-05	0.00221955	Down.	ENSSSCG00000006556	ENSSSCT00000040499	Cytoplasm_Nucleus
TTG_vs_PCG	ENSSSCT00000105411	mRNA	5.61681	5.97978	1.45597	4.10707	4.00712e-05	0.00223037	Up.	ENSSSCG00000056639	ENSSSCT00000105411	Cytoplasm
TTG_vs_PCG	ENSSSCT00000019688	mRNA	1860.1	-1.35515	0.330035	-4.10607	4.02456e-05	0.00223808	Down.	ENSSSCG00000018093	ENSSSCT00000019688	Nucleus
TTG_vs_PCG	MSTRG.232.11	mRNA	1311.11	6.25797	1.5243	4.10548	4.03474e-05	0.00224175	Up.	REPS1	ENSSSCT00000004582	Nucleus
TTG_vs_PCG	ENSSSCT00000011787	mRNA	1551.28	2.67185	0.651202	4.10295	4.07924e-05	0.00226447	Up.	TUBGCP2	ENSSSCT00000011787	Nucleus
TTG_vs_PCG	ENSSSCT00000005824	mRNA	5.35041	5.90677	1.44037	4.10087	4.11595e-05	0.0022808	Up.	PSAT1	ENSSSCT00000005824	equivocal
TTG_vs_PCG	ENSSSCT00000100344	mRNA	244.555	5.65571	1.37909	4.10105	4.11278e-05	0.0022808	Up.	LARS1	ENSSSCT00000100344	Nucleus
TTG_vs_PCG	ENSSSCT00000016150	mRNA	24.4757	3.269	0.797263	4.10028	4.1265e-05	0.00228462	Up.	ENSSSCG00000014799	ENSSSCT00000016150	Cytoplasm_Nucleus
TTG_vs_PCG	MSTRG.17951.1	LncRNA	29.0649	6.50878	1.58757	4.09984	4.13432e-05	0.00228693	Up.	ENSSSCG00000034920	ENSSSCT00000078440	Cytoplasm
TTG_vs_PCG	MSTRG.11292.15	LncRNA	893.48	-0.826813	0.201791	-4.09738	4.17858e-05	0.00230853	NotSig.	PDE3B	ENSSSCT00000097430	Cytoplasm_Nucleus
TTG_vs_PCG	MSTRG.16665.1	LncRNA	120.577	0.956028	0.233334	4.09726	4.18075e-05	0.00230853	NotSig.	WNK1	ENSSSCT00000038423	equivocal
TTG_vs_PCG	ENSSSCT00000045216	mRNA	51.8339	-1.24068	0.30283	-4.09697	4.18596e-05	0.00230937	Down.	ENSSSCG00000039478	ENSSSCT00000045216	Cytoplasm_Nucleus
TTG_vs_PCG	MSTRG.4677.3	mRNA	5140.96	1.18226	0.288661	4.09566	4.20972e-05	0.00232043	Up.	ULK2	ENSSSCT00000019640	Nucleus
TTG_vs_PCG	MSTRG.1443.3	mRNA	2558.94	1.71382	0.418513	4.09503	4.22113e-05	0.00232467	Up.	ENSSSCG00000052056	ENSSSCT00000093224	Cytoplasm_Nucleus
TTG_vs_PCG	MSTRG.18462.1	mRNA	214.314	-1.22388	0.298926	-4.09425	4.23544e-05	0.0023305	Down.	ENSSSCG00000057394	ENSSSCT00000096624	Nucleus
TTG_vs_PCG	MSTRG.13869.1	mRNA	1642.26	-0.508761	0.12427	-4.09401	4.23976e-05	0.00233082	NotSig.	-	-	Cytoplasm_Nucleus
TTG_vs_PCG	MSTRG.18950.18	mRNA	9993.02	-1.37633	0.336262	-4.09302	4.25796e-05	0.00233878	Down.	NFIA	ENSSSCT00000042939	Nucleus
TTG_vs_PCG	ENSSSCT00000063651	mRNA	5.60927	5.97807	1.46086	4.09215	4.27387e-05	0.0023434	Up.	DPF1	ENSSSCT00000063651	Cytoplasm
TTG_vs_PCG	ENSSSCT00000061151	mRNA	124.368	-3.14707	0.769025	-4.09229	4.27142e-05	0.0023434	Down.	PRPSAP2	ENSSSCT00000061151	Nucleus
TTG_vs_PCG	ENSSSCT00000064716	mRNA	100.888	-2.16695	0.529585	-4.09178	4.28074e-05	0.00234511	Down.	ENSSSCG00000015662	ENSSSCT00000064716	Nucleus
TTG_vs_PCG	ENSSSCT00000036926	mRNA	543.181	-1.42271	0.347778	-4.09086	4.2977e-05	0.00235029	Down.	SNX7	ENSSSCT00000036926	Nucleus
TTG_vs_PCG	MSTRG.4664.30	mRNA	1581.56	0.514792	0.125839	4.09089	4.29729e-05	0.00235029	NotSig.	NCOR1	ENSSSCT00000080273	Nucleus
TTG_vs_PCG	MSTRG.6961.1	mRNA	513.269	-0.537227	0.131344	-4.09023	4.30943e-05	0.00235464	NotSig.	SPECC1L	ENSSSCT00000011014	equivocal
TTG_vs_PCG	ENSSSCT00000031589	mRNA	33.4058	2.35789	0.576521	4.08987	4.31614e-05	0.00235625	Up.	KLHDC8A	ENSSSCT00000031589	equivocal
TTG_vs_PCG	MSTRG.19304.15	LncRNA	13431.5	0.772944	0.189163	4.08613	4.38634e-05	0.00239249	NotSig.	JARID2	ENSSSCT00000063145	Cytoplasm_Nucleus
TTG_vs_PCG	ENSSSCT00000052040	mRNA	5.33453	5.90326	1.44496	4.08542	4.39975e-05	0.00239771	Up.	MGAT4C	ENSSSCT00000052040	Cytoplasm_Nucleus
TTG_vs_PCG	MSTRG.24139.13	LncRNA	2985.6	-0.738796	0.180853	-4.08506	4.40661e-05	0.00239936	NotSig.	MBNL3	ENSSSCT00000034072	Nucleus
TTG_vs_PCG	ENSSSCT00000030744	mRNA	504.613	1.87155	0.458205	4.08452	4.41671e-05	0.00240068	Up.	RAF1	ENSSSCT00000030744	Nucleus
TTG_vs_PCG	ENSSSCT00000106533	mRNA	1368.74	-0.443668	0.10862	-4.08457	4.41581e-05	0.00240068	NotSig.	ENSSSCG00000055335	ENSSSCT00000106533	Cytoplasm_Nucleus
TTG_vs_PCG	MSTRG.19654.1	LncRNA	28.8952	3.08354	0.755359	4.08222	4.4607e-05	0.00242249	Up.	FKBP5	ENSSSCT00000096733	Cytoplasm
TTG_vs_PCG	MSTRG.21288.21	mRNA	1789	0.563267	0.138062	4.07981	4.50718e-05	0.0024456	NotSig.	FBXW7	ENSSSCT00000053197	equivocal
TTG_vs_PCG	ENSSSCT00000005460	mRNA	279.769	-1.27713	0.313096	-4.07902	4.52253e-05	0.00245181	Down.	SMAD6	ENSSSCT00000005460	Cytoplasm
TTG_vs_PCG	MSTRG.15143.1	mRNA	395.059	6.88461	1.68897	4.07621	4.57749e-05	0.00247517	Up.	IQGAP3	ENSSSCT00000007092	Cytoplasm
TTG_vs_PCG	MSTRG.3233.1	LncRNA	203.013	0.912182	0.223773	4.07637	4.57449e-05	0.00247517	NotSig.	MYCBP2	ENSSSCT00000044438	equivocal
TTG_vs_PCG	MSTRG.10337.1	LncRNA	125.773	0.735223	0.180355	4.07653	4.57122e-05	0.00247517	NotSig.	SND1	ENSSSCT00000018062	Cytoplasm
TTG_vs_PCG	ENSSSCT00000014322	mRNA	1764.56	0.821685	0.201718	4.07343	4.63262e-05	0.00250281	NotSig.	MS4A7	ENSSSCT00000014322	Cytoplasm_Nucleus
TTG_vs_PCG	ENSSSCT00000082883	mRNA	6.52842	6.19429	1.52196	4.06995	4.7024e-05	0.00253832	Up.	ENSSSCG00000049680	ENSSSCT00000082883	Cytoplasm
TTG_vs_PCG	MSTRG.24292.7	mRNA	207.56	0.913316	0.22443	4.0695	4.71141e-05	0.00254099	NotSig.	ENSSSCG00000055885	ENSSSCT00000094696	Cytoplasm
TTG_vs_PCG	ENSSSCT00000036078	mRNA	597.39	1.26914	0.312113	4.06629	4.77685e-05	0.00257306	Up.	ENSSSCG00000003048	ENSSSCT00000036078	Cytoplasm
TTG_vs_PCG	MSTRG.20198.1	mRNA	292.547	7.18166	1.76619	4.06618	4.77909e-05	0.00257306	Up.	SDR39U1	ENSSSCT00000085514	Cytoplasm
TTG_vs_PCG	MSTRG.13913.8	mRNA	6065.46	0.593708	0.146073	4.06446	4.81428e-05	0.0025887	NotSig.	REL	ENSSSCT00000054060	Nucleus
TTG_vs_PCG	MSTRG.14544.1	LncRNA	6339.66	0.740006	0.182072	4.06436	4.81641e-05	0.0025887	NotSig.	MTSS1	ENSSSCT00000050441	Nucleus
TTG_vs_PCG	ENSSSCT00000039532	mRNA	4.72604	-5.68419	1.39882	-4.06356	4.83302e-05	0.00259539	Down.	KLK9	ENSSSCT00000039532	Cytoplasm_Nucleus
TTG_vs_PCG	MSTRG.17740.1	LncRNA	32.1256	-2.67368	0.658258	-4.06175	4.87059e-05	0.00261333	Down.	-	-	Cytoplasm
TTG_vs_PCG	ENSSSCT00000074549	mRNA	126.26	1.06579	0.262444	4.06101	4.88609e-05	0.0026194	Up.	ARPC1A	ENSSSCT00000074549	equivocal
TTG_vs_PCG	MSTRG.2081.15	mRNA	947.169	0.507007	0.124873	4.06017	4.90378e-05	0.00262438	NotSig.	RAPGEF1	ENSSSCT00000006289	Nucleus
TTG_vs_PCG	MSTRG.17693.2	mRNA	4073.87	1.00987	0.248726	4.06018	4.90348e-05	0.00262438	Up.	BCL3	ENSSSCT00000036014	Nucleus
TTG_vs_PCG	ENSSSCT00000014771	mRNA	1512.18	-0.5282	0.130101	-4.05991	4.90911e-05	0.00262499	NotSig.	MICOS13	ENSSSCT00000014771	Cytoplasm
TTG_vs_PCG	MSTRG.21516.6	mRNA	1479.39	-1.61521	0.397926	-4.05909	4.92649e-05	0.00263204	Down.	CENPE	ENSSSCT00000051415	Nucleus
TTG_vs_PCG	ENSSSCT00000050232	mRNA	965.444	-0.74475	0.183518	-4.05819	4.94536e-05	0.00263986	NotSig.	GSTK1	ENSSSCT00000050232	Cytoplasm
TTG_vs_PCG	ENSSSCT00000010703	mRNA	23.4212	-1.70869	0.421144	-4.05726	4.96517e-05	0.00264817	Down.	NCOR2	ENSSSCT00000010703	Nucleus
TTG_vs_PCG	ENSSSCT00000030598	mRNA	8745.09	-0.840251	0.207133	-4.05657	4.97994e-05	0.00265379	NotSig.	ABHD12	ENSSSCT00000030598	equivocal
TTG_vs_PCG	MSTRG.23505.2	mRNA	617.071	2.16726	0.534547	4.05438	5.02673e-05	0.00267644	Up.	PRKX	ENSSSCT00000066349	Nucleus
TTG_vs_PCG	MSTRG.2086.6	mRNA	3715.39	0.626502	0.154545	4.05384	5.03828e-05	0.00267804	NotSig.	SETX	ENSSSCT00000045724	Nucleus
TTG_vs_PCG	ENSSSCT00000076931	mRNA	123.208	-1.38494	0.34163	-4.05392	5.03659e-05	0.00267804	Down.	RAB31	ENSSSCT00000076931	Cytoplasm_Nucleus
TTG_vs_PCG	ENSSSCT00000106247	mRNA	27.1914	4.11273	1.01515	4.05136	5.09218e-05	0.00270439	Up.	ENSSSCG00000054029	ENSSSCT00000106247	Nucleus
TTG_vs_PCG	ENSSSCT00000039677	mRNA	13602	-0.553893	0.136736	-4.05083	5.10356e-05	0.00270813	NotSig.	RPL28	ENSSSCT00000039677	Cytoplasm_Nucleus
TTG_vs_PCG	ENSSSCT00000029680	mRNA	1258.14	1.61795	0.399447	4.05048	5.11133e-05	0.00270996	Up.	SLC1A4	ENSSSCT00000029680	Cytoplasm_Nucleus
TTG_vs_PCG	MSTRG.9868.1	LncRNA	1609.37	0.687333	0.169707	4.05012	5.11909e-05	0.00271177	NotSig.	NCOA3	ENSSSCT00000008162	Nucleus
TTG_vs_PCG	MSTRG.5956.3	mRNA	13437	3.76825	0.930453	4.04991	5.12378e-05	0.00271196	Up.	PARP14	ENSSSCT00000012988	Nucleus
TTG_vs_PCG	ENSSSCT00000020118	mRNA	186.13	1.08916	0.268988	4.04912	5.14115e-05	0.00271885	Up.	U6	ENSSSCT00000020118	Cytoplasm_Nucleus
TTG_vs_PCG	ENSSSCT00000067442	mRNA	312.961	0.58674	0.144928	4.04849	5.15495e-05	0.00272385	NotSig.	ENSSSCG00000047648	ENSSSCT00000067442	Cytoplasm
TTG_vs_PCG	MSTRG.9966.4	mRNA	12373.1	0.490307	0.121123	4.048	5.16568e-05	0.00272722	NotSig.	VAPB	ENSSSCT00000052330	Cytoplasm_Nucleus
TTG_vs_PCG	MSTRG.4273.11	LncRNA	445.484	0.577859	0.142764	4.04766	5.17315e-05	0.00272886	NotSig.	FAM222B	ENSSSCT00000045886	Nucleus
TTG_vs_PCG	MSTRG.6986.1	mRNA	2448.94	0.562138	0.13894	4.04591	5.21199e-05	0.00274615	NotSig.	MAPK1	ENSSSCT00000034964	Nucleus
TTG_vs_PCG	ENSSSCT00000018421	mRNA	57.5309	-9.2936	2.2971	-4.04579	5.21472e-05	0.00274615	Down.	IL31RA	ENSSSCT00000018421	equivocal
TTG_vs_PCG	ENSSSCT00000043023	mRNA	340.799	2.4562	0.607414	4.04369	5.26162e-05	0.00276852	Up.	ITGB7	ENSSSCT00000043023	equivocal
TTG_vs_PCG	MSTRG.1872.1	mRNA	2652.57	1.87902	0.464705	4.04346	5.26679e-05	0.00276891	Up.	AKNA	ENSSSCT00000028192	Cytoplasm_Nucleus
TTG_vs_PCG	MSTRG.2724.1	LncRNA	47.9243	1.35339	0.334743	4.04305	5.27599e-05	0.00277142	Up.	CUL2	ENSSSCT00000076106	Cytoplasm
TTG_vs_PCG	MSTRG.16802.21	LncRNA	13570.6	1.03827	0.256898	4.04156	5.30977e-05	0.00278683	Up.	CHST11	ENSSSCT00000064544	Nucleus
TTG_vs_PCG	MSTRG.21697.1	LncRNA	62.502	1.02807	0.254398	4.04119	5.31806e-05	0.00278884	Up.	IPO7	ENSSSCT00000045714	Nucleus
TTG_vs_PCG	MSTRG.4791.20	LncRNA	21.6275	-4.99609	1.23661	-4.04014	5.34199e-05	0.00279904	Down.	ENSSSCG00000056241	ENSSSCT00000098879	Nucleus
TTG_vs_PCG	MSTRG.17329.16	LncRNA	721.412	0.465449	0.115235	4.03914	5.36479e-05	0.00280864	NotSig.	CBFB	ENSSSCT00000090020	Nucleus
TTG_vs_PCG	MSTRG.14815.1	LncRNA	908.92	1.61331	0.39972	4.03611	5.43444e-05	0.002838	Up.	-	-	Cytoplasm_Nucleus
TTG_vs_PCG	ENSSSCT00000063573	mRNA	524.544	-0.507378	0.125711	-4.03607	5.43538e-05	0.002838	NotSig.	C14orf93	ENSSSCT00000063573	equivocal
TTG_vs_PCG	MSTRG.7507.1	LncRNA	255.029	-1.60459	0.397579	-4.03591	5.43902e-05	0.002838	Down.	TBC1D12	ENSSSCT00000058672	equivocal
TTG_vs_PCG	ENSSSCT00000052213	mRNA	957.75	-2.57545	0.638087	-4.03621	5.43226e-05	0.002838	Down.	ATE1	ENSSSCT00000052213	Nucleus
TTG_vs_PCG	MSTRG.8081.4	mRNA	7971.35	-0.443572	0.109945	-4.03448	5.47224e-05	0.00285295	NotSig.	CYFIP1	ENSSSCT00000039855	equivocal
TTG_vs_PCG	ENSSSCT00000067387	mRNA	642.699	2.36463	0.586341	4.03285	5.51049e-05	0.00286791	Up.	PSAT1	ENSSSCT00000067387	Nucleus
TTG_vs_PCG	ENSSSCT00000052891	mRNA	667.705	0.749351	0.185819	4.0327	5.51399e-05	0.00286791	NotSig.	DENND6B	ENSSSCT00000052891	Cytoplasm
TTG_vs_PCG	ENSSSCT00000025595	mRNA	3950.34	-0.712074	0.176576	-4.03267	5.51468e-05	0.00286791	NotSig.	ATP5ME	ENSSSCT00000025595	Cytoplasm
TTG_vs_PCG	MSTRG.3091.2	mRNA	325.876	-0.851275	0.211171	-4.03121	5.54915e-05	0.00288344	NotSig.	RCBTB2	ENSSSCT00000044201	Nucleus
TTG_vs_PCG	MSTRG.7318.1	mRNA	12603.9	-1.35845	0.337117	-4.02962	5.5868e-05	0.00290059	Down.	RPS24	ENSSSCT00000096351	equivocal
TTG_vs_PCG	ENSSSCT00000018355	mRNA	667.397	1.03657	0.257298	4.02869	5.60887e-05	0.00290964	Up.	FYB1	ENSSSCT00000018355	Nucleus
TTG_vs_PCG	ENSSSCT00000028682	mRNA	12712.4	-0.343573	0.0853119	-4.02726	5.64307e-05	0.00292495	NotSig.	ENSSSCG00000024974	ENSSSCT00000028682	Cytoplasm
TTG_vs_PCG	ENSSSCT00000046454	mRNA	1017.41	-0.796731	0.197894	-4.02605	5.67206e-05	0.00293754	NotSig.	SNX33	ENSSSCT00000046454	Cytoplasm_Nucleus
TTG_vs_PCG	ENSSSCT00000061708	mRNA	3645.98	3.6323	0.902827	4.02325	5.74013e-05	0.00297034	Up.	CD74	ENSSSCT00000061708	Cytoplasm
TTG_vs_PCG	MSTRG.10999.1	mRNA	3323.66	0.815076	0.202623	4.02262	5.75553e-05	0.00297339	NotSig.	MS4A7	ENSSSCT00000014322	Cytoplasm_Nucleus
TTG_vs_PCG	ENSSSCT00000082720	mRNA	126.946	-1.63215	0.405734	-4.0227	5.75336e-05	0.00297339	Down.	ENSSSCG00000041719	ENSSSCT00000082720	Cytoplasm_Nucleus
TTG_vs_PCG	MSTRG.20726.8	mRNA	3231.62	0.241805	0.060122	4.0219	5.77307e-05	0.00297999	NotSig.	PAPOLA	ENSSSCT00000002783	Nucleus
TTG_vs_PCG	ENSSSCT00000073270	mRNA	10.7796	-6.87963	1.7107	-4.02154	5.78192e-05	0.0029821	Down.	GPT2	ENSSSCT00000073270	Nucleus
TTG_vs_PCG	MSTRG.12555.4	mRNA	3531.7	0.25968	0.0646351	4.01763	5.8786e-05	0.00302946	NotSig.	FBXO38	ENSSSCT00000015769	Nucleus
TTG_vs_PCG	ENSSSCT00000057669	mRNA	16.1124	5.0447	1.25572	4.01738	5.88478e-05	0.00303015	Up.	KCNH1	ENSSSCT00000057669	Cytoplasm_Nucleus
TTG_vs_PCG	ENSSSCT00000018890	mRNA	76.9362	-1.9214	0.478396	-4.01633	5.91122e-05	0.00304126	Down.	CCDC43	ENSSSCT00000018890	Nucleus
TTG_vs_PCG	MSTRG.687.15	mRNA	1393.87	-4.41267	1.09934	-4.01393	5.97171e-05	0.00306986	Down.	SMAD2	ENSSSCT00000054452	Nucleus
TTG_vs_PCG	MSTRG.22660.1	LncRNA	777.295	0.476111	0.118633	4.01333	5.98688e-05	0.00307513	NotSig.	KMT2E	ENSSSCT00000038314	Nucleus
TTG_vs_PCG	ENSSSCT00000092155	mRNA	1584.05	1.0159	0.25327	4.01113	6.04283e-05	0.00310132	Up.	ENSSSCG00000055976	ENSSSCT00000092155	equivocal
TTG_vs_PCG	MSTRG.8500.1	mRNA	8678.32	1.70534	0.425176	4.01091	6.04858e-05	0.00310173	Up.	ENSSSCG00000057911	ENSSSCT00000102568	Nucleus
TTG_vs_PCG	MSTRG.5035.1	LncRNA	60.172	1.26527	0.315557	4.00963	6.08148e-05	0.00311605	Up.	MAP4	ENSSSCT00000038848	Nucleus
TTG_vs_PCG	MSTRG.21815.1	mRNA	1241.19	0.594669	0.148453	4.00578	6.18128e-05	0.00316459	NotSig.	FCHSD2	ENSSSCT00000036874	Nucleus
TTG_vs_PCG	MSTRG.186.1	mRNA	304.801	-5.33418	1.33214	-4.00423	6.2221e-05	0.00318289	Down.	UTRN	ENSSSCT00000072091	Nucleus
TTG_vs_PCG	ENSSSCT00000055468	mRNA	3210.06	-0.696954	0.174094	-4.00331	6.24618e-05	0.00319259	NotSig.	ENSSSCG00000032166	ENSSSCT00000055468	Cytoplasm
TTG_vs_PCG	ENSSSCT00000104283	mRNA	264.69	1.92687	0.481633	4.0007	6.31563e-05	0.00322546	Up.	DNAH8	ENSSSCT00000104283	Nucleus
TTG_vs_PCG	MSTRG.21453.1	mRNA	2316.98	-0.370643	0.0926998	-3.99832	6.37943e-05	0.00325538	NotSig.	PRSS12	ENSSSCT00000009981	Nucleus
TTG_vs_PCG	MSTRG.6317.2	mRNA	525.381	5.41506	1.35449	3.99787	6.39159e-05	0.00325893	Up.	HMGN1	ENSSSCT00000067587	Nucleus
TTG_vs_PCG	MSTRG.21812.10	mRNA	807.069	0.763479	0.191103	3.99511	6.46633e-05	0.00329435	NotSig.	FCHSD2	ENSSSCT00000036874	Nucleus
TTG_vs_PCG	MSTRG.1621.2	mRNA	307.633	5.91426	1.48053	3.99469	6.47791e-05	0.00329489	Up.	TJP2	ENSSSCT00000005781	Nucleus
TTG_vs_PCG	MSTRG.22660.8	mRNA	11117.6	0.572852	0.143397	3.99486	6.47329e-05	0.00329489	NotSig.	KMT2E	ENSSSCT00000022506	Nucleus
TTG_vs_PCG	ENSSSCT00000042538	mRNA	777.999	-0.935832	0.234284	-3.99444	6.48481e-05	0.00329572	NotSig.	VRK2	ENSSSCT00000042538	Nucleus
TTG_vs_PCG	MSTRG.8455.1	LncRNA	123.018	1.36586	0.342013	3.9936	6.50777e-05	0.0033047	Up.	STAT1	ENSSSCT00000017482	Cytoplasm
TTG_vs_PCG	MSTRG.23267.3	mRNA	520.483	1.98933	0.498261	3.99256	6.5365e-05	0.0033166	Up.	ENSSSCG00000039956	ENSSSCT00000045985	Cytoplasm
TTG_vs_PCG	MSTRG.14445.1	LncRNA	690.565	1.24318	0.311455	3.99151	6.5654e-05	0.00332683	Up.	AGO2	ENSSSCT00000064189	Nucleus
TTG_vs_PCG	ENSSSCT00000019524	mRNA	838.174	-1.28557	0.322082	-3.99144	6.56729e-05	0.00332683	Down.	GPS2	ENSSSCT00000019524	Cytoplasm
TTG_vs_PCG	MSTRG.4664.21	LncRNA	1622.17	0.68995	0.173029	3.98748	6.67787e-05	0.0033801	NotSig.	NCOR1	ENSSSCT00000080273	Nucleus
TTG_vs_PCG	ENSSSCT00000100385	mRNA	5.8828	-6.00642	1.5066	-3.98674	6.6986e-05	0.00338786	Down.	ACTC1	ENSSSCT00000100385	Cytoplasm
TTG_vs_PCG	ENSSSCT00000093482	mRNA	5.93906	6.06017	1.52099	3.98437	6.76585e-05	0.0034191	Up.	ENSSSCG00000056780	ENSSSCT00000093482	equivocal
TTG_vs_PCG	MSTRG.6309.3	mRNA	1447.09	3.77688	0.948044	3.98386	6.78045e-05	0.00342371	Up.	KCNJ15	ENSSSCT00000077520	Nucleus
TTG_vs_PCG	MSTRG.19869.1	LncRNA	19.9759	-3.62956	0.911236	-3.98312	6.80161e-05	0.00343163	Down.	-	-	Cytoplasm
TTG_vs_PCG	ENSSSCT00000052499	mRNA	133.513	-2.1146	0.531048	-3.98194	6.83547e-05	0.00344593	Down.	BMAL1	ENSSSCT00000052499	equivocal
TTG_vs_PCG	MSTRG.18880.1	mRNA	181.041	-1.16447	0.29272	-3.97811	6.94663e-05	0.00349827	Down.	ACADM	ENSSSCT00000061492	Cytoplasm
TTG_vs_PCG	MSTRG.7180.13	mRNA	450.967	3.05214	0.767261	3.97798	6.95046e-05	0.00349827	Up.	JMJD1C	ENSSSCT00000051269	Nucleus
TTG_vs_PCG	ENSSSCT00000059744	mRNA	4.75383	-5.70129	1.43343	-3.97736	6.96839e-05	0.00350447	Down.	ENSSSCG00000027046	ENSSSCT00000059744	Nucleus
TTG_vs_PCG	ENSSSCT00000079831	mRNA	56.6812	-1.96343	0.493687	-3.97707	6.97709e-05	0.00350603	Down.	ENSSSCG00000048545	ENSSSCT00000079831	Cytoplasm
TTG_vs_PCG	MSTRG.12125.1	LncRNA	283.561	-1.37185	0.345055	-3.97575	7.01571e-05	0.00351927	Down.	-	-	equivocal
TTG_vs_PCG	ENSSSCT00000045699	mRNA	139.048	0.948941	0.238691	3.9756	7.02031e-05	0.00351927	NotSig.	MEF2C	ENSSSCT00000045699	equivocal
TTG_vs_PCG	ENSSSCT00000045690	mRNA	29.6383	4.86282	1.22309	3.97586	7.01247e-05	0.00351927	Up.	ENSSSCG00000006418	ENSSSCT00000045690	Nucleus
TTG_vs_PCG	ENSSSCT00000095340	mRNA	205.041	-0.581767	0.146368	-3.97467	7.04759e-05	0.00353012	NotSig.	ENSSSCG00000056336	ENSSSCT00000095340	Nucleus
TTG_vs_PCG	MSTRG.23447.2	LncRNA	981.766	4.4113	1.10996	3.97427	7.05942e-05	0.00353321	Up.	-	-	Cytoplasm_Nucleus
TTG_vs_PCG	MSTRG.22818.1	LncRNA	149.531	-1.52361	0.383438	-3.97354	7.0812e-05	0.00353845	Down.	STX6	ENSSSCT00000101893	equivocal
TTG_vs_PCG	MSTRG.7290.2	mRNA	3691.33	-0.480412	0.1209	-3.97365	7.0781e-05	0.00353845	NotSig.	CAMK2G	ENSSSCT00000049619	Nucleus
TTG_vs_PCG	ENSSSCT00000056693	mRNA	119.734	0.750839	0.189113	3.97031	7.17784e-05	0.00358388	NotSig.	RAB8B	ENSSSCT00000056693	Cytoplasm_Nucleus
TTG_vs_PCG	MSTRG.19634.1	LncRNA	2637.77	0.729084	0.183972	3.96302	7.40071e-05	0.00369221	NotSig.	ANKS1A	ENSSSCT00000001709	Nucleus
TTG_vs_PCG	MSTRG.7268.4	mRNA	4638.1	-0.645869	0.162991	-3.96261	7.4134e-05	0.0036956	NotSig.	P4HA1	ENSSSCT00000083723	Nucleus
TTG_vs_PCG	MSTRG.1342.4	mRNA	4837.1	-0.355261	0.0896792	-3.96146	7.44913e-05	0.00371045	NotSig.	TMX1	ENSSSCT00000086830	Nucleus
TTG_vs_PCG	ENSSSCT00000076329	mRNA	334.933	0.655912	0.165595	3.96095	7.46532e-05	0.00371555	NotSig.	ENSSSCG00000008012	ENSSSCT00000076329	Nucleus
TTG_vs_PCG	MSTRG.7652.1	LncRNA	780.727	-0.438903	0.110938	-3.9563	7.61185e-05	0.00378548	NotSig.	-	-	Nucleus
TTG_vs_PCG	MSTRG.809.1	LncRNA	289.436	0.540365	0.136628	3.955	7.6535e-05	0.00380316	NotSig.	ANXA2	ENSSSCT00000087442	Cytoplasm
TTG_vs_PCG	ENSSSCT00000059221	mRNA	16.6305	-2.50486	0.633529	-3.95382	7.69145e-05	0.00381899	Down.	TMEM126A	ENSSSCT00000059221	equivocal
TTG_vs_PCG	MSTRG.16278.1	mRNA	3073.97	-5.94101	1.50283	-3.95322	7.71063e-05	0.00382548	Down.	ENSSSCG00000055107	ENSSSCT00000099992	Nucleus
TTG_vs_PCG	ENSSSCT00000073022	mRNA	346.048	2.14949	0.543883	3.95212	7.74618e-05	0.00384007	Up.	ENSSSCG00000044029	ENSSSCT00000073022	equivocal
TTG_vs_PCG	ENSSSCT00000076006	mRNA	71.3655	3.68116	0.931506	3.95184	7.7554e-05	0.00384159	Up.	GPR45	ENSSSCT00000076006	Cytoplasm_Nucleus
TTG_vs_PCG	MSTRG.16978.1	mRNA	5214.87	0.538808	0.136357	3.95144	7.76828e-05	0.00384493	NotSig.	PPP1R12A	ENSSSCT00000072902	Nucleus
TTG_vs_PCG	MSTRG.8629.1	LncRNA	27.3681	-3.21563	0.813832	-3.95122	7.77529e-05	0.00384536	Down.	MAP2	ENSSSCT00000049207	Cytoplasm
TTG_vs_PCG	ENSSSCT00000061104	mRNA	8766.22	-0.510318	0.129188	-3.95019	7.80908e-05	0.00385902	NotSig.	ENSSSCG00000012746	ENSSSCT00000061104	Nucleus
TTG_vs_PCG	MSTRG.8285.1	LncRNA	86.9926	-1.28446	0.325283	-3.94875	7.85608e-05	0.00387918	Down.	BAZ2B	ENSSSCT00000044120	equivocal
TTG_vs_PCG	MSTRG.10252.3	mRNA	676.403	-1.23565	0.313062	-3.94697	7.91458e-05	0.00390499	Down.	CALD1	ENSSSCT00000027194	Nucleus
TTG_vs_PCG	MSTRG.21128.1	LncRNA	8.82767	3.00797	0.762373	3.94553	7.96226e-05	0.00392232	Up.	CLOCK	ENSSSCT00000048864	Cytoplasm
TTG_vs_PCG	ENSSSCT00000060530	mRNA	5.23726	-5.83961	1.48	-3.94567	7.95759e-05	0.00392232	Down.	COLGALT2	ENSSSCT00000060530	Nucleus
TTG_vs_PCG	MSTRG.1987.3	mRNA	515.052	0.634542	0.160935	3.94284	8.05221e-05	0.0039604	NotSig.	CDK9	ENSSSCT00000006181	Cytoplasm
TTG_vs_PCG	ENSSSCT00000008740	mRNA	12.7254	7.1592	1.81569	3.94296	8.04829e-05	0.0039604	Up.	HBM	ENSSSCT00000008740	Cytoplasm
TTG_vs_PCG	MSTRG.20325.1	mRNA	201.207	-3.24446	0.822915	-3.94264	8.05901e-05	0.00396063	Down.	-	-	Cytoplasm
TTG_vs_PCG	ENSSSCT00000005143	mRNA	52.7614	2.16481	0.549169	3.94197	8.08154e-05	0.00396858	Up.	FBN1	ENSSSCT00000005143	Nucleus
TTG_vs_PCG	MSTRG.4369.8	mRNA	1061.96	0.599481	0.152238	3.93778	8.22397e-05	0.00403536	NotSig.	U6	ENSSSCT00000028256	Nucleus
TTG_vs_PCG	ENSSSCT00000058534	mRNA	16760.7	-0.666471	0.169262	-3.93751	8.23306e-05	0.00403665	NotSig.	OS9	ENSSSCT00000058534	Nucleus
TTG_vs_PCG	ENSSSCT00000047370	mRNA	729.708	1.46608	0.372547	3.9353	8.30938e-05	0.0040677	Up.	DUSP2	ENSSSCT00000047370	Cytoplasm_Nucleus
TTG_vs_PCG	MSTRG.17163.10	mRNA	11241.4	0.990302	0.251642	3.93536	8.3072e-05	0.0040677	NotSig.	ZNRF1	ENSSSCT00000055788	Nucleus
TTG_vs_PCG	MSTRG.23611.1	mRNA	4738.16	1.58403	0.402669	3.93383	8.36041e-05	0.00408948	Up.	SH3KBP1	ENSSSCT00000013301	Cytoplasm_Nucleus
TTG_vs_PCG	ENSSSCT00000057457	mRNA	1457.37	2.20286	0.560053	3.9333	8.3786e-05	0.00409517	Up.	ENSSSCG00000040903	ENSSSCT00000057457	Cytoplasm
TTG_vs_PCG	MSTRG.11397.3	mRNA	1110.96	1.54707	0.393399	3.93257	8.40412e-05	0.00410444	Up.	GATAD2A	ENSSSCT00000055962	Nucleus
TTG_vs_PCG	ENSSSCT00000096136	mRNA	36.0131	2.06318	0.524817	3.93124	8.45099e-05	0.00412411	Up.	PCP4L1	ENSSSCT00000096136	Cytoplasm
TTG_vs_PCG	MSTRG.22387.19	LncRNA	201.944	-11.1053	2.82582	-3.92995	8.49619e-05	0.00414294	Down.	ENSSSCG00000015645	ENSSSCT00000063954	Nucleus
TTG_vs_PCG	ENSSSCT00000092796	mRNA	479.178	0.592099	0.150722	3.92843	8.55039e-05	0.00416612	NotSig.	PIEZO1	ENSSSCT00000092796	Nucleus
TTG_vs_PCG	MSTRG.13872.1	LncRNA	30.9638	-2.14982	0.547317	-3.92792	8.56823e-05	0.00417156	Down.	-	-	Cytoplasm
TTG_vs_PCG	MSTRG.335.17	mRNA	543.506	-2.18623	0.556644	-3.92751	8.58286e-05	0.00417219	Down.	ARHGAP18	ENSSSCT00000004647	Nucleus
TTG_vs_PCG	MSTRG.6422.3	mRNA	9729.38	2.91829	0.743036	3.92753	8.58228e-05	0.00417219	Up.	SFTPC	ENSSSCT00000039061	Cytoplasm
TTG_vs_PCG	ENSSSCT00000054084	mRNA	12059.7	2.95143	0.751693	3.92638	8.62339e-05	0.00418864	Up.	SOCS3	ENSSSCT00000054084	Cytoplasm
TTG_vs_PCG	ENSSSCT00000106536	mRNA	3.98024	5.48217	1.39763	3.92246	8.76483e-05	0.00425404	Up.	ENSSSCG00000057141	ENSSSCT00000106536	Nucleus
TTG_vs_PCG	MSTRG.16250.1	mRNA	6030.31	-2.30577	0.588025	-3.9212	8.81082e-05	0.00426643	Down.	CYP27B1	ENSSSCT00000023069	equivocal
TTG_vs_PCG	ENSSSCT00000010769	mRNA	30.9018	-8.39663	2.14115	-3.92156	8.79768e-05	0.00426643	Down.	TCTN1	ENSSSCT00000010769	Nucleus
TTG_vs_PCG	ENSSSCT00000102787	mRNA	12.3094	3.58304	0.913752	3.92124	8.80934e-05	0.00426643	Up.	VWC2L	ENSSSCT00000102787	Nucleus
TTG_vs_PCG	MSTRG.11473.3	mRNA	347.694	-1.33916	0.341675	-3.91939	8.87747e-05	0.0042943	Down.	OCEL1	ENSSSCT00000015157	Cytoplasm
TTG_vs_PCG	MSTRG.6304.27	mRNA	1027.09	-12.4897	3.18676	-3.91926	8.8821e-05	0.0042943	Down.	DYRK1A	ENSSSCT00000028889	Nucleus
TTG_vs_PCG	MSTRG.11872.1	mRNA	601.877	-0.618283	0.157839	-3.91717	8.95934e-05	0.0043283	NotSig.	EFNA2	ENSSSCT00000050735	equivocal
TTG_vs_PCG	ENSSSCT00000037726	mRNA	133.654	1.77467	0.453397	3.91416	9.07184e-05	0.00437926	Up.	TMOD1	ENSSSCT00000037726	equivocal
TTG_vs_PCG	MSTRG.18667.1	mRNA	3326.72	0.953073	0.243649	3.91167	9.16595e-05	0.00442128	NotSig.	VAPA	ENSSSCT00000073065	Nucleus
TTG_vs_PCG	MSTRG.13008.3	mRNA	459.431	-1.63297	0.417675	-3.90967	9.24239e-05	0.00445472	Down.	TAOK2	ENSSSCT00000026019	Cytoplasm
TTG_vs_PCG	MSTRG.9870.1	LncRNA	3328.04	0.672888	0.172121	3.90939	9.25287e-05	0.00445634	NotSig.	NCOA3	ENSSSCT00000008162	Nucleus
TTG_vs_PCG	ENSSSCT00000057859	mRNA	5.1779	5.85995	1.4993	3.90846	9.28865e-05	0.00447013	Up.	ASMT	ENSSSCT00000057859	Cytoplasm_Nucleus
TTG_vs_PCG	ENSSSCT00000038674	mRNA	10726	1.32961	0.34042	3.90579	9.39187e-05	0.00451633	Up.	MARCKS	ENSSSCT00000038674	Nucleus
TTG_vs_PCG	MSTRG.21683.1	mRNA	870.455	3.22678	0.826226	3.90545	9.40512e-05	0.00451923	Up.	ANTXR2	ENSSSCT00000049224	Nucleus
TTG_vs_PCG	ENSSSCT00000045816	mRNA	15942.6	1.92127	0.492271	3.90287	9.50606e-05	0.00456422	Up.	PDE4B	ENSSSCT00000045816	Nucleus
TTG_vs_PCG	ENSSSCT00000032308	mRNA	849.059	-0.689231	0.176688	-3.90083	9.58634e-05	0.00459924	NotSig.	GTF2H5	ENSSSCT00000032308	Cytoplasm_Nucleus
TTG_vs_PCG	ENSSSCT00000046960	mRNA	540.756	1.29343	0.33202	3.89562	9.79467e-05	0.00469559	Up.	CAMTA2	ENSSSCT00000046960	Nucleus
TTG_vs_PCG	MSTRG.18836.4	mRNA	2637.04	1.28243	0.329254	3.89497	9.82117e-05	0.00470468	Up.	MCOLN2	ENSSSCT00000004157	Nucleus
TTG_vs_PCG	ENSSSCT00000106116	mRNA	5.29376	-5.85265	1.50283	-3.89443	9.84301e-05	0.00471154	Down.	ENSSSCG00000063269	ENSSSCT00000106116	equivocal
TTG_vs_PCG	MSTRG.19523.2	mRNA	34747.1	0.295189	0.0758267	3.89294	9.90368e-05	0.00472325	NotSig.	DDX39B	ENSSSCT00000001529	Nucleus
TTG_vs_PCG	MSTRG.3159.6	mRNA	3005.45	-1.74616	0.448549	-3.8929	9.90521e-05	0.00472325	Down.	ENSSSCG00000058703	ENSSSCT00000099426	Nucleus
TTG_vs_PCG	MSTRG.4664.15	mRNA	818.898	0.618699	0.158928	3.89294	9.90379e-05	0.00472325	NotSig.	NCOR1	ENSSSCT00000080273	Nucleus
TTG_vs_PCG	ENSSSCT00000077034	mRNA	877.704	0.50901	0.13073	3.89359	9.87699e-05	0.00472325	NotSig.	ZRSR2	ENSSSCT00000077034	Nucleus
TTG_vs_PCG	MSTRG.23056.4	mRNA	4212.2	0.579216	0.148785	3.89297	9.90242e-05	0.00472325	NotSig.	SLC11A2	ENSSSCT00000080368	Nucleus
TTG_vs_PCG	MSTRG.18033.1	LncRNA	50.4443	-1.25475	0.322346	-3.89255	9.91963e-05	0.00472652	Down.	ENSSSCG00000043116	ENSSSCT00000056943	Nucleus
TTG_vs_PCG	MSTRG.979.1	mRNA	25722.1	-0.467387	0.120093	-3.89186	9.94788e-05	0.00473637	NotSig.	HYPK	ENSSSCT00000095604	Nucleus
TTG_vs_PCG	ENSSSCT00000043048	mRNA	9.13947	6.67965	1.71764	3.88884	0.000100723	0.00479196	Up.	ENSSSCG00000039791	ENSSSCT00000043048	equivocal
TTG_vs_PCG	MSTRG.19384.1	LncRNA	1133.29	-0.644039	0.165629	-3.88844	0.000100892	0.00479638	NotSig.	CARMIL1	ENSSSCT00000001196	Nucleus
TTG_vs_PCG	ENSSSCT00000101501	mRNA	545.654	-4.31895	1.11091	-3.88775	0.000101178	0.00480631	Down.	ZNF706	ENSSSCT00000101501	Cytoplasm_Nucleus
TTG_vs_PCG	ENSSSCT00000052953	mRNA	5992.76	-0.318637	0.0819708	-3.88719	0.00010141	0.00481365	NotSig.	WDR81	ENSSSCT00000052953	Nucleus
TTG_vs_PCG	MSTRG.7237.1	LncRNA	652.25	-1.19687	0.308055	-3.88523	0.000102234	0.00484911	Down.	-	-	Nucleus
TTG_vs_PCG	MSTRG.23188.20	LncRNA	1046.3	0.627703	0.16165	3.88311	0.000103129	0.00488783	NotSig.	MARK3	ENSSSCT00000096222	Nucleus
TTG_vs_PCG	ENSSSCT00000085962	mRNA	35.8979	-1.59693	0.411326	-3.88238	0.000103438	0.0048988	Down.	ENSSSCG00000047204	ENSSSCT00000085962	Cytoplasm_Nucleus
TTG_vs_PCG	MSTRG.14689.1	mRNA	54666.9	-2.3629	0.608965	-3.8802	0.000104372	0.00493928	Down.	ENSSSCG00000006063	ENSSSCT00000032533	Nucleus
TTG_vs_PCG	ENSSSCT00000104680	mRNA	13.8217	-3.69271	0.951787	-3.87977	0.000104556	0.00494426	Down.	ENSSSCG00000051809	ENSSSCT00000104680	Nucleus
TTG_vs_PCG	ENSSSCT00000038833	mRNA	886.427	0.855202	0.220511	3.87827	0.000105203	0.00496992	NotSig.	B4GALNT1	ENSSSCT00000038833	Cytoplasm
TTG_vs_PCG	ENSSSCT00000057208	mRNA	351.999	0.882154	0.227468	3.87814	0.000105258	0.00496992	NotSig.	SNORD14	ENSSSCT00000057208	Cytoplasm_Nucleus
TTG_vs_PCG	MSTRG.7131.3	mRNA	5212.65	-1.34846	0.347772	-3.87742	0.000105572	0.00497723	Down.	ABCB10	ENSSSCT00000011154	Cytoplasm_Nucleus
TTG_vs_PCG	MSTRG.23179.5	LncRNA	1971.01	0.754628	0.194614	3.87755	0.000105512	0.00497723	NotSig.	TRAF3	ENSSSCT00000064816	Nucleus
TTG_vs_PCG	MSTRG.10091.1	mRNA	541.514	-8.67705	2.23797	-3.87719	0.00010567	0.00497812	Down.	ABCF2	ENSSSCT00000039929	Nucleus
TTG_vs_PCG	MSTRG.19965.1	LncRNA	565.34	0.673043	0.17363	3.8763	0.000106055	0.0049925	NotSig.	CRTC3	ENSSSCT00000055957	equivocal
TTG_vs_PCG	ENSSSCT00000100144	mRNA	298.207	1.17884	0.30421	3.87507	0.000106594	0.00501407	Up.	ENSSSCG00000052207	ENSSSCT00000100144	Cytoplasm
TTG_vs_PCG	ENSSSCT00000046572	mRNA	19014.5	-0.228904	0.0590904	-3.87379	0.000107155	0.00503292	NotSig.	HOOK3	ENSSSCT00000046572	Nucleus
TTG_vs_PCG	ENSSSCT00000041815	mRNA	1061.45	1.01361	0.261647	3.87395	0.000107085	0.00503292	Up.	ZC3HAV1	ENSSSCT00000041815	Nucleus
TTG_vs_PCG	MSTRG.18158.1	LncRNA	21.2614	-4.11352	1.06226	-3.87241	0.000107764	0.00505772	Down.	-	-	Cytoplasm
TTG_vs_PCG	ENSSSCT00000017637	mRNA	46.9477	-1.39769	0.361032	-3.87136	0.000108228	0.0050757	Down.	VIL1	ENSSSCT00000017637	Nucleus
TTG_vs_PCG	MSTRG.788.4	mRNA	634.276	-1.83771	0.474751	-3.87089	0.000108438	0.00508172	Down.	LACTB	ENSSSCT00000041703	Nucleus
TTG_vs_PCG	ENSSSCT00000091982	mRNA	68.6228	2.16407	0.559131	3.87041	0.000108652	0.00508794	Up.	CHD7	ENSSSCT00000091982	Nucleus
TTG_vs_PCG	MSTRG.15480.1	LncRNA	120.077	0.725541	0.187479	3.87	0.000108836	0.00509276	NotSig.	RAP1A	ENSSSCT00000054681	Cytoplasm_Nucleus
TTG_vs_PCG	MSTRG.7379.2	mRNA	1672.87	-0.351624	0.0908736	-3.86937	0.000109117	0.00510205	NotSig.	ENSSSCG00000010391	ENSSSCT00000011375	Nucleus
TTG_vs_PCG	MSTRG.16936.4	mRNA	246.198	5.85144	1.51278	3.86799	0.000109736	0.00512718	Up.	BTG1	ENSSSCT00000044658	Nucleus
TTG_vs_PCG	ENSSSCT00000100523	mRNA	42.5732	8.9005	2.30179	3.86678	0.000110282	0.00514806	Up.	ENSSSCG00000053812	ENSSSCT00000100523	Nucleus
TTG_vs_PCG	MSTRG.6930.1	mRNA	13712.1	-0.444852	0.115049	-3.86663	0.000110347	0.00514806	NotSig.	YWHAH	ENSSSCT00000010992	Nucleus
TTG_vs_PCG	MSTRG.5969.3	mRNA	1206.05	3.74417	0.968654	3.86534	0.000110936	0.00517167	Up.	CD86	ENSSSCT00000034076	Nucleus
TTG_vs_PCG	MSTRG.9459.3	mRNA	473.625	-0.896426	0.231933	-3.86502	0.000111079	0.00517449	NotSig.	ENSSSCG00000058180	ENSSSCT00000099815	Cytoplasm_Nucleus
TTG_vs_PCG	MSTRG.536.4	mRNA	6510.38	-0.532144	0.137754	-3.86299	0.000112007	0.00521382	NotSig.	SNX3	ENSSSCT00000090851	Nucleus
TTG_vs_PCG	MSTRG.14767.1	mRNA	427.039	-0.438893	0.113663	-3.86135	0.000112764	0.00524515	NotSig.	-	-	equivocal
TTG_vs_PCG	ENSSSCT00000104148	mRNA	709.77	-0.83254	0.215649	-3.86062	0.000113101	0.00525303	NotSig.	FOXP1	ENSSSCT00000104148	Nucleus
TTG_vs_PCG	MSTRG.9933.7	LncRNA	743.326	-6.63646	1.71901	-3.86064	0.000113093	0.00525303	Down.	NFATC2	ENSSSCT00000034393	Nucleus
TTG_vs_PCG	MSTRG.3685.7	mRNA	2326.83	1.94384	0.503552	3.86025	0.000113273	0.00525712	Up.	CDC27	ENSSSCT00000018844	Nucleus
TTG_vs_PCG	ENSSSCT00000085724	mRNA	91.8508	-2.48057	0.642637	-3.85999	0.000113391	0.00525867	Down.	AIDA	ENSSSCT00000085724	Nucleus
TTG_vs_PCG	MSTRG.20908.16	mRNA	5638.2	0.775619	0.201039	3.85806	0.00011429	0.00529645	NotSig.	RBPJ	ENSSSCT00000087175	Nucleus
TTG_vs_PCG	ENSSSCT00000054539	mRNA	396.189	2.68929	0.697323	3.85659	0.00011498	0.00532447	Up.	NLRC5	ENSSSCT00000054539	Nucleus
TTG_vs_PCG	ENSSSCT00000098366	mRNA	244.666	1.37299	0.356085	3.8558	0.000115351	0.00533746	Up.	FSCN2	ENSSSCT00000098366	Nucleus
TTG_vs_PCG	ENSSSCT00000019266	mRNA	2041.55	2.04202	0.529619	3.85563	0.000115431	0.00533746	Up.	CCL3L1	ENSSSCT00000019266	Cytoplasm
TTG_vs_PCG	MSTRG.17723.4	mRNA	1089.67	2.00356	0.519997	3.85303	0.000116666	0.00539061	Up.	VASP	ENSSSCT00000079295	Cytoplasm_Nucleus
TTG_vs_PCG	ENSSSCT00000038683	mRNA	925.745	2.62832	0.682393	3.85163	0.000117335	0.00541751	Up.	NFKB1	ENSSSCT00000038683	Nucleus
TTG_vs_PCG	MSTRG.10934.2	mRNA	955.942	-3.6669	0.952798	-3.84856	0.000118812	0.00547861	Down.	TTC9C	ENSSSCT00000029819	Nucleus
TTG_vs_PCG	ENSSSCT00000103569	mRNA	7.33608	-6.32579	1.64369	-3.84852	0.000118834	0.00547861	Down.	PDIA4	ENSSSCT00000103569	Nucleus
TTG_vs_PCG	ENSSSCT00000053439	mRNA	29.6695	-1.69963	0.441792	-3.84712	0.000119514	0.00550593	Down.	NET1	ENSSSCT00000053439	Nucleus
TTG_vs_PCG	ENSSSCT00000079611	mRNA	912.156	0.767823	0.199664	3.84558	0.000120267	0.00553653	NotSig.	CCR5	ENSSSCT00000079611	Nucleus
TTG_vs_PCG	MSTRG.2919.1	mRNA	256.759	-8.62735	2.24489	-3.8431	0.00012149	0.00558874	Down.	MTIF3	ENSSSCT00000057888	equivocal
TTG_vs_PCG	ENSSSCT00000078416	mRNA	5.71573	6.00184	1.56204	3.8423	0.000121886	0.0056028	Up.	RSPO2	ENSSSCT00000078416	Nucleus
TTG_vs_PCG	ENSSSCT00000040855	mRNA	382.052	-4.476	1.16504	-3.84193	0.000122071	0.00560719	Down.	KNTC1	ENSSSCT00000040855	Nucleus
TTG_vs_PCG	ENSSSCT00000029425	mRNA	21328.8	0.216926	0.0564735	3.8412	0.000122435	0.0056198	NotSig.	POLR2A	ENSSSCT00000029425	Nucleus
TTG_vs_PCG	MSTRG.16936.6	mRNA	376.033	-7.10464	1.85049	-3.83932	0.000123374	0.00565753	Down.	BTG1	ENSSSCT00000044658	Nucleus
TTG_vs_PCG	ENSSSCT00000079300	mRNA	189.441	1.9357	0.504193	3.8392	0.000123438	0.00565753	Up.	KIF7	ENSSSCT00000079300	Nucleus
TTG_vs_PCG	ENSSSCT00000048119	mRNA	59.1576	-2.30854	0.601409	-3.83854	0.000123766	0.0056684	Down.	PPIP5K2	ENSSSCT00000048119	Nucleus
TTG_vs_PCG	ENSSSCT00000051118	mRNA	7.36849	-6.33165	1.64979	-3.83785	0.000124114	0.00568021	Down.	WDR76	ENSSSCT00000051118	Cytoplasm_Nucleus
TTG_vs_PCG	ENSSSCT00000071018	mRNA	162.174	1.33891	0.349097	3.83534	0.000125388	0.00573431	Up.	GATC	ENSSSCT00000071018	Nucleus
TTG_vs_PCG	MSTRG.20746.7	LncRNA	90.0171	1.00598	0.262529	3.8319	0.00012716	0.00580726	Up.	YY1	ENSSSCT00000038528	Nucleus
TTG_vs_PCG	ENSSSCT00000019541	mRNA	5112.6	2.86174	0.746824	3.83188	0.000127169	0.00580726	Up.	ENSSSCG00000017957	ENSSSCT00000019541	Cytoplasm_Nucleus
TTG_vs_PCG	ENSSSCT00000017010	mRNA	60.994	1.11256	0.290429	3.83076	0.000127747	0.00582938	Up.	HSD11B1	ENSSSCT00000017010	Cytoplasm
TTG_vs_PCG	MSTRG.22372.3	mRNA	1675.48	-0.790958	0.2065	-3.83031	0.000127983	0.00583592	NotSig.	CDK18	ENSSSCT00000016661	Cytoplasm
TTG_vs_PCG	MSTRG.4695.12	mRNA	1387.74	0.639038	0.166874	3.82946	0.000128427	0.00585191	NotSig.	PRPSAP2	ENSSSCT00000019644	Nucleus
TTG_vs_PCG	MSTRG.18740.5	mRNA	3074.02	0.633128	0.165376	3.82841	0.000128974	0.00587255	NotSig.	ESCO1	ENSSSCT00000042993	Nucleus
TTG_vs_PCG	ENSSSCT00000028460	mRNA	25.7342	-7.16119	1.87153	-3.82638	0.000130043	0.00591693	Down.	GUCY1B1	ENSSSCT00000028460	Cytoplasm_Nucleus
TTG_vs_PCG	MSTRG.11935.1	LncRNA	3120.78	-0.512951	0.134124	-3.82446	0.000131057	0.00595871	NotSig.	MAML1	ENSSSCT00000015314	Nucleus
TTG_vs_PCG	ENSSSCT00000006945	mRNA	631.132	0.67518	0.176594	3.82334	0.000131655	0.00598156	NotSig.	HSD17B7	ENSSSCT00000006945	Cytoplasm_Nucleus
TTG_vs_PCG	ENSSSCT00000054366	mRNA	11265.6	-0.458318	0.119931	-3.8215	0.000132642	0.00602202	NotSig.	PNRC2	ENSSSCT00000054366	Nucleus
TTG_vs_PCG	ENSSSCT00000019663	mRNA	164.581	-2.18683	0.57255	-3.81945	0.000133749	0.00606787	Down.	ENSSSCG00000018068	ENSSSCT00000019663	Cytoplasm
TTG_vs_PCG	MSTRG.20348.1	mRNA	290.685	5.43505	1.42327	3.8187	0.000134155	0.00608187	Up.	RNASE4	ENSSSCT00000044269	Nucleus
TTG_vs_PCG	ENSSSCT00000046485	mRNA	911.195	2.2279	0.583754	3.8165	0.000135358	0.00613198	Up.	ENSSSCG00000052814	ENSSSCT00000046485	Nucleus
TTG_vs_PCG	ENSSSCT00000054300	mRNA	20.8208	2.02957	0.531837	3.81616	0.000135545	0.00613601	Up.	C11orf97	ENSSSCT00000054300	Nucleus
TTG_vs_PCG	MSTRG.13928.21	mRNA	2094.79	-0.954849	0.250307	-3.81471	0.000136342	0.00616051	NotSig.	MTIF2	ENSSSCT00000009201	Nucleus
TTG_vs_PCG	ENSSSCT00000049319	mRNA	985.695	-0.553896	0.145203	-3.81464	0.000136382	0.00616051	NotSig.	QPCTL	ENSSSCT00000049319	equivocal
TTG_vs_PCG	MSTRG.3652.3	LncRNA	3000.81	0.862366	0.226057	3.81482	0.000136284	0.00616051	NotSig.	ERN1	ENSSSCT00000077644	equivocal
TTG_vs_PCG	MSTRG.15038.1	mRNA	653.16	-0.7287	0.191061	-3.81396	0.000136757	0.00616858	NotSig.	-	-	Nucleus
TTG_vs_PCG	ENSSSCT00000060063	mRNA	1069.91	-2.56403	0.672249	-3.81411	0.000136674	0.00616858	Down.	PRPSAP2	ENSSSCT00000060063	Nucleus
TTG_vs_PCG	MSTRG.4606.2	mRNA	438.264	-0.881803	0.231232	-3.81351	0.00013701	0.0061755	NotSig.	STX8	ENSSSCT00000064313	Cytoplasm_Nucleus
TTG_vs_PCG	MSTRG.10942.1	mRNA	12705	0.408907	0.107259	3.81234	0.000137656	0.00620019	NotSig.	GANAB	ENSSSCT00000023479	Nucleus
TTG_vs_PCG	MSTRG.30.1	mRNA	117.374	-3.11372	0.817315	-3.8097	0.000139135	0.00625775	Down.	QKI	ENSSSCT00000056118	Nucleus
TTG_vs_PCG	MSTRG.3110.2	mRNA	456.603	-2.35607	0.618423	-3.8098	0.000139077	0.00625775	Down.	LRCH1	ENSSSCT00000039610	Nucleus
TTG_vs_PCG	MSTRG.6273.2	mRNA	9770.9	0.500409	0.131371	3.80914	0.000139451	0.0062675	NotSig.	SLC5A3	ENSSSCT00000065757	Nucleus
TTG_vs_PCG	MSTRG.6981.1	LncRNA	1378.71	0.372495	0.09781	3.80835	0.000139899	0.00628311	NotSig.	MAPK1	ENSSSCT00000034964	Cytoplasm
TTG_vs_PCG	MSTRG.20087.6	mRNA	1368.05	0.763148	0.200435	3.80745	0.000140409	0.00630146	NotSig.	ARID3B	ENSSSCT00000095398	Nucleus
TTG_vs_PCG	MSTRG.17959.5	mRNA	10461.7	0.789679	0.207511	3.80549	0.000141524	0.00634696	NotSig.	LENG8	ENSSSCT00000033934	Nucleus
TTG_vs_PCG	MSTRG.17608.10	mRNA	341.517	5.38942	1.4167	3.8042	0.000142265	0.00637565	Up.	AKT2	ENSSSCT00000062620	Nucleus
TTG_vs_PCG	MSTRG.13767.1	LncRNA	16.6135	-2.86961	0.754525	-3.8032	0.000142838	0.00639301	Down.	-	-	Cytoplasm
TTG_vs_PCG	ENSSSCT00000046934	mRNA	177.255	1.38618	0.36448	3.80317	0.000142857	0.00639301	Up.	ENSSSCG00000027723	ENSSSCT00000046934	Nucleus
TTG_vs_PCG	ENSSSCT00000086717	mRNA	316.286	-1.10831	0.291493	-3.80218	0.000143431	0.00641409	Down.	SEZ6L2	ENSSSCT00000086717	Cytoplasm
TTG_vs_PCG	ENSSSCT00000080492	mRNA	186.44	-0.850879	0.223951	-3.7994	0.000145047	0.00648175	NotSig.	ENSSSCG00000043642	ENSSSCT00000080492	Cytoplasm_Nucleus
TTG_vs_PCG	ENSSSCT00000033233	mRNA	28134.5	-0.542409	0.142789	-3.79867	0.000145474	0.00649619	NotSig.	CD63	ENSSSCT00000033233	equivocal
TTG_vs_PCG	ENSSSCT00000076704	mRNA	313.276	-1.10236	0.290219	-3.79838	0.000145642	0.00649905	Down.	ENSSSCG00000046060	ENSSSCT00000076704	Nucleus
TTG_vs_PCG	ENSSSCT00000099844	mRNA	362.481	0.594296	0.156553	3.79614	0.000146967	0.0065488	NotSig.	ENSSSCG00000061098	ENSSSCT00000099844	Nucleus
TTG_vs_PCG	ENSSSCT00000094239	mRNA	177.022	-1.88259	0.495899	-3.79631	0.000146864	0.0065488	Down.	ENSSSCG00000058835	ENSSSCT00000094239	Nucleus
TTG_vs_PCG	MSTRG.13556.7	mRNA	2460.86	-0.933625	0.246081	-3.79397	0.000148259	0.00660168	NotSig.	ENSSSCG00000008137	ENSSSCT00000068750	Cytoplasm_Nucleus
TTG_vs_PCG	MSTRG.12594.1	LncRNA	457.662	0.486294	0.12824	3.79206	0.000149405	0.00664798	NotSig.	HMGXB3	ENSSSCT00000105456	equivocal
TTG_vs_PCG	ENSSSCT00000103373	mRNA	59.7338	1.07667	0.284018	3.79085	0.000150131	0.00667082	Up.	ENSSSCG00000061860	ENSSSCT00000103373	Cytoplasm
TTG_vs_PCG	ENSSSCT00000101902	mRNA	7.43108	-6.34286	1.6732	-3.79086	0.000150124	0.00667082	Down.	ENSSSCG00000059250	ENSSSCT00000101902	Cytoplasm
TTG_vs_PCG	MSTRG.1568.1	LncRNA	115.607	4.03653	1.06495	3.79033	0.000150445	0.00668002	Up.	PDCD1LG2	ENSSSCT00000054646	Cytoplasm
TTG_vs_PCG	MSTRG.10040.21	LncRNA	1259.36	0.42571	0.112323	3.79004	0.000150624	0.00668323	NotSig.	UBE3C	ENSSSCT00000017866	Nucleus
TTG_vs_PCG	MSTRG.13954.6	mRNA	658.554	7.80587	2.06005	3.78917	0.000151151	0.00670183	Up.	FBXO11	ENSSSCT00000028062	Nucleus
TTG_vs_PCG	ENSSSCT00000031696	mRNA	92.8532	1.80586	0.476608	3.78898	0.000151266	0.00670221	Up.	BMP3	ENSSSCT00000031696	Nucleus
TTG_vs_PCG	MSTRG.3107.1	mRNA	2518.48	-0.281793	0.0744285	-3.78609	0.000153036	0.00677581	NotSig.	SUCLA2	ENSSSCT00000010304	equivocal
TTG_vs_PCG	ENSSSCT00000099264	mRNA	781.318	-0.445291	0.11762	-3.78584	0.000153189	0.0067778	NotSig.	NANP	ENSSSCT00000099264	Nucleus
TTG_vs_PCG	MSTRG.12529.12	mRNA	9301.76	0.826454	0.218313	3.78564	0.000153316	0.00677864	NotSig.	ARHGAP26	ENSSSCT00000103442	Nucleus
TTG_vs_PCG	ENSSSCT00000088215	mRNA	289.139	-0.975948	0.257904	-3.78415	0.000154232	0.00681338	NotSig.	ENSSSCG00000048207	ENSSSCT00000088215	Nucleus
TTG_vs_PCG	MSTRG.6433.2	mRNA	458.831	-0.746827	0.197364	-3.78401	0.00015432	0.00681338	NotSig.	BIN3	ENSSSCT00000010556	equivocal
TTG_vs_PCG	MSTRG.19762.3	LncRNA	3867.3	1.37476	0.363599	3.78099	0.000156206	0.0068918	Up.	CCND3	ENSSSCT00000069155	Nucleus
TTG_vs_PCG	ENSSSCT00000017752	mRNA	47.2085	2.57492	0.681149	3.78027	0.000156661	0.00690701	Up.	SAG	ENSSSCT00000017752	Cytoplasm
TTG_vs_PCG	ENSSSCT00000052441	mRNA	2021	-3.72339	0.985341	-3.77878	0.000157598	0.00694341	Down.	ZC3H7B	ENSSSCT00000052441	Nucleus
TTG_vs_PCG	MSTRG.19884.1	mRNA	389.432	0.848194	0.224593	3.77659	0.00015899	0.00699981	NotSig.	TBC1D2B	ENSSSCT00000027095	Nucleus
TTG_vs_PCG	MSTRG.21669.17	mRNA	587.919	-1.74356	0.461753	-3.77596	0.000159393	0.0070126	Down.	SEC31A	ENSSSCT00000091312	Nucleus
TTG_vs_PCG	ENSSSCT00000052586	mRNA	5767.86	-0.477682	0.126528	-3.77531	0.000159808	0.00702594	NotSig.	DDX41	ENSSSCT00000052586	Nucleus
TTG_vs_PCG	MSTRG.16662.1	mRNA	388.877	0.589068	0.156082	3.7741	0.000160587	0.00705521	NotSig.	WNK1	ENSSSCT00000038423	Cytoplasm
TTG_vs_PCG	ENSSSCT00000094044	mRNA	1425.12	-0.827441	0.219303	-3.77305	0.000161262	0.00707991	NotSig.	ENSSSCG00000052468	ENSSSCT00000094044	Nucleus
TTG_vs_PCG	MSTRG.18172.5	mRNA	9179.56	0.648223	0.171838	3.77229	0.000161759	0.00709179	NotSig.	PIK3CD	ENSSSCT00000032225	Nucleus
TTG_vs_PCG	MSTRG.3061.1	mRNA	1846.79	-0.962676	0.255191	-3.77238	0.000161699	0.00709179	NotSig.	ARL11	ENSSSCT00000101347	Cytoplasm_Nucleus
TTG_vs_PCG	MSTRG.6713.1	mRNA	7924.03	-0.448087	0.118811	-3.77143	0.000162313	0.00711107	NotSig.	ENSSSCG00000009851	ENSSSCT00000092418	Nucleus
TTG_vs_PCG	ENSSSCT00000009774	mRNA	4.18463	5.55171	1.47249	3.77029	0.000163059	0.00713877	Up.	TMPRSS11D	ENSSSCT00000009774	Nucleus
TTG_vs_PCG	MSTRG.20913.1	LncRNA	1886.72	1.76663	0.46862	3.76985	0.000163346	0.00714632	Up.	RBPJ	ENSSSCT00000044877	Cytoplasm_Nucleus
TTG_vs_PCG	MSTRG.8636.2	mRNA	3016.71	-0.449956	0.119407	-3.76824	0.000164402	0.00718752	NotSig.	ACADL	ENSSSCT00000017589	Nucleus
TTG_vs_PCG	ENSSSCT00000009582	mRNA	1762.75	3.08206	0.818138	3.76717	0.00016511	0.0072134	Up.	SLC34A2	ENSSSCT00000009582	equivocal
TTG_vs_PCG	ENSSSCT00000036914	mRNA	591.288	-0.79996	0.212383	-3.76659	0.000165491	0.00722029	NotSig.	CASTOR2	ENSSSCT00000036914	Cytoplasm_Nucleus
TTG_vs_PCG	MSTRG.19648.13	mRNA	18278.5	1.26232	0.335149	3.76644	0.000165594	0.00722029	Up.	FKBP5	ENSSSCT00000096733	Nucleus
TTG_vs_PCG	ENSSSCT00000041403	mRNA	25.1714	8.14218	2.16179	3.76641	0.000165614	0.00722029	Up.	CSRNP3	ENSSSCT00000041403	Nucleus
TTG_vs_PCG	ENSSSCT00000016504	mRNA	6.03341	6.08063	1.6154	3.76416	0.000167112	0.00728054	Up.	JHY	ENSSSCT00000016504	Cytoplasm
TTG_vs_PCG	MSTRG.2722.1	mRNA	284.027	0.640203	0.170095	3.7638	0.000167352	0.00728592	NotSig.	CUL2	ENSSSCT00000076106	equivocal
TTG_vs_PCG	MSTRG.21297.1	mRNA	69.7341	-3.2998	0.876921	-3.76294	0.00016793	0.00730602	Down.	PRSS48	ENSSSCT00000009876	Cytoplasm
TTG_vs_PCG	MSTRG.1824.1	mRNA	11969.8	0.690677	0.183651	3.76081	0.000169362	0.00736318	NotSig.	UGCG	ENSSSCT00000024726	Nucleus
TTG_vs_PCG	ENSSSCT00000025406	mRNA	2668.48	1.6241	0.431963	3.7598	0.000170048	0.00738789	Up.	NUP153	ENSSSCT00000025406	Nucleus
TTG_vs_PCG	MSTRG.13976.1	mRNA	21438.6	-0.737532	0.196221	-3.75868	0.000170812	0.00741077	NotSig.	RHOQ	ENSSSCT00000065041	Nucleus
TTG_vs_PCG	ENSSSCT00000034303	mRNA	22.967	3.22553	0.85813	3.75878	0.000170741	0.00741077	Up.	ENSSSCG00000014800	ENSSSCT00000034303	equivocal
TTG_vs_PCG	MSTRG.7083.4	mRNA	1766.6	0.553445	0.147257	3.75835	0.000171036	0.00741535	NotSig.	ARID4B	ENSSSCT00000053189	Nucleus
TTG_vs_PCG	MSTRG.49.1	mRNA	1597.31	0.995681	0.264942	3.7581	0.000171207	0.00741763	NotSig.	ACAT2	ENSSSCT00000039899	Nucleus
TTG_vs_PCG	MSTRG.19155.1	LncRNA	597.767	0.902115	0.240139	3.75663	0.000172215	0.00745614	NotSig.	ENSSSCG00000061658	ENSSSCT00000093524	equivocal
TTG_vs_PCG	MSTRG.21683.13	mRNA	3855.42	0.708621	0.188686	3.75555	0.000172959	0.00748319	NotSig.	ANTXR2	ENSSSCT00000049224	Nucleus
TTG_vs_PCG	MSTRG.2100.1	LncRNA	1536.02	1.11098	0.295882	3.75481	0.000173475	0.0075003	Up.	RALGDS	ENSSSCT00000042593	Nucleus
TTG_vs_PCG	ENSSSCT00000031506	mRNA	2069.28	-0.78151	0.208194	-3.75375	0.000174207	0.00752676	NotSig.	UQCR10	ENSSSCT00000031506	Cytoplasm_Nucleus
TTG_vs_PCG	MSTRG.9885.4	mRNA	2801.82	10.5659	2.81528	3.75304	0.000174703	0.00754298	Up.	ARFGEF2	ENSSSCT00000066737	Nucleus
TTG_vs_PCG	ENSSSCT00000099461	mRNA	295.983	0.602206	0.160466	3.75287	0.000174824	0.00754299	NotSig.	ENSSSCG00000062130	ENSSSCT00000099461	Cytoplasm_Nucleus
TTG_vs_PCG	MSTRG.11057.26	LncRNA	7344.72	0.639873	0.170515	3.7526	0.000175011	0.00754586	NotSig.	PTPRJ	ENSSSCT00000055946	Cytoplasm_Nucleus
TTG_vs_PCG	ENSSSCT00000087921	mRNA	36.0805	4.45572	1.18751	3.75214	0.000175329	0.00755435	Up.	NDRG3	ENSSSCT00000087921	Cytoplasm
TTG_vs_PCG	MSTRG.23188.17	LncRNA	3186.21	0.52417	0.139709	3.75187	0.000175518	0.00755731	NotSig.	MARK3	ENSSSCT00000096222	Nucleus
TTG_vs_PCG	MSTRG.11759.1	mRNA	10875.2	-0.490333	0.130701	-3.75155	0.000175743	0.00756177	NotSig.	RPL36	ENSSSCT00000097478	Nucleus
TTG_vs_PCG	ENSSSCT00000031039	mRNA	16.4796	2.62759	0.70044	3.75133	0.000175896	0.00756318	Up.	P2RX3	ENSSSCT00000031039	Cytoplasm
TTG_vs_PCG	MSTRG.12342.2	LncRNA	12456.2	0.703542	0.18761	3.75002	0.00017682	0.00759767	NotSig.	RAD50	ENSSSCT00000044716	Cytoplasm_Nucleus
TTG_vs_PCG	ENSSSCT00000095510	mRNA	47.3552	5.57996	1.4886	3.74847	0.000177914	0.00763943	Up.	ENSSSCG00000053526	ENSSSCT00000095510	Cytoplasm_Nucleus
TTG_vs_PCG	ENSSSCT00000033895	mRNA	1721.23	-0.924808	0.246767	-3.7477	0.000178464	0.00765778	NotSig.	SMS	ENSSSCT00000033895	Cytoplasm_Nucleus
TTG_vs_PCG	ENSSSCT00000091844	mRNA	179.152	-1.71633	0.458162	-3.74613	0.000179581	0.00770043	Down.	ENSSSCG00000059380	ENSSSCT00000091844	Cytoplasm_Nucleus
TTG_vs_PCG	ENSSSCT00000093604	mRNA	148.026	-1.2463	0.332724	-3.74575	0.000179858	0.00770702	Down.	ENSSSCG00000052327	ENSSSCT00000093604	Nucleus
TTG_vs_PCG	MSTRG.11381.1	mRNA	149.621	1.14391	0.305461	3.74486	0.000180493	0.00772897	Up.	NLRP3	ENSSSCT00000054444	Cytoplasm
TTG_vs_PCG	MSTRG.7224.1	LncRNA	167.739	-0.928585	0.247981	-3.74458	0.000180697	0.00773238	NotSig.	EIF4EBP2	ENSSSCT00000059458	equivocal
TTG_vs_PCG	ENSSSCT00000038352	mRNA	810.494	4.17559	1.11544	3.74345	0.000181514	0.00776203	Up.	TNRC6B	ENSSSCT00000038352	Nucleus
TTG_vs_PCG	MSTRG.10948.135	mRNA	1716.49	2.26301	0.604773	3.74191	0.000182629	0.0078044	Up.	ENSSSCG00000055375	ENSSSCT00000062935	Nucleus
TTG_vs_PCG	MSTRG.12529.3	mRNA	4844.09	0.670621	0.1793	3.74022	0.000183862	0.00784635	NotSig.	ARHGAP26	ENSSSCT00000103442	Nucleus
TTG_vs_PCG	MSTRG.17973.1	mRNA	2141.91	2.71212	0.725121	3.74023	0.000183853	0.00784635	Up.	ENSSSCG00000026365	ENSSSCT00000025031	Nucleus
TTG_vs_PCG	MSTRG.7009.8	mRNA	2180.78	0.398029	0.106436	3.73962	0.000184298	0.00785961	NotSig.	MED15	ENSSSCT00000057623	Nucleus
TTG_vs_PCG	ENSSSCT00000034241	mRNA	1104.91	0.744951	0.199263	3.73852	0.000185104	0.00788863	NotSig.	TRAF5	ENSSSCT00000034241	Nucleus
TTG_vs_PCG	MSTRG.19206.5	mRNA	2015.44	1.90553	0.509783	3.73791	0.000185554	0.00789165	Up.	PRPF4B	ENSSSCT00000001094	Nucleus
TTG_vs_PCG	ENSSSCT00000032423	mRNA	3.81137	5.41983	1.44991	3.73805	0.000185452	0.00789165	Up.	CHRNA9	ENSSSCT00000032423	Cytoplasm
TTG_vs_PCG	MSTRG.6893.4	mRNA	1352.99	0.848994	0.227122	3.73806	0.000185449	0.00789165	NotSig.	MTMR3	ENSSSCT00000051134	Nucleus
TTG_vs_PCG	ENSSSCT00000106211	mRNA	282.865	2.10117	0.562199	3.73742	0.000185917	0.00789637	Up.	ENSSSCG00000042842	ENSSSCT00000106211	Nucleus
TTG_vs_PCG	MSTRG.22706.1	mRNA	2271.75	-0.552237	0.147753	-3.73756	0.000185815	0.00789637	NotSig.	STARD3NL	ENSSSCT00000062891	Cytoplasm_Nucleus
TTG_vs_PCG	ENSSSCT00000039685	mRNA	5717.56	-0.927877	0.248296	-3.73698	0.000186245	0.00790494	NotSig.	GSN	ENSSSCT00000039685	Cytoplasm_Nucleus
TTG_vs_PCG	ENSSSCT00000066119	mRNA	3490.58	-0.353866	0.0947263	-3.73566	0.00018722	0.00794092	NotSig.	PDCL	ENSSSCT00000066119	Nucleus
TTG_vs_PCG	ENSSSCT00000101251	mRNA	14.1174	2.79463	0.748137	3.73545	0.000187379	0.00794227	Up.	ENSSSCG00000052519	ENSSSCT00000101251	Nucleus
TTG_vs_PCG	ENSSSCT00000051668	mRNA	5.53892	5.95686	1.5949	3.73495	0.000187755	0.00795283	Up.	IP6K3	ENSSSCT00000051668	equivocal
TTG_vs_PCG	MSTRG.7198.5	mRNA	1682.73	2.03157	0.544198	3.73314	0.000189107	0.00800467	Up.	HNRNPH3	ENSSSCT00000045429	Nucleus
TTG_vs_PCG	ENSSSCT00000004897	mRNA	4810.5	-0.584158	0.156492	-3.73283	0.000189338	0.00800902	NotSig.	HDAC2	ENSSSCT00000004897	Nucleus
TTG_vs_PCG	ENSSSCT00000094798	mRNA	5.92406	-6.01491	1.61155	-3.73239	0.000189674	0.00801783	Down.	ENSSSCG00000054023	ENSSSCT00000094798	Cytoplasm_Nucleus
TTG_vs_PCG	ENSSSCT00000032383	mRNA	41.4086	1.5931	0.42686	3.73213	0.000189865	0.00802049	Up.	CEP83	ENSSSCT00000032383	Cytoplasm_Nucleus
TTG_vs_PCG	MSTRG.10948.119	mRNA	770.982	2.9697	0.795836	3.73155	0.000190306	0.00803157	Up.	ENSSSCG00000033010	ENSSSCT00000057910	Nucleus
TTG_vs_PCG	MSTRG.3077.9	LncRNA	142.059	-5.07825	1.36093	-3.73145	0.000190384	0.00803157	Down.	FNDC3A	ENSSSCT00000040444	equivocal
TTG_vs_PCG	ENSSSCT00000068008	mRNA	3.88266	-5.40306	1.44821	-3.73086	0.000190831	0.00804497	Down.	U2	ENSSSCT00000068008	Nucleus
TTG_vs_PCG	ENSSSCT00000100880	mRNA	20.4737	2.18726	0.586512	3.72927	0.000192038	0.00808784	Up.	ENSSSCG00000062903	ENSSSCT00000100880	Cytoplasm_Nucleus
TTG_vs_PCG	MSTRG.11835.1	LncRNA	150.808	0.745053	0.19979	3.72918	0.000192106	0.00808784	NotSig.	DOT1L	ENSSSCT00000041345	Cytoplasm_Nucleus
TTG_vs_PCG	MSTRG.11292.19	mRNA	18631.8	-1.08548	0.291141	-3.72834	0.000192743	0.00810918	Down.	PDE3B	ENSSSCT00000097430	Nucleus
TTG_vs_PCG	MSTRG.3663.28	mRNA	898.758	-4.19064	1.12411	-3.72798	0.000193021	0.00811546	Down.	LIMD2	ENSSSCT00000096590	Nucleus
TTG_vs_PCG	MSTRG.4438.1	LncRNA	303.756	0.684189	0.183552	3.7275	0.000193392	0.00812559	NotSig.	ANKFY1	ENSSSCT00000051814	Cytoplasm_Nucleus
TTG_vs_PCG	MSTRG.21115.1	LncRNA	29.2149	-1.17816	0.316104	-3.72711	0.000193686	0.00813247	Down.	MARCHF1	ENSSSCT00000069298	Cytoplasm_Nucleus
TTG_vs_PCG	ENSSSCT00000004445	mRNA	3737.23	-0.404101	0.108465	-3.72564	0.00019482	0.0081746	NotSig.	SFT2D1	ENSSSCT00000004445	Cytoplasm_Nucleus
TTG_vs_PCG	MSTRG.20137.2	mRNA	2938.85	1.90835	0.512533	3.72337	0.000196584	0.00824111	Up.	NFKBIA	ENSSSCT00000002184	Cytoplasm_Nucleus
TTG_vs_PCG	ENSSSCT00000056435	mRNA	3.82322	5.4233	1.4566	3.72326	0.000196669	0.00824111	Up.	FMO1	ENSSSCT00000056435	Cytoplasm_Nucleus
TTG_vs_PCG	MSTRG.11792.1	LncRNA	9.9218	-6.76021	1.816	-3.72259	0.000197193	0.00825203	Down.	-	-	Nucleus
TTG_vs_PCG	MSTRG.18986.5	mRNA	3232.94	-0.712357	0.191355	-3.72271	0.000197096	0.00825203	NotSig.	TMEM59	ENSSSCT00000051096	Nucleus
TTG_vs_PCG	ENSSSCT00000095118	mRNA	227.919	-5.43064	1.4593	-3.7214	0.00019812	0.00827976	Down.	ENSSSCG00000062542	ENSSSCT00000095118	equivocal
TTG_vs_PCG	ENSSSCT00000051929	mRNA	108.768	2.21543	0.595321	3.72141	0.000198112	0.00827976	Up.	FKBP5	ENSSSCT00000051929	Nucleus
TTG_vs_PCG	MSTRG.15275.3	mRNA	2092.86	1.7135	0.460488	3.72106	0.000198389	0.00828445	Up.	POGZ	ENSSSCT00000007256	Nucleus
TTG_vs_PCG	MSTRG.16094.3	mRNA	573.406	1.91839	0.51557	3.72092	0.000198497	0.00828445	Up.	NR4A1	ENSSSCT00000059252	equivocal
TTG_vs_PCG	ENSSSCT00000100648	mRNA	37.2528	1.51377	0.406875	3.72047	0.000198856	0.00829388	Up.	ENSSSCG00000058367	ENSSSCT00000100648	Nucleus
TTG_vs_PCG	MSTRG.23382.14	mRNA	759.905	0.559773	0.150467	3.72024	0.000199036	0.00829586	NotSig.	EHMT1	ENSSSCT00000079394	Nucleus
TTG_vs_PCG	ENSSSCT00000076940	mRNA	80.0104	9.81088	2.63796	3.71911	0.000199923	0.00831623	Up.	ENSSSCG00000001531	ENSSSCT00000076940	Cytoplasm
TTG_vs_PCG	ENSSSCT00000081165	mRNA	676.885	1.54086	0.414305	3.71915	0.000199896	0.00831623	Up.	ENSSSCG00000051406	ENSSSCT00000081165	Cytoplasm
TTG_vs_PCG	ENSSSCT00000060597	mRNA	12.9044	7.17791	1.92991	3.71929	0.000199782	0.00831623	Up.	ACVR1C	ENSSSCT00000060597	equivocal
TTG_vs_PCG	ENSSSCT00000101580	mRNA	34.5433	-5.34632	1.43766	-3.71875	0.000200207	0.00832251	Down.	ARL8B	ENSSSCT00000101580	Nucleus
TTG_vs_PCG	ENSSSCT00000052985	mRNA	409.411	-1.66528	0.447834	-3.71851	0.000200402	0.00832507	Down.	ENSSSCG00000038269	ENSSSCT00000052985	Nucleus
TTG_vs_PCG	ENSSSCT00000065095	mRNA	2326.57	0.569345	0.153126	3.71815	0.000200685	0.0083313	NotSig.	DOCK9	ENSSSCT00000065095	Nucleus
TTG_vs_PCG	ENSSSCT00000095920	mRNA	9.08845	6.67208	1.79555	3.7159	0.000202483	0.00840037	Up.	EGR4	ENSSSCT00000095920	Cytoplasm
TTG_vs_PCG	ENSSSCT00000007738	mRNA	236.787	-7.2809	1.9596	-3.7155	0.000202806	0.00840818	Down.	JAG1	ENSSSCT00000007738	Nucleus
TTG_vs_PCG	ENSSSCT00000067844	mRNA	394.624	0.438498	0.118024	3.71532	0.000202943	0.00840829	NotSig.	SPRING1	ENSSSCT00000067844	Nucleus
TTG_vs_PCG	ENSSSCT00000019665	mRNA	97.5373	-8.22233	2.21352	-3.71459	0.000203532	0.0084271	Down.	ENSSSCG00000018070	ENSSSCT00000019665	Cytoplasm
TTG_vs_PCG	MSTRG.16422.1	LncRNA	458.338	-1.67769	0.45208	-3.71105	0.000206403	0.00854032	Down.	-	-	equivocal
TTG_vs_PCG	MSTRG.3176.1	LncRNA	45.3813	-1.26363	0.340675	-3.70919	0.000207926	0.00859765	Down.	KBTBD6	ENSSSCT00000042844	Cytoplasm
TTG_vs_PCG	MSTRG.23383.1	LncRNA	45.2776	0.995821	0.268557	3.70804	0.000208868	0.00863093	NotSig.	EHMT1	ENSSSCT00000079394	Cytoplasm
TTG_vs_PCG	ENSSSCT00000058101	mRNA	312.415	0.828555	0.223484	3.70745	0.000209356	0.00864538	NotSig.	NKX2-1	ENSSSCT00000058101	Nucleus
TTG_vs_PCG	ENSSSCT00000101703	mRNA	24.6581	1.91868	0.517775	3.70562	0.000210874	0.00869657	Up.	ENSSSCG00000054627	ENSSSCT00000101703	Cytoplasm
TTG_vs_PCG	ENSSSCT00000062354	mRNA	54.4802	2.01097	0.542667	3.70572	0.000210787	0.00869657	Up.	IRX2	ENSSSCT00000062354	Cytoplasm
TTG_vs_PCG	MSTRG.13019.1	mRNA	1308.41	-11.9802	3.23334	-3.7052	0.000211227	0.00869967	Down.	GDPD3	ENSSSCT00000023545	equivocal
TTG_vs_PCG	MSTRG.7236.1	LncRNA	313.387	-1.39489	0.376468	-3.70521	0.000211214	0.00869967	Down.	-	-	Nucleus
TTG_vs_PCG	MSTRG.20919.1	LncRNA	170.459	1.17525	0.317244	3.70457	0.000211748	0.00871537	Up.	RBPJ	ENSSSCT00000060917	equivocal
TTG_vs_PCG	ENSSSCT00000071590	mRNA	170.257	1.89909	0.512711	3.70401	0.000212214	0.00872881	Up.	ENSSSCG00000044501	ENSSSCT00000071590	Cytoplasm_Nucleus
TTG_vs_PCG	ENSSSCT00000014854	mRNA	255.615	-3.82516	1.03295	-3.70313	0.000212959	0.00875044	Down.	RAB11B	ENSSSCT00000014854	Cytoplasm
TTG_vs_PCG	ENSSSCT00000060005	mRNA	69.2551	-2.50348	0.676059	-3.70305	0.000213019	0.00875044	Down.	HERC4	ENSSSCT00000060005	Cytoplasm_Nucleus
TTG_vs_PCG	MSTRG.9567.2	mRNA	637.093	1.22923	0.331977	3.70276	0.000213266	0.00875481	Up.	ADISSP	ENSSSCT00000055558	Nucleus
TTG_vs_PCG	MSTRG.1260.3	mRNA	6270.02	-0.341397	0.0922687	-3.70003	0.000215576	0.00884385	NotSig.	PIAS1	ENSSSCT00000026593	Nucleus
TTG_vs_PCG	ENSSSCT00000005787	mRNA	334.181	2.25064	0.608447	3.69899	0.000216456	0.00887412	Up.	PTAR1	ENSSSCT00000005787	Nucleus
TTG_vs_PCG	MSTRG.2297.6	mRNA	922.566	0.468068	0.126596	3.69732	0.000217886	0.0089269	NotSig.	NEK7	ENSSSCT00000045124	Nucleus
TTG_vs_PCG	ENSSSCT00000001018	mRNA	21.5233	4.2222	1.14222	3.6965	0.000218589	0.00894494	Up.	NTS	ENSSSCT00000001018	Nucleus
TTG_vs_PCG	MSTRG.18781.1	mRNA	6958.07	-0.516319	0.139679	-3.69648	0.000218612	0.00894494	NotSig.	SS18	ENSSSCT00000066204	Nucleus
TTG_vs_PCG	MSTRG.7908.13	LncRNA	934.533	8.12223	2.19768	3.69582	0.000219178	0.00896223	Up.	GTDC1	ENSSSCT00000017069	Nucleus
TTG_vs_PCG	ENSSSCT00000015327	mRNA	4785.06	-1.54291	0.417527	-3.69537	0.000219571	0.00897242	Down.	ENSSSCG00000014031	ENSSSCT00000015327	Nucleus
TTG_vs_PCG	MSTRG.11269.1	mRNA	2608.3	-12.3631	3.34611	-3.69477	0.000220086	0.00898759	Down.	HPS5	ENSSSCT00000088018	Nucleus
TTG_vs_PCG	MSTRG.19474.5	mRNA	1247.39	0.903604	0.244782	3.69146	0.000222972	0.00909951	NotSig.	GABBR1	ENSSSCT00000067078	Cytoplasm_Nucleus
TTG_vs_PCG	MSTRG.13052.14	mRNA	1067.56	1.20756	0.327218	3.69038	0.000223919	0.00913222	Up.	IL4R	ENSSSCT00000008566	Cytoplasm
TTG_vs_PCG	MSTRG.10717.8	LncRNA	583.668	1.51208	0.409768	3.69008	0.000224184	0.00913708	Up.	-	-	equivocal
TTG_vs_PCG	MSTRG.10150.2	mRNA	45.4416	2.18455	0.592076	3.68964	0.000224572	0.0091469	Up.	ENSSSCG00000046886	ENSSSCT00000044967	Cytoplasm
TTG_vs_PCG	ENSSSCT00000102649	mRNA	988.157	1.28505	0.348476	3.68764	0.000226341	0.00921298	Up.	ENSSSCG00000053860	ENSSSCT00000102649	Cytoplasm
TTG_vs_PCG	ENSSSCT00000044385	mRNA	947.848	-0.353871	0.0960005	-3.68614	0.000227682	0.00926152	NotSig.	ALKBH3	ENSSSCT00000044385	Nucleus
TTG_vs_PCG	ENSSSCT00000062644	mRNA	105.661	-2.60707	0.707369	-3.68559	0.000228175	0.00927556	Down.	CAVIN1	ENSSSCT00000062644	Cytoplasm
TTG_vs_PCG	MSTRG.18314.1	mRNA	1637.06	2.09305	0.568369	3.68255	0.000230908	0.00938058	Up.	ECE1	ENSSSCT00000089005	Cytoplasm_Nucleus
TTG_vs_PCG	MSTRG.21273.1	LncRNA	73.533	0.939074	0.255063	3.68174	0.000231646	0.00940445	NotSig.	TMEM131L	ENSSSCT00000009864	Cytoplasm
TTG_vs_PCG	MSTRG.15710.5	mRNA	1588.84	0.426244	0.115786	3.68133	0.000232025	0.0094137	NotSig.	PKN2	ENSSSCT00000045662	Nucleus
TTG_vs_PCG	ENSSSCT00000103876	mRNA	49.986	-1.84326	0.500891	-3.67997	0.000233265	0.00945782	Down.	ENSSSCG00000056804	ENSSSCT00000103876	equivocal
TTG_vs_PCG	MSTRG.14766.5	mRNA	3189.92	-0.431544	0.117274	-3.6798	0.000233415	0.00945782	NotSig.	OTUD6B	ENSSSCT00000090390	Nucleus
TTG_vs_PCG	MSTRG.6387.3	mRNA	4306.6	0.543299	0.147799	3.67593	0.000236984	0.00959626	NotSig.	SECISBP2	ENSSSCT00000055634	Cytoplasm_Nucleus
TTG_vs_PCG	MSTRG.13436.4	mRNA	146.6	-2.13604	0.581127	-3.67569	0.000237208	0.00959911	Down.	PGAP6	ENSSSCT00000008749	Nucleus
TTG_vs_PCG	MSTRG.1901.4	mRNA	26131.2	-2.01166	0.547735	-3.67269	0.000240012	0.00969891	Down.	GSN	ENSSSCT00000039685	Nucleus
TTG_vs_PCG	MSTRG.18709.1	LncRNA	121.142	1.3138	0.35773	3.67261	0.000240083	0.00969891	Up.	EMILIN2	ENSSSCT00000004093	Cytoplasm_Nucleus
TTG_vs_PCG	ENSSSCT00000017391	mRNA	48.3854	-1.31939	0.359258	-3.67255	0.00024014	0.00969891	Down.	ATF2	ENSSSCT00000017391	Nucleus
TTG_vs_PCG	MSTRG.4246.1	LncRNA	1684.89	0.527767	0.143718	3.67224	0.000240437	0.00970468	NotSig.	KSR1	ENSSSCT00000019322	Nucleus
TTG_vs_PCG	ENSSSCT00000103051	mRNA	17.6378	-2.28599	0.622711	-3.67104	0.00024157	0.0097441	Down.	ENSSSCG00000058049	ENSSSCT00000103051	Cytoplasm_Nucleus
TTG_vs_PCG	ENSSSCT00000052578	mRNA	63.7904	-1.00139	0.272806	-3.6707	0.000241886	0.00975055	Down.	DSEL	ENSSSCT00000052578	Nucleus
TTG_vs_PCG	MSTRG.6626.2	mRNA	4879.59	0.912808	0.248705	3.67024	0.000242319	0.00976174	NotSig.	MLXIP	ENSSSCT00000010736	equivocal
TTG_vs_PCG	ENSSSCT00000055970	mRNA	62.0719	4.64466	1.26587	3.66914	0.000243368	0.00979769	Up.	PLEC	ENSSSCT00000055970	Nucleus
TTG_vs_PCG	MSTRG.10743.11	mRNA	1534.51	4.86187	1.32545	3.66809	0.000244373	0.00983181	Up.	CPT1A	ENSSSCT00000014080	Nucleus
TTG_vs_PCG	ENSSSCT00000008212	mRNA	18.5951	1.58535	0.43226	3.66759	0.000244849	0.00984464	Up.	BMP7	ENSSSCT00000008212	Cytoplasm
TTG_vs_PCG	MSTRG.2099.8	mRNA	2069.28	1.19269	0.325221	3.66731	0.000245112	0.00984886	Up.	RALGDS	ENSSSCT00000042593	Nucleus
TTG_vs_PCG	MSTRG.9411.3	mRNA	16863.4	3.66108	0.998362	3.66708	0.000245333	0.00985142	Up.	IDO1	ENSSSCT00000007675	Nucleus
TTG_vs_PCG	MSTRG.13621.1	mRNA	5507.23	1.07512	0.29329	3.66571	0.000246652	0.00989803	Up.	MGAT4A	ENSSSCT00000042122	Nucleus
TTG_vs_PCG	ENSSSCT00000081999	mRNA	67.8296	-1.54003	0.420192	-3.66506	0.000247277	0.00991678	Down.	NUP107	ENSSSCT00000081999	Nucleus
TTG_vs_PCG	MSTRG.5616.13	LncRNA	1322.42	-0.520349	0.141996	-3.66454	0.000247779	0.00993054	NotSig.	MBNL1	ENSSSCT00000048254	Nucleus
TTG_vs_PCG	ENSSSCT00000019674	mRNA	331.611	-3.64021	0.993524	-3.66394	0.000248367	0.00994772	Down.	ENSSSCG00000018079	ENSSSCT00000019674	Cytoplasm
TTG_vs_PCG	ENSSSCT00000103104	mRNA	482.236	-1.00697	0.274878	-3.66333	0.00024896	0.00995871	Down.	ENSSSCG00000057795	ENSSSCT00000103104	equivocal
TTG_vs_PCG	ENSSSCT00000073919	mRNA	6349.46	-3.31041	0.903661	-3.66334	0.000248952	0.00995871	Down.	ENSSSCG00000041364	ENSSSCT00000073919	Cytoplasm_Nucleus
TTG_vs_PCG	ENSSSCT00000055385	mRNA	100.945	0.925931	0.25282	3.66241	0.000249854	0.00998811	NotSig.	AXIN2	ENSSSCT00000055385	Nucleus
TTG_vs_PCG	MSTRG.9747.2	mRNA	754.805	1.33853	0.365537	3.66181	0.000250437	0.010005	Up.	NDRG3	ENSSSCT00000087921	equivocal
TTG_vs_PCG	ENSSSCT00000105556	mRNA	124.183	2.61213	0.713525	3.66089	0.000251343	0.0100348	Up.	ENSSSCG00000046125	ENSSSCT00000105556	Nucleus
TTG_vs_PCG	ENSSSCT00000064130	mRNA	97.2011	1.2613	0.3447	3.65912	0.000253081	0.0100977	Up.	OSBPL6	ENSSSCT00000064130	Nucleus
TTG_vs_PCG	MSTRG.14491.1	LncRNA	2355.65	0.656813	0.179565	3.6578	0.000254386	0.0101375	NotSig.	ASAP1	ENSSSCT00000041003	equivocal
TTG_vs_PCG	MSTRG.3397.5	mRNA	1126.21	0.533699	0.145908	3.65779	0.000254402	0.0101375	NotSig.	CSNK1D	ENSSSCT00000060512	Nucleus
TTG_vs_PCG	ENSSSCT00000104300	mRNA	49.3529	-2.15413	0.588962	-3.6575	0.000254692	0.0101426	Down.	ENSSSCG00000054071	ENSSSCT00000104300	equivocal
TTG_vs_PCG	MSTRG.22671.3	mRNA	836.745	-3.05153	0.834404	-3.65713	0.000255053	0.0101505	Down.	PUS7	ENSSSCT00000016808	Nucleus
TTG_vs_PCG	MSTRG.23717.12	LncRNA	629.598	0.960428	0.262639	3.65684	0.000255344	0.0101557	NotSig.	KDM6A	ENSSSCT00000076509	Cytoplasm_Nucleus
TTG_vs_PCG	MSTRG.11176.18	mRNA	6212.19	1.8023	0.493015	3.65567	0.000256516	0.0101958	Up.	CD44	ENSSSCT00000014523	Nucleus
TTG_vs_PCG	ENSSSCT00000046545	mRNA	1061.85	2.28449	0.624961	3.6554	0.000256777	0.0101997	Up.	SFTPB	ENSSSCT00000046545	Cytoplasm
TTG_vs_PCG	ENSSSCT00000038898	mRNA	1301.37	-1.18239	0.32355	-3.65442	0.000257766	0.0102324	Down.	HHEX	ENSSSCT00000038898	Cytoplasm_Nucleus
TTG_vs_PCG	MSTRG.6189.5	mRNA	18331.4	2.05442	0.562284	3.65371	0.00025848	0.0102543	Up.	SAMSN1	ENSSSCT00000070236	Nucleus
TTG_vs_PCG	ENSSSCT00000094042	mRNA	40.3359	-1.19392	0.326848	-3.65285	0.000259347	0.0102733	Down.	ENSSSCG00000058806	ENSSSCT00000094042	equivocal
TTG_vs_PCG	ENSSSCT00000071755	mRNA	9.83951	6.78806	1.8582	3.65304	0.000259156	0.0102733	Up.	ENSSSCG00000050184	ENSSSCT00000071755	equivocal
TTG_vs_PCG	MSTRG.6193.3	mRNA	6243.07	0.24762	0.0677901	3.65275	0.000259451	0.0102733	NotSig.	USP25	ENSSSCT00000073768	Nucleus
TTG_vs_PCG	MSTRG.17358.12	LncRNA	617.584	0.420136	0.115096	3.65032	0.000261913	0.0103612	NotSig.	CTCF	ENSSSCT00000038973	Nucleus
TTG_vs_PCG	MSTRG.18209.2	mRNA	524.417	-1.6795	0.460109	-3.65022	0.000262017	0.0103612	Down.	KIAA2013	ENSSSCT00000074002	equivocal
TTG_vs_PCG	ENSSSCT00000061988	mRNA	10.9862	6.94639	1.90308	3.65007	0.000262168	0.0103612	Up.	COL1A1	ENSSSCT00000061988	equivocal
TTG_vs_PCG	MSTRG.6820.1	mRNA	410.809	-0.819479	0.224533	-3.6497	0.000262544	0.0103695	NotSig.	MMAB	ENSSSCT00000010884	equivocal
TTG_vs_PCG	ENSSSCT00000104178	mRNA	43046.6	-0.675388	0.185085	-3.64906	0.000263203	0.010389	NotSig.	KCTD12	ENSSSCT00000104178	Cytoplasm_Nucleus
TTG_vs_PCG	MSTRG.568.22	mRNA	249.13	-1.58666	0.434999	-3.6475	0.000264805	0.010439	Down.	SLC16A10	ENSSSCT00000022616	Cytoplasm_Nucleus
TTG_vs_PCG	ENSSSCT00000092646	mRNA	958.054	-0.453881	0.124432	-3.64762	0.000264679	0.010439	NotSig.	ENSSSCG00000053114	ENSSSCT00000092646	Nucleus
TTG_vs_PCG	MSTRG.14482.6	mRNA	3442.41	1.38188	0.379025	3.64587	0.000266485	0.0104986	Up.	EFR3A	ENSSSCT00000099192	Nucleus
TTG_vs_PCG	MSTRG.5616.18	mRNA	23386	0.372947	0.10237	3.64312	0.000269352	0.0105982	NotSig.	MBNL1	ENSSSCT00000048254	Nucleus
TTG_vs_PCG	MSTRG.9121.22	mRNA	651.061	-9.58601	2.63125	-3.64314	0.000269328	0.0105982	Down.	ZSWIM6	ENSSSCT00000030260	Nucleus
TTG_vs_PCG	ENSSSCT00000035166	mRNA	405.621	1.85583	0.509501	3.64245	0.000270051	0.0106191	Up.	TNFRSF9	ENSSSCT00000035166	Nucleus
TTG_vs_PCG	ENSSSCT00000103922	mRNA	10.7353	-2.295	0.630123	-3.64215	0.000270368	0.0106249	Down.	ENSSSCG00000059921	ENSSSCT00000103922	Cytoplasm_Nucleus
TTG_vs_PCG	MSTRG.3815.1	LncRNA	38.8412	1.40998	0.38716	3.64185	0.000270686	0.0106298	Up.	STAT5A	ENSSSCT00000064828	Cytoplasm
TTG_vs_PCG	ENSSSCT00000047662	mRNA	1352.38	-0.239499	0.0657655	-3.64171	0.000270833	0.0106298	NotSig.	TTC33	ENSSSCT00000047662	Nucleus
TTG_vs_PCG	MSTRG.2353.1	mRNA	515.011	-0.861012	0.236492	-3.64077	0.000271829	0.0106622	NotSig.	PRXL2C	ENSSSCT00000012231	Cytoplasm_Nucleus
TTG_vs_PCG	ENSSSCT00000057561	mRNA	531.424	-1.50265	0.412908	-3.63919	0.000273496	0.0107208	Down.	VPS37A	ENSSSCT00000057561	Nucleus
TTG_vs_PCG	ENSSSCT00000101347	mRNA	1172.88	-0.864544	0.237593	-3.63876	0.00027395	0.0107319	NotSig.	ARL11	ENSSSCT00000101347	Cytoplasm_Nucleus
TTG_vs_PCG	ENSSSCT00000074249	mRNA	741.189	-0.629623	0.173051	-3.63836	0.000274377	0.0107419	NotSig.	DNAJC19	ENSSSCT00000074249	Nucleus
TTG_vs_PCG	MSTRG.18310.12	LncRNA	2746.85	0.756934	0.208123	3.63695	0.000275885	0.0107942	NotSig.	EIF4G3	ENSSSCT00000065554	Nucleus
TTG_vs_PCG	MSTRG.19632.11	mRNA	5137.38	0.564235	0.155159	3.63649	0.000276374	0.0108066	NotSig.	ANKS1A	ENSSSCT00000001709	Nucleus
TTG_vs_PCG	MSTRG.14007.5	mRNA	86.2045	2.01889	0.555225	3.63617	0.000276727	0.0108136	Up.	ENSSSCG00000008459	ENSSSCT00000009261	Nucleus
TTG_vs_PCG	ENSSSCT00000007089	mRNA	3.47391	5.28669	1.4544	3.63497	0.000278015	0.0108572	Up.	CRABP2	ENSSSCT00000007089	Cytoplasm
TTG_vs_PCG	MSTRG.14556.1	mRNA	2434.96	-1.5932	0.43837	-3.63436	0.00027867	0.0108624	Down.	FBXO32	ENSSSCT00000044541	Nucleus
TTG_vs_PCG	ENSSSCT00000069730	mRNA	116.033	2.03166	0.55901	3.63439	0.000278635	0.0108624	Up.	SEPTIN3	ENSSSCT00000069730	Nucleus
TTG_vs_PCG	ENSSSCT00000012454	mRNA	233.988	-3.81249	1.04893	-3.63465	0.000278359	0.0108624	Down.	IHO1	ENSSSCT00000012454	Nucleus
TTG_vs_PCG	MSTRG.22615.1	LncRNA	58.3786	-3.8953	1.07197	-3.63378	0.000279303	0.0108803	Down.	ENSSSCG00000015405	ENSSSCT00000022872	Cytoplasm
TTG_vs_PCG	MSTRG.6938.16	mRNA	2538.46	6.18073	1.70143	3.63268	0.000280496	0.01092	Up.	ENSSSCG00000038719	ENSSSCT00000061983	Cytoplasm
TTG_vs_PCG	MSTRG.7488.1	LncRNA	1013.97	0.397935	0.109582	3.6314	0.000281893	0.0109675	NotSig.	BTAF1	ENSSSCT00000047194	Nucleus
TTG_vs_PCG	MSTRG.14720.3	mRNA	14361.5	-0.543384	0.149767	-3.62819	0.000285412	0.0110975	NotSig.	RPL30	ENSSSCT00000040510	Cytoplasm_Nucleus
TTG_vs_PCG	MSTRG.20581.1	mRNA	1296.8	0.827844	0.228207	3.62761	0.000286062	0.0111159	NotSig.	BATF	ENSSSCT00000099737	Cytoplasm
TTG_vs_PCG	MSTRG.6545.1	mRNA	1441.38	8.29625	2.28709	3.62743	0.000286258	0.0111166	Up.	EP400	ENSSSCT00000027939	Nucleus
TTG_vs_PCG	MSTRG.17700.1	mRNA	157460	-1.31401	0.362345	-3.6264	0.000287402	0.0111541	Down.	APOE	ENSSSCT00000003426	Cytoplasm_Nucleus
TTG_vs_PCG	MSTRG.4998.5	mRNA	1490.37	1.2696	0.350129	3.62609	0.00028774	0.0111603	Up.	CCR2	ENSSSCT00000030755	equivocal
TTG_vs_PCG	ENSSSCT00000096458	mRNA	25.3604	1.56778	0.432497	3.62496	0.000289009	0.0112026	Up.	RAD54B	ENSSSCT00000096458	Cytoplasm_Nucleus
TTG_vs_PCG	ENSSSCT00000093944	mRNA	1739.98	-0.784783	0.216553	-3.62398	0.000290107	0.0112382	NotSig.	FCGRT	ENSSSCT00000093944	Cytoplasm_Nucleus
TTG_vs_PCG	MSTRG.11108.14	mRNA	614.16	0.939484	0.259336	3.62265	0.000291597	0.0112889	NotSig.	AMBRA1	ENSSSCT00000045828	Nucleus
TTG_vs_PCG	ENSSSCT00000040808	mRNA	610.219	-0.513544	0.141794	-3.62176	0.000292603	0.0113209	NotSig.	ZNF449	ENSSSCT00000040808	Nucleus
TTG_vs_PCG	MSTRG.13467.2	mRNA	1931.49	1.12812	0.311588	3.62057	0.000293959	0.0113593	Up.	CARD19	ENSSSCT00000042254	Cytoplasm_Nucleus
TTG_vs_PCG	ENSSSCT00000098752	mRNA	2458.9	-0.549172	0.151675	-3.62071	0.000293798	0.0113593	NotSig.	CTSS	ENSSSCT00000098752	Nucleus
TTG_vs_PCG	ENSSSCT00000068772	mRNA	250.395	0.851362	0.235172	3.62017	0.000294409	0.0113697	NotSig.	ENSSSCG00000004687	ENSSSCT00000068772	Nucleus
TTG_vs_PCG	MSTRG.5275.1	mRNA	1034.33	-1.54704	0.427476	-3.61902	0.00029572	0.0114132	Down.	-	-	Nucleus
TTG_vs_PCG	MSTRG.20080.5	mRNA	1102.39	0.468324	0.129417	3.61871	0.00029607	0.0114197	NotSig.	ULK3	ENSSSCT00000057758	Cytoplasm
TTG_vs_PCG	MSTRG.11292.13	mRNA	869.874	-0.943548	0.260806	-3.61782	0.000297099	0.0114522	NotSig.	PDE3B	ENSSSCT00000097430	Nucleus
TTG_vs_PCG	MSTRG.23018.1	LncRNA	38.7766	1.88835	0.521981	3.61766	0.000297278	0.0114522	Up.	-	-	Nucleus
TTG_vs_PCG	MSTRG.21154.8	mRNA	1759.58	0.922505	0.255129	3.61584	0.000299376	0.0115259	NotSig.	ENSSSCG00000008898	ENSSSCT00000042235	Nucleus
TTG_vs_PCG	ENSSSCT00000066978	mRNA	3.99989	5.4879	1.51792	3.61541	0.000299877	0.0115346	Up.	ENSSSCG00000045360	ENSSSCT00000066978	Nucleus
TTG_vs_PCG	ENSSSCT00000054253	mRNA	5.08706	5.83748	1.61465	3.61532	0.000299971	0.0115346	Up.	ENSSSCG00000029231	ENSSSCT00000054253	Cytoplasm
TTG_vs_PCG	MSTRG.18162.11	mRNA	377.096	-11.0438	3.05535	-3.61459	0.000300826	0.0115545	Down.	ENSSSCG00000041487	ENSSSCT00000072943	Nucleus
TTG_vs_PCG	MSTRG.5313.1	mRNA	820.485	0.991461	0.274296	3.61456	0.000300857	0.0115545	NotSig.	ENSSSCG00000042319	ENSSSCT00000082189	Nucleus
TTG_vs_PCG	ENSSSCT00000085225	mRNA	208.738	1.13427	0.313871	3.61381	0.000301732	0.011581	Up.	NEK5	ENSSSCT00000085225	Cytoplasm_Nucleus
TTG_vs_PCG	MSTRG.1981.1	LncRNA	103.125	2.26539	0.62694	3.6134	0.000302203	0.0115919	Up.	STXBP1	ENSSSCT00000060687	Cytoplasm_Nucleus
TTG_vs_PCG	ENSSSCT00000064936	mRNA	114.339	1.84749	0.51144	3.61232	0.000303464	0.0116332	Up.	ID1	ENSSSCT00000064936	Cytoplasm_Nucleus
TTG_vs_PCG	ENSSSCT00000072338	mRNA	203.894	1.4824	0.410443	3.6117	0.000304201	0.0116543	Up.	SLC18A1	ENSSSCT00000072338	equivocal
TTG_vs_PCG	MSTRG.18201.4	LncRNA	149.825	-7.52464	2.08445	-3.60989	0.000306326	0.0117285	Down.	FBXO2	ENSSSCT00000029474	equivocal
TTG_vs_PCG	MSTRG.17014.11	mRNA	3615.32	0.865167	0.240021	3.60455	0.000312695	0.0119577	NotSig.	ANKRD11	ENSSSCT00000044664	Nucleus
TTG_vs_PCG	ENSSSCT00000065042	mRNA	4.77493	-5.69905	1.58106	-3.60457	0.000312674	0.0119577	Down.	ALDOC	ENSSSCT00000065042	Cytoplasm
TTG_vs_PCG	ENSSSCT00000011523	mRNA	146.544	-3.06469	0.850268	-3.60438	0.000312901	0.0119583	Down.	PYROXD2	ENSSSCT00000011523	Cytoplasm
TTG_vs_PCG	ENSSSCT00000061901	mRNA	79.4677	0.973163	0.270087	3.60315	0.000314385	0.0119909	NotSig.	AREG	ENSSSCT00000061901	Nucleus
TTG_vs_PCG	MSTRG.21934.1	LncRNA	1524.53	0.412235	0.114405	3.60329	0.000314213	0.0119909	NotSig.	RSF1	ENSSSCT00000016236	Nucleus
TTG_vs_PCG	MSTRG.3047.5	mRNA	1538.87	14.0763	3.90679	3.60304	0.00031452	0.0119909	Up.	ENSSSCG00000056812	ENSSSCT00000094267	Nucleus
TTG_vs_PCG	MSTRG.10614.1	mRNA	1291.71	-0.905459	0.251273	-3.60349	0.000313977	0.0119909	NotSig.	BLVRA	ENSSSCT00000069050	Nucleus
TTG_vs_PCG	MSTRG.11880.1	mRNA	2870.1	1.23516	0.342828	3.60287	0.000314727	0.0119914	Up.	SBNO2	ENSSSCT00000042316	Nucleus
TTG_vs_PCG	ENSSSCT00000070742	mRNA	412.252	1.14195	0.317035	3.60197	0.000315814	0.0120182	Up.	ENSSSCG00000048309	ENSSSCT00000070742	Cytoplasm_Nucleus
TTG_vs_PCG	ENSSSCT00000062702	mRNA	122.246	1.37692	0.382259	3.60206	0.000315703	0.0120182	Up.	CBS	ENSSSCT00000062702	Nucleus
TTG_vs_PCG	ENSSSCT00000019547	mRNA	116.18	2.10259	0.583768	3.60175	0.000316085	0.0120212	Up.	DNAH2	ENSSSCT00000019547	Nucleus
TTG_vs_PCG	MSTRG.7699.1	mRNA	350.086	1.06441	0.295545	3.60152	0.000316358	0.0120243	Up.	ACSL5	ENSSSCT00000026254	Cytoplasm
TTG_vs_PCG	ENSSSCT00000098957	mRNA	1531.75	14.0696	3.90679	3.60133	0.000316599	0.0120262	Up.	ARHGAP15	ENSSSCT00000098957	Nucleus
TTG_vs_PCG	MSTRG.8295.14	mRNA	1576.23	-1.43621	0.398848	-3.60089	0.000317128	0.0120389	Down.	RBMS1	ENSSSCT00000065599	Nucleus
TTG_vs_PCG	ENSSSCT00000032533	mRNA	13691	2.06122	0.572478	3.60052	0.000317577	0.0120398	Up.	ENSSSCG00000006063	ENSSSCT00000032533	Nucleus
TTG_vs_PCG	ENSSSCT00000098937	mRNA	4.70697	5.72146	1.58914	3.60036	0.000317778	0.0120398	Up.	ENSSSCG00000054309	ENSSSCT00000098937	equivocal
TTG_vs_PCG	MSTRG.22059.5	LncRNA	1527.26	14.0654	3.90679	3.60024	0.000317921	0.0120398	Up.	MAML2	ENSSSCT00000062330	Cytoplasm_Nucleus
TTG_vs_PCG	MSTRG.23272.13	mRNA	21.2308	7.89726	2.19343	3.60042	0.000317704	0.0120398	Up.	5_8S_rRNA	ENSSSCT00000058644	equivocal
TTG_vs_PCG	ENSSSCT00000054436	mRNA	26735.3	-1.06366	0.295476	-3.59982	0.000318437	0.0120521	Down.	LGALS1	ENSSSCT00000054436	Cytoplasm
TTG_vs_PCG	ENSSSCT00000093853	mRNA	456.239	0.627577	0.174369	3.59913	0.000319285	0.0120704	NotSig.	STK38	ENSSSCT00000093853	Cytoplasm_Nucleus
TTG_vs_PCG	MSTRG.22399.2	LncRNA	501.536	-7.28935	2.02532	-3.59911	0.000319306	0.0120704	Down.	RASSF5	ENSSSCT00000101837	Nucleus
TTG_vs_PCG	MSTRG.5769.4	mRNA	1230.62	-3.91839	1.08894	-3.59834	0.000320252	0.0120966	Down.	KLHL24	ENSSSCT00000051700	Nucleus
TTG_vs_PCG	MSTRG.6731.1	LncRNA	159.95	6.28104	1.74559	3.59823	0.000320388	0.0120966	Up.	MED13L	ENSSSCT00000039293	Nucleus
TTG_vs_PCG	ENSSSCT00000099321	mRNA	3.62689	5.34973	1.48711	3.5974	0.000321415	0.0121281	Up.	ENSSSCG00000062209	ENSSSCT00000099321	equivocal
TTG_vs_PCG	ENSSSCT00000061862	mRNA	2289.96	-1.22862	0.341549	-3.5972	0.000321658	0.01213	Down.	ZFHX2	ENSSSCT00000061862	Cytoplasm_Nucleus
TTG_vs_PCG	MSTRG.5994.8	mRNA	1816.97	0.93151	0.259063	3.59569	0.000323527	0.0121931	NotSig.	GSK3B	ENSSSCT00000093693	Cytoplasm_Nucleus
TTG_vs_PCG	MSTRG.19758.9	mRNA	3916.61	1.72582	0.480061	3.595	0.000324393	0.0122183	Up.	CCND3	ENSSSCT00000069155	Nucleus
TTG_vs_PCG	MSTRG.22891.4	mRNA	1545.83	-14.0415	3.90679	-3.59412	0.000325494	0.0122525	Down.	RNF2	ENSSSCT00000063272	Nucleus
TTG_vs_PCG	ENSSSCT00000062507	mRNA	240.287	3.2551	0.905831	3.59349	0.000326274	0.0122744	Up.	POU2F1	ENSSSCT00000062507	Cytoplasm_Nucleus
TTG_vs_PCG	MSTRG.19777.23	mRNA	411.98	1.03426	0.28785	3.59307	0.000326799	0.0122803	Up.	UBR2	ENSSSCT00000037445	Nucleus
TTG_vs_PCG	MSTRG.20929.1	mRNA	1499.19	0.883019	0.245757	3.59305	0.000326824	0.0122803	NotSig.	ARAP2	ENSSSCT00000009593	Nucleus
TTG_vs_PCG	ENSSSCT00000038751	mRNA	52.9068	-2.02699	0.564196	-3.59271	0.000327257	0.0122892	Down.	MBLAC1	ENSSSCT00000038751	equivocal
TTG_vs_PCG	MSTRG.22180.13	mRNA	12034.5	1.93882	0.539942	3.5908	0.000329667	0.0123656	Up.	KMT2A	ENSSSCT00000055636	Nucleus
TTG_vs_PCG	MSTRG.22798.10	mRNA	2406.31	1.33297	0.371221	3.59078	0.000329687	0.0123656	Up.	ABL2	ENSSSCT00000054313	Nucleus
TTG_vs_PCG	ENSSSCT00000103775	mRNA	103.428	1.34437	0.374473	3.59003	0.00033064	0.0123939	Up.	ENSSSCG00000035527	ENSSSCT00000103775	equivocal
TTG_vs_PCG	MSTRG.2305.1	mRNA	5206.4	-4.79508	1.33603	-3.58904	0.000331895	0.0124335	Down.	PTPRC	ENSSSCT00000011934	Nucleus
TTG_vs_PCG	MSTRG.13159.2	mRNA	2308.09	-0.922283	0.257135	-3.58676	0.000334809	0.0125352	NotSig.	MRTFB	ENSSSCT00000061239	Nucleus
TTG_vs_PCG	ENSSSCT00000091081	mRNA	369.367	1.32988	0.370817	3.58636	0.000335323	0.0125469	Up.	ENSSSCG00000041665	ENSSSCT00000091081	Cytoplasm
TTG_vs_PCG	MSTRG.18224.11	mRNA	519.1	-2.81469	0.784951	-3.58582	0.000336023	0.0125656	Down.	PRDM2	ENSSSCT00000076815	Nucleus
TTG_vs_PCG	ENSSSCT00000014212	mRNA	5.24772	5.8823	1.64087	3.58486	0.000337264	0.0126045	Up.	MRPL49	ENSSSCT00000014212	Cytoplasm
TTG_vs_PCG	MSTRG.8256.1	mRNA	98.0321	-0.826413	0.230655	-3.5829	0.000339806	0.0126919	NotSig.	SFT2D3	ENSSSCT00000017271	Nucleus
TTG_vs_PCG	ENSSSCT00000016380	mRNA	699.194	0.950311	0.265272	3.58241	0.000340445	0.0127082	NotSig.	POU2AF1	ENSSSCT00000016380	Cytoplasm_Nucleus
TTG_vs_PCG	MSTRG.7549.1	mRNA	586.028	-0.496056	0.138512	-3.58133	0.000341844	0.0127528	NotSig.	FRAT1	ENSSSCT00000049194	equivocal
TTG_vs_PCG	MSTRG.20559.1	LncRNA	80.8597	-1.34789	0.376405	-3.58095	0.000342342	0.0127638	Down.	-	-	Cytoplasm_Nucleus
TTG_vs_PCG	ENSSSCT00000026033	mRNA	7985.4	0.481249	0.134409	3.58048	0.000342967	0.0127772	NotSig.	FASN	ENSSSCT00000026033	Cytoplasm_Nucleus
TTG_vs_PCG	ENSSSCT00000019297	mRNA	64.5878	2.30427	0.643584	3.58037	0.000343112	0.0127772	Up.	CDK5R1	ENSSSCT00000019297	Cytoplasm
TTG_vs_PCG	ENSSSCT00000077611	mRNA	40.4412	-1.70623	0.476978	-3.57716	0.000347344	0.0129271	Down.	ENSSSCG00000047835	ENSSSCT00000077611	equivocal
TTG_vs_PCG	ENSSSCT00000019035	mRNA	3.90745	-5.41088	1.51281	-3.5767	0.000347953	0.0129344	Down.	MED24	ENSSSCT00000019035	Nucleus
TTG_vs_PCG	ENSSSCT00000071148	mRNA	32.8065	4.1868	1.17053	3.57684	0.000347769	0.0129344	Up.	ENSSSCG00000035909	ENSSSCT00000071148	Cytoplasm
TTG_vs_PCG	MSTRG.4500.1	LncRNA	21.4672	2.61265	0.730576	3.57614	0.000348699	0.0129545	Up.	ZMYND15	ENSSSCT00000019504	Cytoplasm_Nucleus
TTG_vs_PCG	MSTRG.14407.3	mRNA	738.188	0.969291	0.271084	3.57562	0.000349405	0.012973	NotSig.	EXOSC4	ENSSSCT00000006505	equivocal
TTG_vs_PCG	ENSSSCT00000017524	mRNA	945.553	3.32741	0.931051	3.57382	0.000351811	0.0130546	Up.	CLK1	ENSSSCT00000017524	Nucleus
TTG_vs_PCG	ENSSSCT00000049004	mRNA	49.1183	-1.75133	0.490096	-3.57345	0.000352315	0.0130655	Down.	SMLR1	ENSSSCT00000049004	Nucleus
TTG_vs_PCG	ENSSSCT00000103298	mRNA	7.10204	6.31564	1.7679	3.57239	0.000353741	0.0131104	Up.	ENSSSCG00000060598	ENSSSCT00000103298	equivocal
TTG_vs_PCG	ENSSSCT00000015205	mRNA	1184.4	-0.744166	0.208328	-3.57208	0.000354154	0.0131104	NotSig.	HOMER3	ENSSSCT00000015205	Cytoplasm
TTG_vs_PCG	MSTRG.10114.6	mRNA	1415.51	13.9558	3.90679	3.57218	0.000354024	0.0131104	Up.	ENSSSCG00000016451	ENSSSCT00000017914	Cytoplasm_Nucleus
TTG_vs_PCG	MSTRG.12042.9	LncRNA	8408.69	0.562758	0.157635	3.57001	0.000356971	0.0132069	NotSig.	IQGAP2	ENSSSCT00000031424	Nucleus
TTG_vs_PCG	ENSSSCT00000003118	mRNA	75.5292	-1.75734	0.49232	-3.5695	0.000357668	0.013217	Down.	PLLP	ENSSSCT00000003118	Nucleus
TTG_vs_PCG	MSTRG.18097.1	mRNA	12647.6	0.591344	0.165663	3.56956	0.000357585	0.013217	NotSig.	GNB1	ENSSSCT00000043769	Nucleus
TTG_vs_PCG	ENSSSCT00000084118	mRNA	214.738	-1.19587	0.335056	-3.56917	0.000358117	0.0132258	Down.	ENSSSCG00000041522	ENSSSCT00000084118	Nucleus
TTG_vs_PCG	MSTRG.14086.1	mRNA	4506.49	-0.307179	0.0860805	-3.56851	0.000359013	0.0132511	NotSig.	STRN	ENSSSCT00000009301	Nucleus
TTG_vs_PCG	ENSSSCT00000012529	mRNA	210.307	-1.52943	0.428761	-3.5671	0.00036096	0.0133151	Down.	GNL3	ENSSSCT00000012529	Nucleus
TTG_vs_PCG	MSTRG.17222.4	mRNA	1541.1	4.15067	1.16374	3.56665	0.000361576	0.0133299	Up.	ENSSSCG00000054775	ENSSSCT00000093985	Nucleus
TTG_vs_PCG	ENSSSCT00000027125	mRNA	13532.9	4.03747	1.13208	3.56641	0.000361899	0.013334	Up.	TGM3	ENSSSCT00000027125	Nucleus
TTG_vs_PCG	ENSSSCT00000010111	mRNA	68.3418	-2.57376	0.721747	-3.56602	0.00036245	0.0133464	Down.	NKX6-1	ENSSSCT00000010111	Cytoplasm
TTG_vs_PCG	ENSSSCT00000034320	mRNA	51.3465	3.32751	0.933914	3.56297	0.000366682	0.0134943	Up.	SMARCA4	ENSSSCT00000034320	Nucleus
TTG_vs_PCG	ENSSSCT00000014080	mRNA	9.94975	2.19849	0.617242	3.56179	0.000368331	0.0135471	Up.	CPT1A	ENSSSCT00000014080	Nucleus
TTG_vs_PCG	MSTRG.9049.6	mRNA	336.098	-10.8777	3.05462	-3.56105	0.000369372	0.0135774	Down.	PARP8	ENSSSCT00000018386	Nucleus
TTG_vs_PCG	ENSSSCT00000045664	mRNA	1001.66	-0.428605	0.120379	-3.56047	0.000370186	0.0135993	NotSig.	ENY2	ENSSSCT00000045664	equivocal
TTG_vs_PCG	MSTRG.1322.1	mRNA	2900.59	-0.311151	0.0874049	-3.55988	0.000371019	0.0136184	NotSig.	NEMF	ENSSSCT00000005527	Nucleus
TTG_vs_PCG	ENSSSCT00000104291	mRNA	112.597	2.21904	0.623362	3.5598	0.000371141	0.0136184	Up.	ENSSSCG00000058285	ENSSSCT00000104291	Nucleus
TTG_vs_PCG	ENSSSCT00000042411	mRNA	117.341	1.02123	0.286895	3.5596	0.000371414	0.0136204	Up.	TLE1	ENSSSCT00000042411	Nucleus
TTG_vs_PCG	MSTRG.5841.1	LncRNA	373.529	2.73896	0.769638	3.55876	0.000372608	0.0136562	Up.	IL1RAP	ENSSSCT00000046997	Cytoplasm_Nucleus
TTG_vs_PCG	MSTRG.15166.1	mRNA	9679.81	-0.354281	0.0995987	-3.55708	0.000374995	0.0137276	NotSig.	KHDC4	ENSSSCT00000106776	Nucleus
TTG_vs_PCG	ENSSSCT00000103480	mRNA	12.4807	-2.01131	0.565436	-3.5571	0.00037497	0.0137276	Down.	ENSSSCG00000055812	ENSSSCT00000103480	equivocal
TTG_vs_PCG	ENSSSCT00000012915	mRNA	2800.11	-1.20863	0.339797	-3.55692	0.000375234	0.0137283	Down.	EIF4A2	ENSSSCT00000012915	Nucleus
TTG_vs_PCG	MSTRG.18616.1	LncRNA	899.554	1.48615	0.417848	3.55667	0.000375585	0.0137331	Up.	-	-	Nucleus
TTG_vs_PCG	ENSSSCT00000099173	mRNA	155.518	1.80766	0.508287	3.55638	0.000375997	0.0137401	Up.	LRRC70	ENSSSCT00000099173	Nucleus
TTG_vs_PCG	ENSSSCT00000004669	mRNA	371.909	-0.579665	0.163033	-3.55551	0.000377244	0.0137777	NotSig.	HDDC2	ENSSSCT00000004669	Nucleus
TTG_vs_PCG	MSTRG.19483.34	mRNA	2373.37	-12.1665	3.42228	-3.55509	0.000377854	0.0137919	Down.	ENSSSCG00000060989	ENSSSCT00000060690	equivocal
TTG_vs_PCG	MSTRG.22612.1	mRNA	10075.2	0.959296	0.269921	3.554	0.000379426	0.0138412	NotSig.	SEMA3C	ENSSSCT00000031885	Nucleus
TTG_vs_PCG	MSTRG.3077.7	mRNA	800.384	0.391857	0.110308	3.55237	0.000381772	0.0139186	NotSig.	FNDC3A	ENSSSCT00000040444	Nucleus
TTG_vs_PCG	MSTRG.22800.2	mRNA	1381.29	0.867935	0.24436	3.55187	0.000382507	0.0139373	NotSig.	SOAT1	ENSSSCT00000023854	Nucleus
TTG_vs_PCG	ENSSSCT00000057817	mRNA	27.1157	-1.75711	0.494722	-3.5517	0.00038275	0.0139381	Down.	CA13	ENSSSCT00000057817	Nucleus
TTG_vs_PCG	MSTRG.8278.3	LncRNA	771.282	0.978829	0.275646	3.55103	0.00038372	0.0139653	NotSig.	GPD2	ENSSSCT00000052075	Nucleus
TTG_vs_PCG	MSTRG.20087.1	mRNA	3533.91	0.544651	0.153406	3.55038	0.000384672	0.0139918	NotSig.	ARID3B	ENSSSCT00000095398	Nucleus
TTG_vs_PCG	MSTRG.6731.2	LncRNA	35.5752	6.81199	1.91878	3.55016	0.00038499	0.0139952	Up.	MED13L	ENSSSCT00000039293	Nucleus
TTG_vs_PCG	MSTRG.20908.2	LncRNA	2146.61	1.76363	0.496874	3.54945	0.00038603	0.0140249	Up.	RBPJ	ENSSSCT00000038081	Cytoplasm_Nucleus
TTG_vs_PCG	ENSSSCT00000102385	mRNA	60.7577	0.897514	0.25307	3.5465	0.000390386	0.0141594	NotSig.	ENSSSCG00000059231	ENSSSCT00000102385	equivocal
TTG_vs_PCG	MSTRG.4440.1	mRNA	3775.48	-0.212865	0.0600214	-3.54648	0.000390412	0.0141594	NotSig.	UBE2G1	ENSSSCT00000091044	Nucleus
TTG_vs_PCG	MSTRG.5608.3	mRNA	469.49	1.75682	0.495339	3.5467	0.000390085	0.0141594	Up.	GPR171	ENSSSCT00000066564	Nucleus
TTG_vs_PCG	ENSSSCT00000061502	mRNA	66.7958	1.62429	0.45804	3.54617	0.000390871	0.0141617	Up.	ENSSSCG00000040752	ENSSSCT00000061502	equivocal
TTG_vs_PCG	ENSSSCT00000083825	mRNA	22.0484	3.99652	1.12701	3.54613	0.000390929	0.0141617	Up.	ENSSSCG00000009523	ENSSSCT00000083825	Cytoplasm_Nucleus
TTG_vs_PCG	ENSSSCT00000076273	mRNA	10.985	6.94565	1.95925	3.54506	0.000392517	0.014211	Up.	CRISPLD2	ENSSSCT00000076273	Cytoplasm
TTG_vs_PCG	MSTRG.10617.9	mRNA	698.048	0.614769	0.173423	3.54491	0.00039275	0.0142112	NotSig.	ENSSSCG00000027491	ENSSSCT00000027718	Cytoplasm_Nucleus
TTG_vs_PCG	ENSSSCT00000044540	mRNA	8185.92	-0.806612	0.227555	-3.5447	0.000393065	0.0142144	NotSig.	CD163	ENSSSCT00000044540	Nucleus
TTG_vs_PCG	MSTRG.5839.2	mRNA	36926.5	2.81174	0.793373	3.54403	0.000394055	0.014242	Up.	IL1RAP	ENSSSCT00000046997	Nucleus
TTG_vs_PCG	MSTRG.10948.136	mRNA	1348.73	-13.8447	3.9068	-3.54374	0.000394489	0.014243	Down.	ENSSSCG00000055375	ENSSSCT00000062935	Nucleus
TTG_vs_PCG	MSTRG.5358.1	mRNA	1715.83	1.29392	0.365133	3.54371	0.000394538	0.014243	Up.	IRAK2	ENSSSCT00000051036	equivocal
TTG_vs_PCG	ENSSSCT00000071133	mRNA	269.763	3.31756	0.936606	3.54211	0.000396934	0.0143212	Up.	PSMA6	ENSSSCT00000071133	Cytoplasm_Nucleus
TTG_vs_PCG	MSTRG.21486.1	mRNA	12644.7	-0.601164	0.169741	-3.54164	0.000397645	0.0143386	NotSig.	RPL34	ENSSSCT00000010015	Nucleus
TTG_vs_PCG	MSTRG.1377.3	mRNA	217.939	-1.55407	0.438858	-3.54116	0.000398369	0.0143482	Down.	DLGAP5	ENSSSCT00000067825	Cytoplasm
TTG_vs_PCG	MSTRG.23710.2	mRNA	5447.97	-0.771592	0.217889	-3.54121	0.000398295	0.0143482	NotSig.	GPR34	ENSSSCT00000033537	Nucleus
TTG_vs_PCG	MSTRG.15315.2	mRNA	188.897	4.45261	1.25749	3.54086	0.000398818	0.0143532	Up.	ADAMTSL4	ENSSSCT00000037797	Cytoplasm
TTG_vs_PCG	ENSSSCT00000079339	mRNA	49.2075	-1.04439	0.294961	-3.54076	0.000398969	0.0143532	Down.	ENSSSCG00000044995	ENSSSCT00000079339	equivocal
TTG_vs_PCG	MSTRG.6.8	mRNA	1365.91	-2.92895	0.827441	-3.53977	0.000400477	0.0143992	Down.	FAM120B	ENSSSCT00000093585	Nucleus
TTG_vs_PCG	MSTRG.6629.1	LncRNA	110.204	1.28891	0.364146	3.53953	0.000400833	0.0144037	Up.	MLXIP	ENSSSCT00000010736	Nucleus
TTG_vs_PCG	MSTRG.20793.1	mRNA	415.651	0.636997	0.180055	3.5378	0.000403478	0.0144739	NotSig.	-	-	equivocal
TTG_vs_PCG	ENSSSCT00000081797	mRNA	34.8003	1.46144	0.413086	3.53785	0.000403397	0.0144739	Up.	ENSSSCG00000044256	ENSSSCT00000081797	Nucleus
TTG_vs_PCG	MSTRG.5639.7	mRNA	1900.94	1.90995	0.539857	3.53788	0.000403351	0.0144739	Up.	CCNL1	ENSSSCT00000026182	Nucleus
TTG_vs_PCG	MSTRG.15515.1	mRNA	14996	2.21726	0.626825	3.53729	0.000404262	0.0144936	Up.	CSF1	ENSSSCT00000095148	equivocal
TTG_vs_PCG	MSTRG.21614.8	mRNA	3359.38	0.75208	0.212628	3.53707	0.000404596	0.0144973	NotSig.	AFF1	ENSSSCT00000031231	Nucleus
TTG_vs_PCG	MSTRG.14554.1	mRNA	10413.5	-0.365101	0.103232	-3.53669	0.000405174	0.0145097	NotSig.	FAM91A1	ENSSSCT00000027516	Nucleus
TTG_vs_PCG	MSTRG.672.2	mRNA	896.395	4.95929	1.40246	3.53613	0.000406035	0.0145322	Up.	PSTPIP2	ENSSSCT00000038124	Nucleus
TTG_vs_PCG	ENSSSCT00000009013	mRNA	85.6277	1.97443	0.558513	3.53516	0.000407534	0.0145776	Up.	ATOH8	ENSSSCT00000009013	Cytoplasm_Nucleus
TTG_vs_PCG	ENSSSCT00000060030	mRNA	3319.43	-0.486051	0.137564	-3.53326	0.000410461	0.0146739	NotSig.	DDRGK1	ENSSSCT00000060030	Cytoplasm_Nucleus
TTG_vs_PCG	MSTRG.17775.6	mRNA	526.131	-5.5063	1.55864	-3.53275	0.000411256	0.0146939	Down.	LIG1	ENSSSCT00000068819	Nucleus
TTG_vs_PCG	MSTRG.6262.4	mRNA	1932.49	-7.26417	2.05634	-3.53257	0.000411544	0.0146958	Down.	SON	ENSSSCT00000068477	Nucleus
TTG_vs_PCG	ENSSSCT00000096901	mRNA	174.479	-6.2852	1.77939	-3.53223	0.000412078	0.0147034	Down.	PKIA	ENSSSCT00000096901	Nucleus
TTG_vs_PCG	ENSSSCT00000000530	mRNA	296894	-2.41509	0.683748	-3.53213	0.000412228	0.0147034	Down.	LYZ	ENSSSCT00000000530	Nucleus
TTG_vs_PCG	MSTRG.17829.3	mRNA	3250.24	0.420956	0.119229	3.53065	0.00041454	0.0147712	NotSig.	IRF3	ENSSSCT00000033478	Nucleus
TTG_vs_PCG	MSTRG.4713.3	mRNA	44.8495	-7.96685	2.25651	-3.53061	0.000414599	0.0147712	Down.	TOM1L2	ENSSSCT00000058737	equivocal
TTG_vs_PCG	ENSSSCT00000029135	mRNA	1100.27	-2.28228	0.646514	-3.53013	0.000415356	0.0147897	Down.	ZFR	ENSSSCT00000029135	Nucleus
TTG_vs_PCG	ENSSSCT00000042048	mRNA	104.356	1.465	0.415076	3.52946	0.000416406	0.0148187	Up.	ENSSSCG00000040973	ENSSSCT00000042048	Nucleus
TTG_vs_PCG	MSTRG.932.1	LncRNA	284.118	-0.649952	0.184173	-3.52904	0.000417072	0.0148312	NotSig.	GALK2	ENSSSCT00000058629	Cytoplasm
TTG_vs_PCG	MSTRG.14486.11	LncRNA	1259.1	13.7868	3.90679	3.52894	0.000417233	0.0148312	Up.	ASAP1	ENSSSCT00000041003	Nucleus
TTG_vs_PCG	MSTRG.21097.4	LncRNA	3365.11	0.493795	0.13994	3.52861	0.000417756	0.0148329	NotSig.	RAPGEF2	ENSSSCT00000073497	Cytoplasm_Nucleus
TTG_vs_PCG	MSTRG.4363.7	mRNA	380.083	6.82111	1.93307	3.52864	0.000417707	0.0148329	Up.	CRK	ENSSSCT00000048357	Nucleus
TTG_vs_PCG	MSTRG.17266.5	mRNA	1253.84	13.7808	3.90679	3.52739	0.000419678	0.0148625	Up.	NLRC5	ENSSSCT00000065636	equivocal
TTG_vs_PCG	MSTRG.20237.1	LncRNA	1165.25	-1.16531	0.330366	-3.52733	0.000419775	0.0148625	Down.	ZFHX2	ENSSSCT00000061862	Nucleus
TTG_vs_PCG	MSTRG.3808.1	mRNA	6210.56	0.640526	0.181561	3.52788	0.000418896	0.0148625	NotSig.	STAT3	ENSSSCT00000096180	Nucleus
TTG_vs_PCG	MSTRG.5405.3	mRNA	4132.27	0.594083	0.168402	3.52777	0.00041908	0.0148625	NotSig.	NR2C2	ENSSSCT00000012690	Nucleus
TTG_vs_PCG	MSTRG.7824.10	mRNA	1290.97	-13.7815	3.9068	-3.52758	0.000419376	0.0148625	Down.	ENSSSCG00000026302	ENSSSCT00000029353	Nucleus
TTG_vs_PCG	ENSSSCT00000073459	mRNA	118.503	1.11518	0.316258	3.52619	0.000421585	0.0149181	Up.	PRKCZ	ENSSSCT00000073459	Nucleus
TTG_vs_PCG	ENSSSCT00000097317	mRNA	5.62777	-5.94371	1.6857	-3.52597	0.000421937	0.0149221	Down.	ENSSSCG00000058695	ENSSSCT00000097317	Nucleus
TTG_vs_PCG	ENSSSCT00000086068	mRNA	461.353	0.772975	0.219262	3.52534	0.000422937	0.0149406	NotSig.	ATAT1	ENSSSCT00000086068	Cytoplasm
TTG_vs_PCG	MSTRG.22154.1	mRNA	7625.32	0.759895	0.215545	3.52546	0.000422746	0.0149406	NotSig.	ENSSSCG00000050791	ENSSSCT00000085150	Nucleus
TTG_vs_PCG	MSTRG.8114.9	mRNA	1282.49	-13.772	3.9068	-3.52515	0.00042325	0.0149432	Down.	IRF2	ENSSSCT00000032886	Nucleus
TTG_vs_PCG	MSTRG.4876.1	mRNA	12682.2	-0.807612	0.229132	-3.52465	0.00042404	0.0149627	NotSig.	GLB1	ENSSSCT00000028253	equivocal
TTG_vs_PCG	MSTRG.9736.10	mRNA	1922.62	0.701984	0.199193	3.52414	0.000424864	0.0149833	NotSig.	DLGAP4	ENSSSCT00000008007	Nucleus
TTG_vs_PCG	MSTRG.8545.7	mRNA	104.418	1.33747	0.379601	3.52335	0.000426126	0.0150193	Up.	CFLAR	ENSSSCT00000017531	Nucleus
TTG_vs_PCG	MSTRG.9796.1	LncRNA	85.6938	0.812854	0.230729	3.52299	0.000426713	0.0150314	NotSig.	ENSSSCG00000007355	ENSSSCT00000029351	Cytoplasm
TTG_vs_PCG	MSTRG.23414.3	mRNA	190.381	3.08517	0.875763	3.52284	0.000426948	0.0150314	Up.	TRAF2	ENSSSCT00000006417	Cytoplasm
TTG_vs_PCG	ENSSSCT00000014568	mRNA	110.328	2.41839	0.686669	3.52192	0.000428439	0.0150754	Up.	MUC15	ENSSSCT00000014568	Nucleus
TTG_vs_PCG	MSTRG.18372.1	mRNA	1696.09	0.835978	0.237383	3.52165	0.000428877	0.0150823	NotSig.	RUNX3	ENSSSCT00000090054	Cytoplasm_Nucleus
TTG_vs_PCG	ENSSSCT00000041629	mRNA	345.461	3.67308	1.0431	3.52131	0.000429422	0.015093	Up.	ERCC3	ENSSSCT00000041629	Nucleus
TTG_vs_PCG	ENSSSCT00000021258	mRNA	15.2655	-3.84622	1.09237	-3.52098	0.000429962	0.0151035	Down.	ssc-mir-29c	ENSSSCT00000021258	Cytoplasm_Nucleus
TTG_vs_PCG	ENSSSCT00000013899	mRNA	541.029	2.9126	0.82737	3.52031	0.000431045	0.015133	Up.	ATP11C	ENSSSCT00000013899	Nucleus
TTG_vs_PCG	MSTRG.12529.21	mRNA	10302.9	0.36768	0.104459	3.51984	0.000431812	0.0151514	NotSig.	ARHGAP26	ENSSSCT00000103442	Cytoplasm_Nucleus
TTG_vs_PCG	ENSSSCT00000076630	mRNA	42.3221	1.34764	0.382939	3.51921	0.000432834	0.0151788	Up.	CENPU	ENSSSCT00000076630	Nucleus
TTG_vs_PCG	ENSSSCT00000067117	mRNA	6.42561	-3.57748	1.01676	-3.5185	0.000433994	0.0152109	Down.	NADK2	ENSSSCT00000067117	Nucleus
TTG_vs_PCG	MSTRG.2373.1	LncRNA	47.9655	-1.05568	0.300064	-3.51818	0.000434525	0.015221	Down.	DAPK1	ENSSSCT00000026142	Cytoplasm
TTG_vs_PCG	ENSSSCT00000090532	mRNA	1221.61	13.7432	3.9068	3.51777	0.000435182	0.0152355	Up.	GNB5	ENSSSCT00000090532	Nucleus
TTG_vs_PCG	MSTRG.15219.1	mRNA	1658.73	-5.75533	1.63705	-3.51568	0.000438637	0.0153479	Down.	IL6R	ENSSSCT00000100580	Cytoplasm_Nucleus
TTG_vs_PCG	ENSSSCT00000072447	mRNA	106.036	1.44685	0.411563	3.51549	0.000438936	0.0153498	Up.	ENSSSCG00000036102	ENSSSCT00000072447	Cytoplasm
TTG_vs_PCG	MSTRG.1569.1	LncRNA	109.637	3.09817	0.881679	3.51395	0.000441498	0.0154256	Up.	CD274	ENSSSCT00000005744	Cytoplasm
TTG_vs_PCG	MSTRG.16607.1	mRNA	205.307	1.31053	0.372957	3.51389	0.000441597	0.0154256	Up.	ENO2	ENSSSCT00000025086	equivocal
TTG_vs_PCG	MSTRG.23720.1	LncRNA	89.2673	1.35384	0.385365	3.51315	0.000442834	0.0154601	Up.	KDM6A	ENSSSCT00000035863	Cytoplasm
TTG_vs_PCG	ENSSSCT00000027657	mRNA	121.939	1.28545	0.366106	3.51113	0.000446213	0.0155694	Up.	MAPRE3	ENSSSCT00000027657	equivocal
TTG_vs_PCG	ENSSSCT00000043834	mRNA	33027.8	-0.441117	0.125647	-3.51076	0.000446823	0.015582	NotSig.	RPS20	ENSSSCT00000043834	Nucleus
TTG_vs_PCG	MSTRG.8545.15	mRNA	1232.63	-13.7148	3.9068	-3.5105	0.00044726	0.0155886	Down.	CFLAR	ENSSSCT00000036156	equivocal
TTG_vs_PCG	MSTRG.5841.2	LncRNA	236.279	3.10511	0.884741	3.50963	0.000448738	0.0156227	Up.	IL1RAP	ENSSSCT00000046997	Cytoplasm_Nucleus
TTG_vs_PCG	ENSSSCT00000010764	mRNA	13470.7	-0.581498	0.165686	-3.50964	0.000448718	0.0156227	NotSig.	ARPC3	ENSSSCT00000010764	Nucleus
TTG_vs_PCG	MSTRG.12085.6	mRNA	1226.14	-13.7072	3.9068	-3.50855	0.000450551	0.0156771	Down.	TENT2	ENSSSCT00000057835	Nucleus
TTG_vs_PCG	ENSSSCT00000034072	mRNA	263.322	-1.45043	0.413419	-3.50838	0.000450839	0.0156784	Down.	MBNL3	ENSSSCT00000034072	equivocal
TTG_vs_PCG	MSTRG.18166.2	mRNA	7165.16	-0.51614	0.147139	-3.50784	0.000451761	0.0157017	NotSig.	H6PD	ENSSSCT00000087940	Nucleus
TTG_vs_PCG	MSTRG.23916.1	LncRNA	192.142	-0.995696	0.283868	-3.50761	0.000452158	0.0157068	NotSig.	-	-	Cytoplasm_Nucleus
TTG_vs_PCG	MSTRG.20910.1	mRNA	1575.02	1.58311	0.451396	3.50714	0.000452949	0.0157255	Up.	RBPJ	ENSSSCT00000044877	Nucleus
TTG_vs_PCG	ENSSSCT00000008920	mRNA	1296.08	-0.931814	0.265723	-3.50671	0.000453677	0.0157421	NotSig.	UXS1	ENSSSCT00000008920	equivocal
TTG_vs_PCG	MSTRG.23183.2	mRNA	1218.8	-13.6986	3.9068	-3.50634	0.000454322	0.0157557	Down.	CDC42BPB	ENSSSCT00000106122	Nucleus
TTG_vs_PCG	MSTRG.7535.1	LncRNA	169.543	-0.937096	0.267327	-3.50543	0.000455876	0.0158008	NotSig.	-	-	equivocal
TTG_vs_PCG	ENSSSCT00000010790	mRNA	8.55612	-6.54646	1.86768	-3.50513	0.000456378	0.0158095	Down.	HSPB8	ENSSSCT00000010790	Cytoplasm
TTG_vs_PCG	ENSSSCT00000091870	mRNA	337.826	2.33624	0.66663	3.50455	0.000457379	0.015835	Up.	ENSSSCG00000055544	ENSSSCT00000091870	Nucleus
TTG_vs_PCG	MSTRG.20459.1	mRNA	549.245	0.784849	0.223961	3.50441	0.00045762	0.015835	NotSig.	ENSSSCG00000023791	ENSSSCT00000024127	Cytoplasm
TTG_vs_PCG	MSTRG.7753.1	LncRNA	123.105	-0.881178	0.25147	-3.50411	0.000458133	0.015844	NotSig.	GRK5	ENSSSCT00000011684	Nucleus
TTG_vs_PCG	MSTRG.6641.3	LncRNA	724.222	-0.807655	0.23053	-3.50347	0.000459232	0.0158732	NotSig.	RHOF	ENSSSCT00000010750	Cytoplasm
TTG_vs_PCG	MSTRG.11711.8	LncRNA	1202.66	-13.6793	3.9068	-3.50141	0.000462797	0.0159876	Down.	ARHGEF18	ENSSSCT00000060651	Nucleus
TTG_vs_PCG	ENSSSCT00000036436	mRNA	485.02	1.94836	0.556476	3.50124	0.000463096	0.0159891	Up.	CTLA4	ENSSSCT00000036436	Nucleus
TTG_vs_PCG	MSTRG.474.4	mRNA	241.69	-4.04599	1.15587	-3.5004	0.000464566	0.016031	Down.	MANEA	ENSSSCT00000038684	Nucleus
TTG_vs_PCG	MSTRG.1561.8	mRNA	17394.2	2.42046	0.691673	3.49943	0.000466262	0.0160807	Up.	ENSSSCG00000019937	ENSSSCT00000021532	Nucleus
TTG_vs_PCG	MSTRG.23836.5	LncRNA	86.5247	1.43725	0.410932	3.49755	0.000469557	0.0161854	Up.	ENSSSCG00000041898	ENSSSCT00000081758	Cytoplasm
TTG_vs_PCG	ENSSSCT00000077221	mRNA	4.55253	-5.63869	1.61227	-3.49736	0.00046988	0.0161876	Down.	ENSSSCG00000050145	ENSSSCT00000077221	Cytoplasm_Nucleus
TTG_vs_PCG	MSTRG.13487.2	mRNA	3474.06	3.19807	0.914636	3.49655	0.000471309	0.0162279	Up.	ENSSSCG00000039214	ENSSSCT00000062058	Cytoplasm
TTG_vs_PCG	ENSSSCT00000037783	mRNA	121.773	6.28374	1.79738	3.49606	0.000472177	0.0162488	Up.	CAMLG	ENSSSCT00000037783	Nucleus
TTG_vs_PCG	ENSSSCT00000005825	mRNA	44.0448	5.01634	1.43497	3.49579	0.000472653	0.0162563	Up.	TLE4	ENSSSCT00000005825	Nucleus
TTG_vs_PCG	MSTRG.6227.1	LncRNA	161.436	5.5441	1.58655	3.49445	0.000475041	0.0163294	Up.	BACH1	ENSSSCT00000056107	Nucleus
TTG_vs_PCG	MSTRG.12816.5	mRNA	1141.14	13.6449	3.9068	3.49261	0.000478327	0.0164333	Up.	ENSSSCG00000057179	ENSSSCT00000106124	Cytoplasm_Nucleus
TTG_vs_PCG	ENSSSCT00000059385	mRNA	30.5643	1.36967	0.392362	3.49083	0.000481514	0.0165338	Up.	PIEZO1	ENSSSCT00000059385	Nucleus
TTG_vs_PCG	MSTRG.4664.5	mRNA	1135.19	13.6374	3.9068	3.49068	0.000481798	0.0165344	Up.	NCOR1	ENSSSCT00000080273	Nucleus
TTG_vs_PCG	ENSSSCT00000000989	mRNA	2554.18	-0.74923	0.214749	-3.48886	0.000485078	0.0166379	NotSig.	ENSSSCG00000000905	ENSSSCT00000000989	Nucleus
TTG_vs_PCG	ENSSSCT00000083199	mRNA	15.3186	-2.36006	0.676573	-3.48825	0.000486196	0.0166671	Down.	SLC18B1	ENSSSCT00000083199	Nucleus
TTG_vs_PCG	ENSSSCT00000026924	mRNA	733.086	-0.523641	0.150129	-3.48794	0.000486748	0.0166685	NotSig.	ALKBH7	ENSSSCT00000026924	equivocal
TTG_vs_PCG	MSTRG.20816.1	LncRNA	2751.23	0.69689	0.1998	3.48793	0.00048677	0.0166685	NotSig.	ADD1	ENSSSCT00000045353	Nucleus
TTG_vs_PCG	MSTRG.13051.1	LncRNA	255.2	1.77493	0.509101	3.4864	0.000489574	0.0167553	Up.	IL21R	ENSSSCT00000065215	Cytoplasm
TTG_vs_PCG	MSTRG.7145.1	mRNA	3054.58	1.39833	0.401219	3.4852	0.000491768	0.0168212	Up.	CSGALNACT2	ENSSSCT00000011166	Nucleus
TTG_vs_PCG	MSTRG.18948.1	LncRNA	39.8548	-2.08079	0.597139	-3.48461	0.00049286	0.0168493	Down.	-	-	Cytoplasm
TTG_vs_PCG	ENSSSCT00000098993	mRNA	31.2418	3.60903	1.036	3.48361	0.000494694	0.0169028	Up.	ENSSSCG00000061052	ENSSSCT00000098993	Nucleus
TTG_vs_PCG	ENSSSCT00000055395	mRNA	164.307	0.594136	0.17057	3.48324	0.000495383	0.0169171	NotSig.	ENSSSCG00000035742	ENSSSCT00000055395	Cytoplasm_Nucleus
TTG_vs_PCG	MSTRG.9755.1	LncRNA	100.587	0.866245	0.248721	3.4828	0.000496193	0.0169355	NotSig.	SAMHD1	ENSSSCT00000028943	Nucleus
TTG_vs_PCG	ENSSSCT00000086840	mRNA	125.556	1.09094	0.313273	3.4824	0.000496934	0.0169423	Up.	ANKDD1A	ENSSSCT00000086840	Nucleus
TTG_vs_PCG	MSTRG.1003.1	mRNA	1342.38	-0.570323	0.163766	-3.48255	0.000496666	0.0169423	NotSig.	SNAP23	ENSSSCT00000045675	Nucleus
TTG_vs_PCG	MSTRG.23026.1	LncRNA	1435.82	2.7849	0.799951	3.48134	0.000498921	0.0170008	Up.	ENSSSCG00000055070	ENSSSCT00000096278	Nucleus
TTG_vs_PCG	MSTRG.1123.1	LncRNA	1499.62	-1.0831	0.311398	-3.4782	0.000504788	0.0171746	Down.	SNORD115	ENSSSCT00000055029	equivocal
TTG_vs_PCG	MSTRG.1932.15	LncRNA	1097.39	13.5885	3.9068	3.47817	0.000504845	0.0171746	Up.	DENND1A	ENSSSCT00000046032	Nucleus
TTG_vs_PCG	ENSSSCT00000026956	mRNA	2407.36	1.59407	0.45828	3.47837	0.000504475	0.0171746	Up.	SERPINE1	ENSSSCT00000026956	Nucleus
TTG_vs_PCG	MSTRG.10744.9	mRNA	13121.4	0.448832	0.12905	3.47796	0.000505249	0.017179	NotSig.	PPP6R3	ENSSSCT00000063131	Nucleus
TTG_vs_PCG	MSTRG.12696.5	mRNA	987.067	-0.727394	0.209163	-3.47764	0.000505847	0.0171875	NotSig.	DAGLB	ENSSSCT00000105070	Nucleus
TTG_vs_PCG	MSTRG.19304.6	LncRNA	1127.36	-13.586	3.9068	-3.47753	0.000506049	0.0171875	Down.	JARID2	ENSSSCT00000063145	Cytoplasm_Nucleus
TTG_vs_PCG	MSTRG.23316.1	LncRNA	1020.64	1.81728	0.522616	3.47728	0.000506537	0.0171948	Up.	ENSSSCG00000052834	ENSSSCT00000106899	Cytoplasm_Nucleus
TTG_vs_PCG	MSTRG.18329.1	mRNA	22222.5	-0.786091	0.22609	-3.47689	0.000507274	0.0172104	NotSig.	C1QA	ENSSSCT00000062481	Cytoplasm_Nucleus
TTG_vs_PCG	MSTRG.6274.2	LncRNA	1087.07	13.5749	3.9068	3.47468	0.000511462	0.0173431	Up.	-	-	Nucleus
TTG_vs_PCG	MSTRG.7077.1	LncRNA	573.579	-0.651605	0.187575	-3.47384	0.000513064	0.017388	NotSig.	LYST	ENSSSCT00000050051	Nucleus
TTG_vs_PCG	ENSSSCT00000036840	mRNA	17.2187	-2.25206	0.648624	-3.47205	0.000516492	0.0174947	Down.	ENSSSCG00000063127	ENSSSCT00000036840	Cytoplasm
TTG_vs_PCG	MSTRG.19961.10	mRNA	1269.67	0.577602	0.166397	3.47123	0.000518074	0.0175293	NotSig.	CRTC3	ENSSSCT00000055957	Cytoplasm_Nucleus
TTG_vs_PCG	ENSSSCT00000103571	mRNA	33.1772	-1.74584	0.502925	-3.47136	0.000517821	0.0175293	Down.	ENSSSCG00000055431	ENSSSCT00000103571	Cytoplasm_Nucleus
TTG_vs_PCG	ENSSSCT00000068430	mRNA	36.8324	-6.80559	1.96072	-3.47096	0.000518603	0.0175378	Down.	PLEKHA5	ENSSSCT00000068430	Nucleus
TTG_vs_PCG	ENSSSCT00000036390	mRNA	15.5475	7.44689	2.14565	3.47069	0.000519123	0.0175459	Up.	FAP	ENSSSCT00000036390	Cytoplasm_Nucleus
TTG_vs_PCG	MSTRG.9251.2	LncRNA	1074.88	13.5586	3.9068	3.47052	0.000519457	0.0175476	Up.	KCNIP1	ENSSSCT00000086608	Cytoplasm_Nucleus
TTG_vs_PCG	MSTRG.13620.11	LncRNA	3378.87	0.778329	0.224373	3.46891	0.000522575	0.0176435	NotSig.	MGAT4A	ENSSSCT00000039912	Nucleus
TTG_vs_PCG	ENSSSCT00000105656	mRNA	545.482	-0.649608	0.187283	-3.46859	0.000523201	0.0176551	NotSig.	VKORC1	ENSSSCT00000105656	Cytoplasm
TTG_vs_PCG	MSTRG.7699.5	mRNA	1185.45	1.28533	0.370608	3.46816	0.000524038	0.0176671	Up.	ACSL5	ENSSSCT00000026254	Nucleus
TTG_vs_PCG	MSTRG.7707.27	LncRNA	1244.96	-8.41874	2.42747	-3.46812	0.000524123	0.0176671	Down.	TCF7L2	ENSSSCT00000102073	Cytoplasm_Nucleus
TTG_vs_PCG	MSTRG.554.4	mRNA	1197.89	0.753965	0.217457	3.46719	0.000525929	0.0177185	NotSig.	ZBTB24	ENSSSCT00000004874	Nucleus
TTG_vs_PCG	MSTRG.15189.1	mRNA	127.358	0.890658	0.25692	3.46667	0.000526945	0.0177431	NotSig.	CLK2	ENSSSCT00000054438	Cytoplasm
TTG_vs_PCG	MSTRG.5116.5	mRNA	2856.69	0.683768	0.197272	3.46612	0.000528035	0.0177703	NotSig.	UBA7	ENSSSCT00000012471	Nucleus
TTG_vs_PCG	MSTRG.21207.2	mRNA	533.97	2.56949	0.741351	3.46595	0.000528353	0.0177714	Up.	ENSSSCG00000060276	ENSSSCT00000061347	Cytoplasm
TTG_vs_PCG	MSTRG.20897.1	LncRNA	862.662	-1.27704	0.368522	-3.4653	0.000529635	0.017805	Down.	GBA3	ENSSSCT00000081411	Nucleus
TTG_vs_PCG	MSTRG.12816.4	mRNA	1089.75	-13.5371	3.9068	-3.46501	0.00053022	0.0178055	Down.	ENSSSCG00000057179	ENSSSCT00000106124	Cytoplasm_Nucleus
TTG_vs_PCG	MSTRG.19156.1	mRNA	3877.08	0.952508	0.27489	3.46505	0.000530125	0.0178055	NotSig.	ssc-mir-4338	ENSSSCT00000031863	Nucleus
TTG_vs_PCG	ENSSSCT00000009982	mRNA	35.6088	2.19106	0.632375	3.46482	0.000530586	0.0178082	Up.	NDST3	ENSSSCT00000009982	Nucleus
TTG_vs_PCG	ENSSSCT00000106881	mRNA	349.058	-0.632411	0.182539	-3.46452	0.000531176	0.0178184	NotSig.	ENSSSCG00000063356	ENSSSCT00000106881	Nucleus
TTG_vs_PCG	MSTRG.629.2	mRNA	3920.62	-0.755181	0.217995	-3.46422	0.000531781	0.0178235	NotSig.	TENT5A	ENSSSCT00000004931	Nucleus
TTG_vs_PCG	MSTRG.7238.1	LncRNA	158.049	-1.27783	0.368872	-3.46416	0.000531895	0.0178235	Down.	-	-	Nucleus
TTG_vs_PCG	MSTRG.10717.4	mRNA	1085.54	-13.5315	3.9068	-3.46357	0.00053305	0.0178335	Down.	ENSSSCG00000057305	ENSSSCT00000102686	Cytoplasm_Nucleus
TTG_vs_PCG	MSTRG.15657.1	LncRNA	990.747	0.586314	0.169276	3.46365	0.000532897	0.0178335	NotSig.	DIPK1A	ENSSSCT00000007556	Nucleus
TTG_vs_PCG	MSTRG.4585.1	mRNA	226.959	10.3523	2.9889	3.46358	0.000533034	0.0178335	Up.	NDEL1	ENSSSCT00000027254	Cytoplasm_Nucleus
TTG_vs_PCG	ENSSSCT00000094375	mRNA	238.357	-0.947874	0.273708	-3.46308	0.000534021	0.0178565	NotSig.	ENSSSCG00000060881	ENSSSCT00000094375	Cytoplasm_Nucleus
TTG_vs_PCG	ENSSSCT00000086445	mRNA	54.5392	1.12996	0.326397	3.4619	0.000536372	0.0179255	Up.	ENSSSCG00000039880	ENSSSCT00000086445	equivocal
TTG_vs_PCG	ENSSSCT00000074695	mRNA	441.741	-0.958672	0.276977	-3.4612	0.000537782	0.0179536	NotSig.	ENSSSCG00000051765	ENSSSCT00000074695	Nucleus
TTG_vs_PCG	MSTRG.22301.8	mRNA	7042.47	0.587826	0.169833	3.46119	0.000537787	0.0179536	NotSig.	ST3GAL4	ENSSSCT00000016598	Nucleus
TTG_vs_PCG	MSTRG.23184.5	mRNA	1047.06	13.5208	3.9068	3.46083	0.000538508	0.0179681	Up.	TNFAIP2	ENSSSCT00000072620	equivocal
TTG_vs_PCG	ENSSSCT00000088192	mRNA	158.267	1.91234	0.552639	3.46038	0.000539414	0.0179887	Up.	AP5Z1	ENSSSCT00000088192	equivocal
TTG_vs_PCG	MSTRG.9252.2	LncRNA	1072.46	-13.514	3.9068	-3.4591	0.000541988	0.0180649	Down.	KCNIP1	ENSSSCT00000086608	Cytoplasm_Nucleus
TTG_vs_PCG	MSTRG.21887.6	mRNA	2706.43	0.380016	0.109895	3.45798	0.00054424	0.0181303	NotSig.	UVRAG	ENSSSCT00000037460	Nucleus
TTG_vs_PCG	MSTRG.10327.1	mRNA	883.878	0.601518	0.173982	3.45736	0.0005455	0.0181626	NotSig.	CALU	ENSSSCT00000018052	Nucleus
TTG_vs_PCG	MSTRG.3419.11	mRNA	10967	-1.15101	0.332936	-3.45715	0.000545917	0.0181668	Down.	P4HB	ENSSSCT00000091643	equivocal
TTG_vs_PCG	MSTRG.19543.1	mRNA	22914.3	1.50825	0.436416	3.456	0.000548253	0.0182349	Up.	ENSSSCG00000029160	ENSSSCT00000026311	Cytoplasm_Nucleus
TTG_vs_PCG	MSTRG.2740.2	mRNA	1031.65	13.4994	3.9068	3.45536	0.000549568	0.0182689	Up.	CAMK1D	ENSSSCT00000026201	Nucleus
TTG_vs_PCG	ENSSSCT00000007482	mRNA	463.744	2.93025	0.848096	3.45509	0.000550113	0.0182773	Up.	SORT1	ENSSSCT00000007482	Nucleus
TTG_vs_PCG	MSTRG.18361.6	mRNA	394.382	-1.28206	0.371193	-3.45388	0.000552575	0.0183493	Down.	RCAN3	ENSSSCT00000003940	Nucleus
TTG_vs_PCG	MSTRG.20512.1	mRNA	1308.56	0.849404	0.246	3.45286	0.000554675	0.0184093	NotSig.	PCNX1	ENSSSCT00000057905	Nucleus
TTG_vs_PCG	MSTRG.11332.5	LncRNA	112.833	0.672907	0.194901	3.45255	0.000555316	0.0184117	NotSig.	-	-	Cytoplasm_Nucleus
TTG_vs_PCG	ENSSSCT00000098149	mRNA	15756.2	-0.376569	0.10907	-3.45254	0.000555335	0.0184117	NotSig.	H3-3A	ENSSSCT00000098149	Nucleus
TTG_vs_PCG	MSTRG.11684.1	mRNA	2516.5	3.15666	0.914697	3.45104	0.000558421	0.0185014	Up.	CERS4	ENSSSCT00000014849	Nucleus
TTG_vs_PCG	MSTRG.14932.7	LncRNA	1049.04	-13.4822	3.90681	-3.45094	0.000558633	0.0185014	Down.	CYP7A1	ENSSSCT00000006836	equivocal
TTG_vs_PCG	MSTRG.6498.1	mRNA	8071.38	-1.16728	0.338279	-3.45065	0.000559234	0.0185115	Down.	CTSB	ENSSSCT00000049406	equivocal
TTG_vs_PCG	MSTRG.16088.1	LncRNA	187.35	-0.580526	0.168477	-3.44572	0.000569532	0.0188424	NotSig.	-	-	Cytoplasm
TTG_vs_PCG	MSTRG.10237.1	mRNA	5062.53	-0.334723	0.097152	-3.44535	0.000570315	0.0188584	NotSig.	STMP1	ENSSSCT00000095969	Nucleus
TTG_vs_PCG	ENSSSCT00000066448	mRNA	14.7066	2.02063	0.586653	3.44434	0.000572461	0.0189194	Up.	ENSSSCG00000044028	ENSSSCT00000066448	Nucleus
TTG_vs_PCG	MSTRG.5469.1	LncRNA	45.4199	2.01452	0.584923	3.44408	0.000573014	0.0189276	Up.	PLXNA1	ENSSSCT00000031942	Cytoplasm
TTG_vs_PCG	MSTRG.14778.9	LncRNA	3466.18	0.404334	0.117418	3.44355	0.000574129	0.0189444	NotSig.	WWP1	ENSSSCT00000080938	Nucleus
TTG_vs_PCG	MSTRG.9527.28	mRNA	1113.12	-1.59349	0.462741	-3.44358	0.000574062	0.0189444	Down.	NAA20	ENSSSCT00000069860	Nucleus
TTG_vs_PCG	ENSSSCT00000092113	mRNA	13.6577	-7.22011	2.09705	-3.44299	0.000575326	0.0189739	Down.	ALDOC	ENSSSCT00000092113	Cytoplasm
TTG_vs_PCG	MSTRG.1911.7	mRNA	432.454	-1.74358	0.506474	-3.44258	0.000576186	0.0189923	Down.	ENSSSCG00000005518	ENSSSCT00000029057	Nucleus
TTG_vs_PCG	MSTRG.18162.4	mRNA	962.449	6.53189	1.89769	3.44203	0.000577371	0.0190213	Up.	ENSSSCG00000041487	ENSSSCT00000072943	Cytoplasm_Nucleus
TTG_vs_PCG	ENSSSCT00000073413	mRNA	3.9408	5.46967	1.58942	3.4413	0.000578916	0.0190622	Up.	ENSSSCG00000048880	ENSSSCT00000073413	Cytoplasm_Nucleus
TTG_vs_PCG	MSTRG.19483.61	mRNA	17391	-9.53515	2.77341	-3.43806	0.000585903	0.0192782	Down.	ENSSSCG00000052432	ENSSSCT00000044584	Cytoplasm
TTG_vs_PCG	ENSSSCT00000062428	mRNA	38638.9	-0.476363	0.138562	-3.43789	0.000586264	0.0192782	NotSig.	ENSSSCG00000035080	ENSSSCT00000062428	Cytoplasm
TTG_vs_PCG	MSTRG.4926.2	mRNA	4271.74	-0.294357	0.0856229	-3.43783	0.000586401	0.0192782	NotSig.	WDR48	ENSSSCT00000092840	Nucleus
TTG_vs_PCG	MSTRG.13053.1	mRNA	2629.07	1.0201	0.29685	3.43642	0.00058946	0.0193686	Up.	IL4R	ENSSSCT00000008566	Cytoplasm
TTG_vs_PCG	ENSSSCT00000024007	mRNA	830.997	1.44298	0.419947	3.4361	0.000590154	0.0193812	Up.	ICOS	ENSSSCT00000024007	Cytoplasm
TTG_vs_PCG	MSTRG.6085.10	mRNA	369.726	11.0567	3.21803	3.43585	0.000590695	0.0193888	Up.	-	-	Nucleus
TTG_vs_PCG	MSTRG.9898.7	mRNA	3612.83	0.721815	0.210116	3.43531	0.00059188	0.0194175	NotSig.	SLC9A8	ENSSSCT00000008170	Cytoplasm_Nucleus
TTG_vs_PCG	MSTRG.2519.5	mRNA	2775.92	1.04957	0.305598	3.43449	0.00059368	0.0194663	Up.	MAP3K8	ENSSSCT00000033089	Nucleus
TTG_vs_PCG	ENSSSCT00000019661	mRNA	163.91	-1.63298	0.475596	-3.43354	0.000595745	0.0195238	Down.	ENSSSCG00000018066	ENSSSCT00000019661	Cytoplasm_Nucleus
TTG_vs_PCG	MSTRG.13846.1	LncRNA	157.2	2.5295	0.736954	3.43238	0.00059832	0.0195979	Up.	PLEK	ENSSSCT00000009142	Cytoplasm
TTG_vs_PCG	MSTRG.20247.23	mRNA	1118.29	1.18783	0.346108	3.43197	0.000599205	0.0196167	Up.	ENSSSCG00000002034	ENSSSCT00000075691	Nucleus
TTG_vs_PCG	ENSSSCT00000055782	mRNA	60.6557	1.69687	0.49446	3.43176	0.000599685	0.0196202	Up.	PRKAA2	ENSSSCT00000055782	Nucleus
TTG_vs_PCG	MSTRG.22079.1	mRNA	1923.57	2.09012	0.609073	3.43164	0.00059994	0.0196202	Up.	BIRC2	ENSSSCT00000023790	Nucleus
TTG_vs_PCG	ENSSSCT00000094131	mRNA	157.676	-1.17681	0.342953	-3.43141	0.000600457	0.0196268	Down.	ENSSSCG00000056105	ENSSSCT00000094131	Cytoplasm
TTG_vs_PCG	MSTRG.23059.1	LncRNA	67.6863	1.03875	0.30273	3.43127	0.00060077	0.0196268	Up.	SLC11A2	ENSSSCT00000043790	Cytoplasm
TTG_vs_PCG	MSTRG.22746.1	LncRNA	35.6722	-1.75558	0.511771	-3.4304	0.000602701	0.0196796	Down.	-	-	Cytoplasm
TTG_vs_PCG	MSTRG.13635.2	LncRNA	4.18086	5.55131	1.61836	3.4302	0.000603129	0.0196833	Up.	FAM178B	ENSSSCT00000008975	Cytoplasm_Nucleus
TTG_vs_PCG	MSTRG.13488.1	mRNA	356.927	-5.19591	1.515	-3.42964	0.000604384	0.019714	Down.	IL1A	ENSSSCT00000082619	Nucleus
TTG_vs_PCG	MSTRG.15075.1	mRNA	989.499	-13.3979	3.90681	-3.42937	0.000604995	0.0197236	Down.	CD48	ENSSSCT00000006990	Cytoplasm
TTG_vs_PCG	ENSSSCT00000005744	mRNA	5018.13	3.04227	0.887223	3.42898	0.000605849	0.0197347	Up.	CD274	ENSSSCT00000005744	Nucleus
TTG_vs_PCG	MSTRG.8974.1	mRNA	1920.7	-0.319295	0.0931178	-3.42893	0.000605964	0.0197347	NotSig.	WDR70	ENSSSCT00000018344	Nucleus
TTG_vs_PCG	ENSSSCT00000003117	mRNA	43.1432	1.59391	0.464892	3.42855	0.000606808	0.0197519	Up.	DRC7	ENSSSCT00000003117	Nucleus
TTG_vs_PCG	MSTRG.18470.1	mRNA	132.808	-4.40165	1.28393	-3.42826	0.000607468	0.0197631	Down.	GMEB1	ENSSSCT00000052521	Nucleus
TTG_vs_PCG	ENSSSCT00000004337	mRNA	1120.23	-0.566203	0.165207	-3.42723	0.000609765	0.0198275	NotSig.	UROD	ENSSSCT00000004337	Cytoplasm
TTG_vs_PCG	ENSSSCT00000096836	mRNA	20.1703	-2.3353	0.681491	-3.42676	0.000610831	0.0198518	Down.	ENSSSCG00000061607	ENSSSCT00000096836	Cytoplasm_Nucleus
TTG_vs_PCG	ENSSSCT00000071259	mRNA	891.021	-0.539286	0.157422	-3.42573	0.000613156	0.0199171	NotSig.	ZNF319	ENSSSCT00000071259	Nucleus
TTG_vs_PCG	ENSSSCT00000010501	mRNA	291.251	-1.97403	0.576286	-3.42544	0.0006138	0.0199276	Down.	S1PR3	ENSSSCT00000010501	Cytoplasm_Nucleus
TTG_vs_PCG	ENSSSCT00000083586	mRNA	207.922	0.948464	0.276954	3.42463	0.000615638	0.0199769	NotSig.	ENSSSCG00000042095	ENSSSCT00000083586	equivocal
TTG_vs_PCG	ENSSSCT00000013068	mRNA	976.119	-13.3782	3.90681	-3.42434	0.000616303	0.0199882	Down.	CD47	ENSSSCT00000013068	equivocal
TTG_vs_PCG	MSTRG.17702.5	mRNA	307.115	1.2704	0.371075	3.42357	0.00061805	0.0200344	Up.	RELB	ENSSSCT00000049320	Cytoplasm
TTG_vs_PCG	MSTRG.16672.9	mRNA	952.988	3.76004	1.09846	3.42302	0.000619289	0.0200538	Up.	ERC1	ENSSSCT00000048015	Nucleus
TTG_vs_PCG	ENSSSCT00000101996	mRNA	179.549	-0.889675	0.259904	-3.42309	0.000619131	0.0200538	NotSig.	DPF3	ENSSSCT00000101996	Nucleus
TTG_vs_PCG	ENSSSCT00000101852	mRNA	86.4409	0.915538	0.267517	3.42236	0.000620809	0.0200823	NotSig.	ENSSSCG00000057707	ENSSSCT00000101852	equivocal
TTG_vs_PCG	MSTRG.8125.9	mRNA	1020.13	1.83881	0.537288	3.42239	0.000620741	0.0200823	Up.	ACSL1	ENSSSCT00000058100	Nucleus
TTG_vs_PCG	MSTRG.20911.1	LncRNA	1270.38	1.57396	0.45995	3.42202	0.000621586	0.020097	Up.	RBPJ	ENSSSCT00000044877	equivocal
TTG_vs_PCG	MSTRG.6770.1	LncRNA	254.325	-0.620828	0.18156	-3.41942	0.000627556	0.0202795	NotSig.	ERP29	ENSSSCT00000010838	Cytoplasm
TTG_vs_PCG	MSTRG.13405.1	LncRNA	1032.81	0.317375	0.0928293	3.41891	0.000628715	0.0203065	NotSig.	-	-	Nucleus
TTG_vs_PCG	ENSSSCT00000074532	mRNA	1391.25	-0.621173	0.181707	-3.41853	0.000629593	0.0203244	NotSig.	NFU1	ENSSSCT00000074532	Cytoplasm_Nucleus
TTG_vs_PCG	MSTRG.8686.2	mRNA	1210.34	2.71758	0.79528	3.41713	0.000632846	0.0204188	Up.	STK36	ENSSSCT00000032395	Nucleus
TTG_vs_PCG	MSTRG.3419.13	mRNA	928.43	13.3473	3.90681	3.41642	0.000634493	0.0204614	Up.	P4HB	ENSSSCT00000091643	equivocal
TTG_vs_PCG	MSTRG.10948.68	mRNA	541.752	10.7675	3.15284	3.41519	0.000637378	0.0205439	Up.	ENSSSCG00000033010	ENSSSCT00000057910	Nucleus
TTG_vs_PCG	ENSSSCT00000013739	mRNA	295.91	-1.85659	0.5437	-3.41472	0.000638471	0.0205685	Down.	MID2	ENSSSCT00000013739	Nucleus
TTG_vs_PCG	ENSSSCT00000024843	mRNA	23.3357	2.18386	0.639903	3.41279	0.000643013	0.0207042	Up.	HHLA2	ENSSSCT00000024843	equivocal
TTG_vs_PCG	ENSSSCT00000096393	mRNA	516.035	-0.384938	0.112797	-3.41265	0.000643345	0.0207042	NotSig.	FIZ1	ENSSSCT00000096393	Cytoplasm
TTG_vs_PCG	ENSSSCT00000105548	mRNA	215.375	1.02776	0.301253	3.41161	0.0006458	0.0207725	Up.	MCOLN1	ENSSSCT00000105548	Nucleus
TTG_vs_PCG	ENSSSCT00000006739	mRNA	2465.6	-0.466075	0.136643	-3.41091	0.000647469	0.0208155	NotSig.	LRRCC1	ENSSSCT00000006739	Nucleus
TTG_vs_PCG	ENSSSCT00000007092	mRNA	1522.15	-0.50909	0.149278	-3.41035	0.000648806	0.0208197	NotSig.	IQGAP3	ENSSSCT00000007092	Nucleus
TTG_vs_PCG	MSTRG.16753.1	LncRNA	91.6305	1.66091	0.48704	3.41021	0.000649128	0.0208197	Up.	SLC38A1	ENSSSCT00000000876	Cytoplasm_Nucleus
TTG_vs_PCG	MSTRG.3654.7	mRNA	2306.2	1.98664	0.582521	3.41042	0.000648624	0.0208197	Up.	ICAM2	ENSSSCT00000018812	Nucleus
TTG_vs_PCG	ENSSSCT00000103926	mRNA	8.37374	2.68938	0.788638	3.41015	0.000649265	0.0208197	Up.	NME1	ENSSSCT00000103926	Cytoplasm
TTG_vs_PCG	MSTRG.9411.5	mRNA	3792.72	2.89504	0.84892	3.41026	0.000649002	0.0208197	Up.	IDO1	ENSSSCT00000007675	Nucleus
TTG_vs_PCG	MSTRG.16725.1	mRNA	12532.9	12.7804	3.74827	3.40967	0.00065042	0.0208461	Up.	LRRK2	ENSSSCT00000000849	Nucleus
TTG_vs_PCG	MSTRG.10301.2	LncRNA	27.964	1.62831	0.477656	3.40897	0.00065209	0.0208889	Up.	UBE2H	ENSSSCT00000058406	Cytoplasm
TTG_vs_PCG	MSTRG.14794.4	mRNA	3724.64	2.59353	0.760938	3.40834	0.000653603	0.0209206	Up.	ENSSSCG00000060845	ENSSSCT00000104731	Nucleus
TTG_vs_PCG	ENSSSCT00000016280	mRNA	10244.2	-1.12502	0.330086	-3.40828	0.000653748	0.0209206	Down.	CTSC	ENSSSCT00000016280	Nucleus
TTG_vs_PCG	MSTRG.2179.1	mRNA	1033.4	4.29358	1.25993	3.4078	0.000654882	0.0209462	Up.	CHML	ENSSSCT00000041144	Nucleus
TTG_vs_PCG	ENSSSCT00000029345	mRNA	4693.36	-0.34873	0.102344	-3.40743	0.000655776	0.0209599	NotSig.	UBXN1	ENSSSCT00000029345	Cytoplasm
TTG_vs_PCG	MSTRG.7020.5	mRNA	3072.47	0.950388	0.278923	3.40734	0.000655982	0.0209599	NotSig.	HIRA	ENSSSCT00000011079	Nucleus
TTG_vs_PCG	MSTRG.4602.1	LncRNA	260.232	0.650097	0.190817	3.40691	0.000657024	0.0209825	NotSig.	-	-	Cytoplasm
TTG_vs_PCG	MSTRG.18646.1	LncRNA	19.438	-2.76494	0.811641	-3.40661	0.000657753	0.0209951	Down.	-	-	Cytoplasm
TTG_vs_PCG	MSTRG.5357.1	LncRNA	52.9448	1.72595	0.506721	3.40611	0.000658965	0.021023	Up.	IRAK2	ENSSSCT00000051036	Cytoplasm
TTG_vs_PCG	ENSSSCT00000053894	mRNA	127.752	0.67436	0.198006	3.40576	0.000659794	0.0210341	NotSig.	SNORD36	ENSSSCT00000053894	Cytoplasm
TTG_vs_PCG	ENSSSCT00000099992	mRNA	56.3739	-6.39175	1.87679	-3.40568	0.000659986	0.0210341	Down.	ENSSSCG00000055107	ENSSSCT00000099992	Nucleus
TTG_vs_PCG	ENSSSCT00000075909	mRNA	347.676	7.12787	2.09309	3.40544	0.000660582	0.0210424	Up.	C21orf91	ENSSSCT00000075909	equivocal
TTG_vs_PCG	ENSSSCT00000104139	mRNA	68.4102	1.89465	0.556436	3.40498	0.000661695	0.0210672	Up.	ENSSSCG00000055843	ENSSSCT00000104139	equivocal
TTG_vs_PCG	MSTRG.9451.3	mRNA	299.258	2.33497	0.68581	3.40469	0.000662383	0.0210783	Up.	ENSSSCG00000038960	ENSSSCT00000052814	equivocal
TTG_vs_PCG	MSTRG.2805.7	mRNA	2567.05	1.80494	0.530404	3.40295	0.00066662	0.0212024	Up.	ENSSSCG00000061490	ENSSSCT00000105029	Nucleus
TTG_vs_PCG	MSTRG.19651.3	LncRNA	111.71	1.62575	0.477963	3.40141	0.000670389	0.0213114	Up.	FKBP5	ENSSSCT00000064805	Cytoplasm_Nucleus
TTG_vs_PCG	MSTRG.16983.11	mRNA	2198.96	-1.14711	0.337333	-3.40053	0.000672561	0.0213696	Down.	NAV3	ENSSSCT00000029790	Cytoplasm_Nucleus
TTG_vs_PCG	MSTRG.8457.1	mRNA	3682.23	1.02638	0.301897	3.39976	0.000674446	0.0214186	Up.	STAT1	ENSSSCT00000064095	Nucleus
TTG_vs_PCG	MSTRG.1991.2	mRNA	451.557	2.35757	0.693518	3.39944	0.00067525	0.0214333	Up.	ST6GALNAC4	ENSSSCT00000053676	Cytoplasm
TTG_vs_PCG	MSTRG.2591.4	LncRNA	765.54	1.29054	0.379718	3.39867	0.000677154	0.0214828	Up.	ENSSSCG00000039658	ENSSSCT00000061714	equivocal
TTG_vs_PCG	MSTRG.10934.1	mRNA	503.254	10.661	3.13765	3.39777	0.000679373	0.0215423	Up.	TTC9C	ENSSSCT00000029819	Nucleus
TTG_vs_PCG	MSTRG.17097.1	LncRNA	135.073	0.88661	0.261015	3.39677	0.000681858	0.0216101	NotSig.	CMIP	ENSSSCT00000072957	Nucleus
TTG_vs_PCG	MSTRG.10175.1	LncRNA	1645.35	0.629506	0.185359	3.39613	0.000683449	0.0216496	NotSig.	BRAF	ENSSSCT00000036816	Nucleus
TTG_vs_PCG	MSTRG.17014.10	mRNA	873.705	13.2597	3.90681	3.39399	0.000688829	0.0217645	Up.	ANKRD11	ENSSSCT00000044664	Nucleus
TTG_vs_PCG	MSTRG.21669.5	mRNA	721.598	1.37966	0.406486	3.39412	0.000688495	0.0217645	Up.	SEC31A	ENSSSCT00000091312	Nucleus
TTG_vs_PCG	ENSSSCT00000005975	mRNA	270.265	2.85829	0.842074	3.39434	0.000687934	0.0217645	Up.	HDAC9	ENSSSCT00000005975	Cytoplasm_Nucleus
TTG_vs_PCG	MSTRG.5086.2	mRNA	3932.3	1.70014	0.500945	3.39385	0.000689163	0.0217645	Up.	USP4	ENSSSCT00000039768	Nucleus
TTG_vs_PCG	ENSSSCT00000095409	mRNA	153.062	0.91728	0.270225	3.3945	0.000687544	0.0217645	NotSig.	GPR87	ENSSSCT00000095409	Nucleus
TTG_vs_PCG	MSTRG.9617.3	LncRNA	269.271	-4.98451	1.46865	-3.39395	0.000688934	0.0217645	Down.	ENSSSCG00000007203	ENSSSCT00000087402	Cytoplasm_Nucleus
TTG_vs_PCG	MSTRG.14210.5	mRNA	871.707	13.2564	3.90681	3.39314	0.000690958	0.0217991	Up.	NCOA1	ENSSSCT00000039793	Nucleus
TTG_vs_PCG	MSTRG.19483.17	mRNA	693.608	-7.57142	2.23137	-3.39317	0.000690893	0.0217991	Down.	ENSSSCG00000052432	ENSSSCT00000044584	Cytoplasm
TTG_vs_PCG	MSTRG.24139.16	LncRNA	896.506	-13.2555	3.90681	-3.39292	0.000691528	0.0218062	Down.	MBNL3	ENSSSCT00000033392	Nucleus
TTG_vs_PCG	MSTRG.17382.8	mRNA	869.866	13.2533	3.90681	3.39236	0.000692929	0.0218283	Up.	NFATC3	ENSSSCT00000062417	Nucleus
TTG_vs_PCG	MSTRG.18532.1	mRNA	3548.02	3.3008	0.973009	3.39237	0.00069292	0.0218283	Up.	RNF19B	ENSSSCT00000056449	Nucleus
TTG_vs_PCG	ENSSSCT00000012419	mRNA	364.651	2.22606	0.656276	3.39195	0.000693961	0.0218454	Up.	DHX30	ENSSSCT00000012419	Nucleus
TTG_vs_PCG	MSTRG.23426.11	mRNA	226.369	-3.9034	1.15081	-3.39187	0.00069417	0.0218454	Down.	SEC16A	ENSSSCT00000061089	Nucleus
TTG_vs_PCG	ENSSSCT00000106672	mRNA	157.444	-1.05536	0.311213	-3.39111	0.000696105	0.0218953	Down.	ENSSSCG00000058384	ENSSSCT00000106672	Cytoplasm
TTG_vs_PCG	ENSSSCT00000094908	mRNA	75.6778	-1.06889	0.315288	-3.39022	0.000698371	0.0219555	Down.	ENSSSCG00000058459	ENSSSCT00000094908	Nucleus
TTG_vs_PCG	MSTRG.23724.1	mRNA	1956.88	5.91642	1.74541	3.3897	0.000699688	0.0219859	Up.	ENSSSCG00000061323	ENSSSCT00000098385	Nucleus
TTG_vs_PCG	ENSSSCT00000008376	mRNA	611.09	-0.567145	0.167354	-3.38888	0.000701775	0.0220404	NotSig.	GJC3	ENSSSCT00000008376	Nucleus
TTG_vs_PCG	ENSSSCT00000042198	mRNA	413.914	1.20303	0.355159	3.3873	0.000705837	0.0221568	Up.	NDUFS8	ENSSSCT00000042198	Cytoplasm
TTG_vs_PCG	ENSSSCT00000008509	mRNA	2711.43	-0.373403	0.110274	-3.38615	0.000708806	0.022228	NotSig.	KAT8	ENSSSCT00000008509	Cytoplasm
TTG_vs_PCG	MSTRG.22105.1	mRNA	3895.78	-0.225093	0.0664746	-3.38615	0.000708816	0.022228	NotSig.	NPAT	ENSSSCT00000066034	Cytoplasm_Nucleus
TTG_vs_PCG	MSTRG.8676.3	mRNA	879.214	-13.2274	3.90681	-3.38572	0.000709914	0.0222513	Down.	CTDSP1	ENSSSCT00000045485	Cytoplasm
TTG_vs_PCG	ENSSSCT00000023409	mRNA	4282.56	-0.691529	0.204281	-3.38518	0.000711317	0.0222841	NotSig.	OLFM1	ENSSSCT00000023409	Nucleus
TTG_vs_PCG	MSTRG.16862.3	LncRNA	875.803	-13.2218	3.90681	-3.38429	0.000713629	0.0223454	Down.	CDK17	ENSSSCT00000083326	Nucleus
[truncated: 184,041 more rows]
