# Supplementary material for: Analysis of whole transcriptome reveals the immune response to porcine reproductive and respiratory syndrome virus infection and tylvalosin tartrate treatment in the porcine alveolar macrophages
Source: Front Immunol. 2025 Jan 13;15:1506371. doi: 10.3389/fimmu.2024.1506371 (PMC11769836; doi:10.3389/fimmu.2024.1506371)
Supplement: Supplementary file 5 [file Table5.xlsx]

## Sheet: TTG_vs_PCG
Table S4 Differentially expressed miRNAs (DEmiRNAs)
ID	baseMeanCase	baseMeanControl	baseMean	log2FoldChange	lfcSE	stat	pvalue	padj	type
ssc-let-7i-3p	51.7159	68.9957	60.3558	-0.412182	0.398353	-1.03471	0.300802	0.650715	Not DEG
ssc-miR-378	92322.2	111707	102015	-0.274964	0.475587	-0.578158	0.563158	0.844736	Not DEG
ssc-miR-9841-3p	111.759	101.256	106.507	0.137806	0.456946	0.301582	0.762971	0.929597	Not DEG
ssc-miR-339	1941.05	1698.12	1819.58	0.193347	0.288971	0.669087	0.50344	0.802077	Not DEG
ssc-miR-92b-5p	34.0923	28.734	31.4132	0.246686	0.607153	0.406299	0.684523	0.906604	Not DEG
ssc-miR-7-3p	109.819	111.269	110.544	-0.0199723	0.337044	-0.0592571	0.952747	0.98795	Not DEG
ssc-miR-378b-3p	5559.54	5275.67	5417.6	0.0756674	0.588345	0.128611	0.897666	0.976826	Not DEG
ssc-miR-23a	24691.4	15684.5	20188	0.654674	0.224656	2.91412	0.00356695	0.0290844	Not DEG
ssc-miR-505	198.564	282.924	240.744	-0.506618	0.255708	-1.98123	0.0475653	0.201677	Not DEG
ssc-miR-133a-3p	3.71314	0	1.85657	4.2784	1.87976	2.27603	0.0228442	0.126998	Up
ssc-miR-215	28.737	22.0908	25.4139	0.371507	0.554432	0.670068	0.502815	0.802077	Not DEG
ssc-miR-142-3p	36847.4	40114.5	38481	-0.122558	0.242136	-0.506156	0.612747	0.871352	Not DEG
ssc-miR-20b	419.238	398.944	409.091	0.0718873	0.480585	0.149583	0.881094	0.976826	Not DEG
ssc-miR-130a	31.7516	5.93745	18.8445	2.40006	0.629885	3.81032	0.000138786	0.00210162	Up
ssc-miR-381-3p	87.9351	67.0412	77.4881	0.394768	0.981202	0.402331	0.68744	0.906604	Not DEG
ssc-miR-33b-5p	0	0.359079	0.179539	-1.08343	4.08047	-0.265515	0.790612	NA	Not DEG
ssc-miR-6782-3p	15.8743	14.4587	15.1665	0.149917	1.02573	0.146156	0.883798	0.976826	Not DEG
ssc-miR-423-5p	6486.6	7573.81	7030.21	-0.223629	0.192893	-1.15934	0.246317	0.593719	Not DEG
ssc-miR-29a-3p	3755.85	3405.88	3580.87	0.140964	0.152824	0.922394	0.356323	0.696003	Not DEG
ssc-miR-9858-5p	4.65575	3.01316	3.83445	0.64128	1.17753	0.544595	0.586032	0.854854	Not DEG
ssc-miR-296-3p	102.653	140.937	121.795	-0.457231	0.424785	-1.07638	0.281757	0.626564	Not DEG
ssc-let-7g	235427	224369	229898	0.0694025	0.175755	0.394882	0.69293	0.906604	Not DEG
ssc-miR-24-1-5p	2507.79	3618.86	3063.32	-0.528763	0.244922	-2.15891	0.0308575	0.148677	Not DEG
ssc-miR-139-3p	0.827056	1.79539	1.31122	-1.18065	3.16866	-0.372602	0.709445	0.906604	Not DEG
ssc-miR-190b	52.8438	2.94186	27.8928	4.20032	1.07085	3.92243	8.76593e-05	0.00146714	Up
ssc-miR-199a-5p	431.43	8.88498	220.157	5.5868	0.98239	5.68694	1.29334e-08	1.353e-06	Up
ssc-miR-375	264.296	71.037	167.667	1.88865	0.531672	3.55228	0.000381914	0.0046711	Up
ssc-miR-486	1031.77	559.316	795.542	0.883494	1.0465	0.84424	0.398535	0.721536	Not DEG
ssc-miR-1842	75.6733	86.0155	80.8444	-0.18809	0.344396	-0.546143	0.584967	0.854854	Not DEG
ssc-miR-1839-5p	94.8452	117.187	106.016	-0.303429	0.388055	-0.781923	0.43426	0.762954	Not DEG
ssc-miR-128	9258.34	8872.96	9065.65	0.0612125	0.255387	0.239686	0.810574	0.940739	Not DEG
ssc-miR-4331-5p	62.1613	74.2424	68.2018	-0.257604	0.346788	-0.742828	0.457586	0.785475	Not DEG
ssc-miR-186-3p	1.49817	2.42468	1.96143	-0.668705	1.43698	-0.465353	0.641679	0.89035	Not DEG
ssc-miR-34a	1410.1	2028.32	1719.21	-0.524174	0.485242	-1.08023	0.280038	0.626564	Not DEG
ssc-miR-9-1	4063.58	6444.87	5254.22	-0.665433	0.548524	-1.21313	0.225079	0.561743	Not DEG
ssc-miR-7857-3p	7.15975	7.24563	7.20269	-0.0478129	0.903312	-0.0529306	0.957787	0.98795	Not DEG
ssc-miR-450a	1780.2	1791.01	1785.61	-0.00882507	0.683897	-0.0129041	0.989704	0.994482	Not DEG
ssc-miR-1271-5p	2598.85	2411.59	2505.22	0.107867	0.28909	0.373127	0.709054	0.906604	Not DEG
ssc-miR-660	506.284	793.47	649.877	-0.646192	0.188056	-3.43617	0.000590001	0.00670073	Not DEG
ssc-miR-204	230.833	57.6054	144.219	1.9955	0.684288	2.91616	0.00354366	0.0290844	Up
ssc-miR-146a-3p	1.7786	0.645308	1.21195	1.44089	1.66885	0.863405	0.387915	0.712949	Not DEG
ssc-miR-18b	10.961	14.8591	12.91	-0.422012	0.554438	-0.761153	0.446566	0.780263	Not DEG
ssc-miR-130b-3p	61.4491	53.0914	57.2702	0.2007	0.294292	0.681976	0.495254	0.802077	Not DEG
ssc-miR-199b-5p	267.325	12.2319	139.779	4.44893	0.831397	5.35115	8.7398e-08	4.63209e-06	Up
ssc-miR-10a-5p	3915.86	1183.49	2549.68	1.72624	0.390566	4.41986	9.87666e-06	0.000227971	Up
ssc-miR-369	0.542323	0	0.271162	1.59082	4.04842	0.392948	0.694358	NA	Not DEG
ssc-miR-33b-3p	0.551589	2.98112	1.76636	-2.34921	2.14666	-1.09436	0.273799	0.617503	Not DEG
ssc-miR-363	6201.69	6672.2	6436.95	-0.105539	0.403027	-0.261867	0.793424	0.940652	Not DEG
ssc-miR-1296-5p	7.27067	11.551	9.41081	-0.643709	0.659337	-0.976298	0.328917	0.685751	Not DEG
ssc-miR-628-3p	23.3519	20.2277	21.7898	0.216472	0.534288	0.405161	0.685359	0.906604	Not DEG
ssc-miR-19b	1198.71	942.272	1070.49	0.348105	0.257402	1.35238	0.176254	0.532983	Not DEG
ssc-miR-7143-3p	12.6472	11.0891	11.8681	0.170374	0.735101	0.23177	0.816717	0.944422	Not DEG
ssc-miR-193a-5p	483.701	910.359	697.03	-0.911857	0.534257	-1.70678	0.0878637	0.321804	Not DEG
ssc-miR-21-3p	705.175	1096.82	901	-0.63803	0.217452	-2.93412	0.00334498	0.0290844	Not DEG
ssc-miR-450c-3p	9.26947	6.63442	7.95195	0.470844	1.04523	0.450472	0.65237	0.898068	Not DEG
ssc-miR-7142-5p	5.48711	1.63368	3.56039	1.70305	1.11699	1.52468	0.127338	0.430783	Not DEG
ssc-miR-6516	63.283	63.8332	63.5581	-0.0120195	0.31639	-0.0379896	0.969696	0.994321	Not DEG
ssc-miR-30a-3p	1285.85	704.104	994.977	0.868369	0.382771	2.26864	0.0232904	0.126998	Not DEG
ssc-miR-1306-5p	102.373	108.602	105.488	-0.0923033	0.274958	-0.3357	0.737097	0.928082	Not DEG
ssc-miR-212	25.1675	21.927	23.5473	0.205121	0.664803	0.308544	0.757668	0.928082	Not DEG
ssc-miR-451	35465.7	14133.2	24799.5	1.32734	0.981241	1.35272	0.176146	0.532983	Not DEG
ssc-miR-15b	1678.77	1324.91	1501.84	0.341581	0.237691	1.43708	0.150695	0.484052	Not DEG
ssc-miR-551a	3.01025	0.858687	1.93447	1.69728	1.59047	1.06716	0.285901	0.631365	Not DEG
ssc-miR-2483	0	0.673723	0.336862	-1.95966	3.95902	-0.494986	0.62061	NA	Not DEG
ssc-miR-27b-3p	50170.6	25571.7	37871.1	0.972273	0.457268	2.12627	0.0334812	0.151664	Not DEG
ssc-miR-20a-5p	7050.5	6228.14	6639.32	0.179034	0.268506	0.666777	0.504914	0.802077	Not DEG
ssc-miR-3613	534.985	610.473	572.729	-0.188251	0.194115	-0.969789	0.332152	0.685751	Not DEG
ssc-miR-490-3p	5.34905	3.06482	4.20693	0.742217	1.2343	0.601329	0.547621	0.839944	Not DEG
ssc-miR-101	50139	45245.9	47692.4	0.148151	0.351809	0.42111	0.673674	0.906604	Not DEG
ssc-miR-148b-3p	22100.8	22913	22506.9	-0.0520657	0.237514	-0.219211	0.826485	0.952255	Not DEG
ssc-miR-2366	0.542323	0	0.271162	1.59082	4.04842	0.392948	0.694358	NA	Not DEG
ssc-miR-27b-5p	44.4018	49.6282	47.015	-0.174006	0.603123	-0.288508	0.772958	0.934603	Not DEG
ssc-miR-140-3p	16191.3	18670.4	17430.8	-0.205489	0.221414	-0.928079	0.353367	0.696003	Not DEG
ssc-miR-146a-5p	29965.7	27466.2	28715.9	0.125645	0.485243	0.258931	0.795688	0.940652	Not DEG
ssc-miR-6529	635.721	969.147	802.434	-0.609436	0.247353	-2.46383	0.0137462	0.0892104	Not DEG
ssc-miR-16	6848.17	5423.04	6135.61	0.336756	0.212953	1.58136	0.113795	0.402077	Not DEG
ssc-miR-10386	17.0911	2.94031	10.0157	2.51456	0.964668	2.60666	0.00914308	0.0660795	Up
ssc-miR-9-2	4063.58	6444.87	5254.22	-0.665433	0.548524	-1.21313	0.225079	0.561743	Not DEG
ssc-let-7c	13912.4	12299.6	13106	0.177766	0.32247	0.551262	0.581454	0.854854	Not DEG
ssc-miR-30e-5p	15524.4	15480.8	15502.6	0.00413922	0.219287	0.0188758	0.98494	0.994321	Not DEG
ssc-let-7f-3p	64.3094	81.9101	73.1097	-0.342537	0.266398	-1.28581	0.198509	0.541944	Not DEG
ssc-miR-708-5p	3.43271	2.62721	3.02996	0.388166	1.33267	0.291269	0.770846	0.934603	Not DEG
ssc-miR-7135-5p	7.01242	7.47296	7.24269	-0.115488	1.01316	-0.113988	0.909247	0.976826	Not DEG
ssc-miR-32	1613	1744.93	1678.96	-0.113883	0.158421	-0.718865	0.472224	0.790354	Not DEG
ssc-miR-195	62.2743	36.5351	49.4047	0.772746	0.600091	1.28772	0.197845	0.541944	Not DEG
ssc-miR-1343	350.997	674.039	512.518	-0.941007	0.24241	-3.88188	0.000103654	0.00164809	Not DEG
ssc-miR-2320-5p	195.229	326.088	260.658	-0.739989	0.304245	-2.43222	0.0150067	0.0954428	Not DEG
ssc-miR-99b	1081.53	530.027	805.779	1.02749	0.372097	2.76136	0.00575611	0.043582	Up
ssc-miR-2411	92.5497	163.392	127.971	-0.821989	0.351257	-2.34014	0.0192766	0.11566	Not DEG
ssc-miR-95	1112.03	1105.76	1108.9	0.00858345	0.429475	0.0199859	0.984055	0.994321	Not DEG
ssc-miR-542-3p	1056.07	1168.78	1112.43	-0.146317	0.466483	-0.31366	0.753779	0.928082	Not DEG
ssc-miR-184	11.4934	3.35105	7.42221	1.7305	1.14505	1.51128	0.130717	0.437559	Not DEG
ssc-miR-199b-3p	605.777	25.6252	315.701	4.55851	0.881128	5.1735	2.29753e-07	9.13269e-06	Up
ssc-miR-146b	155765	115681	135723	0.429223	0.787803	0.544836	0.585867	0.854854	Not DEG
ssc-miR-628-5p	26.5724	26.2344	26.4034	0.0198656	0.395986	0.0501674	0.959989	0.98795	Not DEG
ssc-miR-455-3p	37.249	8.26809	22.7585	2.14195	0.861116	2.48742	0.0128674	0.0870606	Up
ssc-miR-126-3p	1329.41	2400.52	1864.96	-0.852923	0.409942	-2.08059	0.0374711	0.16323	Not DEG
ssc-miR-7137-5p	48.0384	55.4876	51.763	-0.222482	0.335287	-0.663558	0.506973	0.802077	Not DEG
ssc-miR-29b	406.931	406.983	406.957	0.0023942	0.220947	0.0108361	0.991354	0.994482	Not DEG
ssc-miR-335	302.366	93.0348	197.7	1.69588	0.482793	3.51264	0.000443677	0.00522553	Up
ssc-miR-127	10.2164	9.48483	9.85061	0.122282	1.52713	0.0800731	0.936179	0.98795	Not DEG
ssc-miR-330	514.322	795.341	654.831	-0.629489	0.364129	-1.72875	0.083853	0.321268	Not DEG
ssc-miR-10391	2.72519	1.89149	2.30834	0.502308	1.51989	0.33049	0.74103	0.928082	Not DEG
ssc-miR-181c	43.2503	30.4617	36.856	0.507091	0.393849	1.28752	0.197911	0.541944	Not DEG
ssc-miR-22-5p	315.484	398.227	356.856	-0.335393	0.390251	-0.859428	0.390104	0.712949	Not DEG
ssc-miR-148b-5p	373.147	439.64	406.394	-0.234811	0.184518	-1.27256	0.203173	0.54468	Not DEG
ssc-miR-532-3p	122.779	238.384	180.582	-0.961881	0.217798	-4.41639	1.00365e-05	0.000227971	Not DEG
ssc-miR-4331-3p	45.0202	56.5075	50.7639	-0.327683	0.376261	-0.870892	0.383813	0.712949	Not DEG
ssc-miR-96-5p	74.2817	66.5168	70.3992	0.162597	0.365599	0.44474	0.656507	0.899868	Not DEG
ssc-miR-328	322.789	521.967	422.378	-0.693727	0.280259	-2.47531	0.013312	0.088192	Not DEG
ssc-miR-200b	11239.1	3212.02	7225.54	1.80677	0.376592	4.79767	1.60519e-06	5.1045e-05	Up
ssc-miR-361-5p	425.677	338.227	381.952	0.332795	0.243382	1.36738	0.171507	0.529507	Not DEG
ssc-miR-181d-5p	383.111	244.954	314.032	0.642768	0.279644	2.29852	0.0215323	0.124496	Not DEG
ssc-miR-1307	3113.84	5039.19	4076.51	-0.694629	0.313217	-2.21772	0.0265739	0.134135	Not DEG
ssc-miR-132	243.515	153.953	198.734	0.662369	0.523573	1.2651	0.205837	0.54468	Not DEG
ssc-miR-374b-3p	102.085	152.639	127.362	-0.583835	0.358049	-1.6306	0.102975	0.367932	Not DEG
ssc-miR-125a	658.545	243.694	451.119	1.43134	0.356628	4.01354	5.98138e-05	0.00110191	Up
ssc-miR-141	2400.74	776.719	1588.73	1.62797	0.446501	3.64606	0.000266294	0.0035284	Up
ssc-miR-9848-3p	0.542323	0.645308	0.593815	-0.185827	2.69934	-0.0688418	0.945116	0.98795	Not DEG
ssc-miR-92a	14139.5	14232.1	14185.8	-0.00940496	0.182681	-0.051483	0.958941	0.98795	Not DEG
ssc-miR-370	0.271162	0.774989	0.523075	-1.17295	3.63915	-0.322315	0.747214	0.928082	Not DEG
ssc-miR-17-3p	81.8537	61.7485	71.8011	0.397684	0.286269	1.3892	0.164773	0.51879	Not DEG
ssc-miR-491	19.757	15.1366	17.4468	0.383629	0.519221	0.738856	0.459995	0.785475	Not DEG
ssc-miR-545-3p	8.65395	14.5052	11.5796	-0.731124	0.649056	-1.12644	0.259978	0.612393	Not DEG
ssc-miR-935	22.4132	33.4976	27.9554	-0.587855	0.53048	-1.10816	0.267794	0.615326	Not DEG
ssc-miR-4332	4.64648	5.13042	4.88845	-0.135863	0.933765	-0.1455	0.884316	0.976826	Not DEG
ssc-let-7f-5p	155347	142825	149086	0.121247	0.143863	0.842799	0.399341	0.721536	Not DEG
ssc-miR-362	629.031	965.953	797.492	-0.618497	0.275327	-2.24641	0.0246776	0.128647	Not DEG
ssc-let-7d-5p	2157.45	2408.41	2282.93	-0.159124	0.242353	-0.656579	0.511451	0.802077	Not DEG
ssc-miR-7-5p	32960.1	31756.1	32358.1	0.0537004	0.37994	0.141339	0.887602	0.976826	Not DEG
ssc-miR-497	16.848	16.0557	16.4519	0.0732229	0.621111	0.11789	0.906155	0.976826	Not DEG
ssc-miR-199a-3p	605.777	25.6252	315.701	4.55851	0.881128	5.1735	2.29753e-07	9.13269e-06	Up
ssc-miR-191	27430.4	31834.3	29632.4	-0.21477	0.241437	-0.88955	0.373708	0.711611	Not DEG
ssc-miR-450c-5p	3469.26	4581.1	4025.18	-0.401114	0.462887	-0.866548	0.386189	0.712949	Not DEG
ssc-let-7e	800.265	375.975	588.12	1.08803	0.330999	3.2871	0.00101225	0.0110999	Up
ssc-miR-9820-5p	0.271162	0.774989	0.523075	-1.17295	3.63915	-0.322315	0.747214	0.928082	Not DEG
ssc-miR-26b-5p	21820.1	16841.5	19330.8	0.373656	0.243999	1.53139	0.125674	0.429725	Not DEG
ssc-miR-490	5.34905	3.06482	4.20693	0.742217	1.2343	0.601329	0.547621	0.839944	Not DEG
ssc-miR-9785-5p	0.551589	0.359079	0.455334	0.648515	3.71225	0.174696	0.861319	NA	Not DEG
ssc-miR-150	2519.21	2611.03	2565.12	-0.0515608	0.678496	-0.0759928	0.939425	0.98795	Not DEG
ssc-miR-29a-5p	10.165	10.8736	10.5193	-0.122455	0.716098	-0.171003	0.864221	0.976826	Not DEG
ssc-miR-331-5p	322.504	465.352	393.928	-0.527334	0.294199	-1.79244	0.0730629	0.28684	Not DEG
ssc-miR-769-5p	932.188	1044.17	988.177	-0.164028	0.202472	-0.81013	0.417866	0.742354	Not DEG
ssc-miR-138	31.012	13.2218	22.1169	1.23941	0.797701	1.55373	0.120249	0.418543	Not DEG
ssc-miR-23b	4060.87	1616.48	2838.68	1.32863	0.440172	3.01844	0.00254078	0.0244839	Up
ssc-miR-676-3p	50.5156	14.7795	32.6476	1.75183	0.479835	3.65089	0.000261329	0.0035284	Up
ssc-miR-7140-5p	1.08465	0.718157	0.901402	0.631897	3.27809	0.192764	0.847144	0.965679	Not DEG
ssc-miR-129a-3p	1.93023	1.60526	1.76775	0.219285	1.52823	0.143489	0.885904	0.976826	Not DEG
ssc-miR-221-3p	2334.69	2107.26	2220.98	0.148008	0.311798	0.474693	0.635006	0.887171	Not DEG
ssc-miR-24-3p	36972.7	46163.7	41568.2	-0.320298	0.247131	-1.29607	0.194952	0.541944	Not DEG
ssc-miR-1249	22.0871	39.2558	30.6715	-0.835934	0.365317	-2.28824	0.0221234	0.125629	Not DEG
ssc-let-7i-5p	387928	549636	468782	-0.50269	0.195052	-2.57721	0.0099602	0.0703854	Not DEG
ssc-miR-17-5p	3125.72	3205.17	3165.45	-0.0360545	0.281065	-0.128278	0.897929	0.976826	Not DEG
ssc-miR-30c-1-3p	44.2776	129.429	86.8534	-1.5351	0.420266	-3.65269	0.00025951	0.0035284	Down
ssc-miR-1306-3p	52.6995	64.9983	58.8489	-0.311211	0.326379	-0.953526	0.340324	0.688194	Not DEG
ssc-miR-340	5827.37	7497.8	6662.58	-0.363528	0.293202	-1.23986	0.215029	0.560485	Not DEG
ssc-miR-7135-3p	37.6493	51.839	44.7441	-0.453599	0.556058	-0.815741	0.414648	0.740776	Not DEG
ssc-miR-1388	83.1459	98.158	90.652	-0.244552	0.478793	-0.510768	0.609513	0.871352	Not DEG
ssc-miR-218-5p	878.246	268.322	573.284	1.70975	0.801179	2.13405	0.0328391	0.151664	Up
ssc-miR-145-3p	19.3958	0.858687	10.1272	4.35902	1.49266	2.92031	0.00349686	0.0290844	Up
ssc-miR-542-5p	5.18417	6.27534	5.72976	-0.272272	1.01552	-0.268111	0.788614	0.940652	Not DEG
ssc-miR-142-5p	26335.6	25229.2	25782.4	0.0619006	0.218726	0.283006	0.777173	0.93614	Not DEG
ssc-miR-9788-3p	1.9256	0.645308	1.28545	1.51391	1.68135	0.90041	0.367902	0.709047	Not DEG
ssc-miR-19a	393.561	301.799	347.68	0.385275	0.292558	1.31692	0.187866	0.541944	Not DEG
ssc-let-7d-3p	811.997	778.744	795.371	0.0598926	0.192026	0.311898	0.755118	0.928082	Not DEG
ssc-miR-144	1289.42	498.854	894.138	1.37004	0.953258	1.43722	0.150656	0.484052	Not DEG
ssc-miR-499-3p	2.05407	0.645308	1.34969	1.60059	1.94377	0.823446	0.410255	0.737067	Not DEG
ssc-miR-421-3p	140.95	141.939	141.444	-0.0122174	0.393247	-0.031068	0.975215	0.994321	Not DEG
ssc-miR-374a-3p	1339.72	1756.84	1548.28	-0.39093	0.163948	-2.38448	0.0171032	0.104593	Not DEG
ssc-miR-148a-5p	1579.74	2333.72	1956.73	-0.56302	0.374522	-1.5033	0.132761	0.43977	Not DEG
ssc-miR-671-5p	95.881	206.196	151.038	-1.10103	0.507576	-2.1692	0.0300675	0.148677	Down
ssc-miR-202-5p	1.24091	1.60526	1.42309	-0.400341	1.61141	-0.248442	0.803793	0.940652	Not DEG
ssc-miR-885-3p	1.36044	0	0.68022	2.87275	3.26888	0.878818	0.3795	0.712949	Not DEG
ssc-miR-222	1655.03	1493.84	1574.44	0.148209	0.295859	0.500945	0.61641	0.871352	Not DEG
ssc-miR-103	25649.6	31255.9	28452.8	-0.285184	0.284998	-1.00065	0.316994	0.676538	Not DEG
ssc-let-7a	35872.3	33428.6	34650.4	0.101773	0.215083	0.47318	0.636085	0.887171	Not DEG
ssc-miR-153	0.271162	0.286229	0.278695	-0.121648	4.08047	-0.0298122	0.976217	NA	Not DEG
ssc-miR-34c	22620.4	4383.97	13502.2	2.3672	0.497997	4.75343	1.99991e-06	5.78156e-05	Up
ssc-miR-10384	417.465	1024.23	720.849	-1.29448	0.438143	-2.95448	0.00313199	0.0284563	Down
ssc-miR-29c	180.561	130.173	155.367	0.474246	0.533077	0.889639	0.37366	0.711611	Not DEG
ssc-miR-432-5p	0.271162	0	0.135581	0.840125	4.08047	0.205889	0.836878	NA	Not DEG
ssc-miR-145-5p	80.5419	3.46833	42.0051	4.48556	0.836272	5.36376	8.15058e-08	4.63209e-06	Up
ssc-miR-194a-3p	0	0.387494	0.193747	-1.08343	4.08047	-0.265515	0.790612	NA	Not DEG
ssc-miR-30c-5p	10257.6	8599.8	9428.68	0.254382	0.212483	1.19719	0.231233	0.570016	Not DEG
ssc-miR-7137-3p	15.6442	23.7245	19.6843	-0.597674	0.459137	-1.30173	0.193008	0.541944	Not DEG
ssc-miR-7139-5p	55.2587	74.4444	64.8515	-0.424937	0.577081	-0.736356	0.461514	0.785475	Not DEG
ssc-miR-185	6887.17	10035.6	8461.39	-0.543093	0.242731	-2.23743	0.0252581	0.12955	Not DEG
ssc-miR-135	19.8155	12.3936	16.1046	0.65979	0.71679	0.92048	0.357322	0.696003	Not DEG
ssc-miR-193a-3p	28.512	58.1949	43.3535	-1.02305	0.625095	-1.63662	0.101709	0.36754	Not DEG
ssc-miR-99a-5p	13473.8	13738.4	13606.1	-0.0280516	0.484502	-0.0578979	0.95383	0.98795	Not DEG
ssc-miR-155-3p	3.27247	5.4895	4.38099	-0.701426	1.12855	-0.621527	0.534253	0.828744	Not DEG
ssc-miR-374b-5p	2006.23	2269.7	2137.96	-0.178154	0.186483	-0.955334	0.339409	0.688194	Not DEG
ssc-miR-499-5p	701.935	697.704	699.819	0.00735011	0.260102	0.0282586	0.977456	0.994321	Not DEG
ssc-miR-20a-3p	8.36889	4.38385	6.37637	0.890292	0.876038	1.01627	0.309501	0.665008	Not DEG
ssc-miR-208b	0.275794	0	0.137897	0.840125	4.08047	0.205889	0.836878	NA	Not DEG
ssc-miR-30d	63960.8	72478.1	68219.5	-0.180343	0.1638	-1.101	0.270898	0.615326	Not DEG
ssc-miR-885-5p	1.93023	0	0.965117	3.35069	2.97268	1.12716	0.259675	0.612393	Not DEG
ssc-miR-10390	5.9056	1.24618	3.57589	2.17105	1.17059	1.85465	0.0636457	0.259479	Not DEG
ssc-miR-129b	158.134	96.0417	127.088	0.719281	0.824157	0.872747	0.382801	0.712949	Not DEG
ssc-miR-26a	105900	76587.9	91243.9	0.46751	0.272499	1.71564	0.0862279	0.321804	Not DEG
ssc-miR-181b	2812.53	3141.19	2976.86	-0.159516	0.51952	-0.307045	0.758809	0.928082	Not DEG
ssc-miR-125b	862.958	696.187	779.573	0.309541	0.452026	0.684785	0.49348	0.802077	Not DEG
ssc-miR-130b-5p	128.89	158.938	143.914	-0.303381	0.400982	-0.756595	0.449293	0.780738	Not DEG
ssc-miR-574-3p	112.192	151.261	131.727	-0.432729	0.337206	-1.28328	0.199395	0.541944	Not DEG
ssc-miR-155-5p	5141.32	4622.74	4882.03	0.153396	0.438654	0.349696	0.726567	0.924193	Not DEG
ssc-miR-15a	263.282	243.956	253.619	0.112073	0.223795	0.500785	0.616522	0.871352	Not DEG
ssc-miR-382	0.271162	0	0.135581	0.840125	4.08047	0.205889	0.836878	NA	Not DEG
ssc-miR-582-5p	51.3805	21.0916	36.236	1.29297	0.572553	2.25824	0.0239305	0.126998	Up
ssc-miR-122-5p	5.22058	8.01028	6.61543	-0.661026	0.903446	-0.731671	0.464369	0.785475	Not DEG
ssc-miR-365-5p	56.1378	210.15	133.144	-1.89726	0.379838	-4.99492	5.8861e-07	2.07976e-05	Down
ssc-miR-545-5p	1.09391	2.35183	1.72287	-1.009	1.37263	-0.735088	0.462286	0.785475	Not DEG
ssc-miR-500-3p	1188.13	2112.01	1650.07	-0.829071	0.265559	-3.12198	0.00179638	0.0184274	Not DEG
ssc-miR-10388	93.4236	97.0296	95.2266	-0.0507814	0.358661	-0.141586	0.887407	0.976826	Not DEG
ssc-miR-424-5p	184.958	150.935	167.946	0.293215	0.724749	0.404574	0.68579	0.906604	Not DEG
ssc-miR-299	0	0.387494	0.193747	-1.08343	4.08047	-0.265515	0.790612	NA	Not DEG
ssc-miR-223	4494.83	1804.93	3149.88	1.31646	0.518241	2.54024	0.0110777	0.0765805	Up
ssc-miR-301	7.95536	9.96894	8.96215	-0.311682	0.602919	-0.516955	0.605187	0.871352	Not DEG
ssc-miR-106a	261.01	254.728	257.869	0.0356336	0.462925	0.0769749	0.938644	0.98795	Not DEG
ssc-miR-30e-3p	3168.59	3522.39	3345.49	-0.152603	0.163564	-0.932987	0.350827	0.696003	Not DEG
ssc-miR-452	8.50728	7.73232	8.1198	0.159575	1.26983	0.125666	0.899997	0.976826	Not DEG
ssc-miR-1839-3p	0.546956	1.16248	0.854719	-0.969206	2.60515	-0.372034	0.709868	0.906604	Not DEG
ssc-miR-27a	90145.5	106217	98181.3	-0.236691	0.420633	-0.562702	0.573638	0.854854	Not DEG
ssc-miR-92b-3p	1250.99	775.868	1013.43	0.688962	0.305156	2.25774	0.023962	0.126998	Not DEG
ssc-miR-503	289.021	412.219	350.62	-0.511896	0.649186	-0.788521	0.430392	0.76036	Not DEG
ssc-miR-148a-3p	1.77658e+06	1.57006e+06	1.67332e+06	0.17828	0.545449	0.32685	0.743781	0.928082	Not DEG
ssc-miR-151-5p	96.8796	96.159	96.5193	0.0130823	0.567053	0.0230706	0.981594	0.994321	Not DEG
ssc-miR-7136-5p	0	1.14492	0.572458	-2.74447	3.98488	-0.688721	0.490999	0.802077	Not DEG
ssc-miR-7134-3p	8006	7612.5	7809.25	0.0726516	0.184301	0.394202	0.693432	0.906604	Not DEG
ssc-miR-1277	7.67063	6.43189	7.05126	0.233417	0.915454	0.254974	0.798743	0.940652	Not DEG
ssc-miR-182	772.88	611.658	692.269	0.337187	0.349019	0.966098	0.333995	0.685751	Not DEG
ssc-miR-365-3p	100.546	142.8	121.673	-0.50209	0.386237	-1.29995	0.193617	0.541944	Not DEG
ssc-miR-769-3p	53.9546	60.1944	57.0745	-0.158483	0.332645	-0.476433	0.633766	0.887171	Not DEG
ssc-miR-671-3p	94.4309	142.278	118.354	-0.591999	0.429462	-1.37847	0.168059	0.52395	Not DEG
ssc-miR-187	10.5514	13.3324	11.9419	-0.345486	0.928709	-0.372006	0.709888	0.906604	Not DEG
ssc-miR-4337	0.813485	0	0.406742	2.13244	4.0082	0.532018	0.594713	NA	Not DEG
ssc-miR-206	15.2724	1.71737	8.49486	3.06353	1.3263	2.30983	0.0208978	0.123065	Up
ssc-miR-30a-5p	42616.1	16936.6	29776.3	1.33126	0.31276	4.25648	2.07667e-05	0.000440254	Up
ssc-miR-143-3p	9198.32	374.562	4786.44	4.61762	0.719347	6.41919	1.37004e-10	2.17837e-08	Up
ssc-miR-194a-5p	57.4797	59.1931	58.3364	-0.0355528	0.344798	-0.103112	0.917874	0.979476	Not DEG
ssc-miR-504	47.688	31.5245	39.6062	0.600731	1.29982	0.462164	0.643964	0.89035	Not DEG
ssc-miR-186-5p	9983.29	8660.69	9321.99	0.204994	0.147212	1.3925	0.16377	0.51879	Not DEG
ssc-miR-708-3p	3.97504	0.858687	2.41686	2.06951	1.57411	1.31471	0.188607	0.541944	Not DEG
ssc-miR-30c-3p	115.095	114.906	115	0.00101057	0.578488	0.00174691	0.998606	0.998606	Not DEG
ssc-miR-450b-3p	12.7767	9.53029	11.1535	0.427287	1.11477	0.383295	0.701501	0.906604	Not DEG
ssc-miR-320	2191.27	2959.42	2575.35	-0.433244	0.20496	-2.11379	0.034533	0.152521	Not DEG
ssc-miR-21-5p	6.11337e+06	7.22101e+06	6.66719e+06	-0.240232	0.257967	-0.931253	0.351723	0.696003	Not DEG
ssc-miR-9859-3p	0	0.286229	0.143114	-1.08343	4.08047	-0.265515	0.790612	NA	Not DEG
ssc-miR-1271-3p	10.5335	7.7752	9.15438	0.469517	0.705197	0.665795	0.505542	0.802077	Not DEG
ssc-miR-126-5p	32.8772	47.6163	40.2468	-0.54704	0.566535	-0.96559	0.33425	0.685751	Not DEG
ssc-miR-574-5p	304	518.199	411.1	-0.769671	0.49649	-1.55022	0.121088	0.418543	Not DEG
ssc-miR-500-5p	421.477	803.103	612.29	-0.929084	0.3103	-2.99415	0.00275212	0.0257404	Not DEG
ssc-miR-28-5p	362.395	384.602	373.499	-0.0856529	0.32236	-0.265706	0.790466	0.940652	Not DEG
ssc-miR-450b-5p	1792.55	1851.79	1822.17	-0.0469277	0.529852	-0.0885676	0.929426	0.98795	Not DEG
ssc-miR-139-5p	23.6217	33.2289	28.4253	-0.497122	0.477	-1.04219	0.297326	0.6476	Not DEG
ssc-miR-424-3p	55.5354	68.0951	61.8152	-0.294679	0.714347	-0.412515	0.679962	0.906604	Not DEG
ssc-miR-744	586.17	782.82	684.495	-0.417628	0.360329	-1.15902	0.246449	0.593719	Not DEG
ssc-miR-326	46.1313	70.0967	58.114	-0.618086	0.354679	-1.74266	0.0813922	0.315643	Not DEG
ssc-miR-205	25.8172	7.03276	16.425	1.83116	0.86306	2.12171	0.033862	0.151664	Up
ssc-miR-454	177.178	154.746	165.962	0.19476	0.449627	0.433159	0.664899	0.906604	Not DEG
ssc-miR-4334-3p	1941.05	1698.12	1819.58	0.193347	0.288971	0.669087	0.50344	0.802077	Not DEG
ssc-miR-218	878.246	268.322	573.284	1.70975	0.801179	2.13405	0.0328391	0.151664	Up
ssc-miR-140-5p	1882.54	2527.91	2205.23	-0.425197	0.222445	-1.91147	0.0559448	0.231045	Not DEG
ssc-miR-214-5p	3.58402	0.959952	2.27198	1.83519	2.00048	0.917378	0.358945	0.696003	Not DEG
ssc-miR-10a-3p	7.27465	3.69928	5.48696	0.938612	0.842118	1.11459	0.265028	0.615326	Not DEG
ssc-miR-194b-5p	2.32092	2.12243	2.22168	0.177943	1.42636	0.124754	0.900719	0.976826	Not DEG
ssc-miR-30b-3p	20.1662	67.6668	43.9165	-1.75369	0.438022	-4.00365	6.23722e-05	0.00110191	Down
ssc-miR-425-3p	695.343	861.381	778.362	-0.30839	0.29239	-1.05472	0.291552	0.639403	Not DEG
ssc-miR-339-3p	25.2437	24.0748	24.6593	0.0473546	0.435969	0.108619	0.913504	0.978096	Not DEG
ssc-miR-10382	0.551589	0.286229	0.418909	0.647647	3.80181	0.170352	0.864733	NA	Not DEG
ssc-miR-7138-5p	0.275794	0	0.137897	0.840125	4.08047	0.205889	0.836878	NA	Not DEG
ssc-miR-582-3p	160.57	59.017	109.793	1.45046	0.46669	3.10797	0.00188377	0.01872	Up
ssc-miR-10b	41.8924	7.24046	24.5664	2.52094	0.610338	4.13041	3.62119e-05	0.000719712	Up
ssc-miR-664-3p	96.1442	87.9984	92.0713	0.128839	0.528155	0.243941	0.807277	0.940652	Not DEG
ssc-miR-342	301.557	367.535	334.546	-0.284051	0.257499	-1.10311	0.269977	0.615326	Not DEG
ssc-miR-149	18.3869	13.9896	16.1883	0.40048	0.631687	0.633985	0.52609	0.820082	Not DEG
ssc-miR-339-5p	1941.05	1698.12	1819.58	0.193347	0.288971	0.669087	0.50344	0.802077	Not DEG
ssc-miR-22-3p	4730.39	6111.53	5420.96	-0.369559	0.335217	-1.10244	0.270269	0.615326	Not DEG
ssc-miR-214-3p	8.10568	0	4.05284	5.40885	1.95526	2.76631	0.00566954	0.043582	Up
ssc-miR-532-5p	28958.4	41930.5	35444.5	-0.534037	0.191909	-2.78275	0.00538996	0.0428502	Not DEG
ssc-miR-324	21.7932	16.3347	19.0639	0.421449	0.443466	0.950354	0.341933	0.688194	Not DEG
ssc-miR-9810-3p	0.275794	1.64969	0.962744	-2.29765	2.37645	-0.966842	0.333623	0.685751	Not DEG
ssc-miR-652	25.9062	25.276	25.5911	0.0459628	0.40052	0.114758	0.908637	0.976826	Not DEG
ssc-miR-24-2-5p	25.0054	18.8632	21.9343	0.397666	0.664257	0.598664	0.549397	0.839944	Not DEG
ssc-miR-7139-3p	7.26636	9.5799	8.42313	-0.379047	0.747562	-0.507045	0.612123	0.871352	Not DEG
ssc-miR-218b	879.059	268.608	573.834	1.70955	0.801619	2.13262	0.0329557	0.151664	Up
ssc-miR-196b-5p	37.8724	21.5354	29.7039	0.791369	0.644981	1.22697	0.219836	0.561743	Not DEG
ssc-miR-107	728.711	643.591	686.151	0.179385	0.248793	0.721019	0.470898	0.790354	Not DEG
ssc-miR-151-3p	32785	34106.5	33445.7	-0.057003	0.433489	-0.131498	0.895381	0.976826	Not DEG
ssc-miR-10383	0.271162	2.295	1.28308	-2.77406	2.25185	-1.2319	0.217985	0.561743	Not DEG
ssc-miR-9860-5p	19.1686	27.9533	23.561	-0.543312	0.430805	-1.26116	0.207253	0.54468	Not DEG
ssc-miR-425-5p	5861.92	8603.48	7232.7	-0.553408	0.287988	-1.92163	0.054652	0.228675	Not DEG
ssc-miR-421-5p	0.551589	0	0.275794	1.60734	4.04745	0.397124	0.691276	NA	Not DEG
ssc-miR-99a-3p	10.0045	8.18439	9.09443	0.258584	0.750291	0.344645	0.730361	0.925319	Not DEG
ssc-miR-190a	5.77746	5.45024	5.61385	0.113702	0.957163	0.118791	0.905441	0.976826	Not DEG
ssc-miR-455-5p	294.069	67.6007	180.835	2.11516	0.656579	3.22149	0.00127525	0.0135176	Up
ssc-miR-1	109.127	7.45384	58.2903	3.84306	0.574788	6.68604	2.29284e-11	7.29125e-09	Up
ssc-miR-7144-5p	11.2778	9.79845	10.5381	0.186932	0.767373	0.2436	0.807541	0.940652	Not DEG
ssc-miR-7140-3p	27.5568	5.74526	16.651	2.27065	1.53654	1.47777	0.139469	0.457227	Not DEG
ssc-miR-183	507.498	323.712	415.605	0.647179	0.378246	1.711	0.0870805	0.321804	Not DEG
ssc-miR-429	396.37	109.019	252.695	1.85722	0.515633	3.60183	0.000315982	0.00401929	Up
ssc-miR-18a	184.521	207.058	195.79	-0.164715	0.302079	-0.545271	0.585567	0.854854	Not DEG
ssc-miR-136-3p	0.271162	0	0.135581	0.840125	4.08047	0.205889	0.836878	NA	Not DEG
ssc-miR-31	40.7889	19.4801	30.1345	1.05423	0.618015	1.70582	0.0880407	0.321804	Not DEG
ssc-miR-9	4063.58	6444.87	5254.22	-0.665433	0.548524	-1.21313	0.225079	0.561743	Not DEG
ssc-miR-219a	56.5011	165.419	110.96	-1.54105	0.340634	-4.52406	6.06631e-06	0.000160757	Down
ssc-miR-26b-3p	23.1572	34.3563	28.7568	-0.578315	0.42902	-1.34799	0.177661	0.532983	Not DEG
ssc-miR-28-3p	5065.18	5933.3	5499.24	-0.228059	0.230738	-0.98839	0.322962	0.684679	Not DEG
ssc-miR-331-3p	191.082	408.662	299.872	-1.09604	0.194338	-5.63986	1.70188e-08	1.353e-06	Down
ssc-miR-758	0.271162	0	0.135581	0.840125	4.08047	0.205889	0.836878	NA	Not DEG
ssc-miR-192	329.128	233.018	281.073	0.50057	0.271902	1.84099	0.0656224	0.260849	Not DEG
ssc-miR-98	3054.05	3331.78	3192.91	-0.12569	0.19108	-0.657785	0.510677	0.802077	Not DEG
ssc-miR-152	4975.04	2443.25	3709.15	1.02586	0.767566	1.33652	0.181381	0.534066	Not DEG
ssc-miR-411	0.965117	0	0.482558	2.34903	3.58249	0.655699	0.512018	0.802077	Not DEG
ssc-miR-423-3p	4649.72	6483.73	5566.73	-0.479564	0.198939	-2.41061	0.0159258	0.0993023	Not DEG
ssc-miR-296-5p	8.37815	14.8948	11.6365	-0.827219	0.683404	-1.21044	0.22611	0.561743	Not DEG
ssc-miR-2320-3p	147.738	199.752	173.745	-0.438327	0.382181	-1.14691	0.251419	0.601138	Not DEG
ssc-miR-100	4744.47	2350.41	3547.44	1.01313	0.468803	2.16109	0.0306884	0.148677	Up
ssc-miR-4338	4.41205	5.21412	4.81309	-0.266151	1.37586	-0.193444	0.846611	0.965679	Not DEG
ssc-miR-143-5p	6.58996	0.387494	3.48873	4.14496	1.51291	2.73972	0.00614909	0.0454747	Up
ssc-miR-129a-5p	158.134	96.0417	127.088	0.719281	0.824157	0.872747	0.382801	0.712949	Not DEG
ssc-miR-345-3p	265.802	350.115	307.958	-0.395429	0.333566	-1.18546	0.235836	0.576891	Not DEG
ssc-miR-7142-3p	896.111	984.445	940.278	-0.136011	0.231732	-0.586931	0.55725	0.8408	Not DEG
ssc-miR-1468	17.7356	16.4416	17.0886	0.104891	0.690319	0.151946	0.879229	0.976826	Not DEG
ssc-miR-9851-3p	0	0.645308	0.322654	-1.90767	3.99762	-0.477202	0.633219	NA	Not DEG
ssc-miR-345-5p	12.8823	16.0201	14.4512	-0.29303	0.500069	-0.585979	0.55789	0.8408	Not DEG
ssc-miR-30b-5p	2172.08	1635.68	1903.88	0.409335	0.305383	1.3404	0.180116	0.534066	Not DEG
ssc-miR-7134-5p	442.983	707.532	575.257	-0.676636	0.333146	-2.03105	0.0422503	0.181562	Not DEG
ssc-miR-374a-5p	2664.61	2597.7	2631.16	0.0368581	0.19134	0.192632	0.847247	0.965679	Not DEG
ssc-miR-181a	10577	12112.8	11344.9	-0.195617	0.465927	-0.419845	0.674599	0.906604	Not DEG
ssc-miR-210	205.108	188.405	196.757	0.123486	0.331495	0.372512	0.709512	0.906604	Not DEG
ssc-miR-874	14.3063	17.5116	15.909	-0.313727	0.614409	-0.510616	0.60962	0.871352	Not DEG
ssc-miR-224	3.70883	2.32497	3.0169	0.713401	1.66252	0.429109	0.667844	0.906604	Not DEG
ssc-miR-361-3p	3268.88	4623.4	3946.14	-0.49985	0.271038	-1.84421	0.0651529	0.260849	Not DEG
ssc-miR-9843-3p	1580.72	1180.16	1380.44	0.421771	0.711979	0.592392	0.553588	0.8408	Not DEG
ssc-miR-664-5p	51.2345	52.6166	51.9255	-0.0303771	0.474255	-0.0640524	0.948929	0.98795	Not DEG
ssc-miR-1285	49.2092	52.8434	51.0263	-0.109005	0.421356	-0.2587	0.795867	0.940652	Not DEG
ssc-miR-221-5p	577.27	493.947	535.609	0.225467	0.177471	1.27044	0.203927	0.54468	Not DEG
ssc-miR-7143-5p	0.82275	0	0.411375	2.15078	3.69631	0.581872	0.560653	NA	Not DEG
chr1_5747	1.17208	0	0.586038	2.76599	3.9837	0.694327	0.487477	0.991934	Not DEG
chr3_49444	0.291852	0.24925	0.270551	0.12222	4.08047	0.0299525	0.976105	0.991934	Not DEG
chr2_38507	0	0.815003	0.407501	-2.15509	4.00613	-0.537948	0.590613	0.991934	Not DEG
chr6_61160	1.53858	0	0.769291	3.18803	3.28088	0.9717	0.3312	0.991934	Not DEG
chr1_3203	0.583704	0	0.291852	1.80691	4.05487	0.445614	0.655876	0.991934	Not DEG
chr6_66770	0.875556	0	0.437778	2.38345	4.00674	0.594861	0.551936	0.991934	Not DEG
chr10_9122	0	0.316503	0.158251	-0.83956	4.08047	-0.205751	0.836986	0.991934	Not DEG
chr16_31962	0	0.74775	0.373875	-2.04528	4.01387	-0.509552	0.610365	0.991934	Not DEG
chr13_22806	0.722205	0.24925	0.485727	1.10738	3.68608	0.300421	0.763856	0.991934	Not DEG
chr12_12947	1.96894	0.565753	1.26734	1.76054	2.24896	0.782826	0.433729	0.991934	Not DEG
chr14_25720	0.954878	2.95875	1.95682	-1.59874	2.06841	-0.772936	0.43956	0.991934	Not DEG
chr17_35620	0.994539	1.19876	1.09665	-0.271309	2.69187	-0.100788	0.919718	0.991934	Not DEG
chr6_63129	0.390692	0	0.195346	1.08399	4.08047	0.265654	0.790506	0.991934	Not DEG
chrX_84001	0.583704	3.52902	2.05636	-2.52581	2.20168	-1.14722	0.251291	0.991934	Not DEG
chr13_17632	0	1.13151	0.565753	-2.62145	3.69846	-0.708795	0.478452	0.991934	Not DEG
chr2_43228	0.331513	1.74023	1.03587	-2.27624	2.76669	-0.822729	0.410662	0.991934	Not DEG
chr4_50813	1.16741	0	0.583704	2.79391	3.98224	0.701591	0.482934	0.991934	Not DEG
chr2_43938	8.49786	2.38538	5.44162	1.8242	1.20926	1.50853	0.131419	0.991934	Not DEG
chr1_7228	1.30591	0	0.652955	2.94329	3.22315	0.91317	0.361153	0.991934	Not DEG
chr6_61133	7.02033	6.87047	6.9454	0.0281375	1.0732	0.0262183	0.979083	0.991934	Not DEG
chr2_42230	1.32605	0	0.663026	2.96418	3.84995	0.769928	0.441343	0.991934	Not DEG
chr6_64476	0	1.06425	0.532126	-2.54022	3.80341	-0.667879	0.504211	0.991934	Not DEG
chr2_38383	0.954878	0.316503	0.635691	1.53766	3.31323	0.464097	0.642578	0.991934	Not DEG
chr2_38224	0.331513	1.26601	0.798762	-1.80909	3.32679	-0.543795	0.586582	0.991934	Not DEG
chr7_71924	0.994539	0.633006	0.813773	0.659897	3.28643	0.200795	0.840859	0.991934	Not DEG
chr7_69653	9.16026	18.7827	13.9715	-1.03131	0.958887	-1.07553	0.282138	0.991934	Not DEG
chr2_43273	0.583704	0	0.291852	1.80691	4.05487	0.445614	0.655876	0.991934	Not DEG
chr2_40147	0.875556	2.30599	1.59077	-1.34824	2.16675	-0.622241	0.533783	0.991934	Not DEG
chr18_37839	0.390692	0	0.195346	1.08399	4.08047	0.265654	0.790506	0.991934	Not DEG
chr17_33820	0	0.74775	0.373875	-2.04528	4.01387	-0.509552	0.610365	0.991934	Not DEG
chr1_2710	1.36509	1.05974	1.21241	0.400576	2.39973	0.166926	0.867428	0.991934	Not DEG
chr2_39356	2.37915	1.99711	2.18813	0.274382	1.67148	0.164156	0.869609	0.991934	Not DEG
chr4_51711	0.875556	0	0.437778	2.38345	4.00674	0.594861	0.551936	0.991934	Not DEG
chr3_47665	0	0.949509	0.474754	-2.35612	3.99337	-0.590007	0.555186	0.991934	Not DEG
chr11_11386	39.7673	28.9725	34.3699	0.458028	0.596074	0.768407	0.442246	0.991934	Not DEG
chr6_63816	1.49892	0.371617	0.935269	2.19701	2.88804	0.760729	0.446819	0.991934	Not DEG
chr5_57834	0	0.74775	0.373875	-2.04528	4.01387	-0.509552	0.610365	0.991934	Not DEG
chr17_33958	0.390692	0.949509	0.6701	-1.39367	3.54637	-0.392984	0.694331	0.991934	Not DEG
chr6_64745	0.291852	0.316503	0.304177	0.12222	4.08047	0.0299525	0.976105	0.991934	Not DEG
chr3_48738	38.9357	21.9433	30.4395	0.834307	0.589789	1.41458	0.15719	0.991934	Not DEG
chr15_28374	0.583704	0.743234	0.663469	-0.273256	3.56186	-0.0767172	0.938849	0.991934	Not DEG
chr9_76668	0.291852	3.7571	2.02448	-3.36761	2.2627	-1.48832	0.136667	0.991934	Not DEG
chr8_75239	0	0.633006	0.316503	-1.77012	4.03594	-0.438589	0.66096	0.991934	Not DEG
chr5_57914	10.7088	8.43181	9.57031	0.35229	0.913215	0.385769	0.699668	0.991934	Not DEG
chr3_50622	0	0.74775	0.373875	-2.04528	4.01387	-0.509552	0.610365	0.991934	Not DEG
chr15_28545	0	1.11485	0.557426	-2.56814	3.98167	-0.644992	0.518932	0.991934	Not DEG
chr9_76925	0	0.74775	0.373875	-2.04528	4.01387	-0.509552	0.610365	0.991934	Not DEG
chr13_18179	0	0.74775	0.373875	-2.04528	4.01387	-0.509552	0.610365	0.991934	Not DEG
chrX_83793	1.32605	0	0.663026	2.96418	3.84995	0.769928	0.441343	0.991934	Not DEG
chr10_8310	5.71442	1.38076	3.54759	2.00322	1.5992	1.25263	0.210339	0.991934	Not DEG
chr6_63334	0.994539	0	0.49727	2.54955	3.996	0.638024	0.523458	0.991934	Not DEG
chr17_36045	1.16741	1.83176	1.49959	-0.614493	2.41229	-0.254735	0.798928	0.991934	Not DEG
chr7_68518	25.3266	21.5872	23.4569	0.23089	0.639133	0.361254	0.717909	0.991934	Not DEG
chr1_2042	3.43349	0.4985	1.96599	2.66073	2.26671	1.17383	0.240465	0.991934	Not DEG
chr7_67717	1.79544	4.44522	3.12033	-1.31941	1.64935	-0.799959	0.423735	0.991934	Not DEG
chr11_11185	0	0.949509	0.474754	-2.35612	3.99337	-0.590007	0.555186	0.991934	Not DEG
chr1_4624	0	1.26601	0.633006	-2.77162	3.92295	-0.706514	0.479868	0.991934	Not DEG
chr7_70740	0	1.11485	0.557426	-2.56814	3.98167	-0.644992	0.518932	0.991934	Not DEG
chr3_48364	5.85167	6.88261	6.36714	-0.24923	1.03004	-0.241961	0.80881	0.991934	Not DEG
chr3_49304	3.21504	3.06587	3.14046	0.0547252	1.56286	0.0350161	0.972067	0.991934	Not DEG
chr12_16486	0.994539	0.371617	0.683078	1.58844	3.51956	0.451318	0.65176	0.991934	Not DEG
chr6_65096	1.28639	2.94662	2.1165	-1.16453	1.8389	-0.633277	0.526553	0.991934	Not DEG
chrUn_NW_018084979v1_81001	1.32605	0	0.663026	2.96418	3.84995	0.769928	0.441343	0.991934	Not DEG
chr18_37519	1.44441	0.997	1.2207	0.463775	2.5667	0.180689	0.856612	0.991934	Not DEG
chr13_20350	0.994539	0.633006	0.813773	0.659897	3.28643	0.200795	0.840859	0.991934	Not DEG
chr2_39303	1.16741	0	0.583704	2.79391	3.98224	0.701591	0.482934	0.991934	Not DEG
chr1_3815	203.332	175.2	189.266	0.213888	0.462451	0.462509	0.643716	0.991934	Not DEG
chr16_32464	0	1.87926	0.939628	-3.35853	3.04486	-1.10301	0.270021	0.991934	Not DEG
chr7_68816	2.02811	0.882256	1.45518	1.17779	2.07287	0.568193	0.569904	0.991934	Not DEG
chr3_47821	0.875556	0	0.437778	2.38345	4.00674	0.594861	0.551936	0.991934	Not DEG
chr8_72593	0.331513	0.24925	0.290382	0.12222	4.08047	0.0299525	0.976105	0.991934	Not DEG
chr2_39149	1.75578	0	0.87789	3.35955	3.1338	1.07204	0.283704	0.991934	Not DEG
chr4_53005	1.75578	1.69274	1.72426	0.0614948	2.08968	0.0294279	0.976523	0.991934	Not DEG
chrUn_NW_018085018v1_81549	1.45926	3.0735	2.26638	-1.02563	1.87619	-0.546657	0.584615	0.991934	Not DEG
chr3_49351	0.994539	0	0.49727	2.54955	3.996	0.638024	0.523458	0.991934	Not DEG
chr2_44435	1.75111	0	0.875556	3.37757	3.45904	0.976449	0.328842	0.991934	Not DEG
chr10_9908	3.10135	3.41632	3.25884	-0.119393	1.46112	-0.0817136	0.934874	0.991934	Not DEG
chr2_43210	1.57824	3.76162	2.66993	-1.22196	1.62243	-0.753168	0.451349	0.991934	Not DEG
chr4_50791	1.07324	0.74775	0.910493	0.446378	2.88263	0.154851	0.876939	0.991934	Not DEG
chr4_51875	3.64539	0.620867	2.13313	2.57171	1.92918	1.33306	0.182513	0.991934	Not DEG
chr5_59497	0.875556	0.316503	0.596029	1.42526	3.69869	0.385343	0.699983	0.991934	Not DEG
chr13_22883	2.53312	1.25387	1.8935	1.03771	1.90255	0.54543	0.585458	0.991934	Not DEG
chr6_61235	0.781384	1.37624	1.07881	-0.848396	2.72028	-0.311878	0.755133	0.991934	Not DEG
chr10_9520	0	1.37624	0.68812	-2.87983	3.4416	-0.83677	0.402722	0.991934	Not DEG
chr7_71859	1.32605	0	0.663026	2.96418	3.84995	0.769928	0.441343	0.991934	Not DEG
chrUn_NW_018084833v1_80616	1.38523	0.316503	0.850867	2.05775	2.99091	0.688002	0.491452	0.991934	Not DEG
chr3_46129	0.390692	0.949509	0.6701	-1.39367	3.54637	-0.392984	0.694331	0.991934	Not DEG
chr10_9621	1.63742	0.371617	1.00452	2.30877	2.60147	0.887488	0.374816	0.991934	Not DEG
chr3_45434	1.90976	2.81211	2.36093	-0.533261	1.68458	-0.316555	0.751582	0.991934	Not DEG
chrX_83896	0.390692	6.73145	3.56107	-4.22041	1.7783	-2.37329	0.0176306	0.991934	Down
chr13_18856	0.663026	1.11485	0.888939	-0.711299	3.19124	-0.222891	0.82362	0.991934	Not DEG
chr3_45533	42.3936	79.6219	61.0077	-0.906215	0.634789	-1.42758	0.153411	0.991934	Not DEG
chr2_41528	0.623365	1.25387	0.938619	-0.968604	2.49948	-0.387522	0.69837	0.991934	Not DEG
chr17_33722	7.41039	7.31837	7.36438	-0.00378435	1.00661	-0.00375951	0.997	0.997	Not DEG
chr1_7589	0	0.4985	0.24925	-1.49789	4.05861	-0.369064	0.71208	0.991934	Not DEG
chr7_72109	0.974396	0.565753	0.770074	0.759997	2.86799	0.264993	0.791015	0.991934	Not DEG
chr10_7856	1.94942	0	0.974709	3.52263	3.04282	1.15769	0.246992	0.991934	Not DEG
chr2_43984	4.44755	3.25549	3.85152	0.436176	1.35547	0.32179	0.747612	0.991934	Not DEG
chr5_58565	1.28639	0.4985	0.892446	1.28399	2.92135	0.43952	0.660285	0.991934	Not DEG
chr12_15487	0.875556	0.24925	0.562403	1.42422	3.78076	0.376702	0.706395	0.991934	Not DEG
chr1_4928	0	0.620867	0.310433	-1.73941	4.03867	-0.430689	0.666695	0.991934	Not DEG
chr9_78419	0	0.949509	0.474754	-2.35612	3.99337	-0.590007	0.555186	0.991934	Not DEG
chr3_47355	0	2.23873	1.11937	-3.60409	2.86702	-1.25709	0.208723	0.991934	Not DEG
chr9_79383	0.781384	1.18662	0.984002	-0.666977	2.61115	-0.255434	0.798388	0.991934	Not DEG
chr6_64514	3.08183	6.67182	4.87682	-1.11542	1.19098	-0.936558	0.348986	0.991934	Not DEG
chr2_41613	0.623365	0.815003	0.719184	-0.392809	2.93083	-0.134027	0.893381	0.991934	Not DEG
chr12_12696	0	2.84853	1.42426	-3.94177	2.93546	-1.34281	0.179332	0.991934	Not DEG
chr12_14786	0.663026	0.74775	0.705388	-0.211093	3.45857	-0.0610348	0.951331	0.991934	Not DEG
chr2_41651	1.17208	1.38076	1.27642	-0.301042	2.52554	-0.119199	0.905118	0.991934	Not DEG
chr2_41338	18.3124	8.52679	13.4196	1.11277	0.882365	1.26112	0.207267	0.991934	Not DEG
chr9_77290	2.61244	0	1.30622	3.9442	2.76233	1.42785	0.153334	0.991934	Not DEG
chr7_67897	0	0.949509	0.474754	-2.35612	3.99337	-0.590007	0.555186	0.991934	Not DEG
chr18_36944	2.0086	0.4985	1.25355	1.89809	2.42495	0.782734	0.433784	0.991934	Not DEG
chr3_47903	1.36509	0.949509	1.1573	0.522173	2.62607	0.198842	0.842386	0.991934	Not DEG
chr11_10369	0	0.4985	0.24925	-1.49789	4.05861	-0.369064	0.71208	0.991934	Not DEG
chr7_68408	0.331513	0.371617	0.351565	0.12222	4.08047	0.0299525	0.976105	0.991934	Not DEG
chr16_33069	2.61182	0.997	1.80441	1.31366	2.03436	0.645739	0.518449	0.991934	Not DEG
chr13_19557	0.994539	1.89902	1.44678	-0.926375	2.6711	-0.346815	0.728731	0.991934	Not DEG
chr5_59109	233.5	222.766	228.133	0.0687046	0.441308	0.155684	0.876282	0.991934	Not DEG
chrUn_NW_018084979v1_81114	3.76438	0.371617	2.068	3.501	2.05022	1.70762	0.0877066	0.991934	Not DEG
chr12_15445	0.291852	1.11937	0.705609	-1.64688	3.18273	-0.517441	0.604848	0.991934	Not DEG
chr3_46831	0	0.949509	0.474754	-2.35612	3.99337	-0.590007	0.555186	0.991934	Not DEG
chr1_4058	0.994539	0	0.49727	2.54955	3.996	0.638024	0.523458	0.991934	Not DEG
chr6_63756	0.390692	0.4985	0.444596	-0.536104	4.05861	-0.132091	0.894913	0.991934	Not DEG
chr4_51066	16.2955	18.3099	17.3027	-0.167839	0.726025	-0.231176	0.817178	0.991934	Not DEG
chr10_9418	0.331513	0	0.165757	1.08399	4.08047	0.265654	0.790506	0.991934	Not DEG
chr7_71549	1.32605	0.74775	1.0369	0.776813	2.98609	0.260144	0.794753	0.991934	Not DEG
chr2_40370	0.291852	0.743234	0.517543	-1.00992	3.91975	-0.257648	0.796679	0.991934	Not DEG
chr17_34696	0	0.743234	0.371617	-1.97341	4.01925	-0.490989	0.623434	0.991934	Not DEG
chr3_45961	0.583704	1.38076	0.98223	-1.20813	2.79207	-0.4327	0.665233	0.991934	Not DEG
chr12_12577	2.49346	4.46188	3.47767	-0.808082	1.49511	-0.540484	0.588863	0.991934	Not DEG
chrUn_NW_018085108v1_81790	223.63	366.069	294.85	-0.711037	0.452862	-1.5701	0.116392	0.991934	Not DEG
chr1_6104	0.722205	2.19576	1.45898	-1.66195	2.28139	-0.728484	0.466317	0.991934	Not DEG
chr6_64606	0	0.371617	0.185809	-0.83956	4.08047	-0.205751	0.836986	0.991934	Not DEG
chr14_24170	0	1.61335	0.806675	-3.11457	3.23334	-0.963265	0.335414	0.991934	Not DEG
chr1_3701	2.1418	3.87636	3.00908	-0.830276	1.5701	-0.528805	0.596941	0.991934	Not DEG
chr5_59488	0	2.06888	1.03444	-3.48645	2.70088	-1.29086	0.196754	0.991934	Not DEG
chr13_17149	0.875556	0	0.437778	2.38345	4.00674	0.594861	0.551936	0.991934	Not DEG
chr2_38201	0.954878	0	0.477439	2.49599	3.98047	0.627057	0.530622	0.991934	Not DEG
chr8_74559	4.61979	7.23305	5.92642	-0.629379	1.15436	-0.545218	0.585604	0.991934	Not DEG
chr6_62068	0.994539	1.06425	1.0294	-0.125164	2.74558	-0.0455876	0.963639	0.991934	Not DEG
chr14_25023	5.93037	6.17783	6.0541	-0.0684319	1.09907	-0.0622633	0.950353	0.991934	Not DEG
chr7_71149	0.781384	0.4985	0.639942	0.539924	3.60983	0.14957	0.881104	0.991934	Not DEG
chr8_74133	0	1.36862	0.684308	-2.89751	3.45353	-0.838999	0.40147	0.991934	Not DEG
chr18_37166	0	1.26601	0.633006	-2.77162	3.92295	-0.706514	0.479868	0.991934	Not DEG
chr13_20511	2.39929	3.73282	3.06606	-0.620759	1.49993	-0.413858	0.678978	0.991934	Not DEG
chr7_68781	0.974396	2.93899	1.95669	-1.58868	1.86156	-0.853413	0.39343	0.991934	Not DEG
chr3_44954	0.781384	0.633006	0.707195	0.273339	3.47672	0.0786196	0.937335	0.991934	Not DEG
chr14_23949	0	0.371617	0.185809	-0.83956	4.08047	-0.205751	0.836986	0.991934	Not DEG
chrX_84815	0.875556	0	0.437778	2.38345	4.00674	0.594861	0.551936	0.991934	Not DEG
chr7_67704	32.0402	5.42557	18.7329	2.60991	0.807824	3.2308	0.00123445	0.199981	Up
chr5_58638	1.45926	1.94199	1.70063	-0.360329	2.11487	-0.170379	0.864712	0.991934	Not DEG
chr5_55644	2.04296	1.49098	1.76697	0.478681	2.25774	0.212017	0.832093	0.991934	Not DEG
chr3_47909	0.583704	0.24925	0.416477	0.845133	4.05487	0.208424	0.834898	0.991934	Not DEG
chr14_23629	0.994539	0	0.49727	2.54955	3.996	0.638024	0.523458	0.991934	Not DEG
chr2_41490	0.291852	0.743234	0.517543	-1.00992	3.91975	-0.257648	0.796679	0.991934	Not DEG
chr12_14578	0.663026	0.24925	0.456138	1.00375	4.03972	0.248469	0.803771	0.991934	Not DEG
chr6_62044	0.994539	1.3641	1.17932	-0.426761	2.63321	-0.162069	0.871251	0.991934	Not DEG
chr12_14434	0.583704	0.316503	0.450103	0.845133	4.05487	0.208424	0.834898	0.991934	Not DEG
chr1_5567	0	0.74775	0.373875	-2.04528	4.01387	-0.509552	0.610365	0.991934	Not DEG
chr13_22561	0.682544	0.24925	0.465897	1.03578	3.74258	0.276756	0.781967	0.991934	Not DEG
chr4_54129	0.291852	0.949509	0.62068	-1.39385	3.64783	-0.382104	0.702384	0.991934	Not DEG
chr16_32288	0.291852	0.633006	0.462429	-0.808337	4.03594	-0.200285	0.841258	0.991934	Not DEG
chr3_45629	10.0665	10.8384	10.4525	-0.11962	0.88111	-0.135761	0.892011	0.991934	Not DEG
chr18_37811	0.331513	0	0.165757	1.08399	4.08047	0.265654	0.790506	0.991934	Not DEG
chr4_54571	0	0.74775	0.373875	-2.04528	4.01387	-0.509552	0.610365	0.991934	Not DEG
chr10_9490	5.1248	6.46039	5.79259	-0.341309	1.1604	-0.29413	0.768659	0.991934	Not DEG
chr7_71026	0	0.949509	0.474754	-2.35612	3.99337	-0.590007	0.555186	0.991934	Not DEG
chr9_77523	0	1.43135	0.715677	-2.93151	3.41294	-0.858938	0.390375	0.991934	Not DEG
chr6_66945	2.34415	1.19876	1.77146	0.932599	2.31011	0.403704	0.686431	0.991934	Not DEG
chr13_21950	0.583704	0.24925	0.416477	0.845133	4.05487	0.208424	0.834898	0.991934	Not DEG
chr2_38299	0.875556	0.371617	0.623587	1.4261	3.63655	0.392158	0.694941	0.991934	Not DEG
chrX_82815	1.16741	1.19876	1.18308	-0.0113538	2.61178	-0.00434717	0.996531	0.997	Not DEG
chr7_72401	1.44441	5.60552	3.52497	-1.99385	1.56916	-1.27065	0.203852	0.991934	Not DEG
chr6_65540	0	0.74775	0.373875	-2.04528	4.01387	-0.509552	0.610365	0.991934	Not DEG
chr11_10498	0.875556	0	0.437778	2.38345	4.00674	0.594861	0.551936	0.991934	Not DEG
chr3_49040	0.291852	0.371617	0.331735	0.12222	4.08047	0.0299525	0.976105	0.991934	Not DEG
chr9_76673	0.623365	0.815003	0.719184	-0.392809	2.93083	-0.134027	0.893381	0.991934	Not DEG
chr12_13654	0	0.371617	0.185809	-0.83956	4.08047	-0.205751	0.836986	0.991934	Not DEG
chr13_18040	214.635	119.005	166.82	0.850911	3.27948	0.259465	0.795276	0.991934	Not DEG
chr3_45181	3.33402	6.54945	4.94174	-0.968211	1.15873	-0.835576	0.403393	0.991934	Not DEG
chr2_39657	0.954878	0.4985	0.726689	0.863344	3.14701	0.274338	0.783825	0.991934	Not DEG
chr1_3990	0	1.19876	0.599379	-2.6982	3.63897	-0.741472	0.458407	0.991934	Not DEG
chr2_39946	0	1.44801	0.724004	-2.97439	3.35889	-0.885528	0.375872	0.991934	Not DEG
chr2_43221	1.71674	0.949509	1.33313	0.855627	2.52261	0.339183	0.734472	0.991934	Not DEG
chr7_71434	0.875556	0.870117	0.872836	0.0353518	2.92254	0.0120963	0.990349	0.995445	Not DEG
chr6_61573	0.583704	1.85809	1.22089	-1.59396	2.87006	-0.555376	0.578638	0.991934	Not DEG
chr6_66936	1.01406	0.949509	0.981783	0.0959163	2.62158	0.0365872	0.970814	0.991934	Not DEG
chr6_62608	0.663026	8.54558	4.6043	-3.68444	3.87401	-0.951065	0.341571	0.991934	Not DEG
chr7_70504	2.47798	11.7095	7.09376	-2.27235	1.18356	-1.91992	0.0548675	0.991934	Not DEG
chr9_78664	0.781384	0	0.390692	2.17287	4.0222	0.54022	0.589045	0.991934	Not DEG
chr14_26310	1.6179	0	0.808952	3.25432	3.25084	1.00107	0.316793	0.991934	Not DEG
chr2_39286	8.58247	8.04806	8.31526	0.0998349	0.947314	0.105387	0.916068	0.991934	Not DEG
chr9_78478	13.8008	8.63046	11.2156	0.683537	0.83168	0.821874	0.411148	0.991934	Not DEG
chrX_83374	0.583704	0.24925	0.416477	0.845133	4.05487	0.208424	0.834898	0.991934	Not DEG
chr3_48209	1.17208	0.371617	0.771846	1.7964	3.37271	0.532627	0.594292	0.991934	Not DEG
chr3_50064	2.30045	1.61335	1.9569	0.53873	1.85343	0.290667	0.771306	0.991934	Not DEG
chr2_38645	1.71674	1.05974	1.38824	0.73634	2.31565	0.317985	0.750496	0.991934	Not DEG
chr2_40123	0.875556	0	0.437778	2.38345	4.00674	0.594861	0.551936	0.991934	Not DEG
chr1_1107	0.291852	1.19876	0.745305	-1.73779	3.12625	-0.555872	0.578298	0.991934	Not DEG
chr2_43448	1.44441	11.8267	6.63554	-3.09125	1.3442	-2.2997	0.0214651	0.991934	Down
chr14_27624	0	1.86712	0.933558	-3.34832	3.08493	-1.08538	0.277754	0.991934	Not DEG
chr13_21410	0.875556	0	0.437778	2.38345	4.00674	0.594861	0.551936	0.991934	Not DEG
chr6_64581	0.781384	2.60132	1.69135	-1.75182	3.87841	-0.451685	0.651496	0.991934	Not DEG
chr3_47734	1.40475	2.87936	2.14206	-1.04883	1.69602	-0.61841	0.536305	0.991934	Not DEG
chr15_30753	0.331513	1.38076	0.856134	-1.95425	2.94783	-0.662946	0.507365	0.991934	Not DEG
chr10_8877	0.875556	2.24636	1.56096	-1.29037	2.16124	-0.59705	0.550474	0.991934	Not DEG
chr1_3418	0.974396	1.13151	1.05295	-0.230302	2.50386	-0.0919788	0.926715	0.991934	Not DEG
chr10_9178	1307.6	320.505	814.05	2.02877	0.601401	3.37341	0.000742431	0.144329	Up
chrUn_NW_018084833v1_80677	0.954878	3.54772	2.2513	-1.86949	1.81968	-1.02738	0.304244	0.991934	Not DEG
chr12_12716	0	1.11485	0.557426	-2.56814	3.98167	-0.644992	0.518932	0.991934	Not DEG
chr2_41731	0	0.620867	0.310433	-1.73941	4.03867	-0.430689	0.666695	0.991934	Not DEG
chr7_70802	0	0.316503	0.158251	-0.83956	4.08047	-0.205751	0.836986	0.991934	Not DEG
chr2_41542	1.56277	0	0.781384	3.18233	3.62131	0.878779	0.379521	0.991934	Not DEG
chr18_37725	0.291852	0	0.145926	1.08399	4.08047	0.265654	0.790506	0.991934	Not DEG
chr13_17028	226.814	86.4136	156.614	1.38794	0.520636	2.66587	0.00767903	0.78908	Up
chr12_16066	1.67708	0.316503	0.996793	2.33887	2.62914	0.889597	0.373682	0.991934	Not DEG
chr3_49026	0	0.24925	0.124625	-0.83956	4.08047	-0.205751	0.836986	0.991934	Not DEG
chr17_34827	0	1.74023	0.870117	-3.23652	3.13594	-1.03207	0.302037	0.991934	Not DEG
chr2_38013	0	0.743234	0.371617	-1.97341	4.01925	-0.490989	0.623434	0.991934	Not DEG
chr6_60927	4.01719	10.0254	7.0213	-1.31331	1.09374	-1.20075	0.229847	0.991934	Not DEG
chr16_33499	154.278	2.3105	78.2943	6.02931	2.00398	3.00867	NA	NA	Not DEG
chr13_17334	0.875556	0	0.437778	2.38345	4.00674	0.594861	0.551936	0.991934	Not DEG
chr13_20050	0.623365	0	0.311683	1.88783	4.04694	0.466484	0.640869	0.991934	Not DEG
chr11_11138	0.994539	0.949509	0.972024	0.0740826	3.06362	0.0241814	0.980708	0.991934	Not DEG
chr12_15053	1.17208	0	0.586038	2.76599	3.9837	0.694327	0.487477	0.991934	Not DEG
chr9_76980	8.01828	9.8132	8.91574	-0.276721	1.21584	-0.227596	0.81996	0.991934	Not DEG
chrY_85031	4.27405	2.37324	3.32365	0.82822	1.52951	0.541495	0.588166	0.991934	Not DEG
chr3_45171	1.17208	0	0.586038	2.76599	3.9837	0.694327	0.487477	0.991934	Not DEG
chr15_31273	0	1.85809	0.929043	-3.30824	3.40263	-0.972258	0.330922	0.991934	Not DEG
chr11_11424	1.1129	1.18662	1.14976	-0.135923	2.29136	-0.0593198	0.952697	0.991934	Not DEG
chr10_9060	0.994539	0	0.49727	2.54955	3.996	0.638024	0.523458	0.991934	Not DEG
chr4_51689	4.67493	5.61208	5.1435	-0.236082	1.18289	-0.19958	0.841809	0.991934	Not DEG
chr3_50597	8.34917	6.27388	7.31153	0.395115	1.02634	0.384975	0.700256	0.991934	Not DEG
chr6_60657	0.331513	1.3135	0.822508	-1.89018	3.01314	-0.62731	0.530456	0.991934	Not DEG
chr3_45280	0.875556	0	0.437778	2.38345	4.00674	0.594861	0.551936	0.991934	Not DEG
chr7_72035	3.5667	1.69726	2.63198	1.04727	1.61075	0.650173	0.515581	0.991934	Not DEG
chr3_45040	0	0.633006	0.316503	-1.77012	4.03594	-0.438589	0.66096	0.991934	Not DEG
chr14_23481	1.65757	0	0.828783	3.28606	3.53519	0.929526	0.352616	0.991934	Not DEG
chr14_27344	1.50359	1.4955	1.49954	-0.0621649	2.41536	-0.0257373	0.979467	0.991934	Not DEG
chrUn_NW_018085344v1_82173	0	0.949509	0.474754	-2.35612	3.99337	-0.590007	0.555186	0.991934	Not DEG
chr6_66086	2.22113	2.2297	2.22541	0.0493786	1.95907	0.0252051	0.979891	0.991934	Not DEG
chr2_40165	0.875556	0	0.437778	2.38345	4.00674	0.594861	0.551936	0.991934	Not DEG
chr9_77511	5.27877	1.89902	3.5889	1.48097	2.7361	0.541272	0.58832	0.991934	Not DEG
chr12_15409	141.375	86.1762	113.776	0.715421	0.575731	1.24263	0.214004	0.991934	Not DEG
chr1_5396	1.30591	2.26301	1.78446	-0.804474	1.92712	-0.417448	0.676351	0.991934	Not DEG
chr9_76920	0.291852	0	0.145926	1.08399	4.08047	0.265654	0.790506	0.991934	Not DEG
chr4_51751	0.954878	0	0.477439	2.49599	3.98047	0.627057	0.530622	0.991934	Not DEG
chr4_53029	3.16053	2.49561	2.82807	0.333281	1.49741	0.222572	0.823869	0.991934	Not DEG
chr3_48004	97.1185	199.276	148.197	-1.03497	0.462196	-2.23925	0.0251399	0.991934	Down
chrX_84500	0	0.743234	0.371617	-1.97341	4.01925	-0.490989	0.623434	0.991934	Not DEG
chr2_42871	2.20161	0.992484	1.59705	1.19717	2.16576	0.552773	0.580419	0.991934	Not DEG
chr15_31796	0.331513	1.37624	0.853876	-1.91269	2.97299	-0.643357	0.519993	0.991934	Not DEG
chr2_43908	0	0.949509	0.474754	-2.35612	3.99337	-0.590007	0.555186	0.991934	Not DEG
chr1_5775	0	0.949509	0.474754	-2.35612	3.99337	-0.590007	0.555186	0.991934	Not DEG
chr3_45867	33.9258	17.2148	25.5703	0.972709	0.637419	1.52601	0.127006	0.991934	Not DEG
chr13_19955	0.291852	0	0.145926	1.08399	4.08047	0.265654	0.790506	0.991934	Not DEG
chr7_72096	0.915217	4.0705	2.49286	-2.10717	1.72639	-1.22056	0.222252	0.991934	Not DEG
chr14_24730	0.331513	0.4985	0.415006	-0.536104	4.05861	-0.132091	0.894913	0.991934	Not DEG
chr11_10326	0	0.74775	0.373875	-2.04528	4.01387	-0.509552	0.610365	0.991934	Not DEG
chr17_34380	0.994539	1.61335	1.30395	-0.6799	2.51358	-0.270491	0.786783	0.991934	Not DEG
chrX_84750	0.390692	0.316503	0.353597	0.12222	4.08047	0.0299525	0.976105	0.991934	Not DEG
chr2_42486	0	0.74775	0.373875	-2.04528	4.01387	-0.509552	0.610365	0.991934	Not DEG
chr7_70909	2.86868	1.3135	2.09109	1.05352	1.84384	0.571374	0.567746	0.991934	Not DEG
chr4_53898	2.24127	1.94651	2.09389	0.190711	1.9203	0.099313	0.92089	0.991934	Not DEG
chrX_84814	1.07324	0.743234	0.908235	0.570062	2.91065	0.195854	0.844724	0.991934	Not DEG
chr13_17309	56.1965	72.0509	64.1237	-0.351973	0.542167	-0.649198	0.516211	0.991934	Not DEG
chr6_64872	0.682544	0	0.341272	1.99846	4.03678	0.495064	0.620555	0.991934	Not DEG
chr4_54867	0.390692	0.4985	0.444596	-0.536104	4.05861	-0.132091	0.894913	0.991934	Not DEG
chr4_54219	1.05372	0.24925	0.651484	1.65985	3.2878	0.504853	0.613662	0.991934	Not DEG
chr16_32329	0.390692	0.620867	0.505779	-0.77631	3.63348	-0.213655	0.830816	0.991934	Not DEG
chr8_74099	0	0.949509	0.474754	-2.35612	3.99337	-0.590007	0.555186	0.991934	Not DEG
chr16_33045	3.77923	1.57038	2.6748	1.29051	1.58135	0.816082	0.414453	0.991934	Not DEG
chr9_77174	3.45705	0.870117	2.16358	1.95041	2.05579	0.948736	0.342755	0.991934	Not DEG
chr2_43582	2.24127	1.57038	1.90582	0.532952	1.89767	0.280845	0.778829	0.991934	Not DEG
chr4_55032	0.781384	0	0.390692	2.17287	4.0222	0.54022	0.589045	0.991934	Not DEG
chr5_55796	1.65694	6.02463	3.84078	-1.86457	1.44119	-1.29377	0.195744	0.991934	Not DEG
chr2_39345	0	1.93437	0.967185	-3.3978	2.79726	-1.21469	0.224485	0.991934	Not DEG
chr13_18515	0	0.24925	0.124625	-0.83956	4.08047	-0.205751	0.836986	0.991934	Not DEG
chr9_78211	0	0.24925	0.124625	-0.83956	4.08047	-0.205751	0.836986	0.991934	Not DEG
chr6_63367	21.7807	26.263	24.0218	-0.268379	0.627481	-0.427709	0.668863	0.991934	Not DEG
chr7_71382	1.36509	5.66268	3.51388	-2.05227	1.53692	-1.33532	0.181772	0.991934	Not DEG
chr10_8671	4.9076	5.49423	5.20091	-0.151124	1.26991	-0.119003	0.905273	0.991934	Not DEG
chr7_70536	0.663026	0.74775	0.705388	-0.211093	3.45857	-0.0610348	0.951331	0.991934	Not DEG
chr3_48175	0	0.4985	0.24925	-1.49789	4.05861	-0.369064	0.71208	0.991934	Not DEG
chr7_72378	0.291852	1.24625	0.769051	-1.81723	3.36147	-0.540607	0.588778	0.991934	Not DEG
chr11_12240	2.92319	1.61335	2.26827	0.882422	1.89238	0.466302	0.640999	0.991934	Not DEG
chr9_76271	0.583704	0.4985	0.541102	0.186655	3.84477	0.0485478	0.96128	0.991934	Not DEG
chr12_15060	0	1.11485	0.557426	-2.56814	3.98167	-0.644992	0.518932	0.991934	Not DEG
chr15_29019	0.390692	0	0.195346	1.08399	4.08047	0.265654	0.790506	0.991934	Not DEG
chr7_68199	43.2295	34.0174	38.6234	0.356659	0.595662	0.598761	0.549332	0.991934	Not DEG
chr1_5245	6.06016	9.97791	8.01903	-0.692966	0.991512	-0.698898	0.484616	0.991934	Not DEG
chr14_28001	2.98362	0.316503	1.65006	3.17121	3.93679	0.805533	0.420512	0.991934	Not DEG
chrUn_NW_018085155v1_81905	0.291852	0.949509	0.62068	-1.39385	3.64783	-0.382104	0.702384	0.991934	Not DEG
chr1_3148	0	0.74775	0.373875	-2.04528	4.01387	-0.509552	0.610365	0.991934	Not DEG
chr3_49570	1.01406	0.68812	0.851088	0.59951	2.60086	0.230504	0.8177	0.991934	Not DEG
chr1_7491	1.28639	0	0.643196	2.92442	3.54081	0.825919	0.40885	0.991934	Not DEG
chr1_7705	2.65148	1.87474	2.26311	0.511938	1.59532	0.320899	0.748287	0.991934	Not DEG
chr5_56409	0	0.815003	0.407501	-2.15509	4.00613	-0.537948	0.590613	0.991934	Not DEG
chr15_30283	0.390692	0	0.195346	1.08399	4.08047	0.265654	0.790506	0.991934	Not DEG
chr5_57074	1.16741	0	0.583704	2.79391	3.98224	0.701591	0.482934	0.991934	Not DEG
chr3_48435	0.291852	3.11647	1.70416	-3.10626	2.17399	-1.42883	0.153053	0.991934	Not DEG
chr12_16475	0	0.74775	0.373875	-2.04528	4.01387	-0.509552	0.610365	0.991934	Not DEG
chr13_22587	25.7703	12.7363	19.2533	1.01478	0.762829	1.33028	0.183425	0.991934	Not DEG
chr4_55120	4.68426	5.45125	5.06776	-0.254365	1.23036	-0.20674	0.836213	0.991934	Not DEG
chr5_56396	0.623365	0.316503	0.469934	0.928617	3.73155	0.248856	0.803472	0.991934	Not DEG
chr14_24866	1.17208	0	0.586038	2.76599	3.9837	0.694327	0.487477	0.991934	Not DEG
chr3_48169	3970.13	3062.18	3516.16	0.374785	0.417624	0.897421	0.369494	0.991934	Not DEG
chr5_57985	1.01406	0.74775	0.880903	0.37116	2.71338	0.136789	0.891198	0.991934	Not DEG
chr18_37506	0.291852	0	0.145926	1.08399	4.08047	0.265654	0.790506	0.991934	Not DEG
chr13_16969	1.16741	0	0.583704	2.79391	3.98224	0.701591	0.482934	0.991934	Not DEG
chr15_29290	0.390692	0.74775	0.569221	-1.08796	3.76166	-0.289222	0.772412	0.991934	Not DEG
chr14_26722	1.53858	1.05974	1.29916	0.604136	2.32932	0.259361	0.795356	0.991934	Not DEG
chr1_5200	0	0.371617	0.185809	-0.83956	4.08047	-0.205751	0.836986	0.991934	Not DEG
chr10_8387	0.390692	0	0.195346	1.08399	4.08047	0.265654	0.790506	0.991934	Not DEG
chr8_74165	4.17521	1.55824	2.86672	1.42542	1.55412	0.917191	0.359042	0.991934	Not DEG
chr7_72517	0	0.949509	0.474754	-2.35612	3.99337	-0.590007	0.555186	0.991934	Not DEG
chr1_7764	3.08183	0.870117	1.97597	1.79783	1.86753	0.962681	0.335707	0.991934	Not DEG
chr10_10200	0	1.48647	0.743234	-2.98561	3.69434	-0.808157	0.419	0.991934	Not DEG
chr2_43054	5.22364	3.86422	4.54393	0.434389	1.20257	0.361218	0.717937	0.991934	Not DEG
chr13_20374	0.954878	2.06125	1.50807	-1.1224	2.24554	-0.499836	0.617191	0.991934	Not DEG
chr6_64784	0.291852	0.24925	0.270551	0.12222	4.08047	0.0299525	0.976105	0.991934	Not DEG
chr6_61728	0.331513	1.61335	0.972432	-2.14996	2.83516	-0.758321	0.448259	0.991934	Not DEG
chr6_63746	1.05372	0.74775	0.900734	0.426918	2.89288	0.147575	0.882678	0.991934	Not DEG
chr6_60150	521.357	714.088	617.722	-0.453989	0.493718	-0.919531	0.357818	0.991934	Not DEG
chr3_46408	0	1.18662	0.59331	-2.68316	3.33736	-0.803977	0.42141	0.991934	Not DEG
chr3_49194	0	0.74775	0.373875	-2.04528	4.01387	-0.509552	0.610365	0.991934	Not DEG
chr2_38203	0.291852	2.80759	1.54972	-2.94213	2.4487	-1.20151	0.229554	0.991934	Not DEG
chr14_23181	1.46393	0.620867	1.0424	1.22735	2.59427	0.4731	0.636142	0.991934	Not DEG
chr2_38020	5.36276	5.91193	5.63735	-0.122225	1.1669	-0.104743	0.91658	0.991934	Not DEG
chr6_60435	24.8755	18.0208	21.4482	0.465898	0.683829	0.681307	0.495677	0.991934	Not DEG
chr9_78049	0	0.316503	0.158251	-0.83956	4.08047	-0.205751	0.836986	0.991934	Not DEG
chr5_58635	0	0.997	0.4985	-2.45315	3.98781	-0.615162	0.538448	0.991934	Not DEG
chr13_19148	6.31235	7.5617	6.93702	-0.22868	1.06459	-0.214805	0.829919	0.991934	Not DEG
chr14_27170	15.9954	0	7.99768	6.55448	3.91238	1.67532	0.0938722	0.991934	Not DEG
chr3_47307	0.682544	0	0.341272	1.99846	4.03678	0.495064	0.620555	0.991934	Not DEG
chr15_28961	1.40475	0.316503	0.860626	2.07207	2.76381	0.749715	0.453426	0.991934	Not DEG
chr6_65481	1.56277	0	0.781384	3.18233	3.62131	0.878779	0.379521	0.991934	Not DEG
chr6_64793	0.291852	0	0.145926	1.08399	4.08047	0.265654	0.790506	0.991934	Not DEG
chr3_46485	0.994539	0	0.49727	2.54955	3.996	0.638024	0.523458	0.991934	Not DEG
chr6_65240	4.32856	9.88885	7.10871	-1.19415	1.00555	-1.18755	0.23501	0.991934	Not DEG
chr12_15561	0	3.5432	1.7716	-4.24955	2.2812	-1.86286	0.062482	0.991934	Not DEG
chr3_48295	5.06562	4.89764	4.98163	0.0473144	1.21727	0.0388693	0.968995	0.991934	Not DEG
chr12_13003	0.583704	0.316503	0.450103	0.845133	4.05487	0.208424	0.834898	0.991934	Not DEG
chr8_72674	1.07324	0.633006	0.853121	0.750692	2.97531	0.252308	0.800803	0.991934	Not DEG
chr6_63546	1.32605	0.24925	0.787651	2.00306	3.34096	0.599547	0.548808	0.991934	Not DEG
chr17_34256	0.994539	1.18662	1.09058	-0.255508	2.49765	-0.102299	0.918519	0.991934	Not DEG
chr15_29377	0	0.24925	0.124625	-0.83956	4.08047	-0.205751	0.836986	0.991934	Not DEG
chr2_38755	0.875556	1.24625	1.0609	-0.510253	2.95266	-0.172811	0.8628	0.991934	Not DEG
chr15_31713	0.291852	0	0.145926	1.08399	4.08047	0.265654	0.790506	0.991934	Not DEG
chr6_65213	13.9434	5.41343	9.67839	1.39536	1.00636	1.38653	0.165584	0.991934	Not DEG
chr12_12439	0.390692	0.992484	0.691588	-1.44235	3.2212	-0.447767	0.654321	0.991934	Not DEG
chr4_51871	0	0.949509	0.474754	-2.35612	3.99337	-0.590007	0.555186	0.991934	Not DEG
chr8_75358	1.16741	0.949509	1.05846	0.328546	2.96234	0.110908	0.91169	0.991934	Not DEG
chr6_65320	1.38523	1.05974	1.22248	0.420811	2.41415	0.17431	0.861622	0.991934	Not DEG
chr10_9298	2.61182	2.98959	2.8007	-0.1628	1.49153	-0.10915	0.913084	0.991934	Not DEG
chr2_40119	0	0.633006	0.316503	-1.77012	4.03594	-0.438589	0.66096	0.991934	Not DEG
chr14_26826	1.38523	1.61335	1.49929	-0.212929	2.21422	-0.0961645	0.92339	0.991934	Not DEG
chr17_35976	0.390692	0.620867	0.505779	-0.77631	3.63348	-0.213655	0.830816	0.991934	Not DEG
chr13_20758	0.583704	1.80749	1.1956	-1.56454	2.42645	-0.644783	0.519068	0.991934	Not DEG
chr8_73897	0	0.997	0.4985	-2.45315	3.98781	-0.615162	0.538448	0.991934	Not DEG
chr1_5940	0	0.24925	0.124625	-0.83956	4.08047	-0.205751	0.836986	0.991934	Not DEG
chr7_68643	3.99768	22.9542	13.4759	-2.52443	1.00177	-2.51998	0.011736	0.95062	Down
chrX_83212	0	0.949509	0.474754	-2.35612	3.99337	-0.590007	0.555186	0.991934	Not DEG
chr13_17492	0.954878	1.58251	1.2687	-0.709715	2.57518	-0.275598	0.782857	0.991934	Not DEG
chr5_56476	0.781384	0	0.390692	2.17287	4.0222	0.54022	0.589045	0.991934	Not DEG
chr2_39343	1.45926	0.992484	1.22587	0.609238	2.59645	0.234643	0.814486	0.991934	Not DEG
chr1_231	0	0.633006	0.316503	-1.77012	4.03594	-0.438589	0.66096	0.991934	Not DEG
chr12_12864	2.12695	3.25549	2.69122	-0.646013	1.51795	-0.425583	0.670412	0.991934	Not DEG
chr5_56491	11.8183	10.7853	11.3018	0.133513	0.853162	0.156492	0.875645	0.991934	Not DEG
chr3_47991	1.98908	0	0.994539	3.54904	3.30836	1.07275	0.283384	0.991934	Not DEG
chr6_64615	0.291852	0	0.145926	1.08399	4.08047	0.265654	0.790506	0.991934	Not DEG
chr2_39857	1.98845	1.6806	1.83453	0.277601	1.80393	0.153887	0.877699	0.991934	Not DEG
chr6_63529	2.636	0.24925	1.44263	2.9737	2.54428	1.16878	0.242493	0.991934	Not DEG
chr4_50763	1.1129	2.00925	1.56107	-0.873256	2.20659	-0.395749	0.69229	0.991934	Not DEG
chr6_61661	3.84307	2.35658	3.09983	0.726673	1.60302	0.453314	0.650322	0.991934	Not DEG
chr3_45924	3.37368	2.00162	2.68765	0.726025	1.50102	0.483689	0.628607	0.991934	Not DEG
chr13_17060	3.52704	2.68212	3.10458	0.367589	1.4768	0.248909	0.803431	0.991934	Not DEG
chr1_7308	0.875556	0	0.437778	2.38345	4.00674	0.594861	0.551936	0.991934	Not DEG
chr1_2491	0.331513	0.633006	0.482259	-0.808319	4.02611	-0.200769	0.840879	0.991934	Not DEG
chr5_56487	0.291852	1.76451	1.02818	-2.29765	2.77485	-0.828028	0.407655	0.991934	Not DEG
chr12_14508	0.722205	1.26601	0.994108	-0.83218	2.83943	-0.29308	0.769461	0.991934	Not DEG
chr14_27063	0	0.997	0.4985	-2.45315	3.98781	-0.615162	0.538448	0.991934	Not DEG
chr16_32678	0.875556	0	0.437778	2.38345	4.00674	0.594861	0.551936	0.991934	Not DEG
chr6_66391	0.291852	0.565753	0.428802	-0.667262	3.86012	-0.172861	0.862761	0.991934	Not DEG
chr12_12323	0.663026	1.85809	1.26056	-1.4545	2.83474	-0.513098	0.607882	0.991934	Not DEG
chr7_68074	1.94942	2.25087	2.10014	-0.216446	1.82841	-0.118379	0.905767	0.991934	Not DEG
chr15_29975	1.16741	0.633006	0.900207	0.912468	3.16073	0.288689	0.772819	0.991934	Not DEG
chr8_73070	1.20707	1.13151	1.16929	0.100106	2.39961	0.0417176	0.966724	0.991934	Not DEG
chr2_41536	3.28969	1.48647	2.38808	1.21851	2.06668	0.589598	0.55546	0.991934	Not DEG
chr4_52201	6.72318	11.9102	9.31671	-0.811143	0.939118	-0.863728	0.387737	0.991934	Not DEG
chr14_24784	2.04763	0.870117	1.45887	1.21309	2.23811	0.542015	0.587808	0.991934	Not DEG
chr1_3621	0.390692	1.48647	0.93858	-2.01578	3.15264	-0.639393	0.522567	0.991934	Not DEG
chrUn_NW_018084979v1_81476	0.781384	0	0.390692	2.17287	4.0222	0.54022	0.589045	0.991934	Not DEG
chr7_67272	6.16304	4.74648	5.45476	0.361676	1.1184	0.323387	0.746402	0.991934	Not DEG
chr9_79844	0.291852	0.74775	0.519801	-1.08551	3.89393	-0.278769	0.780422	0.991934	Not DEG
chr4_54559	0	0.997	0.4985	-2.45315	3.98781	-0.615162	0.538448	0.991934	Not DEG
chr12_13263	2.4538	1.88688	2.17034	0.408122	1.80165	0.226526	0.820792	0.991934	Not DEG
chr9_78909	1.17208	0	0.586038	2.76599	3.9837	0.694327	0.487477	0.991934	Not DEG
chr7_67626	1.34557	0.24925	0.79741	2.02012	2.82929	0.714002	0.475226	0.991934	Not DEG
chr5_57958	2.92381	4.10133	3.51257	-0.485059	1.5108	-0.321061	0.748164	0.991934	Not DEG
chr14_27744	1.16741	0	0.583704	2.79391	3.98224	0.701591	0.482934	0.991934	Not DEG
chr1_2722	0.291852	0	0.145926	1.08399	4.08047	0.265654	0.790506	0.991934	Not DEG
chr2_43492	0.974396	2.00925	1.49182	-1.01954	2.23657	-0.45585	0.648498	0.991934	Not DEG
chr7_69337	0.954878	1.00462	0.97975	-0.0340428	2.60407	-0.0130729	0.98957	0.995445	Not DEG
chr2_41004	1.07324	0.24925	0.661243	1.68079	3.2713	0.513799	0.607393	0.991934	Not DEG
chr1_6912	0	0.74775	0.373875	-2.04528	4.01387	-0.509552	0.610365	0.991934	Not DEG
chr1_3120	3.35354	1.05974	2.20664	1.72838	1.8324	0.943231	0.345563	0.991934	Not DEG
chr13_20039	0	0.24925	0.124625	-0.83956	4.08047	-0.205751	0.836986	0.991934	Not DEG
chr13_20603	0.291852	2.50012	1.39599	-2.80836	2.34135	-1.19946	0.23035	0.991934	Not DEG
chr16_33165	1.32605	0	0.663026	2.96418	3.84995	0.769928	0.441343	0.991934	Not DEG
chr10_9503	1.34557	0.68812	1.01685	1.01519	2.43317	0.417228	0.676511	0.991934	Not DEG
chr18_37542	1.38523	0.316503	0.850867	2.05775	2.99091	0.688002	0.491452	0.991934	Not DEG
chr4_55271	1.77592	1.11485	1.44539	0.714321	2.43448	0.293418	0.769203	0.991934	Not DEG
chrUn_NW_018084833v1_80659	0.915217	2.68974	1.80248	-1.51189	1.91128	-0.791033	0.428925	0.991934	Not DEG
chrX_82607	0	0.992484	0.496242	-2.41024	3.92535	-0.614018	0.539203	0.991934	Not DEG
chr13_21167	2.14647	0.371617	1.25904	2.68271	2.60926	1.02815	0.303879	0.991934	Not DEG
chr8_73846	2.1418	0.565753	1.35378	1.89764	2.39086	0.793707	0.427366	0.991934	Not DEG
chr1_1471	0.623365	1.32113	0.972245	-1.0391	2.65296	-0.391675	0.695298	0.991934	Not DEG
chr12_14765	0.331513	1.63763	0.984571	-2.17379	2.85206	-0.762182	0.445951	0.991934	Not DEG
chr4_53117	0.781384	0	0.390692	2.17287	4.0222	0.54022	0.589045	0.991934	Not DEG
chr15_28229	0	1.11485	0.557426	-2.56814	3.98167	-0.644992	0.518932	0.991934	Not DEG
chr5_58083	0.291852	4.34403	2.31794	-3.59757	2.16499	-1.66171	0.0965718	0.991934	Not DEG
chr4_55214	0.781384	1.26601	1.0237	-0.737178	3.02631	-0.24359	0.807548	0.991934	Not DEG
chr15_29903	1.24673	0.4985	0.872615	1.24482	2.92234	0.425967	0.670132	0.991934	Not DEG
chr17_34591	1.28639	0	0.643196	2.92442	3.54081	0.825919	0.40885	0.991934	Not DEG
chr2_40663	2.76984	1.19876	1.9843	1.18768	1.87135	0.634663	0.525648	0.991934	Not DEG
chr2_41638	0.875556	0	0.437778	2.38345	4.00674	0.594861	0.551936	0.991934	Not DEG
chr2_42806	0	0.24925	0.124625	-0.83956	4.08047	-0.205751	0.836986	0.991934	Not DEG
chr7_71022	0.875556	0	0.437778	2.38345	4.00674	0.594861	0.551936	0.991934	Not DEG
chr7_72427	2.02811	0.565753	1.29693	1.79442	2.21708	0.809358	0.418309	0.991934	Not DEG
chr13_19038	0	0.949509	0.474754	-2.35612	3.99337	-0.590007	0.555186	0.991934	Not DEG
chr4_50995	1.17208	0.24925	0.710663	1.79803	3.47483	0.517444	0.604846	0.991934	Not DEG
chr14_25213	1.07324	0	0.536618	2.64654	3.80619	0.695324	0.486852	0.991934	Not DEG
chr6_60140	4.83294	6.05547	5.44421	-0.314818	1.10275	-0.285486	0.775272	0.991934	Not DEG
chr4_54105	1.67708	14.8253	8.25119	-3.15565	1.19211	-2.64712	0.00811811	0.78908	Down
chr5_56207	1.20707	0	0.603535	2.8406	3.62376	0.783881	0.43311	0.991934	Not DEG
chr13_22254	1.17208	0	0.586038	2.76599	3.9837	0.694327	0.487477	0.991934	Not DEG
chr14_26997	27.0449	10.4931	18.769	1.36704	0.931368	1.46777	0.142166	0.991934	Not DEG
chrUn_NW_018084979v1_81076	0.994539	0	0.49727	2.54955	3.996	0.638024	0.523458	0.991934	Not DEG
chr1_7800	0.875556	0	0.437778	2.38345	4.00674	0.594861	0.551936	0.991934	Not DEG
chr4_54901	1.34557	1.26601	1.30579	0.0908612	2.35238	0.0386253	0.969189	0.991934	Not DEG
chr13_17464	0.291852	0.24925	0.270551	0.12222	4.08047	0.0299525	0.976105	0.991934	Not DEG
chr15_29989	0.781384	1.24625	1.01382	-0.751157	3.02512	-0.248307	0.803897	0.991934	Not DEG
chr7_67141	0	0.4985	0.24925	-1.49789	4.05861	-0.369064	0.71208	0.991934	Not DEG
chr8_74005	0	1.11485	0.557426	-2.56814	3.98167	-0.644992	0.518932	0.991934	Not DEG
chr12_14729	0	1.11485	0.557426	-2.56814	3.98167	-0.644992	0.518932	0.991934	Not DEG
chr2_43094	0.722205	0	0.361103	2.07194	4.03043	0.514074	0.6072	0.991934	Not DEG
chr2_42780	0.875556	0	0.437778	2.38345	4.00674	0.594861	0.551936	0.991934	Not DEG
chr13_17306	0.994539	0.633006	0.813773	0.659897	3.28643	0.200795	0.840859	0.991934	Not DEG
chr16_33290	7.58731	9.20525	8.39628	-0.300476	1.00803	-0.298082	0.76564	0.991934	Not DEG
chrY_84928	0	1.76451	0.882256	-3.25777	3.12122	-1.04375	0.296601	0.991934	Not DEG
chr4_53274	0	0.316503	0.158251	-0.83956	4.08047	-0.205751	0.836986	0.991934	Not DEG
chr6_66916	1.84995	0.992484	1.42122	0.945916	2.29057	0.412961	0.679635	0.991934	Not DEG
chr2_44700	0.682544	1.94199	1.31227	-1.51112	2.22685	-0.678593	0.497395	0.991934	Not DEG
chr10_9420	0.875556	0	0.437778	2.38345	4.00674	0.594861	0.551936	0.991934	Not DEG
chr15_30017	0	1.56275	0.781376	-3.09603	3.28585	-0.942231	0.346074	0.991934	Not DEG
chr10_9066	0.583704	1.18662	0.885162	-0.972104	2.71103	-0.358573	0.719915	0.991934	Not DEG
chr8_73959	0	1.05974	0.529868	-2.49881	3.82852	-0.652682	0.513961	0.991934	Not DEG
chr2_41690	0.390692	0.4985	0.444596	-0.536104	4.05861	-0.132091	0.894913	0.991934	Not DEG
chr5_58519	0.994539	6.81084	3.90269	-2.76472	1.57087	-1.75999	0.0784088	0.991934	Not DEG
chr4_53256	0	0.316503	0.158251	-0.83956	4.08047	-0.205751	0.836986	0.991934	Not DEG
chr8_74261	0.994539	0.815003	0.904771	0.259956	2.88754	0.0900269	0.928266	0.991934	Not DEG
chr17_34005	1.49892	0.870117	1.18452	0.797497	2.42333	0.329091	0.742087	0.991934	Not DEG
chr5_59977	0.781384	0.815003	0.798193	-0.134557	3.03838	-0.0442859	0.964677	0.991934	Not DEG
chr6_61402	0	0.24925	0.124625	-0.83956	4.08047	-0.205751	0.836986	0.991934	Not DEG
chr3_50655	0	1.26601	0.633006	-2.77162	3.92295	-0.706514	0.479868	0.991934	Not DEG
chr10_8859	5.4018	5.63636	5.51908	-0.0582673	1.09242	-0.0533378	0.957463	0.991934	Not DEG
chr8_73877	1.79077	8.33372	5.06225	-2.15328	1.34316	-1.60315	0.108902	0.991934	Not DEG
chr10_9740	2.34415	0.992484	1.66832	1.24257	2.37437	0.523329	0.600746	0.991934	Not DEG
chr1_1342	1.24673	1.25387	1.2503	0.0232065	2.19328	0.0105807	0.991558	0.995445	Not DEG
chr6_61297	0	2.2297	1.11485	-3.57191	3.19139	-1.11923	0.26304	0.991934	Not DEG
chr7_71623	1.16741	0	0.583704	2.79391	3.98224	0.701591	0.482934	0.991934	Not DEG
chr3_48325	0.291852	1.06425	0.678052	-1.58569	3.22522	-0.491655	0.622963	0.991934	Not DEG
chr6_61865	0.331513	0.565753	0.448633	-0.667861	3.7963	-0.175924	0.860354	0.991934	Not DEG
chr2_40206	0.994539	1.69726	1.3459	-0.781262	2.46656	-0.316742	0.751439	0.991934	Not DEG
chr1_349	4.79328	2.50775	3.65051	0.954323	1.34435	0.709878	0.47778	0.991934	Not DEG
chr2_42634	56.9863	58.4776	57.732	-0.0396987	0.532127	-0.0746037	0.94053	0.991934	Not DEG
chr2_40338	55.0224	58.9774	56.9999	-0.097756	0.5781	-0.169099	0.865719	0.991934	Not DEG
chr11_12223	2.70599	2.36872	2.53736	0.246944	1.71102	0.144325	0.885244	0.991934	Not DEG
chr5_58206	0	1.11485	0.557426	-2.56814	3.98167	-0.644992	0.518932	0.991934	Not DEG
chr18_36509	0	0.633006	0.316503	-1.77012	4.03594	-0.438589	0.66096	0.991934	Not DEG
chr6_64127	30.2682	44.0956	37.1819	-0.530633	0.753177	-0.704526	0.481105	0.991934	Not DEG
chr3_47207	0.583704	0.743234	0.663469	-0.273256	3.56186	-0.0767172	0.938849	0.991934	Not DEG
chr4_52280	0.974396	0	0.487198	2.52042	3.9495	0.638161	0.523369	0.991934	Not DEG
chr15_31657	0	0.997	0.4985	-2.45315	3.98781	-0.615162	0.538448	0.991934	Not DEG
chrX_83210	45.891	41.1132	43.5021	0.156404	0.619875	0.252315	0.800798	0.991934	Not DEG
chr6_65775	0.875556	0	0.437778	2.38345	4.00674	0.594861	0.551936	0.991934	Not DEG
chr17_35012	1.53858	1.74023	1.63941	-0.16242	2.0991	-0.0773764	0.938324	0.991934	Not DEG
chr8_72616	0.291852	7.46361	3.87773	-4.36365	1.77925	-2.45252	0.0141861	0.991934	Down
chr14_24777	0	0.74775	0.373875	-2.04528	4.01387	-0.509552	0.610365	0.991934	Not DEG
chr13_23041	4.60027	1.44801	3.02414	1.64328	1.54919	1.06073	0.28881	0.991934	Not DEG
chr2_43000	0	1.24625	0.623125	-2.77092	3.93743	-0.703738	0.481596	0.991934	Not DEG
chr13_20692	1.90976	1.44801	1.67888	0.395566	2.08544	0.189679	0.84956	0.991934	Not DEG
chr14_23756	0.331513	0.633006	0.482259	-0.808319	4.02611	-0.200769	0.840879	0.991934	Not DEG
chr9_76437	0	1.11485	0.557426	-2.56814	3.98167	-0.644992	0.518932	0.991934	Not DEG
chr15_28963	1.75111	2.00925	1.88018	-0.151738	2.21481	-0.0685107	0.945379	0.991934	Not DEG
chr2_41941	1.56277	1.06425	1.31351	0.48513	2.53081	0.19169	0.847985	0.991934	Not DEG
chr14_27936	1.8351	0.4985	1.1668	1.76162	2.65192	0.664279	0.506512	0.991934	Not DEG
chr2_40120	0.291852	1.00462	0.648237	-1.46278	3.29542	-0.443882	0.657128	0.991934	Not DEG
chr2_41143	0	0.371617	0.185809	-0.83956	4.08047	-0.205751	0.836986	0.991934	Not DEG
chr13_20901	0.331513	0	0.165757	1.08399	4.08047	0.265654	0.790506	0.991934	Not DEG
chr7_71977	2.5325	2.809	2.67075	-0.173297	1.83791	-0.0942906	0.924878	0.991934	Not DEG
chr12_13863	0	1.8626	0.9313	-3.32638	3.05766	-1.08789	0.276646	0.991934	Not DEG
chrUn_NW_018084833v1_80615	1.05372	2.18362	1.61867	-1.09485	2.04612	-0.535085	0.592591	0.991934	Not DEG
chr1_5609	1.17208	0	0.586038	2.76599	3.9837	0.694327	0.487477	0.991934	Not DEG
chr6_61381	0	1.00462	0.502311	-2.4292	3.90725	-0.621716	0.534129	0.991934	Not DEG
chr12_13056	1.75111	0.743234	1.24717	1.31647	2.82202	0.466501	0.640857	0.991934	Not DEG
chr11_12056	1.45926	0.74775	1.1035	0.932602	2.91517	0.319913	0.749034	0.991934	Not DEG
chr2_43097	9.11104	6.37508	7.74306	0.528349	1.04677	0.504744	0.613738	0.991934	Not DEG
chr13_21371	0	0.949509	0.474754	-2.35612	3.99337	-0.590007	0.555186	0.991934	Not DEG
chr3_47559	1.83043	1.98948	1.90996	-0.108861	1.98973	-0.0547116	0.956368	0.991934	Not DEG
chr12_16172	0.583704	1.18662	0.885162	-0.972104	2.71103	-0.358573	0.719915	0.991934	Not DEG
chr10_10221	1.36509	1.18662	1.27585	0.185384	2.18084	0.0850055	0.932257	0.991934	Not DEG
chr15_29374	0.331513	0.949509	0.640511	-1.39378	3.6058	-0.386538	0.699098	0.991934	Not DEG
chr14_25459	1.94942	2.31813	2.13377	-0.252096	1.8094	-0.139326	0.889193	0.991934	Not DEG
chr14_26970	1.32605	0	0.663026	2.96418	3.84995	0.769928	0.441343	0.991934	Not DEG
chr4_52016	0	0.743234	0.371617	-1.97341	4.01925	-0.490989	0.623434	0.991934	Not DEG
chr6_64852	7.75146	2.64677	5.19912	1.54575	1.32537	1.16627	0.243504	0.991934	Not DEG
chrX_84802	1.85462	0.371617	1.11312	2.46582	2.74398	0.898629	0.36885	0.991934	Not DEG
chr10_8987	0.994539	0.4985	0.74652	0.919763	3.39451	0.270956	0.786425	0.991934	Not DEG
chr3_46154	4.75892	3.24336	4.00114	0.539252	1.27526	0.422858	0.672399	0.991934	Not DEG
chr4_51842	0	0.74775	0.373875	-2.04528	4.01387	-0.509552	0.610365	0.991934	Not DEG
chr7_71148	0.583704	0	0.291852	1.80691	4.05487	0.445614	0.655876	0.991934	Not DEG
chr12_16072	1.1129	0.316503	0.7147	1.72714	3.18536	0.542213	0.587672	0.991934	Not DEG
chr5_56072	1.01406	1.25387	1.13396	-0.30419	2.17773	-0.139682	0.888911	0.991934	Not DEG
chr1_5900	0.663026	0.24925	0.456138	1.00375	4.03972	0.248469	0.803771	0.991934	Not DEG
chr7_71533	8.90932	14.9934	11.9514	-0.738367	0.81968	-0.900799	0.367695	0.991934	Not DEG
chr6_65130	0.974396	0	0.487198	2.52042	3.9495	0.638161	0.523369	0.991934	Not DEG
chr10_8428	1.28639	1.06425	1.17532	0.245448	2.41641	0.101575	0.919094	0.991934	Not DEG
chr2_39457	8.40368	9.21287	8.80828	-0.141855	0.955058	-0.14853	0.881924	0.991934	Not DEG
chr6_61776	6.17851	2.23873	4.20862	1.43904	1.36615	1.05335	0.29218	0.991934	Not DEG
chr2_38745	0.390692	4.27226	2.33147	-3.56694	2.00202	-1.78167	0.0748032	0.991934	Not DEG
chr5_57255	4.99159	5.26926	5.13042	-0.0879347	1.16456	-0.0755091	0.93981	0.991934	Not DEG
chr17_34206	0	0.371617	0.185809	-0.83956	4.08047	-0.205751	0.836986	0.991934	Not DEG
chr1_4468	0.875556	0	0.437778	2.38345	4.00674	0.594861	0.551936	0.991934	Not DEG
chrUn_NW_018084979v1_81229	2.61244	1.74475	2.1786	0.542797	2.14136	0.253482	0.799896	0.991934	Not DEG
chr1_2009	0	1.80297	0.901485	-3.26425	3.14048	-1.03941	0.298614	0.991934	Not DEG
chr4_54536	0	1.43135	0.715677	-2.93151	3.41294	-0.858938	0.390375	0.991934	Not DEG
chr15_28169	0.781384	2.757	1.76919	-1.9028	2.09694	-0.907418	0.364186	0.991934	Not DEG
chr6_60518	0.291852	0.74775	0.519801	-1.08551	3.89393	-0.278769	0.780422	0.991934	Not DEG
chr16_33227	0	0.371617	0.185809	-0.83956	4.08047	-0.205751	0.836986	0.991934	Not DEG
chr12_16198	0	0.633006	0.316503	-1.77012	4.03594	-0.438589	0.66096	0.991934	Not DEG
chr1_2324	18.8172	7.63798	13.2276	1.30001	0.781691	1.66308	0.0962968	0.991934	Not DEG
chr15_31792	0	0.74775	0.373875	-2.04528	4.01387	-0.509552	0.610365	0.991934	Not DEG
chr18_36921	0.291852	1.05974	0.675794	-1.52941	3.24977	-0.470622	0.637911	0.991934	Not DEG
chr2_42982	1.92927	1.93437	1.93182	-0.0204142	1.75328	-0.0116435	0.99071	0.995445	Not DEG
chr12_13341	0.994539	0	0.49727	2.54955	3.996	0.638024	0.523458	0.991934	Not DEG
chr2_43473	1.95346	0.743234	1.34835	1.43237	2.76534	0.517972	0.604478	0.991934	Not DEG
chr3_48809	0.781384	0.316503	0.548943	1.20829	3.83249	0.315275	0.752553	0.991934	Not DEG
chrUn_NW_018084979v1_81326	171.704	168.116	169.91	0.0305887	1.09284	0.02799	0.97767	0.991934	Not DEG
chr17_35670	0.954878	1.55824	1.25656	-0.677882	2.19905	-0.308262	0.757883	0.991934	Not DEG
chr4_52468	0	1.11485	0.557426	-2.56814	3.98167	-0.644992	0.518932	0.991934	Not DEG
chr7_68625	0.331513	0.24925	0.290382	0.12222	4.08047	0.0299525	0.976105	0.991934	Not DEG
chr4_54966	0.663026	0.4985	0.580763	0.341418	3.74209	0.0912372	0.927304	0.991934	Not DEG
chr6_66716	0.875556	0	0.437778	2.38345	4.00674	0.594861	0.551936	0.991934	Not DEG
chr15_29948	0	0.371617	0.185809	-0.83956	4.08047	-0.205751	0.836986	0.991934	Not DEG
chr10_8491	1.6179	0.620867	1.11939	1.40252	2.52835	0.554718	0.579088	0.991934	Not DEG
chr6_61510	0.390692	0	0.195346	1.08399	4.08047	0.265654	0.790506	0.991934	Not DEG
chr2_42809	0	1.19876	0.599379	-2.6982	3.63897	-0.741472	0.458407	0.991934	Not DEG
chrUn_NW_018084833v1_80563	3.27484	7.17935	5.2271	-1.13607	1.15546	-0.983219	0.3255	0.991934	Not DEG
chr2_39904	0.875556	0	0.437778	2.38345	4.00674	0.594861	0.551936	0.991934	Not DEG
chr12_14225	0.390692	0.633006	0.511849	-0.808142	3.93505	-0.20537	0.837283	0.991934	Not DEG
chr17_35459	0	1.37624	0.68812	-2.87983	3.4416	-0.83677	0.402722	0.991934	Not DEG
chr12_13031	1.17208	0	0.586038	2.76599	3.9837	0.694327	0.487477	0.991934	Not DEG
chr13_18276	0	0.371617	0.185809	-0.83956	4.08047	-0.205751	0.836986	0.991934	Not DEG
chr1_4447	0	0.74775	0.373875	-2.04528	4.01387	-0.509552	0.610365	0.991934	Not DEG
chr1_5470	0	1.11485	0.557426	-2.56814	3.98167	-0.644992	0.518932	0.991934	Not DEG
chr4_55551	5.76768	10.2251	7.9964	-0.811288	0.99627	-0.814326	0.415458	0.991934	Not DEG
chr18_37040	0.663026	0.4985	0.580763	0.341418	3.74209	0.0912372	0.927304	0.991934	Not DEG
chr2_41697	1.36509	0.371617	0.868352	2.0366	2.95	0.690373	0.48996	0.991934	Not DEG
chr15_28669	0	3.61497	1.80749	-4.28742	2.22166	-1.92983	0.0536282	0.991934	Not DEG
chr3_50037	0	1.11485	0.557426	-2.56814	3.98167	-0.644992	0.518932	0.991934	Not DEG
chr13_19105	0	0.949509	0.474754	-2.35612	3.99337	-0.590007	0.555186	0.991934	Not DEG
chr2_38225	0.915217	0	0.457609	2.44058	4.00291	0.6097	0.54206	0.991934	Not DEG
chr8_72655	1.32605	0	0.663026	2.96418	3.84995	0.769928	0.441343	0.991934	Not DEG
chr16_33318	25.6526	16.6578	21.1552	0.618061	0.751853	0.822051	0.411048	0.991934	Not DEG
chrUn_NW_018084979v1_81159	9934.62	9749.51	9842.07	0.0271301	0.512873	0.0528983	0.957813	0.991934	Not DEG
chr7_71575	2.02811	0.882256	1.45518	1.17779	2.07287	0.568193	0.569904	0.991934	Not DEG
chr12_13742	0	0.24925	0.124625	-0.83956	4.08047	-0.205751	0.836986	0.991934	Not DEG
chr7_68259	1.44441	0.633006	1.03871	1.18201	2.75468	0.429092	0.667856	0.991934	Not DEG
chr7_69790	0.291852	3.05374	1.67279	-3.09529	2.23216	-1.38668	0.16554	0.991934	Not DEG
chrX_82806	49.6848	87.2697	68.4772	-0.813275	0.479988	-1.69436	0.0901962	0.991934	Not DEG
chr3_45136	0.875556	0	0.437778	2.38345	4.00674	0.594861	0.551936	0.991934	Not DEG
chr13_20674	4.97082	2.12851	3.54966	1.18181	1.62921	0.725389	0.468213	0.991934	Not DEG
chr10_9491	2.04296	0	1.02148	3.59961	3.27131	1.10036	0.271176	0.991934	Not DEG
chr14_25365	1.17208	0	0.586038	2.76599	3.9837	0.694327	0.487477	0.991934	Not DEG
chr14_26762	0.291852	1.73572	1.01379	-2.24577	2.82935	-0.793742	0.427346	0.991934	Not DEG
chr5_56822	1.46393	1.58251	1.52322	-0.132039	2.41466	-0.0546823	0.956392	0.991934	Not DEG
chr15_28248	4.18944	3.14075	3.66509	0.427945	1.48784	0.287629	0.773631	0.991934	Not DEG
chr4_51097	2.06778	0.371617	1.2197	2.63525	2.44792	1.07653	0.281691	0.991934	Not DEG
chr18_36700	3.47252	3.25098	3.36175	0.101705	1.37618	0.0739038	0.941087	0.991934	Not DEG
chr14_25337	1.01406	0	0.507029	2.57281	3.56596	0.72149	0.470608	0.991934	Not DEG
chr1_7563	0.915217	0.316503	0.61586	1.48472	3.34956	0.443259	0.657578	0.991934	Not DEG
chr1_5645	0	0.997	0.4985	-2.45315	3.98781	-0.615162	0.538448	0.991934	Not DEG
chr1_5982	1.71674	0	0.858372	3.33198	3.18471	1.04624	0.295448	0.991934	Not DEG
chrX_84062	3.70053	5.88561	4.79307	-0.640664	1.28166	-0.499871	0.617166	0.991934	Not DEG
chrM_80431	0.875556	0	0.437778	2.38345	4.00674	0.594861	0.551936	0.991934	Not DEG
chr11_11288	0	0.4985	0.24925	-1.49789	4.05861	-0.369064	0.71208	0.991934	Not DEG
chr14_23452	0.331513	1.26601	0.798762	-1.80909	3.32679	-0.543795	0.586582	0.991934	Not DEG
chr7_67144	1.8351	0	0.917551	3.41879	3.08733	1.10736	0.268137	0.991934	Not DEG
chr13_20283	2.96347	4.95275	3.95811	-0.745084	1.33448	-0.558332	0.576617	0.991934	Not DEG
chr7_72350	1.96894	3.27977	2.62435	-0.737043	1.68626	-0.437087	0.662049	0.991934	Not DEG
chr5_59689	2.34415	0.371617	1.35788	2.80204	2.79715	1.00175	0.316466	0.991934	Not DEG
chr9_79617	0.390692	0	0.195346	1.08399	4.08047	0.265654	0.790506	0.991934	Not DEG
chr4_54396	0.994539	0	0.49727	2.54955	3.996	0.638024	0.523458	0.991934	Not DEG
chr7_70686	0.722205	1.19876	0.960482	-0.767181	2.65332	-0.28914	0.772474	0.991934	Not DEG
chr12_12969	146.987	210.01	178.498	-0.512672	0.467482	-1.09667	0.272787	0.991934	Not DEG
chr14_27416	0.390692	0	0.195346	1.08399	4.08047	0.265654	0.790506	0.991934	Not DEG
chr15_28411	34.168	42.2066	38.1873	-0.293743	0.598877	-0.49049	0.623787	0.991934	Not DEG
chrX_82773	1.46393	2.82876	2.14635	-0.999093	1.94683	-0.51319	0.607818	0.991934	Not DEG
chr4_51266	2.72551	1.36862	2.04706	0.981206	2.02381	0.484832	0.627795	0.991934	Not DEG
chr1_2268	1.49892	1.99711	1.74801	-0.355208	1.95094	-0.182071	0.855527	0.991934	Not DEG
chr8_73082	1.59776	0.997	1.29738	0.625893	2.33358	0.268211	0.788537	0.991934	Not DEG
chr14_28045	0	0.74775	0.373875	-2.04528	4.01387	-0.509552	0.610365	0.991934	Not DEG
chr13_20845	0.390692	0.371617	0.381154	0.12222	4.08047	0.0299525	0.976105	0.991934	Not DEG
chrX_83367	1.32605	0	0.663026	2.96418	3.84995	0.769928	0.441343	0.991934	Not DEG
chr3_46709	1.57824	1.3135	1.44587	0.239007	2.2174	0.107787	0.914165	0.991934	Not DEG
chr14_24835	2.41414	0	1.20707	3.83951	2.79151	1.37543	0.168999	0.991934	Not DEG
chr9_77061	0.331513	0.371617	0.351565	0.12222	4.08047	0.0299525	0.976105	0.991934	Not DEG
chr3_48530	0.781384	2.06888	1.42513	-1.48494	2.27379	-0.653068	0.513712	0.991934	Not DEG
chr7_72014	0.875556	0	0.437778	2.38345	4.00674	0.594861	0.551936	0.991934	Not DEG
chr7_70833	0.331513	0.743234	0.537374	-1.0089	3.86437	-0.261078	0.794032	0.991934	Not DEG
chr15_29738	1.01406	2.87174	1.9429	-1.52237	1.79195	-0.849562	0.395568	0.991934	Not DEG
chr2_42098	1.07324	1.48647	1.27985	-0.452574	2.57723	-0.175604	0.860605	0.991934	Not DEG
chr1_6175	3.31451	11.2793	7.29689	-1.75716	1.04618	-1.67961	0.0930341	0.991934	Not DEG
chrUn_NW_018084979v1_81270	0.781384	0.4985	0.639942	0.539924	3.60983	0.14957	0.881104	0.991934	Not DEG
chrX_83427	0.291852	0	0.145926	1.08399	4.08047	0.265654	0.790506	0.991934	Not DEG
chr6_63710	0.994539	0.316503	0.655521	1.58835	3.57315	0.444525	0.656663	0.991934	Not DEG
chr4_55099	10.4082	12.4836	11.4459	-0.251654	0.849532	-0.296227	0.767057	0.991934	Not DEG
chr5_55951	0.663026	2.08101	1.37202	-1.64961	2.49895	-0.660121	0.509176	0.991934	Not DEG
chr9_76429	1384.21	134.265	759.239	3.36242	0.475165	7.07632	1.48028e-12	1.43883e-09	Up
chr8_75327	0	0.74775	0.373875	-2.04528	4.01387	-0.509552	0.610365	0.991934	Not DEG
chr16_33085	66.6701	17.9327	42.3014	1.88589	0.649811	2.90222	0.00370529	0.450193	Up
chr1_3732	6.02921	0.68812	3.35866	3.20803	1.70578	1.88068	0.0600154	0.991934	Not DEG
chr1_5428	0.331513	1.80297	1.06724	-2.29642	2.78603	-0.824262	0.409791	0.991934	Not DEG
chr13_19754	3.74423	2.81662	3.28043	0.379554	1.43307	0.264854	0.791122	0.991934	Not DEG
chr17_33802	8.53138	0.24925	4.39031	4.67334	1.83148	2.55167	0.0107209	0.947337	Up
chrUn_NW_018085054v1_81622	3.54655	1.55824	2.55239	1.20544	1.60133	0.752773	0.451587	0.991934	Not DEG
chr14_25433	3.41335	0	1.70667	4.32311	2.27128	1.90338	0.0569913	0.991934	Not DEG
chr13_21062	0	0.565753	0.282876	-1.62743	4.04909	-0.401924	0.68774	0.991934	Not DEG
chr13_21879	0.781384	1.25387	1.01763	-0.736212	2.58596	-0.284696	0.775877	0.991934	Not DEG
chr14_23432	0.875556	0	0.437778	2.38345	4.00674	0.594861	0.551936	0.991934	Not DEG
chr1_3787	6.04406	5.83501	5.93953	0.0384357	1.25488	0.030629	0.975565	0.991934	Not DEG
chr13_17409	0.291852	0.316503	0.304177	0.12222	4.08047	0.0299525	0.976105	0.991934	Not DEG
chr10_9371	0	0.371617	0.185809	-0.83956	4.08047	-0.205751	0.836986	0.991934	Not DEG
chr14_23752	0.663026	2.38086	1.52194	-1.82234	2.41873	-0.753427	0.451193	0.991934	Not DEG
chr16_32516	4.85371	2.55072	3.70222	0.951003	1.53065	0.621306	0.534398	0.991934	Not DEG
chr3_50176	0.875556	0	0.437778	2.38345	4.00674	0.594861	0.551936	0.991934	Not DEG
chr13_17563	0	0.74775	0.373875	-2.04528	4.01387	-0.509552	0.610365	0.991934	Not DEG
chr6_60215	7.50332	0.992484	4.2479	2.9718	1.66078	1.78941	0.0735492	0.991934	Not DEG
chr3_44943	0.291852	1.4955	0.893676	-2.07867	3.18892	-0.651841	0.514504	0.991934	Not DEG
chr12_14846	1.44441	0	0.722205	3.07533	3.37669	0.910753	0.362426	0.991934	Not DEG
chr7_70212	0.781384	6.27388	3.52763	-3.12575	1.70408	-1.83427	0.0666136	0.991934	Not DEG
chr6_61597	5628.89	1291.15	3460.02	2.12375	0.553903	3.83416	0.000125993	0.0306163	Up
chr8_74813	0.390692	0	0.195346	1.08399	4.08047	0.265654	0.790506	0.991934	Not DEG
chr7_68473	4.20958	3.10885	3.65921	0.425816	1.44431	0.294824	0.768128	0.991934	Not DEG
chr3_47254	0.331513	0	0.165757	1.08399	4.08047	0.265654	0.790506	0.991934	Not DEG
chr17_34190	0.623365	0	0.311683	1.88783	4.04694	0.466484	0.640869	0.991934	Not DEG
chr3_50198	8.40898	3.20038	5.80468	1.36385	1.14418	1.19199	0.233264	0.991934	Not DEG
chr1_7463	0.875556	0	0.437778	2.38345	4.00674	0.594861	0.551936	0.991934	Not DEG
chr17_34270	1.1129	1.98948	1.55119	-0.88797	2.1969	-0.404193	0.686071	0.991934	Not DEG
chr5_55633	0.663026	2.10734	1.38518	-1.63917	2.53659	-0.646211	0.518143	0.991934	Not DEG
chr2_42791	0.875556	0	0.437778	2.38345	4.00674	0.594861	0.551936	0.991934	Not DEG
chr1_3910	0	2.35658	1.17829	-3.65722	2.83116	-1.29177	0.196436	0.991934	Not DEG
chr5_59294	4656.78	1338.78	2997.78	1.79813	0.40444	4.44598	8.74919e-06	0.00283474	Up
chr7_68935	1.59776	1.26601	1.43189	0.351051	2.26921	0.154702	0.877057	0.991934	Not DEG
chr13_17938	0	1.61335	0.806675	-3.11457	3.23334	-0.963265	0.335414	0.991934	Not DEG
chr1_6651	1.16741	0	0.583704	2.79391	3.98224	0.701591	0.482934	0.991934	Not DEG
chr13_19724	0	0.371617	0.185809	-0.83956	4.08047	-0.205751	0.836986	0.991934	Not DEG
chr7_72003	0.875556	0.633006	0.754281	0.500137	3.37556	0.148164	0.882213	0.991934	Not DEG
chr13_22988	0.583704	1.85809	1.22089	-1.59396	2.87006	-0.555376	0.578638	0.991934	Not DEG
chr5_58158	1.77592	0	0.887962	3.376	3.12183	1.08141	0.279513	0.991934	Not DEG
chr1_6133	0.875556	2.2585	1.56703	-1.30056	2.18848	-0.594276	0.552327	0.991934	Not DEG
chr5_58502	0.390692	1.26601	0.828352	-1.80902	3.28386	-0.550881	0.581715	0.991934	Not DEG
chr3_45959	7.67744	10.033	8.85523	-0.36067	0.945849	-0.381318	0.702967	0.991934	Not DEG
chr6_66350	1.56277	0	0.781384	3.18233	3.62131	0.878779	0.379521	0.991934	Not DEG
chrUn_NW_018085356v1_82217	0.994539	0	0.49727	2.54955	3.996	0.638024	0.523458	0.991934	Not DEG
chr13_21110	0	0.74775	0.373875	-2.04528	4.01387	-0.509552	0.610365	0.991934	Not DEG
chr10_8275	0.781384	1.51526	1.14832	-1.01423	2.67506	-0.379144	0.704581	0.991934	Not DEG
chr18_37495	6.00565	3.26312	4.63438	0.901468	1.25352	0.71915	0.472049	0.991934	Not DEG
chr6_62891	0.875556	0.870117	0.872836	0.0353518	2.92254	0.0120963	0.990349	0.995445	Not DEG
chr12_14570	1.30591	0.24925	0.77758	1.9825	2.85074	0.695434	0.486783	0.991934	Not DEG
chr2_44790	0.875556	0.74775	0.811653	0.211012	3.26336	0.064661	0.948444	0.991934	Not DEG
chr4_53814	0.291852	0.4985	0.395176	-0.536104	4.05861	-0.132091	0.894913	0.991934	Not DEG
chr15_31171	0.875556	0	0.437778	2.38345	4.00674	0.594861	0.551936	0.991934	Not DEG
chr3_44953	0	0.815003	0.407501	-2.15509	4.00613	-0.537948	0.590613	0.991934	Not DEG
chr3_48172	1619.53	1434.81	1527.17	0.174891	0.384906	0.454373	0.64956	0.991934	Not DEG
chr4_55073	2.16195	3.7859	2.97392	-0.779289	1.66786	-0.467238	0.64033	0.991934	Not DEG
chr13_20608	0.875556	1.24625	1.0609	-0.510253	2.95266	-0.172811	0.8628	0.991934	Not DEG
chr1_4703	1.17208	0	0.586038	2.76599	3.9837	0.694327	0.487477	0.991934	Not DEG
chr4_54817	3.76438	1.11937	2.44187	1.70629	1.70319	1.00182	0.31643	0.991934	Not DEG
chr6_60067	1.53858	1.05974	1.29916	0.604136	2.32932	0.259361	0.795356	0.991934	Not DEG
chr1_6062	0.331513	0	0.165757	1.08399	4.08047	0.265654	0.790506	0.991934	Not DEG
chr6_61626	0.583704	0.316503	0.450103	0.845133	4.05487	0.208424	0.834898	0.991934	Not DEG
chr6_65400	0	3.37786	1.68893	-4.18785	2.25628	-1.85608	0.0634415	0.991934	Not DEG
chr18_36878	1.45926	0.68812	1.07369	1.14892	2.75969	0.416322	0.677175	0.991934	Not DEG
chr15_30171	4.18944	3.14075	3.66509	0.427945	1.48784	0.287629	0.773631	0.991934	Not DEG
chr6_62018	1.34557	4.81373	3.07965	-1.84552	1.48607	-1.24188	0.214281	0.991934	Not DEG
chr1_5905	0.974396	0.882256	0.928326	0.135995	2.64791	0.0513596	0.959039	0.991934	Not DEG
chr3_48181	2.18147	3.27977	2.73062	-0.574811	1.68819	-0.34049	0.733488	0.991934	Not DEG
chr10_7884	5.51549	3.25098	4.38323	0.791747	1.2348	0.641193	0.521397	0.991934	Not DEG
chr13_21123	22.9623	26.357	24.6597	-0.197689	0.668603	-0.295674	0.767479	0.991934	Not DEG
chr3_50329	0	1.26601	0.633006	-2.77162	3.92295	-0.706514	0.479868	0.991934	Not DEG
chr7_70256	0.875556	0	0.437778	2.38345	4.00674	0.594861	0.551936	0.991934	Not DEG
chr6_65534	1.44441	1.8626	1.65351	-0.383403	2.11348	-0.181408	0.856047	0.991934	Not DEG
chrX_83244	1.94942	2.80759	2.37851	-0.491329	1.90458	-0.257972	0.796429	0.991934	Not DEG
chr1_3862	1299.37	1975.31	1637.34	-0.604082	0.423187	-1.42746	0.153448	0.991934	Not DEG
chr2_43372	1.79077	1.8626	1.82669	-0.0196001	2.05028	-0.00955973	0.992373	0.995445	Not DEG
chr8_74145	0.291852	0.949509	0.62068	-1.39385	3.64783	-0.382104	0.702384	0.991934	Not DEG
chr13_18707	0.291852	0	0.145926	1.08399	4.08047	0.265654	0.790506	0.991934	Not DEG
chr3_45341	245.523	226.613	236.068	0.1166	0.413216	0.282178	0.777807	0.991934	Not DEG
chr7_68116	9.25505	7.72951	8.49228	0.270837	0.995302	0.272115	0.785534	0.991934	Not DEG
chr12_14030	0.331513	0.93737	0.634441	-1.37187	3.07966	-0.445462	0.655986	0.991934	Not DEG
chr7_70012	0.331513	1.19876	0.765136	-1.73789	3.09807	-0.560959	0.574826	0.991934	Not DEG
chr5_57377	0.291852	0	0.145926	1.08399	4.08047	0.265654	0.790506	0.991934	Not DEG
chr6_60837	0.390692	0	0.195346	1.08399	4.08047	0.265654	0.790506	0.991934	Not DEG
chr2_38023	4.13492	6.92869	5.53181	-0.741329	1.18556	-0.625298	0.531775	0.991934	Not DEG
chr5_58065	34.2518	24.57	29.4109	0.463253	0.699328	0.662426	0.507698	0.991934	Not DEG
chr5_57908	1.90976	2.11637	2.01306	-0.164127	1.99393	-0.0823134	0.934397	0.991934	Not DEG
chr15_30268	4.60152	3.1255	3.86351	0.530097	1.69037	0.313598	0.753826	0.991934	Not DEG
chrUn_NW_018084901v1_80836	0	0.316503	0.158251	-0.83956	4.08047	-0.205751	0.836986	0.991934	Not DEG
chr11_11964	0.583704	1.61335	1.09853	-1.39848	2.69928	-0.518093	0.604393	0.991934	Not DEG
chr3_50142	0.390692	1.50312	0.946907	-2.06198	2.65005	-0.778092	0.436515	0.991934	Not DEG
chr12_16650	0.291852	0.316503	0.304177	0.12222	4.08047	0.0299525	0.976105	0.991934	Not DEG
chr2_41092	0.583704	0.371617	0.477661	0.84532	4.04149	0.20916	0.834323	0.991934	Not DEG
chr1_318	0.994539	0	0.49727	2.54955	3.996	0.638024	0.523458	0.991934	Not DEG
chr8_74757	1.01406	0.4985	0.756278	0.926229	2.8893	0.320572	0.748534	0.991934	Not DEG
chr12_13014	0	0.316503	0.158251	-0.83956	4.08047	-0.205751	0.836986	0.991934	Not DEG
chr13_17386	0.331513	0.316503	0.324008	0.12222	4.08047	0.0299525	0.976105	0.991934	Not DEG
chr14_27205	3.55185	13.4098	8.48083	-1.92304	2.0552	-0.935695	0.34943	0.991934	Not DEG
chr5_57406	0.331513	1.11485	0.723182	-1.59861	3.45496	-0.462701	0.643579	0.991934	Not DEG
chrX_82875	0.331513	0	0.165757	1.08399	4.08047	0.265654	0.790506	0.991934	Not DEG
chrUn_NW_018084979v1_81167	2.06778	2.17459	2.12118	-0.038412	1.85643	-0.0206913	0.983492	0.993715	Not DEG
chrX_83872	0.875556	0	0.437778	2.38345	4.00674	0.594861	0.551936	0.991934	Not DEG
chr15_31778	0.781384	0.74775	0.764567	-0.017004	3.35732	-0.00506474	0.995959	0.997	Not DEG
chr13_19016	0	1.26601	0.633006	-2.77162	3.92295	-0.706514	0.479868	0.991934	Not DEG
chr8_72663	1.28639	0.743234	1.01481	0.862612	2.78832	0.309366	0.757043	0.991934	Not DEG
chr9_78811	1.94879	0	0.974396	3.52023	3.01181	1.16881	0.242482	0.991934	Not DEG
chr9_75936	0	0.24925	0.124625	-0.83956	4.08047	-0.205751	0.836986	0.991934	Not DEG
chr2_42903	0	1.11485	0.557426	-2.56814	3.98167	-0.644992	0.518932	0.991934	Not DEG
chr8_74227	5.36618	4.13323	4.74971	0.370133	1.35664	0.27283	0.784984	0.991934	Not DEG
chr3_48596	10.0665	10.8384	10.4525	-0.11962	0.88111	-0.135761	0.892011	0.991934	Not DEG
chrUn_NW_018084979v1_81007	0.781384	1.43135	1.10637	-0.897582	2.71963	-0.330038	0.741371	0.991934	Not DEG
chr17_35063	2.45847	2.82876	2.64362	-0.237299	1.64927	-0.143881	0.885594	0.991934	Not DEG
chr6_61369	1.32605	0.743234	1.03464	0.891157	3.01303	0.295768	0.767407	0.991934	Not DEG
chr7_68388	3.60636	0.633006	2.11968	2.52875	1.98515	1.27383	0.202723	0.991934	Not DEG
chr18_36598	4.67493	1.69726	3.18609	1.44319	1.55437	0.928471	0.353163	0.991934	Not DEG
chr6_64370	0.583704	0.997	0.790352	-0.767984	3.31368	-0.231762	0.816723	0.991934	Not DEG
chr9_77001	0	0.949509	0.474754	-2.35612	3.99337	-0.590007	0.555186	0.991934	Not DEG
chr6_66930	1.17208	0	0.586038	2.76599	3.9837	0.694327	0.487477	0.991934	Not DEG
chr1_1667	1.17208	0	0.586038	2.76599	3.9837	0.694327	0.487477	0.991934	Not DEG
chr16_33083	962.749	219.429	591.089	2.13111	0.449078	4.74552	2.07975e-06	0.00101076	Up
chr4_52388	1.16741	0.371617	0.769513	1.83875	3.36255	0.546833	0.584494	0.991934	Not DEG
chr15_30210	1.17208	0	0.586038	2.76599	3.9837	0.694327	0.487477	0.991934	Not DEG
chr4_53812	0	0.316503	0.158251	-0.83956	4.08047	-0.205751	0.836986	0.991934	Not DEG
chr7_68917	1.32605	0	0.663026	2.96418	3.84995	0.769928	0.441343	0.991934	Not DEG
chr3_48168	26659.6	18639.4	22649.5	0.516311	0.38793	1.33094	0.183209	0.991934	Not DEG
chr7_69116	74.9235	67.5801	71.2518	0.144136	0.579107	0.248893	0.803443	0.991934	Not DEG
chr12_14503	9.86886	17.4752	13.672	-0.837178	0.800621	-1.04566	0.295718	0.991934	Not DEG
chr14_25675	0	0.949509	0.474754	-2.35612	3.99337	-0.590007	0.555186	0.991934	Not DEG
chr14_24303	0	0.93737	0.468685	-2.33551	3.67302	-0.635854	0.524872	0.991934	Not DEG
chr5_58256	0	0.743234	0.371617	-1.97341	4.01925	-0.490989	0.623434	0.991934	Not DEG
chr1_6549	0	0.633006	0.316503	-1.77012	4.03594	-0.438589	0.66096	0.991934	Not DEG
chrUn_NW_018084833v1_80672	0.390692	0.4985	0.444596	-0.536104	4.05861	-0.132091	0.894913	0.991934	Not DEG
chr17_35665	0.875556	1.98497	1.43026	-1.11762	2.43693	-0.458617	0.646509	0.991934	Not DEG
chr4_54092	2.45847	4.02301	3.24074	-0.727934	1.44374	-0.504202	0.614119	0.991934	Not DEG
chr15_29359	1.17208	0	0.586038	2.76599	3.9837	0.694327	0.487477	0.991934	Not DEG
chr13_17037	2.20161	0.992484	1.59705	1.19717	2.16576	0.552773	0.580419	0.991934	Not DEG
chr11_11457	0.994539	0	0.49727	2.54955	3.996	0.638024	0.523458	0.991934	Not DEG
chr14_26218	1.05372	1.58251	1.31812	-0.597144	2.54422	-0.234706	0.814437	0.991934	Not DEG
chrUn_NW_018084833v1_80597	0	0.4985	0.24925	-1.49789	4.05861	-0.369064	0.71208	0.991934	Not DEG
chr3_49256	0.331513	1.36862	0.850065	-1.94027	2.98201	-0.650659	0.515267	0.991934	Not DEG
chr16_32694	5.65462	5.41032	5.53247	0.0645123	1.19256	0.0540955	0.956859	0.991934	Not DEG
chr9_79435	45.9043	3.37475	24.6395	3.73467	1.62065	2.30443	0.0211983	0.991934	Up
chr15_28690	0.583704	0	0.291852	1.80691	4.05487	0.445614	0.655876	0.991934	Not DEG
chr13_19012	4.58075	2.82876	3.70476	0.674547	1.40545	0.479953	0.631261	0.991934	Not DEG
chr10_10231	20.9336	56.876	38.9048	-1.43945	0.6461	-2.22791	0.0258867	0.991934	Down
chr13_22006	1.05372	0.633006	0.843362	0.730603	2.98651	0.244635	0.806739	0.991934	Not DEG
chr3_48267	1.17208	0.949509	1.06079	0.276079	2.97489	0.0928031	0.92606	0.991934	Not DEG
chr1_1123	1.17208	0	0.586038	2.76599	3.9837	0.694327	0.487477	0.991934	Not DEG
chr8_72649	0	2.21552	1.10776	-3.57912	3.1912	-1.12156	0.262049	0.991934	Not DEG
chr13_22174	1.17208	0	0.586038	2.76599	3.9837	0.694327	0.487477	0.991934	Not DEG
chr7_69087	1.92927	0.743234	1.33625	1.46974	2.33049	0.630659	0.528264	0.991934	Not DEG
chr8_74383	56.4909	127.948	92.2194	-1.17623	0.49575	-2.37263	0.0176621	0.991934	Down
chr2_44796	0	1.93437	0.967185	-3.3978	2.79726	-1.21469	0.224485	0.991934	Not DEG
chr4_54492	1.17208	0.371617	0.771846	1.7964	3.37271	0.532627	0.594292	0.991934	Not DEG
chrX_84744	1.38523	0	0.692616	3.02107	3.44656	0.876547	0.380733	0.991934	Not DEG
chr7_68647	7.93429	2.3105	5.1224	1.71117	1.3112	1.30504	0.191879	0.991934	Not DEG
chr12_12869	0.583704	0	0.291852	1.80691	4.05487	0.445614	0.655876	0.991934	Not DEG
chr6_60196	1.38523	1.24625	1.31574	0.0988601	2.51728	0.0392726	0.968673	0.991934	Not DEG
chrX_82760	0.994539	0	0.49727	2.54955	3.996	0.638024	0.523458	0.991934	Not DEG
chrUn_NW_018084804v1_80536	0.875556	0.949509	0.912532	-0.0825072	3.13152	-0.0263474	0.97898	0.991934	Not DEG
chr2_42899	0.331513	0.74775	0.539631	-1.0865	3.83863	-0.283043	0.777144	0.991934	Not DEG
chr2_41692	0	0.4985	0.24925	-1.49789	4.05861	-0.369064	0.71208	0.991934	Not DEG
chr1_5509	0.994539	0	0.49727	2.54955	3.996	0.638024	0.523458	0.991934	Not DEG
chr12_13217	2.04296	0	1.02148	3.59961	3.27131	1.10036	0.271176	0.991934	Not DEG
chr2_42134	0.583704	0.4985	0.541102	0.186655	3.84477	0.0485478	0.96128	0.991934	Not DEG
chrUn_NW_018084833v1_80561	2.12695	6.5141	4.32053	-1.63325	1.32638	-1.23136	0.218189	0.991934	Not DEG
chr17_34621	1.36509	2.19576	1.78042	-0.718566	2.0453	-0.351325	0.725344	0.991934	Not DEG
chr12_14440	1.77592	0	0.887962	3.376	3.12183	1.08141	0.279513	0.991934	Not DEG
chr9_77994	1.56277	0	0.781384	3.18233	3.62131	0.878779	0.379521	0.991934	Not DEG
chr13_21754	4.34341	6.563	5.4532	-0.594564	1.21645	-0.488771	0.625004	0.991934	Not DEG
chr3_46477	2.41414	1.13151	1.77282	1.08636	2.06187	0.526882	0.598276	0.991934	Not DEG
chr18_36511	1.49892	1.06425	1.28159	0.479529	2.34073	0.204863	0.837679	0.991934	Not DEG
chr7_69885	8.28066	3.74186	6.01126	1.13653	1.1198	1.01494	0.310133	0.991934	Not DEG
chr5_58500	1.16741	0	0.583704	2.79391	3.98224	0.701591	0.482934	0.991934	Not DEG
chr14_25695	0.875556	0	0.437778	2.38345	4.00674	0.594861	0.551936	0.991934	Not DEG
chr11_11800	9.83324	7.7583	8.79577	0.327025	1.13418	0.288335	0.77309	0.991934	Not DEG
chr13_19574	23.5501	27.9433	25.7467	-0.25576	0.674966	-0.378923	0.704745	0.991934	Not DEG
chr4_52161	3.54718	1.69274	2.61996	1.11092	1.67894	0.66168	0.508176	0.991934	Not DEG
chr13_20730	0.291852	0.743234	0.517543	-1.00992	3.91975	-0.257648	0.796679	0.991934	Not DEG
chr12_16582	1.65694	0.4985	1.07772	1.63326	2.71441	0.601699	0.547375	0.991934	Not DEG
chr17_35653	0.390692	2.48347	1.43708	-2.77879	2.48667	-1.11747	0.263792	0.991934	Not DEG
chr6_60270	9.072	3.20038	6.13619	1.47413	1.12462	1.31079	0.189929	0.991934	Not DEG
chr5_59296	1.75111	0	0.875556	3.37757	3.45904	0.976449	0.328842	0.991934	Not DEG
chr6_60892	0	0.949509	0.474754	-2.35612	3.99337	-0.590007	0.555186	0.991934	Not DEG
chr5_57508	1.96894	3.37786	2.6734	-0.768961	1.50639	-0.510466	0.609725	0.991934	Not DEG
chr14_25374	4.27001	3.06136	3.66568	0.487023	1.53845	0.316568	0.751572	0.991934	Not DEG
chr12_12430	0.291852	1.3135	0.802677	-1.88971	3.0384	-0.621944	0.533978	0.991934	Not DEG
chr6_64214	1.28639	1.74786	1.51712	-0.399228	2.20902	-0.180726	0.856582	0.991934	Not DEG
chr6_64654	0	0.992484	0.496242	-2.41024	3.92535	-0.614018	0.539203	0.991934	Not DEG
chr3_48262	9.04315	7.27399	8.15857	0.330677	0.974521	0.339322	0.734367	0.991934	Not DEG
chr7_71943	0.331513	0.949509	0.640511	-1.39378	3.6058	-0.386538	0.699098	0.991934	Not DEG
chr7_71317	0.875556	0	0.437778	2.38345	4.00674	0.594861	0.551936	0.991934	Not DEG
chr1_4505	56.9157	81.3682	69.142	-0.513612	0.528098	-0.97257	0.330767	0.991934	Not DEG
chr7_72259	0.390692	0.992484	0.691588	-1.44235	3.2212	-0.447767	0.654321	0.991934	Not DEG
chr13_21990	0.331513	1.38076	0.856134	-1.95425	2.94783	-0.662946	0.507365	0.991934	Not DEG
chr3_46056	0	0.74775	0.373875	-2.04528	4.01387	-0.509552	0.610365	0.991934	Not DEG
chr18_37662	4.09651	6.52002	5.30827	-0.689597	1.48631	-0.463965	0.642673	0.991934	Not DEG
chr3_48065	0	1.11485	0.557426	-2.56814	3.98167	-0.644992	0.518932	0.991934	Not DEG
chr14_27055	4.48658	1.57038	3.02848	1.51832	1.49104	1.0183	0.308538	0.991934	Not DEG
chr5_58177	1.49892	0.4985	0.998711	1.51263	2.80633	0.539008	0.589881	0.991934	Not DEG
chrX_83191	0.915217	1.19876	1.05699	-0.366081	2.52282	-0.145108	0.884626	0.991934	Not DEG
chr6_60147	5.9418	3.87185	4.90682	0.647324	1.31883	0.49083	0.623546	0.991934	Not DEG
chr7_68735	1.16741	0	0.583704	2.79391	3.98224	0.701591	0.482934	0.991934	Not DEG
chr15_31531	0	1.74023	0.870117	-3.23652	3.13594	-1.03207	0.302037	0.991934	Not DEG
chr13_20756	47.5717	8.58297	28.0773	2.47549	0.813772	3.04199	0.00235019	0.32634	Up
chr1_3692	2.41881	1.87926	2.14903	0.314006	1.75623	0.178796	0.858098	0.991934	Not DEG
chr4_54815	0.663026	1.87926	1.27114	-1.5185	2.55236	-0.59494	0.551884	0.991934	Not DEG
chr5_59657	0.291852	0.24925	0.270551	0.12222	4.08047	0.0299525	0.976105	0.991934	Not DEG
chr4_55012	5.59544	0.4985	3.04697	3.33777	1.83575	1.81821	0.0690325	0.991934	Not DEG
chr6_61713	2.0086	1.32113	1.66486	0.6275	2.0176	0.311014	0.75579	0.991934	Not DEG
chr14_24343	0	1.48647	0.743234	-2.98561	3.69434	-0.808157	0.419	0.991934	Not DEG
chr15_29868	0.291852	0	0.145926	1.08399	4.08047	0.265654	0.790506	0.991934	Not DEG
chr2_39415	2.80483	7.91602	5.36043	-1.47605	1.23483	-1.19535	0.23195	0.991934	Not DEG
chr2_39930	1.17208	0	0.586038	2.76599	3.9837	0.694327	0.487477	0.991934	Not DEG
chr3_48992	0.663026	0	0.331513	1.96552	4.03972	0.486548	0.626579	0.991934	Not DEG
chr14_24132	0	0.997	0.4985	-2.45315	3.98781	-0.615162	0.538448	0.991934	Not DEG
chr2_40153	0.875556	5.55245	3.214	-2.57066	1.69509	-1.51654	0.129384	0.991934	Not DEG
chr10_9950	0	0.74775	0.373875	-2.04528	4.01387	-0.509552	0.610365	0.991934	Not DEG
chr14_24645	1.77592	0.870117	1.32302	1.00168	2.32244	0.431306	0.666246	0.991934	Not DEG
chr6_65273	3.00718	2.80449	2.90583	0.0525975	1.64838	0.0319085	0.974545	0.991934	Not DEG
chr13_19690	0.390692	0	0.195346	1.08399	4.08047	0.265654	0.790506	0.991934	Not DEG
chr6_61332	0.583704	0.743234	0.663469	-0.273256	3.56186	-0.0767172	0.938849	0.991934	Not DEG
chr14_26042	1.26625	0.870117	1.06818	0.541085	2.51323	0.215295	0.829537	0.991934	Not DEG
chr1_1833	1.67708	1.24173	1.45941	0.443023	2.08069	0.212921	0.831389	0.991934	Not DEG
chr7_67148	0.663026	0.316503	0.489765	1.0038	4.00178	0.250839	0.801938	0.991934	Not DEG
chr6_64828	2.69114	0.68812	1.68963	2.03253	2.03334	0.999602	0.317503	0.991934	Not DEG
chrUn_NW_018084979v1_80996	3.66616	2.2297	2.94793	0.76565	1.853	0.413194	0.679465	0.991934	Not DEG
chr1_6420	0.291852	0	0.145926	1.08399	4.08047	0.265654	0.790506	0.991934	Not DEG
chr3_47362	1.8351	3.06587	2.45049	-0.793571	1.71377	-0.463056	0.643324	0.991934	Not DEG
chr9_77970	1.84995	1.63763	1.74379	0.208291	2.12803	0.0978799	0.922028	0.991934	Not DEG
chr5_59611	0.875556	0	0.437778	2.38345	4.00674	0.594861	0.551936	0.991934	Not DEG
chr13_19343	0.994539	0	0.49727	2.54955	3.996	0.638024	0.523458	0.991934	Not DEG
chr11_10449	1.45926	0.24925	0.854255	2.158	3.24092	0.665859	0.505501	0.991934	Not DEG
chr13_19998	12.511	15.6365	14.0738	-0.309306	0.835852	-0.370049	0.711346	0.991934	Not DEG
chr16_32720	0.291852	0.565753	0.428802	-0.667262	3.86012	-0.172861	0.862761	0.991934	Not DEG
chrUn_NW_018084979v1_81009	1.1129	0	0.556448	2.69504	3.7547	0.717777	0.472895	0.991934	Not DEG
chrX_84863	4.19006	5.99584	5.09295	-0.495586	1.14204	-0.433949	0.664326	0.991934	Not DEG
chr6_61237	0.974396	0.882256	0.928326	0.135995	2.64791	0.0513596	0.959039	0.991934	Not DEG
chr6_66854	1.59776	0	0.798881	3.23758	2.99152	1.08225	0.27914	0.991934	Not DEG
chr7_69916	0.994539	0	0.49727	2.54955	3.996	0.638024	0.523458	0.991934	Not DEG
chrUn_NW_018084979v1_81360	0	0.74775	0.373875	-2.04528	4.01387	-0.509552	0.610365	0.991934	Not DEG
chr3_50172	0	0.24925	0.124625	-0.83956	4.08047	-0.205751	0.836986	0.991934	Not DEG
chr6_60549	21.6676	19.5593	20.6135	0.14323	0.691612	0.207095	0.835935	0.991934	Not DEG
chr1_4375	0.781384	0	0.390692	2.17287	4.0222	0.54022	0.589045	0.991934	Not DEG
chr6_66932	2.08729	0.743234	1.41526	1.56797	2.29634	0.682814	0.494725	0.991934	Not DEG
chr11_11358	14.4818	29.6735	22.0776	-1.03343	1.44607	-0.714644	0.474829	0.991934	Not DEG
chr13_21618	0.390692	0.815003	0.602847	-1.20063	3.37499	-0.355743	0.722033	0.991934	Not DEG
chr8_73839	0.331513	0.815003	0.573258	-1.19973	3.43639	-0.349124	0.726996	0.991934	Not DEG
chr2_43352	0.994539	1.92985	1.4622	-0.938137	2.23861	-0.419071	0.675165	0.991934	Not DEG
chr1_1912	0.291852	0	0.145926	1.08399	4.08047	0.265654	0.790506	0.991934	Not DEG
chr3_45018	4.43144	2.74937	3.59041	0.635248	1.46448	0.433772	0.664454	0.991934	Not DEG
chr13_17457	0	0.949509	0.474754	-2.35612	3.99337	-0.590007	0.555186	0.991934	Not DEG
chr3_49588	0	1.11485	0.557426	-2.56814	3.98167	-0.644992	0.518932	0.991934	Not DEG
chr1_2677	1.98845	0.815003	1.40173	1.23463	2.11534	0.583655	0.559452	0.991934	Not DEG
chr15_31520	8.95364	7.1152	8.03442	0.329053	0.958012	0.343475	0.731241	0.991934	Not DEG
chr2_44562	0	1.11485	0.557426	-2.56814	3.98167	-0.644992	0.518932	0.991934	Not DEG
chr3_47996	1.30591	0.620867	0.963388	1.09108	2.47549	0.440753	0.659392	0.991934	Not DEG
chr3_48204	0.875556	0	0.437778	2.38345	4.00674	0.594861	0.551936	0.991934	Not DEG
chr7_70631	0.291852	0.949509	0.62068	-1.39385	3.64783	-0.382104	0.702384	0.991934	Not DEG
chr6_66998	1.32605	2.85508	2.09057	-1.09324	2.12689	-0.514009	0.607246	0.991934	Not DEG
chr2_39337	0	1.58251	0.791257	-3.0936	3.60143	-0.858992	0.390345	0.991934	Not DEG
chr12_14734	0.291852	1.48647	0.88916	-2.0169	3.21259	-0.627813	0.530126	0.991934	Not DEG
chr8_75463	0.781384	2.53202	1.6567	-1.72173	3.87909	-0.443848	0.657153	0.991934	Not DEG
chr1_5730	2.53312	0.815003	1.67406	1.59624	2.13412	0.74796	0.454484	0.991934	Not DEG
chr8_75237	0.875556	0	0.437778	2.38345	4.00674	0.594861	0.551936	0.991934	Not DEG
chr11_11839	7.64774	0.743234	4.19548	3.50836	1.64873	2.12792	0.0333436	0.991934	Up
chr12_15427	1.45926	0	0.72963	3.11493	3.70428	0.840902	0.400403	0.991934	Not DEG
chr9_77980	6.62964	11.0193	8.82447	-0.735854	1.07769	-0.682809	0.494727	0.991934	Not DEG
chr2_44349	12.5613	9.22705	10.8942	0.446174	0.970997	0.459501	0.645874	0.991934	Not DEG
chr12_13248	7.17305	3.31061	5.24183	1.11735	1.13272	0.98643	0.323922	0.991934	Not DEG
chr13_19036	0.291852	0.68812	0.489986	-0.908505	3.67507	-0.247207	0.804748	0.991934	Not DEG
chr1_744	1.8701	0.870117	1.37011	1.10533	2.27565	0.485721	0.627165	0.991934	Not DEG
chr2_43078	0	0.743234	0.371617	-1.97341	4.01925	-0.490989	0.623434	0.991934	Not DEG
chr2_38816	0.974396	1.63001	1.3022	-0.761012	2.31721	-0.328417	0.742596	0.991934	Not DEG
chr4_53562	0.291852	0	0.145926	1.08399	4.08047	0.265654	0.790506	0.991934	Not DEG
chr18_37144	2.51298	2.2585	2.38574	0.187995	1.622	0.115903	0.90773	0.991934	Not DEG
chrUn_NW_018084979v1_81309	0.583704	0.371617	0.477661	0.84532	4.04149	0.20916	0.834323	0.991934	Not DEG
chr4_54121	3.35417	0	1.67708	4.3008	2.29753	1.87192	0.0612171	0.991934	Not DEG
chr4_51273	0.583704	0	0.291852	1.80691	4.05487	0.445614	0.655876	0.991934	Not DEG
chr6_66422	17.6297	18.1862	17.9079	-0.0462118	0.68755	-0.0672122	0.946413	0.991934	Not DEG
chr6_65839	0.291852	1.38076	0.836304	-1.95394	2.97163	-0.657532	0.510839	0.991934	Not DEG
chr2_40337	73.8553	110.361	92.1082	-0.576322	0.529847	-1.08771	0.276721	0.991934	Not DEG
chr6_62842	1.6179	0.371617	0.994761	2.2943	2.83507	0.809256	0.418368	0.991934	Not DEG
chr13_18632	2.37915	3.37786	2.8785	-0.512188	1.46072	-0.350641	0.725858	0.991934	Not DEG
chr15_29180	0	0.949509	0.474754	-2.35612	3.99337	-0.590007	0.555186	0.991934	Not DEG
chr12_14008	0.583704	0.620867	0.602285	-0.0418859	3.40219	-0.0123114	0.990177	0.995445	Not DEG
chr9_77474	0.390692	0	0.195346	1.08399	4.08047	0.265654	0.790506	0.991934	Not DEG
chr12_13063	0	0.24925	0.124625	-0.83956	4.08047	-0.205751	0.836986	0.991934	Not DEG
chr10_10109	0.623365	0.4985	0.560932	0.262745	3.4901	0.0752831	0.939989	0.991934	Not DEG
chr14_26607	1.16741	0	0.583704	2.79391	3.98224	0.701591	0.482934	0.991934	Not DEG
chr3_48014	1.63742	5.03214	3.33478	-1.61767	1.48001	-1.09302	0.274387	0.991934	Not DEG
chr12_16008	3.95739	2.87174	3.41456	0.446842	1.34608	0.331958	0.739921	0.991934	Not DEG
chr13_20999	0	1.19876	0.599379	-2.6982	3.63897	-0.741472	0.458407	0.991934	Not DEG
chr2_40083	3.33402	7.26636	5.30019	-1.12615	1.1285	-0.997916	0.31832	0.991934	Not DEG
chr17_34257	25.768	32.3063	29.0372	-0.31334	0.695442	-0.450563	0.652304	0.991934	Not DEG
chr14_26259	0.663026	0	0.331513	1.96552	4.03972	0.486548	0.626579	0.991934	Not DEG
chr7_69215	2.14647	0.24925	1.19786	2.68317	2.65061	1.01228	0.311403	0.991934	Not DEG
chr4_55408	4.58075	3.1761	3.87843	0.518363	1.30844	0.39617	0.69198	0.991934	Not DEG
chr9_78346	0	0.949509	0.474754	-2.35612	3.99337	-0.590007	0.555186	0.991934	Not DEG
chr1_582	0	0.565753	0.282876	-1.62743	4.04909	-0.401924	0.68774	0.991934	Not DEG
chr2_41203	0.682544	0.882256	0.7824	-0.392755	2.84972	-0.137823	0.890381	0.991934	Not DEG
chr2_38199	2.37915	0.882256	1.6307	1.40556	2.01227	0.698492	0.484869	0.991934	Not DEG
chr7_68714	2.86868	2.92685	2.89777	-0.06086	1.5217	-0.0399949	0.968097	0.991934	Not DEG
chr2_42397	4.30967	7.48512	5.8974	-0.80212	2.41039	-0.332777	0.739303	0.991934	Not DEG
chr5_59365	4.40322	4.04622	4.22472	0.126776	1.41841	0.0893792	0.928781	0.991934	Not DEG
chr6_65317	2.82497	2.42835	2.62666	0.236897	1.64499	0.144011	0.885492	0.991934	Not DEG
chr16_33481	0.331513	0.949509	0.640511	-1.39378	3.6058	-0.386538	0.699098	0.991934	Not DEG
chr14_27308	0.331513	0	0.165757	1.08399	4.08047	0.265654	0.790506	0.991934	Not DEG
chr5_58534	0.291852	0.4985	0.395176	-0.536104	4.05861	-0.132091	0.894913	0.991934	Not DEG
chr11_11148	9.14541	16.6324	12.8889	-0.869771	0.860925	-1.01027	0.312364	0.991934	Not DEG
chr6_61878	2.24127	4.97907	3.61017	-1.12823	1.47477	-0.765019	0.44426	0.991934	Not DEG
chr1_897	1.98845	1.58251	1.78548	0.334839	2.08733	0.160415	0.872554	0.991934	Not DEG
chr6_64217	0.583704	1.51526	1.04948	-1.32579	2.7648	-0.479524	0.631566	0.991934	Not DEG
chr13_20193	9.43322	9.83825	9.63573	-0.0668976	0.905627	-0.0738688	0.941115	0.991934	Not DEG
chr6_60281	1.79077	0.633006	1.21189	1.52858	2.62546	0.582212	0.560424	0.991934	Not DEG
chr6_60050	1.20707	0.93737	1.07222	0.40521	2.3568	0.171932	0.863491	0.991934	Not DEG
chr14_25959	0.291852	0.620867	0.456359	-0.776806	3.77178	-0.205952	0.836828	0.991934	Not DEG
chr6_60020	0	0.371617	0.185809	-0.83956	4.08047	-0.205751	0.836986	0.991934	Not DEG
chr7_69977	0	1.24625	0.623125	-2.77092	3.93743	-0.703738	0.481596	0.991934	Not DEG
chr9_79259	0	0.4985	0.24925	-1.49789	4.05861	-0.369064	0.71208	0.991934	Not DEG
chr2_39253	2.22113	0	1.11056	3.71405	2.64352	1.40497	0.160031	0.991934	Not DEG
chr8_72711	0.291852	0.4985	0.395176	-0.536104	4.05861	-0.132091	0.894913	0.991934	Not DEG
chr2_38264	4.60027	10.8703	7.73527	-1.23384	1.02636	-1.20215	0.229305	0.991934	Not DEG
chr6_61001	0.291852	0	0.145926	1.08399	4.08047	0.265654	0.790506	0.991934	Not DEG
chr13_17296	1.16741	0.371617	0.769513	1.83875	3.36255	0.546833	0.584494	0.991934	Not DEG
chr5_56499	0	0.24925	0.124625	-0.83956	4.08047	-0.205751	0.836986	0.991934	Not DEG
chr6_65429	0.875556	0.24925	0.562403	1.42422	3.78076	0.376702	0.706395	0.991934	Not DEG
chr12_16612	5.06966	2.51988	3.79477	1.01125	1.53935	0.656931	0.511225	0.991934	Not DEG
chr15_31819	0.994539	0	0.49727	2.54955	3.996	0.638024	0.523458	0.991934	Not DEG
chr14_26318	9.51254	8.1441	8.82832	0.234889	0.909238	0.258336	0.796148	0.991934	Not DEG
chr7_69712	1.1129	0.24925	0.681073	1.72788	3.23905	0.533452	0.593721	0.991934	Not DEG
chr16_32421	42.0522	50.1531	46.1027	-0.25223	0.638959	-0.394751	0.693027	0.991934	Not DEG
chr5_58732	51.9777	78.4476	65.2127	-0.592658	0.510935	-1.15995	0.246069	0.991934	Not DEG
chr13_20759	3.12087	1.98948	2.55518	0.624015	1.80729	0.345277	0.729886	0.991934	Not DEG
chr7_69864	2.12229	0.316503	1.21939	2.69505	2.62228	1.02775	0.304067	0.991934	Not DEG
chr16_33606	18.9551	29.2808	24.1179	-0.635998	0.66756	-0.952721	0.340732	0.991934	Not DEG
chr1_4920	0	0.371617	0.185809	-0.83956	4.08047	-0.205751	0.836986	0.991934	Not DEG
chr3_46856	0.875556	0.997	0.936278	-0.194945	3.08957	-0.0630979	0.949689	0.991934	Not DEG
chr6_62404	0	0.74775	0.373875	-2.04528	4.01387	-0.509552	0.610365	0.991934	Not DEG
chr8_74696	0.291852	0.4985	0.395176	-0.536104	4.05861	-0.132091	0.894913	0.991934	Not DEG

## Sheet: TTG_vs_NCG
Table S4 Differentially expressed miRNAs (DEmiRNAs)
ID	baseMeanCase	baseMeanControl	baseMean	log2FoldChange	lfcSE	stat	pvalue	padj	type
ssc-let-7i-3p	53.2368	99.503	76.3699	-0.900004	0.626183	-1.43729	0.150637	0.304558	Not DEG
ssc-miR-378	95439.3	148543	121991	-0.638219	0.726895	-0.878007	0.37994	0.555733	Not DEG
ssc-miR-9841-3p	115.66	159.856	137.758	-0.467458	0.912577	-0.512239	0.608483	0.761252	Not DEG
ssc-miR-339	2009.6	7711.76	4860.68	-1.94006	0.655631	-2.95908	0.00308561	0.0215993	Down
ssc-miR-92b-5p	35.5678	34.3054	34.9366	0.0575084	0.753984	0.0762727	0.939202	0.970781	Not DEG
ssc-miR-7-3p	113.295	114.541	113.918	-0.015739	0.583343	-0.0269807	0.978475	0.986283	Not DEG
ssc-miR-378b-3p	5725.02	11168.4	8446.71	-0.964031	0.800484	-1.20431	0.22847	0.399822	Not DEG
ssc-miR-23a	25507.3	15548.7	20528	0.714118	0.655407	1.08958	0.275898	0.453151	Not DEG
ssc-miR-505	206.067	308.91	257.488	-0.582955	0.558244	-1.04427	0.296363	0.476124	Not DEG
ssc-miR-133a-3p	3.79401	0.630952	2.21248	2.4642	1.98584	1.24089	0.214648	NA	Not DEG
ssc-miR-215	29.7235	75.4122	52.5679	-1.34378	0.836197	-1.60702	0.10805	0.238847	Not DEG
ssc-miR-142-3p	38136.6	38545.7	38341.1	-0.0153934	0.531051	-0.0289866	0.976875	0.986283	Not DEG
ssc-miR-20b	436.617	95.3266	265.972	2.19715	0.651669	3.37156	0.000747425	0.00732476	Up
ssc-miR-130a	32.6149	2.89261	17.7538	3.47808	0.926018	3.75596	0.00017268	0.002672	Up
ssc-miR-381-3p	90.7042	37.9299	64.3171	1.25355	0.649331	1.93053	0.0535411	0.155852	Not DEG
ssc-miR-33b-5p	0	1.46869	0.734347	-3.03901	3.28898	-0.923997	0.355488	NA	Not DEG
ssc-miR-6782-3p	16.4959	108.535	62.5156	-2.71578	1.89233	-1.43515	0.151243	0.304558	Not DEG
ssc-miR-423-5p	6692.96	25441.8	16067.4	-1.92648	0.672947	-2.86274	0.00419988	0.0262716	Down
ssc-miR-29a-3p	3883.11	2987.48	3435.3	0.378301	0.525365	0.720073	0.47148	0.653845	Not DEG
ssc-miR-9858-5p	4.86075	229.741	117.301	-5.5442	1.05334	-5.26345	1.41376e-07	1.03911e-05	Down
ssc-miR-296-3p	106.877	262.652	184.764	-1.29676	0.678498	-1.91122	0.0559758	0.156058	Not DEG
ssc-let-7g	242647	640576	441612	-1.40051	0.638961	-2.19185	0.0283905	0.0997553	Down
ssc-miR-24-1-5p	2601.15	3266.25	2933.7	-0.32844	0.627846	-0.523122	0.600889	0.758204	Not DEG
ssc-miR-139-3p	0.816531	0.39648	0.606506	0.973623	3.62222	0.268792	0.78809	NA	Not DEG
ssc-miR-190b	53.0579	11.7548	32.4064	2.16385	0.873307	2.47777	0.0132207	0.0607327	Up
ssc-miR-199a-5p	430.758	22.3874	226.573	4.2655	0.841174	5.07088	NA	NA	Not DEG
ssc-miR-375	270.511	105.11	187.81	1.36189	0.614267	2.2171	0.0266162	0.0969159	Up
ssc-miR-486	1078.93	40942.3	21010.6	-5.24584	0.916209	-5.72559	1.03074e-08	1.51519e-06	Down
ssc-miR-1842	78.0482	337.968	208.008	-2.11401	0.714011	-2.96075	0.00306892	0.0215993	Down
ssc-miR-1839-5p	98.5446	193.066	145.805	-0.967903	0.582357	-1.66205	0.0965036	0.218246	Not DEG
ssc-miR-128	9544.84	29123.6	19334.2	-1.60939	0.717749	-2.24227	0.0249438	0.0964929	Down
ssc-miR-4331-5p	64.0493	185.749	124.899	-1.53686	0.641749	-2.39479	0.0166298	0.0708574	Down
ssc-miR-186-3p	1.52485	1.04982	1.28734	0.529565	2.3399	0.226319	0.820953	NA	Not DEG
ssc-miR-34a	1454.48	2317.65	1886.07	-0.672053	0.802716	-0.837223	0.402467	0.577197	Not DEG
ssc-miR-9-1	4215.68	942.96	2579.32	2.16065	0.674444	3.2036	0.00135723	0.0114007	Up
ssc-miR-7857-3p	7.32833	6.55376	6.94105	0.165428	1.26507	0.130766	0.895961	0.95153	Not DEG
ssc-miR-450a	1823.15	1171.9	1497.53	0.637594	0.722376	0.882635	0.377433	0.554827	Not DEG
ssc-miR-1271-5p	2699.52	29830.4	16265	-3.46597	0.847213	-4.09103	4.29469e-05	0.000971261	Down
ssc-miR-660	524.286	542.308	533.297	-0.0485497	0.656667	-0.0739335	0.941063	0.970781	Not DEG
ssc-miR-204	235.711	43.015	139.363	2.45374	0.681304	3.60153	0.000316345	0.00404372	Up
ssc-miR-146a-3p	1.8429	0	0.921451	3.16484	2.7776	1.13941	0.254531	NA	Not DEG
ssc-miR-18b	11.3351	13.6094	12.4723	-0.25763	1.01124	-0.254766	0.798904	0.886331	Not DEG
ssc-miR-130b-3p	63.3245	48.5584	55.9415	0.382851	0.611536	0.626048	0.531283	0.700436	Not DEG
ssc-miR-199b-5p	268.096	12.3772	140.237	4.43024	0.822843	5.38407	7.28204e-08	7.1364e-06	Up
ssc-miR-10a-5p	3998.64	2624.44	3311.54	0.607527	0.616499	0.985448	0.324404	0.501803	Not DEG
ssc-miR-369	0.558293	0	0.279147	1.48791	4.05141	0.367256	0.713428	NA	Not DEG
ssc-miR-33b-3p	0.597197	2.78392	1.69056	-2.16065	2.17897	-0.991592	0.321397	NA	Not DEG
ssc-miR-363	6428.22	2161.24	4294.73	1.57265	0.627223	2.50732	0.0121652	0.058228	Up
ssc-miR-1296-5p	7.55908	14.8009	11.18	-0.969014	0.904	-1.07192	0.283757	0.460909	Not DEG
ssc-miR-628-3p	24.3772	18.4449	21.411	0.409198	0.827998	0.494202	0.621163	0.764378	Not DEG
ssc-miR-19b	1240.3	3002.68	2121.49	-1.27549	0.695634	-1.83357	0.0667185	0.172817	Not DEG
ssc-miR-7143-3p	13.0251	3.23902	8.13204	2.03729	1.17891	1.7281	0.0839696	0.199089	Not DEG
ssc-miR-193a-5p	498.592	1235.73	867.161	-1.30898	0.690067	-1.89689	0.0578429	0.156058	Not DEG
ssc-miR-21-3p	727.595	535.437	631.516	0.442391	0.748448	0.591078	0.554468	0.714591	Not DEG
ssc-miR-450c-3p	9.46716	2.65814	6.06265	1.84894	1.26476	1.46189	0.143772	0.29656	Not DEG
ssc-miR-7142-5p	5.61746	2.996	4.30673	0.902046	1.26421	0.713524	0.475522	0.656354	Not DEG
ssc-miR-6516	65.1647	111.695	88.4296	-0.77715	0.659382	-1.1786	0.238556	0.412562	Not DEG
ssc-miR-30a-3p	1323.21	1486.8	1405.01	-0.168044	0.709558	-0.236829	0.81279	0.898347	Not DEG
ssc-miR-1306-5p	105.47	732.022	418.746	-2.79553	0.737548	-3.7903	0.000150463	0.00245757	Down
ssc-miR-212	26.3757	8.86222	17.619	1.57316	0.862508	1.82394	0.0681612	0.174256	Not DEG
ssc-miR-451	36937.4	2.61699e+06	1.32696e+06	-6.14666	0.98511	-6.23957	4.38776e-10	1.29e-07	Down
ssc-miR-15b	1737.55	5476.43	3606.99	-1.65617	0.702775	-2.35662	0.0184423	0.074781	Down
ssc-miR-551a	3.10806	2.39273	2.7504	0.355573	1.53683	0.231368	0.817029	NA	Not DEG
ssc-miR-2483	0	66.8431	33.4216	-8.5457	2.64139	-3.23531	0.0012151	0.0111638	Down
ssc-miR-27b-3p	51467.4	48783.3	50125.4	0.0772778	0.690099	0.111981	0.910839	0.959809	Not DEG
ssc-miR-20a-5p	7313.43	18495.4	12904.4	-1.33853	0.692099	-1.93401	0.0531115	0.155852	Not DEG
ssc-miR-3613	553.856	1390.54	972.2	-1.32778	0.591648	-2.2442	0.0248193	0.0964929	Down
ssc-miR-490-3p	5.42853	2.20304	3.81579	1.28498	1.45502	0.883135	0.377163	0.554827	Not DEG
ssc-miR-101	51577.5	71094.7	61336.1	-0.462995	0.570664	-0.811327	0.417178	0.586844	Not DEG
ssc-miR-148b-3p	22848.4	31778.2	27313.3	-0.475942	0.538643	-0.883594	0.376915	0.554827	Not DEG
ssc-miR-615	0	0.837743	0.418871	-2.20848	4.02621	-0.548526	0.583331	NA	Not DEG
ssc-miR-2366	0.558293	0.630952	0.594623	-0.161755	3.63663	-0.0444795	0.964522	NA	Not DEG
ssc-miR-27b-5p	45.2631	40.555	42.9091	0.157982	0.931903	0.169526	0.865383	0.931951	Not DEG
ssc-miR-140-3p	16790.9	55957.1	36374	-1.73663	0.651775	-2.66447	0.00771107	0.0412192	Down
ssc-miR-146a-5p	30972.9	8666.32	19819.6	1.83753	0.647338	2.8386	0.00453122	0.0269353	Up
ssc-miR-6529	655.978	966.695	811.336	-0.559362	0.543112	-1.02992	0.303047	0.481019	Not DEG
ssc-miR-16	7088.93	24467.4	15778.2	-1.7872	0.728866	-2.45203	0.0142052	0.0629439	Down
ssc-miR-10386	17.4649	5.36105	11.413	1.71659	0.962086	1.78424	0.0743845	0.179254	Not DEG
ssc-miR-9-2	4215.68	942.96	2579.32	2.16065	0.674444	3.2036	0.00135723	0.0114007	Up
ssc-let-7c	14324.9	33528.5	23926.7	-1.22684	0.628521	-1.95195	0.0509437	0.154114	Not DEG
ssc-miR-30e-5p	16075.1	26598.9	21337	-0.72653	0.562383	-1.29188	0.196399	0.360884	Not DEG
ssc-let-7f-3p	66.6608	102.974	84.8177	-0.625349	0.598351	-1.04512	0.295967	0.476124	Not DEG
ssc-miR-708-5p	3.47596	1.10844	2.2922	1.62587	1.79585	0.905353	0.365278	NA	Not DEG
ssc-miR-7135-5p	7.1005	7.06422	7.08236	-0.0175205	1.10282	-0.015887	0.987325	0.988552	Not DEG
ssc-miR-32	1664.76	1999.33	1832.05	-0.264256	0.520139	-0.508049	0.611419	0.761683	Not DEG
ssc-miR-195	63.5086	75.8407	69.6746	-0.258244	0.709821	-0.363815	0.715996	0.842011	Not DEG
ssc-miR-1343	362.114	628.928	495.521	-0.795879	0.570434	-1.39522	0.16295	0.317267	Not DEG
ssc-miR-2320-5p	202.223	214.019	208.121	-0.0820156	0.564042	-0.145407	0.88439	0.945493	Not DEG
ssc-miR-99b	1106.23	284.923	695.575	1.9566	0.690128	2.83512	0.00458084	0.0269353	Up
ssc-miR-2411	95.8621	253.527	174.694	-1.4032	0.629537	-2.22894	0.0258177	0.0965315	Down
ssc-miR-95	1153.05	675.923	914.485	0.770943	0.620137	1.24318	0.213801	0.380954	Not DEG
ssc-miR-542-3p	1088.42	602.816	845.618	0.852419	0.699074	1.21935	0.22271	0.392076	Not DEG
ssc-miR-184	11.696	2.34266	7.01931	2.34345	1.19323	1.96396	0.0495345	0.153296	Up
ssc-miR-199b-3p	607.111	43.048	325.08	3.81501	0.787194	4.84633	1.25763e-06	4.62181e-05	Up
ssc-miR-146b	160908	209366	185137	-0.379787	0.810793	-0.468414	0.639489	0.773702	Not DEG
ssc-miR-628-5p	27.353	30.3117	28.8323	-0.14358	0.734643	-0.195442	0.845047	0.914311	Not DEG
ssc-miR-455-3p	37.5757	3.39248	20.4841	3.46899	0.9602	3.61278	0.000302937	0.00404372	Up
ssc-miR-126-3p	1371.06	733.356	1052.21	0.902819	0.606816	1.4878	0.136804	0.287288	Not DEG
ssc-miR-7137-5p	49.4381	209.724	129.581	-2.08592	0.752697	-2.77126	0.00558396	0.0304016	Down
ssc-miR-29b	421.188	289.731	355.459	0.539732	0.549513	0.9822	0.326001	0.501803	Not DEG
ssc-miR-335	310.126	183.356	246.741	0.758433	0.649814	1.16715	0.243148	0.415614	Not DEG
ssc-miR-127	10.4741	1.96857	6.22133	2.45229	1.32475	1.85113	0.064151	0.168396	Not DEG
ssc-miR-330	532.966	357.636	445.301	0.575568	0.596621	0.964713	0.334689	0.509837	Not DEG
ssc-miR-10391	2.77056	0.630952	1.70075	2.05396	2.33732	0.878767	0.379527	NA	Not DEG
ssc-miR-181c	44.4889	59.8456	52.1672	-0.42554	0.712865	-0.596943	0.550545	0.714591	Not DEG
ssc-miR-22-5p	325.655	544.886	435.27	-0.74198	0.586448	-1.26521	0.205796	0.372765	Not DEG
ssc-miR-148b-5p	386.055	798.938	592.496	-1.04883	0.583843	-1.79643	0.0724267	0.177445	Not DEG
ssc-miR-532-3p	126.696	143.463	135.08	-0.179495	0.663051	-0.270711	0.786613	0.880372	Not DEG
ssc-miR-4331-3p	46.6082	57.2969	51.9526	-0.298797	0.634297	-0.471068	0.637592	0.773702	Not DEG
ssc-miR-96-5p	76.9708	18.4331	47.702	2.05536	0.698079	2.94431	0.00323674	0.0216273	Up
ssc-miR-328	334.385	362.587	348.486	-0.116569	0.571153	-0.204095	0.838279	0.914311	Not DEG
ssc-miR-200b	11507.5	1766.65	6637.09	2.70347	0.671798	4.02423	5.71629e-05	0.00120042	Up
ssc-miR-361-5p	441.378	654.953	548.165	-0.568823	0.559956	-1.01584	0.309708	0.48692	Not DEG
ssc-miR-181d-5p	393.92	443.464	418.692	-0.170904	0.634149	-0.269502	0.787543	0.880372	Not DEG
ssc-miR-1307	3221.25	8371.61	5796.43	-1.37789	0.63775	-2.16054	0.0307305	0.105056	Down
ssc-miR-132	255.743	30.5844	143.164	3.06292	0.719388	4.25768	2.06561e-05	0.000674765	Up
ssc-miR-374b-3p	105.666	95.2386	100.453	0.14904	0.645382	0.230932	0.817367	0.899861	Not DEG
ssc-miR-125a	678.453	177.741	428.097	1.93288	0.612166	3.15745	0.00159156	0.0126464	Up
ssc-miR-141	2473.09	725.732	1599.41	1.7689	1.00939	1.75244	0.079699	0.1905	Not DEG
ssc-miR-9848-3p	0.558293	0.792961	0.675627	-0.433737	3.47091	-0.124963	0.900553	NA	Not DEG
ssc-miR-92a	14646.1	135903	75274.7	-3.21398	0.811888	-3.95865	7.5374e-05	0.00147733	Down
ssc-miR-370	0.279147	0	0.139573	0.754249	4.08047	0.184843	0.853352	NA	Not DEG
ssc-miR-17-3p	84.2335	239.177	161.705	-1.50574	0.67609	-2.22713	0.0259387	0.0965315	Down
ssc-miR-491	20.3772	29.3132	24.8452	-0.520056	0.765151	-0.679677	0.496709	0.679221	Not DEG
ssc-miR-545-3p	8.99226	3.97865	6.48546	1.16526	1.13439	1.02722	0.304318	0.481019	Not DEG
ssc-miR-935	23.1714	1.18944	12.1804	4.33241	1.27684	3.39307	0.000691142	0.00700675	Up
ssc-miR-4332	4.82184	1.02743	2.92464	2.19194	1.66464	1.31676	0.187919	0.349672	Not DEG
ssc-let-7f-5p	160595	536694	348644	-1.74067	0.695421	-2.50304	0.0123131	0.058228	Down
ssc-miR-362	648.507	467.526	558.017	0.472359	0.628082	0.752065	0.452012	0.632817	Not DEG
ssc-let-7d-5p	2230.32	10379.5	6304.91	-2.2184	0.779024	-2.84766	0.00440416	0.0269353	Down
ssc-miR-7-5p	34214.1	128998	81606.1	-1.91468	0.79034	-2.42261	0.0154096	0.066624	Down
ssc-miR-497	17.3817	14.1304	15.7561	0.295558	0.906288	0.326119	0.744334	0.851495	Not DEG
ssc-miR-199a-3p	607.111	43.048	325.08	3.81501	0.787194	4.84633	1.25763e-06	4.62181e-05	Up
ssc-miR-191	28397.9	50228.1	39313	-0.822697	0.580721	-1.41668	0.156576	0.307399	Not DEG
ssc-miR-450c-5p	3564.61	2054.22	2809.42	0.795147	0.647527	1.22798	0.219456	0.388675	Not DEG
ssc-let-7e	820.852	577.962	699.407	0.506526	0.618559	0.81888	0.412855	0.583555	Not DEG
ssc-miR-9820-5p	0.279147	2.46845	1.3738	-2.80884	2.52064	-1.11434	0.265134	NA	Not DEG
ssc-miR-26b-5p	22509	20892	21700.5	0.107562	0.536552	0.200469	0.841114	0.914311	Not DEG
ssc-miR-490	5.42853	2.20304	3.81579	1.28498	1.45502	0.883135	0.377163	0.554827	Not DEG
ssc-miR-9785-5p	0.597197	0.837743	0.71747	-0.434654	3.39762	-0.127929	0.898205	NA	Not DEG
ssc-miR-150	2636.96	1691.91	2164.44	0.640319	0.689309	0.928929	0.352926	0.532104	Not DEG
ssc-miR-29a-5p	10.3377	4.5286	7.43314	1.15416	1.11054	1.03928	0.298676	0.477232	Not DEG
ssc-miR-331-5p	333.96	566.321	450.141	-0.761315	0.582125	-1.30782	0.190934	0.353048	Not DEG
ssc-miR-769-5p	963.354	1750.59	1356.97	-0.861765	0.57512	-1.49841	0.134027	0.283481	Not DEG
ssc-miR-138	31.8526	7.84006	19.8463	2.02497	1.00588	2.01313	0.0441006	0.142479	Up
ssc-miR-23b	4163.33	2723.78	3443.56	0.612124	0.700684	0.87361	0.382331	0.556461	Not DEG
ssc-miR-676-3p	52.0268	13.2097	32.6182	1.98025	0.706636	2.80237	0.00507291	0.0292439	Up
ssc-miR-7140-5p	1.11659	0	0.558293	2.45221	3.9833	0.615623	0.538143	NA	Not DEG
ssc-miR-129a-3p	2.01092	0.315476	1.1632	2.31459	2.64319	0.875683	0.381202	NA	Not DEG
ssc-miR-221-3p	2424.66	1018.87	1721.76	1.25096	0.567233	2.20538	0.0274275	0.0983375	Up
ssc-miR-24-3p	38165.2	42866.1	40515.7	-0.167575	0.631701	-0.265275	0.790797	0.880661	Not DEG
ssc-miR-1249	22.8173	106.949	64.8832	-2.22887	0.631531	-3.52932	0.000416632	0.00510374	Down
ssc-let-7i-5p	399392	845609	622501	-1.08218	0.563131	-1.92172	0.0546406	0.155964	Not DEG
ssc-miR-17-5p	3244.28	10136	6690.14	-1.6435	0.698144	-2.35409	0.0185681	0.074781	Down
ssc-miR-30c-1-3p	46.2228	110.59	78.4063	-1.25292	0.65741	-1.90585	0.0566699	0.156058	Not DEG
ssc-miR-1306-3p	54.4769	143.707	99.0921	-1.39923	0.641857	-2.17997	0.0292594	0.101203	Down
ssc-miR-340	6006.52	6777.69	6392.1	-0.174239	0.61911	-0.281434	0.778378	0.876793	Not DEG
ssc-miR-7135-3p	39.0175	90.121	64.5693	-1.20171	0.633556	-1.89677	0.0578581	0.156058	Not DEG
ssc-miR-1388	84.7405	47.2879	66.0142	0.841068	0.670897	1.25365	0.20997	0.376411	Not DEG
ssc-miR-218-5p	889.234	1133.59	1011.41	-0.350272	1.05708	-0.331358	0.740374	0.851495	Not DEG
ssc-miR-145-3p	19.4097	4.21313	11.8114	2.16768	1.11256	1.94837	0.0513713	0.154114	Not DEG
ssc-miR-542-5p	5.36068	5.54218	5.45143	-0.0343934	1.34334	-0.0256029	0.979574	0.986283	Not DEG
ssc-miR-142-5p	27211.1	63341	45276.1	-1.21894	0.673273	-1.81046	0.0702238	0.175927	Not DEG
ssc-miR-9788-3p	1.99147	0.315476	1.15347	2.30059	2.46311	0.93402	0.350293	NA	Not DEG
ssc-miR-19a	407.159	1527.54	967.35	-1.90736	0.776634	-2.45593	0.0140522	0.0629439	Down
ssc-let-7d-3p	837.995	2357.67	1597.83	-1.49229	0.681315	-2.19031	0.0285015	0.0997553	Down
ssc-miR-144	1341.62	27696.8	14519.2	-4.36761	0.869501	-5.02313	5.08369e-07	2.49101e-05	Down
ssc-miR-499-3p	2.06224	4.09061	3.07642	-1.01234	1.71894	-0.588934	0.555906	0.714591	Not DEG
ssc-miR-421-3p	145.414	96.4155	120.915	0.591842	0.590661	1.002	0.316344	0.494708	Not DEG
ssc-miR-374a-3p	1383.85	1566.91	1475.38	-0.17921	0.543249	-0.329886	0.741486	0.851495	Not DEG
ssc-miR-148a-5p	1637.52	846.44	1241.98	0.952012	0.57152	1.66575	0.0957626	0.218246	Not DEG
ssc-miR-671-5p	100.316	42.0026	71.1592	1.25987	0.674589	1.86762	0.0618157	0.163728	Not DEG
ssc-miR-202-5p	1.30406	4.16632	2.73519	-1.66365	1.91157	-0.870306	0.384133	NA	Not DEG
ssc-miR-885-3p	1.41518	0.39648	0.905833	1.84033	2.87633	0.639821	0.522289	NA	Not DEG
ssc-miR-222	1723.16	891.826	1307.49	0.950561	0.606716	1.56673	0.117178	0.257092	Not DEG
ssc-miR-103	26585.4	34661.1	30623.3	-0.382679	0.585525	-0.653565	0.513392	0.685011	Not DEG
ssc-let-7a	37009.9	122823	79916.6	-1.73059	0.681783	-2.53834	0.0111381	0.0574491	Down
ssc-miR-153	0.279147	2.36505	1.3221	-2.7518	2.37291	-1.15967	0.246183	NA	Not DEG
ssc-miR-34c	23267.6	8524.76	15896.2	1.44857	0.752863	1.92409	0.0543435	0.155964	Not DEG
ssc-miR-10384	432.606	463.09	447.848	-0.0979167	0.777225	-0.125983	0.899746	0.95153	Not DEG
ssc-miR-29c	186.176	240.342	213.259	-0.366923	0.657274	-0.55825	0.576674	0.735312	Not DEG
ssc-miR-432-5p	0.279147	0	0.139573	0.754249	4.08047	0.184843	0.853352	NA	Not DEG
ssc-miR-145-5p	81.544	8.83983	45.1919	3.19769	0.77897	4.10503	4.0427e-05	0.000971261	Up
ssc-miR-194a-3p	0	1.52731	0.763654	-3.08995	3.00061	-1.02977	0.303117	NA	Not DEG
ssc-miR-30c-5p	10608.2	20500	15554.1	-0.950427	0.560821	-1.69471	0.0901308	0.211988	Not DEG
ssc-miR-7137-3p	16.2333	63.948	40.0907	-1.97567	0.830645	-2.37848	0.017384	0.0719846	Down
ssc-miR-7139-5p	58.1889	498.218	278.204	-3.09601	0.883023	-3.50615	0.000454642	0.00534659	Down
ssc-miR-185	7156.39	18610.2	12883.3	-1.37876	0.60511	-2.27853	0.0226948	0.0901657	Down
ssc-miR-135	20.2338	4.08532	12.1595	2.33417	1.18337	1.97249	0.0485541	0.151861	Up
ssc-miR-193a-3p	29.246	81.2473	55.2466	-1.47134	0.897343	-1.63966	0.101075	0.226841	Not DEG
ssc-miR-99a-5p	13868.2	29259.8	21564	-1.07712	0.566979	-1.89976	0.0574647	0.156058	Not DEG
ssc-miR-155-3p	3.42757	3.33387	3.38072	0.0708421	1.53262	0.046223	0.963132	0.981263	Not DEG
ssc-miR-374b-5p	2071.93	2307.68	2189.8	-0.15547	0.522419	-0.297596	0.766011	0.866182	Not DEG
ssc-miR-499-5p	720.954	1108.25	914.601	-0.620295	0.553871	-1.11993	0.262745	0.438903	Not DEG
ssc-miR-20a-3p	8.65476	8.16737	8.41106	0.095388	1.00008	0.0953804	0.924013	0.966008	Not DEG
ssc-miR-208b	0.298598	0	0.149299	0.754249	4.08047	0.184843	0.853352	NA	Not DEG
ssc-miR-30d	66114.9	114084	90099.3	-0.787041	0.5412	-1.45425	0.145877	0.297832	Not DEG
ssc-miR-885-5p	2.01092	2.40983	2.21038	-0.253612	1.95672	-0.129611	0.896874	NA	Not DEG
ssc-miR-10390	6.12445	1.34291	3.73368	2.12835	1.50189	1.41712	0.156448	0.307399	Not DEG
ssc-miR-129b	165.066	42.2904	103.678	1.96616	0.786984	2.49835	0.0124774	0.058228	Up
ssc-miR-137	0	1.88757	0.943783	-3.39704	3.00414	-1.13078	0.258146	NA	Not DEG
ssc-miR-26a	108703	111420	110061	-0.0356055	0.578594	-0.061538	0.950931	0.977349	Not DEG
ssc-miR-181b	2913.47	1409.95	2161.71	1.04719	0.733135	1.42838	0.153183	0.306367	Not DEG
ssc-miR-125b	888.517	1144.41	1016.46	-0.364897	0.560296	-0.651257	0.51488	0.685011	Not DEG
ssc-miR-130b-5p	134.073	159.559	146.816	-0.249938	0.637202	-0.392243	0.694878	0.823767	Not DEG
ssc-miR-574-3p	116.148	40.7118	78.4297	1.51339	0.676904	2.23576	0.0253678	0.0965315	Up
ssc-miR-155-5p	5325.5	1833.46	3579.48	1.53842	0.611155	2.51723	0.0118283	0.058228	Up
ssc-miR-15a	271.947	508.198	390.073	-0.901824	0.601366	-1.49963	0.133711	0.283481	Not DEG
ssc-miR-382	0.279147	0	0.139573	0.754249	4.08047	0.184843	0.853352	NA	Not DEG
ssc-miR-582-5p	52.8438	20.0362	36.44	1.3981	0.715729	1.9534	0.0507721	0.154114	Not DEG
ssc-miR-122-5p	5.35777	7.20711	6.28244	-0.424132	1.23419	-0.343651	0.731109	0.851495	Not DEG
ssc-miR-365-5p	58.0533	88.2362	73.1447	-0.601452	0.708993	-0.848319	0.39626	0.571081	Not DEG
ssc-miR-545-5p	1.15549	0	0.577745	2.50084	3.59045	0.696525	0.4861	NA	Not DEG
ssc-miR-500-3p	1233.61	1008.82	1121.21	0.290259	0.615033	0.471941	0.636969	0.773702	Not DEG
ssc-miR-10388	96.4819	215.638	156.06	-1.15775	0.632095	-1.8316	0.0670106	0.172817	Not DEG
ssc-miR-424-5p	190.027	93.0127	141.52	1.03044	0.899959	1.14498	0.252217	0.426159	Not DEG
ssc-miR-223	4624.38	1875.29	3249.83	1.30219	0.695613	1.87201	0.0612054	0.163585	Not DEG
ssc-miR-301	8.2465	11.579	9.91274	-0.491846	0.976762	-0.503547	0.61458	0.76239	Not DEG
ssc-miR-106a	271.238	113.778	192.508	1.25457	0.657028	1.90946	0.0562027	0.156058	Not DEG
ssc-miR-30e-3p	3274.84	5647.16	4461	-0.786055	0.538333	-1.46016	0.144245	0.29656	Not DEG
ssc-miR-452	8.92296	3.74418	6.33357	1.26309	1.17464	1.0753	0.282238	0.460909	Not DEG
ssc-miR-1839-3p	0.577745	1.4463	1.01202	-1.26982	2.41654	-0.525471	0.599256	NA	Not DEG
ssc-miR-27a	92664.5	135410	114037	-0.547237	0.658399	-0.831164	0.405881	0.579267	Not DEG
ssc-miR-92b-3p	1290.7	674.988	982.845	0.935331	0.560621	1.66838	0.0952398	0.218246	Not DEG
ssc-miR-503	297.352	232.162	264.757	0.357159	0.759435	0.470296	0.638144	0.773702	Not DEG
ssc-miR-148a-3p	1.83429e+06	1.06054e+06	1.44741e+06	0.790431	0.70461	1.1218	0.261947	0.438903	Not DEG
ssc-miR-151-5p	99.7414	172.971	136.356	-0.791923	0.663575	-1.19342	0.232705	0.404824	Not DEG
ssc-miR-7136-5p	0	2.20833	1.10417	-3.6451	3.13484	-1.16277	0.244923	NA	Not DEG
ssc-miR-7134-3p	8251.71	18545.9	13398.8	-1.16832	0.646204	-1.80798	0.07061	0.175927	Not DEG
ssc-miR-1277	7.98826	8.71403	8.35114	-0.115414	1.21117	-0.0952913	0.924083	0.966008	Not DEG
ssc-miR-182	799.93	184.299	492.115	2.11783	0.618167	3.42599	0.000612556	0.00667006	Up
ssc-miR-365-3p	103.575	151.608	127.592	-0.548468	0.643329	-0.852547	0.39391	0.570491	Not DEG
ssc-miR-769-3p	55.9186	66.5272	61.2229	-0.250274	0.727326	-0.344101	0.73077	0.851495	Not DEG
ssc-miR-671-3p	98.2914	129.574	113.933	-0.397751	0.640887	-0.620626	0.534846	0.700602	Not DEG
ssc-miR-187	10.7878	15.418	13.1029	-0.515432	1.04361	-0.493892	0.621382	0.764378	Not DEG
ssc-miR-4337	0.83744	0	0.41872	2.04221	4.00807	0.509524	0.610385	NA	Not DEG
ssc-miR-206	16.0001	1.82039	8.91025	3.1224	1.22563	2.54759	0.010847	0.0569465	Up
ssc-miR-30a-5p	43905.9	39884.8	41895.3	0.138585	0.713027	0.194362	0.845893	0.914311	Not DEG
ssc-miR-143-3p	9246.58	723.409	4985	3.67588	0.715088	5.14045	2.74076e-07	1.61157e-05	Up
ssc-miR-194a-5p	59.5475	525.276	292.412	-3.14063	0.845161	-3.71602	0.000202389	0.00297512	Down
ssc-miR-504	49.2895	133.345	91.3171	-1.4318	1.0384	-1.37885	0.167941	0.324833	Not DEG
ssc-miR-186-5p	10312.3	29229.5	19770.9	-1.50304	0.708135	-2.12253	0.0337929	0.114197	Down
ssc-miR-708-3p	4.03426	4.19928	4.11677	-0.0654327	1.47327	-0.0444131	0.964575	0.981263	Not DEG
ssc-miR-30c-3p	119.347	197.764	158.555	-0.727326	0.882487	-0.824177	0.409839	0.58209	Not DEG
ssc-miR-450b-3p	13.1768	5.96106	9.56892	1.15717	1.21109	0.955477	0.339337	0.514252	Not DEG
ssc-miR-9811-5p	0	0.630952	0.315476	-1.85401	4.05879	-0.456788	0.647824	NA	Not DEG
ssc-miR-320	2271.36	2961.2	2616.28	-0.382503	0.587391	-0.65119	0.514924	0.685011	Not DEG
ssc-miR-21-5p	6.28117e+06	3.38888e+06	4.83503e+06	0.89023	0.671273	1.32618	0.18478	0.34602	Not DEG
ssc-miR-9859-3p	0	0.946428	0.473214	-2.42866	4.00954	-0.60572	0.544701	NA	Not DEG
ssc-miR-1271-3p	10.8685	116.938	63.9034	-3.42137	0.935229	-3.65833	0.000253869	0.00355416	Down
ssc-miR-126-5p	33.9049	10.4034	22.1541	1.69965	0.83248	2.04167	0.041184	0.136046	Up
ssc-miR-574-5p	315.107	121.625	218.366	1.37372	0.675691	2.03306	0.0420464	0.137352	Up
ssc-miR-500-5p	436.718	376.745	406.732	0.213305	0.676139	0.315476	0.752401	0.854076	Not DEG
ssc-miR-28-5p	373.8	463.196	418.498	-0.308887	0.596819	-0.517556	0.604768	0.759837	Not DEG
ssc-miR-450b-5p	1847.31	976.067	1411.69	0.920371	0.673734	1.36607	0.171916	0.330348	Not DEG
ssc-miR-139-5p	24.3393	31.193	27.7661	-0.361816	0.816485	-0.443139	0.657665	0.792433	Not DEG
ssc-miR-424-3p	57.0853	25.6923	41.3888	1.15122	0.81313	1.41579	0.156836	0.307399	Not DEG
ssc-miR-744	608.078	771.007	689.543	-0.342448	0.582498	-0.587894	0.556603	0.714591	Not DEG
ssc-miR-326	47.5245	30.6345	39.0795	0.626665	0.681447	0.919609	0.357777	0.536665	Not DEG
ssc-miR-205	26.2928	13.0359	19.6643	0.99313	0.859897	1.15494	0.248115	0.421652	Not DEG
ssc-miR-454	183.156	203.937	193.546	-0.155136	0.682869	-0.227183	0.820282	0.899861	Not DEG
ssc-miR-4334-3p	2009.6	7711.76	4860.68	-1.94006	0.655631	-2.95908	0.00308561	0.0215993	Down
ssc-miR-218	889.234	1133.59	1011.41	-0.350272	1.05708	-0.331358	0.740374	0.851495	Not DEG
ssc-miR-323	0	0.39648	0.19824	-1.1693	4.08047	-0.286561	0.774448	NA	Not DEG
ssc-miR-140-5p	1947.43	2046.29	1996.86	-0.0713468	0.55531	-0.128481	0.897768	0.95153	Not DEG
ssc-miR-214-5p	3.56472	0	1.78236	4.08637	2.52295	1.61968	0.105302	NA	Not DEG
ssc-miR-10a-3p	7.42001	4.81111	6.11556	0.636449	1.17436	0.541954	0.58785	0.744948	Not DEG
ssc-miR-194b-5p	2.4012	14.7627	8.58193	-2.58657	1.22985	-2.10315	0.0354523	0.118443	Down
ssc-miR-30b-3p	20.8453	112.579	66.7121	-2.43212	0.637683	-3.814	0.000136734	0.0023647	Down
ssc-miR-425-3p	717.942	1303.06	1010.5	-0.859608	0.550861	-1.56048	0.118646	0.258386	Not DEG
ssc-miR-339-3p	25.9154	100.55	63.2328	-1.95899	0.821212	-2.38549	0.0170565	0.0716373	Down
ssc-miR-10382	0.597197	1.6307	1.11395	-1.39566	2.66392	-0.523914	0.600339	NA	Not DEG
ssc-miR-7138-5p	0.298598	0	0.149299	0.754249	4.08047	0.184843	0.853352	NA	Not DEG
ssc-miR-582-3p	165.91	84.6594	125.284	0.972186	0.660832	1.47115	0.14125	0.294521	Not DEG
ssc-miR-10b	43.8646	14.785	29.3248	1.58138	0.788994	2.00429	0.0450386	0.142896	Up
ssc-miR-664-3p	99.0761	214.71	156.893	-1.11397	0.664145	-1.6773	0.0934832	0.21641	Not DEG
ssc-miR-342	312.266	368.399	340.333	-0.238529	0.569134	-0.41911	0.675136	0.810163	Not DEG
ssc-miR-149	18.8439	6.13162	12.4877	1.62635	0.901946	1.80316	0.0713634	0.176309	Not DEG
ssc-miR-339-5p	2009.6	7713.31	4861.46	-1.94035	0.655601	-2.95966	0.00307982	0.0215993	Down
ssc-miR-22-3p	4888.56	9863.57	7376.06	-1.01264	0.565419	-1.79095	0.0733009	0.178103	Not DEG
ssc-miR-214-3p	8.09746	1.57209	4.83478	2.37565	1.53713	1.54551	0.122222	0.262287	Not DEG
ssc-miR-532-5p	29807.5	25264.2	27535.9	0.238583	0.592758	0.402497	0.687318	0.818103	Not DEG
ssc-miR-324	22.5202	15.9903	19.2553	0.495225	0.788935	0.627713	0.530192	0.700436	Not DEG
ssc-miR-9810-3p	0.298598	3.35097	1.82478	-3.25196	2.55428	-1.27314	0.202967	NA	Not DEG
ssc-miR-652	26.7434	14.0718	20.4076	0.914125	0.782744	1.16785	0.242869	0.415614	Not DEG
ssc-miR-24-2-5p	25.6949	50.8444	38.2697	-0.979221	0.77545	-1.26278	0.206669	0.372765	Not DEG
ssc-miR-7139-3p	7.6189	58.436	33.0274	-2.92267	0.992531	-2.94466	0.00323311	0.0216273	Down
ssc-miR-218b	890.071	1139.06	1014.57	-0.355858	1.05754	-0.336496	0.736497	0.851495	Not DEG
ssc-miR-196b-5p	38.8627	15.8007	27.3317	1.2925	0.713488	1.81153	0.0700591	0.175927	Not DEG
ssc-miR-107	752.267	1465.97	1109.12	-0.962312	0.590062	-1.63087	0.102919	0.229228	Not DEG
ssc-miR-151-3p	33768.4	75407.2	54587.8	-1.15902	0.578707	-2.00277	0.0452017	0.142896	Down
ssc-miR-10383	0.279147	9.32914	4.80415	-4.73841	1.89369	-2.50221	0.0123421	0.058228	Down
ssc-miR-9860-5p	19.7037	34.4459	27.0748	-0.806634	0.737675	-1.09348	0.274182	0.452863	Not DEG
ssc-miR-425-5p	6083.45	7815.57	6949.51	-0.361416	0.546287	-0.661586	0.508237	0.685011	Not DEG
ssc-miR-421-5p	0.597197	0	0.298598	1.55381	4.04748	0.383897	0.701055	NA	Not DEG
ssc-miR-99a-3p	10.21	8.02977	9.11989	0.324078	1.01303	0.319911	0.749036	0.853552	Not DEG
ssc-miR-190a	6.13295	5.34722	5.74008	0.213957	1.36041	0.157274	0.875029	0.9389	Not DEG
ssc-miR-455-5p	298.036	36.9399	167.488	3.01333	0.716868	4.20347	2.6286e-05	0.000772807	Up
ssc-miR-1	113.201	18.9139	66.0573	2.58035	0.666431	3.8719	0.00010799	0.00198431	Up
ssc-miR-7144-5p	11.6502	34.2448	22.9475	-1.55943	0.927512	-1.6813	0.0927045	0.21631	Not DEG
ssc-miR-7140-3p	28.4379	3.61311	16.0255	3.01378	1.08484	2.77808	0.00546812	0.0303326	Up
ssc-miR-183	522.998	112.496	317.747	2.21647	0.643608	3.44382	0.000573567	0.00648572	Up
ssc-miR-429	404.447	77.2166	240.832	2.38694	0.702542	3.39758	0.000679859	0.00700675	Up
ssc-miR-18a	191.012	775.657	483.334	-2.02162	0.697057	-2.90023	0.00372892	0.024035	Down
ssc-miR-136-3p	0.279147	0.39648	0.337814	-0.207524	4.08047	-0.0508578	0.959439	NA	Not DEG
ssc-miR-31	42.591	6.7988	24.6949	2.65455	0.834593	3.18065	0.00146947	0.0120006	Up
ssc-miR-9	4215.68	942.96	2579.32	2.16065	0.674444	3.2036	0.00135723	0.0114007	Up
ssc-miR-219a	58.4061	105.02	81.7128	-0.843463	0.628594	-1.34182	0.179653	0.340761	Not DEG
ssc-miR-26b-3p	23.717	32.8921	28.3046	-0.47107	0.712052	-0.661567	0.508249	0.685011	Not DEG
ssc-miR-28-3p	5231.48	5444.69	5338.09	-0.0576017	0.625088	-0.0921497	0.926579	0.966008	Not DEG
ssc-miR-331-3p	197.233	398.876	298.055	-1.01615	0.652831	-1.55653	0.119583	0.25851	Not DEG
ssc-miR-758	0.279147	0	0.139573	0.754249	4.08047	0.184843	0.853352	NA	Not DEG
ssc-miR-192	342.089	4522.68	2432.39	-3.72459	0.901877	-4.12982	3.63053e-05	0.000970341	Down
ssc-miR-98	3160.17	5747.5	4453.84	-0.862888	0.644818	-1.33819	0.180835	0.340805	Not DEG
ssc-miR-152	5107.09	7512.86	6309.98	-0.556814	0.830171	-0.670722	0.502398	0.683819	Not DEG
ssc-miR-411	1.00546	0	0.502731	2.27743	3.81802	0.596494	0.550845	NA	Not DEG
ssc-miR-423-3p	4821.72	22388	13604.8	-2.21508	0.673351	-3.28964	0.00100316	0.00951383	Down
ssc-miR-296-5p	8.69366	35.1538	21.9237	-2.01636	0.8235	-2.44852	0.0143444	0.0629439	Down
ssc-miR-2320-3p	152.588	198.649	175.618	-0.3809	0.615737	-0.618608	0.536175	0.700602	Not DEG
ssc-miR-100	4893.7	1403.92	3148.81	1.80154	0.813021	2.21586	0.0267013	0.0969159	Up
ssc-miR-4338	4.61905	0.837743	2.72839	2.52412	2.04323	1.23535	0.216699	NA	Not DEG
ssc-miR-143-5p	6.73259	0.734347	3.73347	3.17953	1.64106	1.93749	0.0526858	0.155852	Not DEG
ssc-miR-129a-5p	165.066	42.2904	103.678	1.96616	0.786984	2.49835	0.0124774	0.058228	Up
ssc-miR-345-3p	275.569	230.512	253.04	0.258228	0.636815	0.405499	0.68511	0.818103	Not DEG
ssc-miR-7142-3p	925.938	1230.76	1078.35	-0.41045	0.566239	-0.724871	0.468531	0.652835	Not DEG
ssc-miR-1468	18.5304	18.0102	18.2703	0.050148	0.870852	0.057585	0.954079	0.977349	Not DEG
ssc-miR-9851-3p	0	2.30644	1.15322	-3.68386	2.80789	-1.31196	0.189532	NA	Not DEG
ssc-miR-676-5p	0	0.39648	0.19824	-1.1693	4.08047	-0.286561	0.774448	NA	Not DEG
ssc-miR-345-5p	13.3864	6.33515	9.86077	1.08301	1.11073	0.975046	0.329537	0.504604	Not DEG
ssc-miR-30b-5p	2240.38	2770.13	2505.26	-0.306151	0.549956	-0.556682	0.577745	0.735312	Not DEG
ssc-miR-7134-5p	456.793	1566.4	1011.6	-1.77802	0.613624	-2.89758	0.00376057	0.024035	Down
ssc-miR-374a-5p	2747.58	2733.28	2740.43	0.00757385	0.527841	0.0143487	0.988552	0.988552	Not DEG
ssc-miR-181a	10955	5739.21	8347.08	0.932688	0.685576	1.36044	0.173689	0.331589	Not DEG
ssc-miR-210	211.594	177.167	194.381	0.256715	0.674299	0.380714	0.703416	0.830539	Not DEG
ssc-miR-874	14.7568	1.10844	7.93264	3.72335	1.33272	2.79379	0.00520949	0.0294536	Up
ssc-miR-224	3.85383	3.56832	3.71108	0.123061	1.65356	0.0744221	0.940675	0.970781	Not DEG
ssc-miR-361-3p	3397.33	4899.51	4148.42	-0.528166	0.536164	-0.985083	0.324584	0.501803	Not DEG
ssc-miR-9843-3p	1627.4	3402.98	2515.19	-1.06407	0.82856	-1.28423	0.19906	0.363501	Not DEG
ssc-miR-664-5p	52.9331	89.3414	71.1372	-0.751157	0.686683	-1.09389	0.274003	0.452863	Not DEG
ssc-miR-1285	50.2919	36.6884	43.4902	0.45049	0.655314	0.687441	0.491805	0.675657	Not DEG
ssc-miR-221-5p	596.249	185.676	390.963	1.68404	0.553221	3.04406	0.00233406	0.0180582	Up
ssc-miR-7143-5p	0.876344	0	0.438172	2.10103	4.00408	0.524723	0.599776	NA	Not DEG
chr1_5747	1.40808	0	0.704042	3.09642	3.85105	0.804043	0.421372	NA	Not DEG
chr3_49444	0.324793	1.03631	0.680554	-1.41542	3.58672	-0.394629	0.693117	NA	Not DEG
chr6_61160	1.61711	1.28428	1.45069	0.331118	2.29585	0.144225	0.885323	NA	Not DEG
chr1_3203	0.649585	0	0.324793	2.05527	4.0485	0.507662	0.611691	NA	Not DEG
chr6_66770	0.974378	0	0.487189	2.61372	4.00554	0.652525	0.514062	NA	Not DEG
chr10_9122	0	0.2563	0.12815	-0.636908	4.08047	-0.156087	0.875965	NA	Not DEG
chr13_22806	0.790728	1.02798	0.909353	-0.444704	2.75849	-0.161213	0.871926	NA	Not DEG
chr12_12947	2.08305	0	1.04152	3.6985	2.77743	1.33163	0.182983	NA	Not DEG
chr14_25720	0.967525	1.14711	1.05732	-0.199912	2.41008	-0.0829484	0.933893	NA	Not DEG
chr17_35620	0.964099	2.27061	1.61736	-1.17168	2.43171	-0.481836	0.629922	NA	Not DEG
chr6_63129	0.469362	2.32615	1.39776	-2.58135	2.60335	-0.991547	0.321419	NA	Not DEG
chrX_84001	0.649585	1.2815	0.965542	-0.947227	3.16874	-0.298929	0.764994	NA	Not DEG
chr13_17632	0	0.2563	0.12815	-0.636908	4.08047	-0.156087	0.875965	NA	Not DEG
chr2_43228	0.321366	4.86555	2.59346	-3.63796	2.03868	-1.78447	0.0743476	NA	Not DEG
chr4_50813	1.29917	0.631729	0.965449	1.09733	2.93364	0.37405	0.708367	NA	Not DEG
chr2_43938	9.59088	1.38259	5.48673	2.88714	1.51402	1.90693	0.0565293	0.271517	Not DEG
chr1_7228	1.44031	0.512599	0.976456	1.42219	2.68945	0.528803	0.596942	NA	Not DEG
chr6_61133	7.20296	4.17414	5.68855	0.825599	1.3178	0.626499	0.530988	0.802249	Not DEG
chr2_42230	1.28547	0	0.642733	3.01067	3.96701	0.758928	0.447896	NA	Not DEG
chr6_64476	0	0.631729	0.315864	-1.62743	4.03102	-0.403726	0.686414	NA	Not DEG
chr2_38383	0.967525	0	0.483763	2.60455	4.00616	0.650137	0.515604	NA	Not DEG
chr2_38224	0.321366	0	0.160683	1.28665	4.08047	0.315318	0.75252	NA	Not DEG
chr7_71924	0.964099	0	0.482049	2.59995	4.00648	0.648937	0.516379	NA	Not DEG
chr7_69653	10.5399	0.375429	5.45766	5.06514	1.95885	2.58578	0.009716	0.0909975	Up
chr2_43273	0.649585	4.11054	2.38006	-2.59065	2.04272	-1.26824	0.204713	NA	Not DEG
chr2_40147	0.974378	25.1497	13.062	-4.61619	1.55786	-2.96316	0.00304496	0.0432036	Down
chr18_37839	0.469362	0	0.234681	1.28665	4.08047	0.315318	0.75252	NA	Not DEG
chr1_2710	1.58831	0	0.794154	3.28627	3.33405	0.985672	0.324294	NA	Not DEG
chr2_39356	2.70383	6.6694	4.68661	-1.33773	1.3869	-0.964549	0.334771	0.621444	Not DEG
chr4_51711	0.974378	0	0.487189	2.61372	4.00554	0.652525	0.514062	NA	Not DEG
chr11_11386	43.0271	78.4039	60.7155	-0.868512	0.788719	-1.10117	0.270823	0.588884	Not DEG
chr6_63816	1.62054	0.259079	0.939808	2.3895	2.95332	0.809089	0.418464	NA	Not DEG
chr17_33958	0.469362	0	0.234681	1.28665	4.08047	0.315318	0.75252	NA	Not DEG
chr6_64745	0.324793	0.777236	0.551014	-1.00241	3.87065	-0.258977	0.795653	NA	Not DEG
chr3_48738	42.4865	6.10682	24.2966	2.81672	0.956594	2.94453	0.00323449	0.0432036	Up
chr15_28374	0.649585	0	0.324793	2.05527	4.0485	0.507662	0.611691	NA	Not DEG
chr9_76668	0.324793	0.2563	0.290546	0.324872	4.08047	0.0796164	0.936542	NA	Not DEG
chr5_57914	12.0686	4.22412	8.14633	1.49456	1.14306	1.30751	0.19104	0.485441	Not DEG
chrX_83685	0	2.84431	1.42215	-3.8286	2.75154	-1.39144	0.164092	NA	Not DEG
chrX_83793	1.28547	0	0.642733	3.01067	3.96701	0.758928	0.447896	NA	Not DEG
chr10_8310	5.76264	1.14433	3.45349	2.3398	1.75259	1.33505	0.181858	NA	Not DEG
chr1_1985	0	2.13344	1.06672	-3.3791	3.05427	-1.10635	0.268574	NA	Not DEG
chr6_63334	0.964099	0	0.482049	2.59995	4.00648	0.648937	0.516379	NA	Not DEG
chr17_36045	1.29917	1.12629	1.21273	0.280902	2.92689	0.0959727	0.923542	NA	Not DEG
chr7_68518	27.9339	10.2254	19.0797	1.47308	0.99173	1.48536	0.137449	0.389438	Not DEG
chr1_2042	3.50965	1.26346	2.38656	1.51212	2.0082	0.75297	0.451468	NA	Not DEG
chr7_67717	2.05424	1.5378	1.79602	0.355634	2.20864	0.16102	0.872078	NA	Not DEG
chr1_4624	0	0.893586	0.446793	-2.14099	3.99431	-0.536011	0.591951	NA	Not DEG
chr3_48364	6.51633	13.965	10.2406	-1.12262	1.06757	-1.05157	0.292998	0.595846	Not DEG
chr3_49304	3.68163	3.14338	3.41251	0.262163	1.7338	0.151207	0.879812	NA	Not DEG
chr12_16486	0.964099	0.375429	0.669764	1.6428	3.6085	0.455259	0.648923	NA	Not DEG
chr6_65096	1.28889	1.03354	1.16121	0.319654	2.49618	0.128057	0.898104	NA	Not DEG
chrUn_NW_018084979v1_81001	1.28547	0	0.642733	3.01067	3.96701	0.758928	0.447896	NA	Not DEG
chr18_37519	1.58146	1.89796	1.73971	-0.271898	2.03084	-0.133885	0.893494	NA	Not DEG
chr13_20350	0.964099	0.2563	0.610199	1.64122	3.73083	0.439909	0.660003	NA	Not DEG
chr2_39303	1.29917	0.259079	0.779125	2.06808	3.42092	0.604538	0.545486	NA	Not DEG
chr1_3815	225.838	225.35	225.594	0.00208333	0.776969	0.00268135	0.997861	0.997861	Not DEG
chr16_32464	0	1.81077	0.905386	-3.17822	3.2002	-0.993131	0.320646	NA	Not DEG
chr7_68816	2.23104	109.103	55.667	-5.63163	1.22413	-4.60054	4.21407e-06	0.000394016	Down
chr3_47821	0.974378	0	0.487189	2.61372	4.00554	0.652525	0.514062	NA	Not DEG
chr8_72593	0.321366	0	0.160683	1.28665	4.08047	0.315318	0.75252	NA	Not DEG
chr2_39149	2.05767	0.888028	1.47285	1.19353	2.33177	0.511855	0.608753	NA	Not DEG
chr6_63409	0	1.02798	0.513989	-2.36358	3.91566	-0.603623	0.546094	NA	Not DEG
chr4_53005	2.05767	2.42168	2.23968	-0.261452	2.01506	-0.129749	0.896765	NA	Not DEG
chrUn_NW_018085018v1_81549	1.62396	0.890807	1.25739	0.904821	2.48484	0.364137	0.715756	NA	Not DEG
chr3_49351	0.964099	0	0.482049	2.59995	4.00648	0.648937	0.516379	NA	Not DEG
chr2_44435	1.94876	0.259079	1.10392	2.65061	3.05756	0.866906	0.385994	NA	Not DEG
chr10_9908	3.49456	0.375429	1.93499	3.4623	2.19655	1.57625	0.114969	NA	Not DEG
chr2_43210	1.61368	2.15149	1.88258	-0.363372	2.09886	-0.173129	0.86255	NA	Not DEG
chr4_50791	1.26352	0	0.631758	2.9473	3.64543	0.808491	0.418808	NA	Not DEG
chr4_51875	4.14757	0	2.07378	4.67876	2.27792	2.05396	0.0399795	NA	Up
chr5_56347	0	1.63889	0.819443	-3.00544	3.29548	-0.911989	0.361775	NA	Not DEG
chr5_59497	0.974378	0	0.487189	2.61372	4.00554	0.652525	0.514062	NA	Not DEG
chr13_22883	2.58121	0.750858	1.66603	1.90705	2.41916	0.788308	0.430517	NA	Not DEG
chr6_61235	0.938723	0.375429	0.657076	1.52962	3.65353	0.418669	0.675458	NA	Not DEG
chr10_9520	0	1.12629	0.563143	-2.45125	3.97756	-0.616269	0.537717	NA	Not DEG
chr7_71859	1.28547	0	0.642733	3.01067	3.96701	0.758928	0.447896	NA	Not DEG
chrUn_NW_018084833v1_80616	1.43346	8.6229	5.02818	-2.59377	1.55019	-1.6732	0.0942882	0.345723	Not DEG
chr3_46129	0.469362	1.0252	0.74728	-1.40273	3.46999	-0.404246	0.686032	NA	Not DEG
chr10_9621	1.76168	2.81515	2.28842	-0.671878	1.69353	-0.396732	0.691565	NA	Not DEG
chr3_45434	1.93505	6.32312	4.12909	-1.67238	1.6185	-1.03329	0.301468	0.595846	Not DEG
chrX_83896	0.469362	1.51976	0.994559	-1.94048	2.88575	-0.672435	0.501307	NA	Not DEG
chr6_60015	0	0.259079	0.129539	-0.636908	4.08047	-0.156087	0.875965	NA	Not DEG
chr13_18856	0.642733	0	0.321366	2.0449	4.04911	0.505025	0.613541	NA	Not DEG
chr3_45533	46.2785	75.4531	60.8658	-0.701072	1.23883	-0.565916	0.571451	0.832097	Not DEG
chr2_41528	0.646159	1.00716	0.826658	-0.541449	2.86517	-0.188977	0.850111	NA	Not DEG
chr17_33722	7.97859	7.15562	7.5671	0.154242	1.11087	0.138847	0.889571	0.971886	Not DEG
chr7_72109	1.11895	1.14433	1.13164	-0.0445888	2.54043	-0.0175517	0.985997	NA	Not DEG
chr10_7856	1.93162	0	0.965812	3.6	3.12622	1.15155	0.249505	NA	Not DEG
chr2_43984	4.62517	0.750858	2.68802	2.77015	2.00733	1.38002	0.16758	NA	Not DEG
chr5_58565	1.28889	1.12629	1.20759	0.284976	2.69318	0.105814	0.91573	NA	Not DEG
chr2_43579	0	1.03631	0.518157	-2.3738	3.98142	-0.596219	0.551029	NA	Not DEG
chr12_15487	0.974378	0	0.487189	2.61372	4.00554	0.652525	0.514062	NA	Not DEG
chr3_47355	0	0.750858	0.375429	-1.85328	4.01331	-0.461783	0.644237	NA	Not DEG
chr4_50738	0	1.0252	0.512599	-2.35945	3.98216	-0.592505	0.553512	NA	Not DEG
chr5_56616	0	0.375429	0.187714	-0.636908	4.08047	-0.156087	0.875965	NA	Not DEG
chr9_79383	0.938723	0	0.469362	2.50057	4.01347	0.623043	0.533256	NA	Not DEG
chr6_64514	3.34314	3.53963	3.44138	-0.0639518	1.48687	-0.043011	0.965693	NA	Not DEG
chr2_41613	0.646159	0.750858	0.698508	-0.100025	3.28825	-0.030419	0.975733	NA	Not DEG
chr12_12696	0	1.12629	0.563143	-2.45125	3.97756	-0.616269	0.537717	NA	Not DEG
chr12_14786	0.642733	0.375429	0.509081	1.08355	4.00011	0.270879	0.786484	NA	Not DEG
chr2_41651	1.40808	3.91228	2.66018	-1.55958	1.97693	-0.788891	0.430175	NA	Not DEG
chr2_41338	20.2494	10.9751	15.6123	0.888601	0.983992	0.903057	0.366496	0.646554	Not DEG
chr9_77290	2.57436	0.375429	1.47489	3.05544	2.59608	1.17694	0.239217	NA	Not DEG
chr18_36944	2.07962	3.14616	2.61289	-0.549024	1.85124	-0.296571	0.766794	NA	Not DEG
chr15_30611	0	1.65971	0.829853	-3.04491	3.01774	-1.009	0.312973	NA	Not DEG
chr3_47903	1.58831	0.2563	0.922304	2.32029	2.96433	0.782736	0.433782	NA	Not DEG
chr7_68408	0.321366	1.51976	0.920562	-1.94099	2.95653	-0.656509	0.511497	NA	Not DEG
chr16_33069	2.88063	2.13344	2.50704	0.488926	1.82821	0.267434	0.789135	NA	Not DEG
chr13_19557	0.964099	6.69022	3.82716	-2.73071	1.76629	-1.54601	0.122101	0.364924	Not DEG
chr5_59109	250.292	324.238	287.265	-0.372562	0.719999	-0.517448	0.604843	0.846131	Not DEG
chr8_74852	0	0.768899	0.384449	-1.94889	4.00659	-0.486421	0.626669	NA	Not DEG
chrUn_NW_018084979v1_81114	4.13729	34.1303	19.1338	-3.06343	1.24137	-2.46779	0.0135951	0.110534	Down
chr12_15445	0.324793	0.631729	0.478261	-0.662818	3.75597	-0.176471	0.859924	NA	Not DEG
chr1_4058	0.964099	0	0.482049	2.59995	4.00648	0.648937	0.516379	NA	Not DEG
chr6_63756	0.469362	1.80799	1.13868	-2.21971	2.75619	-0.805354	0.420616	NA	Not DEG
chr4_51066	17.3174	5.57477	11.4461	1.6625	1.05658	1.57348	0.115608	0.364924	Not DEG
chr10_9418	0.321366	5.16768	2.74452	-3.72815	2.20008	-1.69455	0.0901608	NA	Not DEG
chr7_71637	0	1.29539	0.647697	-2.69316	3.95925	-0.680221	0.496364	NA	Not DEG
chr7_71549	1.28547	0	0.642733	3.01067	3.96701	0.758928	0.447896	NA	Not DEG
chr2_40370	0.324793	0.515378	0.420085	-0.439226	3.93298	-0.111678	0.911079	NA	Not DEG
chr3_45961	0.649585	0	0.324793	2.05527	4.0485	0.507662	0.611691	NA	Not DEG
chr12_12577	2.58464	4.50679	3.54571	-0.778925	1.60793	-0.484426	0.628083	NA	Not DEG
chrUn_NW_018085108v1_81790	246.921	142.483	194.702	0.794649	0.772165	1.02912	0.303424	0.595846	Not DEG
chr1_6104	0.790728	0	0.395364	2.27634	4.03107	0.564699	0.572278	NA	Not DEG
chr6_64606	0	1.03076	0.515378	-2.36733	3.89406	-0.607934	0.543231	NA	Not DEG
chr14_24170	0	2.42583	1.21291	-3.59393	2.92286	-1.22959	0.21885	NA	Not DEG
chr1_3701	2.41812	2.15426	2.28619	0.196659	1.88301	0.104439	0.916821	NA	Not DEG
chr13_17149	0.974378	0	0.487189	2.61372	4.00554	0.652525	0.514062	NA	Not DEG
chr14_24110	0	1.12629	0.563143	-2.45125	3.97756	-0.616269	0.537717	NA	Not DEG
chr2_38201	0.967525	0	0.483763	2.60455	4.00616	0.650137	0.515604	NA	Not DEG
chr8_74559	5.26652	6.19288	5.7297	-0.260014	1.46598	-0.177365	0.859222	0.957556	Not DEG
chr6_62068	0.964099	0	0.482049	2.59995	4.00648	0.648937	0.516379	NA	Not DEG
chr14_25023	6.81574	7.28723	7.05149	-0.127202	1.1974	-0.106232	0.915398	0.978169	Not DEG
chr7_71149	0.938723	0.2563	0.597511	1.53312	3.77814	0.405788	0.684899	NA	Not DEG
chr13_20511	2.54898	0	1.27449	3.98116	2.61372	1.52317	0.127715	NA	Not DEG
chr7_68781	1.11895	3.43576	2.27735	-1.63633	1.91788	-0.853198	0.393549	NA	Not DEG
chr3_44954	0.938723	1.14433	1.04153	-0.365117	2.84101	-0.128516	0.89774	NA	Not DEG
chr14_23949	0	0.750858	0.375429	-1.85328	4.01331	-0.461783	0.644237	NA	Not DEG
chrX_84815	0.974378	0	0.487189	2.61372	4.00554	0.652525	0.514062	NA	Not DEG
chr7_67704	34.7696	3.42328	19.0964	3.38165	0.99168	3.41003	0.000649567	0.0151836	Up
chr5_58638	1.62396	1.65971	1.64183	-0.00900672	2.24805	-0.00400646	0.996803	NA	Not DEG
chr5_55644	2.27355	1.29539	1.78447	0.805298	2.58611	0.311394	0.755501	NA	Not DEG
chr4_53247	0	0.768899	0.384449	-1.94889	4.00659	-0.486421	0.626669	NA	Not DEG
chr3_47909	0.649585	0.512599	0.581092	0.335523	3.80177	0.0882545	0.929674	NA	Not DEG
chr14_23629	0.964099	0	0.482049	2.59995	4.00648	0.648937	0.516379	NA	Not DEG
chr2_41490	0.324793	0.375429	0.350111	0.324872	4.08047	0.0796164	0.936542	NA	Not DEG
chr14_25776	0	1.03631	0.518157	-2.3738	3.98142	-0.596219	0.551029	NA	Not DEG
chr2_43238	0	0.768899	0.384449	-1.94889	4.00659	-0.486421	0.626669	NA	Not DEG
chr1_7314	0	0.512599	0.2563	-1.39475	4.04905	-0.344463	0.730498	NA	Not DEG
chrX_82404	0	1.54058	0.770288	-2.94627	3.37893	-0.871952	0.383235	NA	Not DEG
chr15_30638	0	0.777236	0.388618	-1.96288	4.00564	-0.490031	0.624112	NA	Not DEG
chr12_14578	0.642733	0	0.321366	2.0449	4.04911	0.505025	0.613541	NA	Not DEG
chr2_43500	0	0.768899	0.384449	-1.94889	4.00659	-0.486421	0.626669	NA	Not DEG
chr6_62044	0.964099	1.26346	1.11378	-0.332462	2.74157	-0.121267	0.90348	NA	Not DEG
chr12_14434	0.649585	1.02798	0.838781	-0.632991	3.04396	-0.20795	0.835268	NA	Not DEG
chr13_22561	0.794154	1.00716	0.900656	-0.339237	2.78814	-0.121672	0.903159	NA	Not DEG
chr4_54129	0.324793	0	0.162396	1.28665	4.08047	0.315318	0.75252	NA	Not DEG
chr16_32288	0.324793	0.768899	0.546846	-0.98842	3.88113	-0.254673	0.798976	NA	Not DEG
chr3_45629	10.9647	8.98834	9.97652	0.296764	1.12203	0.264488	0.791404	0.922691	Not DEG
chr18_37811	0.321366	0.512599	0.416983	-0.432966	4.04905	-0.10693	0.914844	NA	Not DEG
chr1_3728	0	0.768899	0.384449	-1.94889	4.00659	-0.486421	0.626669	NA	Not DEG
chr6_60088	0	0.2563	0.12815	-0.636908	4.08047	-0.156087	0.875965	NA	Not DEG
chr10_9490	5.61668	24.6205	15.1186	-2.12957	1.1184	-1.90412	0.0568948	0.271517	Not DEG
chr6_66945	2.81617	1.65971	2.23794	0.702607	2.09829	0.334847	0.73774	NA	Not DEG
chr13_21950	0.649585	0.375429	0.512507	1.09396	3.99047	0.274142	0.783975	NA	Not DEG
chr2_38299	0.974378	0	0.487189	2.61372	4.00554	0.652525	0.514062	NA	Not DEG
chr15_28486	0	0.518157	0.259079	-1.40529	4.04843	-0.347119	0.728502	NA	Not DEG
chrX_82815	1.29917	1.00994	1.15455	0.430259	2.73454	0.157342	0.874975	NA	Not DEG
chr7_72401	1.58146	13.6587	7.62007	-3.17123	1.35487	-2.34062	0.0192518	0.138465	Down
chr11_10498	0.974378	0	0.487189	2.61372	4.00554	0.652525	0.514062	NA	Not DEG
chr3_49040	0.324793	1.80521	1.065	-2.21702	2.80113	-0.791475	0.428667	NA	Not DEG
chr9_76673	0.646159	0	0.323079	2.05009	4.0488	0.506346	0.612614	NA	Not DEG
chr12_13654	0	1.03631	0.518157	-2.3738	3.98142	-0.596219	0.551029	NA	Not DEG
chr1_4971	0	1.02798	0.513989	-2.36358	3.91566	-0.603623	0.546094	NA	Not DEG
chr13_18040	241.089	360.662	300.876	-0.5815	1.82747	-0.318199	0.750334	0.904103	Not DEG
chr3_45181	3.67135	3.4205	3.54593	0.117817	1.44461	0.0815566	0.934999	NA	Not DEG
chr2_39657	0.967525	0.2563	0.611912	1.6501	3.41284	0.483498	0.628742	NA	Not DEG
chr2_43221	1.75483	1.90352	1.82918	-0.0880742	2.15574	-0.0408556	0.967411	NA	Not DEG
chr7_71434	0.974378	1.38259	1.17848	-0.434346	2.7189	-0.15975	0.873078	NA	Not DEG
chr6_61573	0.649585	1.03354	0.84156	-0.639745	3.04091	-0.210379	0.833372	NA	Not DEG
chr6_66936	1.11552	0	0.55776	2.78483	3.49679	0.796396	0.425802	NA	Not DEG
chr6_62608	0.642733	0.750858	0.696795	-0.118353	3.56575	-0.0331916	0.973522	NA	Not DEG
chr7_70504	2.8484	4.57039	3.70939	-0.714398	1.47102	-0.485649	0.627216	NA	Not DEG
chr9_78664	0.938723	0.2563	0.597511	1.53312	3.77814	0.405788	0.684899	NA	Not DEG
chr14_26310	1.61026	0	0.805129	3.33808	3.32438	1.00412	0.315319	NA	Not DEG
chr2_39286	9.38667	6.56275	7.97471	0.488482	1.18478	0.412296	0.680122	0.893349	Not DEG
chr9_78478	15.3453	3.03951	9.1924	2.35499	1.25188	1.88116	0.0599502	0.273432	Not DEG
chrX_83374	0.649585	0.777236	0.713411	-0.23327	3.51664	-0.0663332	0.947113	NA	Not DEG
chr3_48209	1.40808	0.2563	0.832192	2.1242	3.36334	0.631575	0.527665	NA	Not DEG
chr3_50064	2.40441	3.54241	2.97341	-0.514689	1.58219	-0.325301	0.744953	NA	Not DEG
chr2_38645	1.75483	0	0.877413	3.44822	3.2336	1.06637	0.286256	NA	Not DEG
chr2_40123	0.974378	0	0.487189	2.61372	4.00554	0.652525	0.514062	NA	Not DEG
chr1_1107	0.324793	0	0.162396	1.28665	4.08047	0.315318	0.75252	NA	Not DEG
chr2_43448	1.58146	11.3367	6.45907	-2.90005	1.38863	-2.08843	0.0367593	0.190944	Down
chr14_27624	0	0.774457	0.387229	-1.95823	4.00595	-0.488831	0.624962	NA	Not DEG
chr13_21410	0.974378	0	0.487189	2.61372	4.00554	0.652525	0.514062	NA	Not DEG
chr6_64581	0.938723	0	0.469362	2.50057	4.01347	0.623043	0.533256	NA	Not DEG
chr3_47734	1.58488	1.50172	1.5433	0.112521	2.33204	0.04825	0.961517	NA	Not DEG
chr15_30753	0.321366	2.27061	1.29599	-2.51248	2.6626	-0.943621	0.345363	NA	Not DEG
chr10_8877	0.974378	4.09943	2.5369	-2.02132	1.92779	-1.04852	0.2944	NA	Not DEG
chr1_3418	1.11895	0.259079	0.689013	1.8262	3.28297	0.556265	0.57803	NA	Not DEG
chr10_9178	1347.1	215.628	781.362	2.64329	0.811852	3.25588	0.00113042	0.0234876	Up
chrUn_NW_018084833v1_80677	0.967525	1.50172	1.23462	-0.549607	2.69331	-0.204064	0.838304	NA	Not DEG
chr4_53677	0	0.777236	0.388618	-1.96288	4.00564	-0.490031	0.624112	NA	Not DEG
chr17_35836	0	0.777236	0.388618	-1.96288	4.00564	-0.490031	0.624112	NA	Not DEG
chr2_41542	1.87745	0	0.938723	3.51321	3.47836	1.01002	0.312487	NA	Not DEG
chr18_37725	0.324793	0.518157	0.421475	-0.443503	4.04843	-0.109549	0.912767	NA	Not DEG
chr13_17028	241.791	163.634	202.713	0.565303	0.872017	0.648271	0.51681	0.792159	Not DEG
chr12_16066	1.75825	48.5356	25.1469	-4.77313	1.20684	-3.95507	7.65129e-05	0.00476931	Down
chr3_49026	0	2.25257	1.12629	-3.45779	3.28562	-1.0524	0.292616	NA	Not DEG
chr2_38013	0	1.89796	0.948982	-3.2192	2.87291	-1.12054	0.262485	NA	Not DEG
chr7_68325	0	4.91138	2.45569	-4.60808	3.65924	-1.2593	0.207922	NA	Not DEG
chr6_60927	4.15924	11.7493	7.95428	-1.47603	1.32692	-1.11237	0.265977	0.58515	Not DEG
chr16_33499	151.481	0	75.7403	9.87628	2.63933	3.74197	0.000182586	0.00853591	Up
chr13_17334	0.974378	0	0.487189	2.61372	4.00554	0.652525	0.514062	NA	Not DEG
chr3_48639	0	1.0252	0.512599	-2.35945	3.98216	-0.592505	0.553512	NA	Not DEG
chr13_20050	0.646159	0.631729	0.638944	0.119113	3.14193	0.0379107	0.969759	NA	Not DEG
chr11_11138	0.964099	0.259079	0.611589	1.64126	3.72778	0.440278	0.659736	NA	Not DEG
chr12_15053	1.40808	0	0.704042	3.09642	3.85105	0.804043	0.421372	NA	Not DEG
chr9_77160	0	0.777236	0.388618	-1.96288	4.00564	-0.490031	0.624112	NA	Not DEG
chr9_76980	8.88851	8.31219	8.60035	0.108995	1.36289	0.0799733	0.936258	0.983597	Not DEG
chrY_85031	4.59637	4.11054	4.35346	0.136961	1.53115	0.0894494	0.928725	0.981195	Not DEG
chr3_45171	1.40808	0	0.704042	3.09642	3.85105	0.804043	0.421372	NA	Not DEG
chr11_11424	1.26009	1.76079	1.51044	-0.492105	2.35051	-0.20936	0.834167	NA	Not DEG
chrX_84748	0	1.38537	0.692683	-2.75675	3.52491	-0.782076	0.43417	NA	Not DEG
chr5_57832	0	0.768899	0.384449	-1.94889	4.00659	-0.486421	0.626669	NA	Not DEG
chr13_19218	0	1.50172	0.750858	-2.8706	3.76609	-0.762222	0.445928	NA	Not DEG
chr10_9060	0.964099	0	0.482049	2.59995	4.00648	0.648937	0.516379	NA	Not DEG
chr14_24643	0	1.38259	0.691293	-2.75397	3.52733	-0.780752	0.434948	NA	Not DEG
chr4_51689	4.99933	9.62727	7.3133	-0.927354	1.2231	-0.758201	0.448331	0.741928	Not DEG
chr3_50597	9.51615	0.888028	5.20209	3.42877	1.55628	2.20319	0.0275814	0.166378	Up
chr6_60657	0.321366	0.2563	0.288833	0.324872	4.08047	0.0796164	0.936542	NA	Not DEG
chr3_45280	0.974378	0	0.487189	2.61372	4.00554	0.652525	0.514062	NA	Not DEG
chr7_72035	3.84815	3.70318	3.77567	0.0624712	1.38517	0.0451001	0.964028	0.989026	Not DEG
chr3_45040	0	1.90074	0.950372	-3.22119	2.8717	-1.1217	0.261989	NA	Not DEG
chr14_23481	1.60683	0	0.803416	3.33202	3.65485	0.911671	0.361942	NA	Not DEG
chr14_27344	1.72945	7.35944	4.54444	-2.18067	1.66179	-1.31224	0.189438	0.485441	Not DEG
chr6_63658	0	1.03354	0.516768	-2.37079	3.90793	-0.606662	0.544075	NA	Not DEG
chr6_66086	2.41126	1.75802	2.08464	0.525048	1.94232	0.27032	0.786914	NA	Not DEG
chr2_40165	0.974378	0	0.487189	2.61372	4.00554	0.652525	0.514062	NA	Not DEG
chr9_77511	5.49406	176.902	91.1981	-4.99321	1.75153	-2.85077	0.0043614	0.0509738	Down
chr12_15409	156.028	717.867	436.948	-2.20193	1.05017	-2.09675	0.0360157	0.190944	Down
chr1_5396	1.44031	1.12629	1.2833	0.42773	2.4547	0.174249	0.86167	NA	Not DEG
chr9_76920	0.324793	0.2563	0.290546	0.324872	4.08047	0.0796164	0.936542	NA	Not DEG
chr4_51751	0.967525	6.98957	3.97855	-2.79974	1.89555	-1.47701	0.139674	0.389836	Not DEG
chr4_53029	3.64255	1.52254	2.58254	1.25369	1.6999	0.737511	0.460812	NA	Not DEG
chr3_48004	106.345	145.508	125.926	-0.451932	0.723094	-0.624997	0.531973	0.802249	Not DEG
chrX_84500	0	0.2563	0.12815	-0.636908	4.08047	-0.156087	0.875965	NA	Not DEG
chr2_42871	2.25984	0.518157	1.389	2.08189	2.55863	0.813674	0.415832	NA	Not DEG
chr15_31796	0.321366	2.07263	1.197	-2.41142	2.9924	-0.805847	0.420331	NA	Not DEG
chr14_23941	0	0.768899	0.384449	-1.94889	4.00659	-0.486421	0.626669	NA	Not DEG
chr3_45867	36.4443	14.311	25.3776	1.36184	0.909271	1.49773	0.134204	0.386093	Not DEG
chr13_19955	0.324793	1.03631	0.680554	-1.41542	3.58672	-0.394629	0.693117	NA	Not DEG
chr7_72096	0.970951	2.50887	1.73991	-1.2866	2.2718	-0.566334	0.571167	NA	Not DEG
chr14_24730	0.321366	0	0.160683	1.28665	4.08047	0.315318	0.75252	NA	Not DEG
chr18_37653	0	6.71659	3.3583	-5.05861	3.69438	-1.36927	0.170915	NA	Not DEG
chr17_34380	0.964099	4.05223	2.50816	-1.9959	1.95517	-1.02083	0.307334	NA	Not DEG
chrX_84750	0.469362	0.518157	0.49376	-0.443527	4.04546	-0.109636	0.912698	NA	Not DEG
chr7_70909	3.31776	2.4189	2.86833	0.432643	1.63933	0.263914	0.791846	NA	Not DEG
chr4_53898	2.25642	0.750858	1.50364	1.70803	2.50458	0.681963	0.495262	NA	Not DEG
chrX_84814	1.26352	1.03076	1.14714	0.213119	2.50892	0.0849446	0.932305	NA	Not DEG
chr13_17309	60.727	83.9661	72.3465	-0.463657	0.781391	-0.593373	0.552932	0.814159	Not DEG
chr6_64872	0.794154	2.41612	1.60514	-1.65022	2.13182	-0.774091	0.438877	NA	Not DEG
chr4_54867	0.469362	0.375429	0.422395	0.324872	4.08047	0.0796164	0.936542	NA	Not DEG
chr4_54219	1.11209	0.750858	0.931476	0.6334	2.95599	0.214277	0.830331	NA	Not DEG
chr16_32329	0.469362	0	0.234681	1.28665	4.08047	0.315318	0.75252	NA	Not DEG
chr16_33045	4.1798	0	2.0899	4.70195	2.25531	2.08484	0.0370842	NA	Up
chr9_77174	4.07626	0.259079	2.16767	3.67015	2.39535	1.5322	0.125474	NA	Not DEG
chr7_70519	0	1.2815	0.640749	-2.67855	3.96734	-0.675149	0.499581	NA	Not DEG
chr2_43582	2.25642	5.24653	3.75148	-1.17772	1.54035	-0.764579	0.444522	0.741928	Not DEG
chr4_55032	0.938723	0	0.469362	2.50057	4.01347	0.623043	0.533256	NA	Not DEG
chr5_55796	1.9131	2.25257	2.08284	-0.207429	2.28744	-0.0906816	0.927746	NA	Not DEG
chr6_61678	0	0.777236	0.388618	-1.96288	4.00564	-0.490031	0.624112	NA	Not DEG
chr18_37309	0	1.12629	0.563143	-2.45125	3.97756	-0.616269	0.537717	NA	Not DEG
chr2_39345	0	1.78161	0.890807	-3.13665	2.90633	-1.07925	0.280477	NA	Not DEG
chr1_3267	0	1.12629	0.563143	-2.45125	3.97756	-0.616269	0.537717	NA	Not DEG
chr4_54504	0	1.03631	0.518157	-2.3738	3.98142	-0.596219	0.551029	NA	Not DEG
chr13_18515	0	0.888028	0.444014	-2.13256	3.99482	-0.533833	0.593457	NA	Not DEG
chr9_78211	0	0.771678	0.385839	-1.95357	4.00627	-0.487627	0.625814	NA	Not DEG
chr6_63367	23.6247	44.1779	33.9013	-0.907791	0.844425	-1.07504	0.282357	0.595846	Not DEG
chr7_71382	1.58831	7.76097	4.67464	-2.33886	1.49153	-1.56809	0.11686	0.364924	Not DEG
chr10_8671	5.17612	12.9578	9.06696	-1.29644	1.24437	-1.04185	0.297482	0.595846	Not DEG
chr7_70536	0.642733	0.893586	0.76816	-0.408648	3.14973	-0.129741	0.896772	NA	Not DEG
chr7_72378	0.324793	0	0.162396	1.28665	4.08047	0.315318	0.75252	NA	Not DEG
chr11_12240	3.35684	0.634508	1.99567	2.4504	2.19134	1.11822	0.263473	NA	Not DEG
chr9_76271	0.649585	0.375429	0.512507	1.09396	3.99047	0.274142	0.783975	NA	Not DEG
chr15_29019	0.469362	1.64167	1.05551	-2.0362	2.65698	-0.766358	0.443463	NA	Not DEG
chr7_68199	47.2563	59.2135	53.2349	-0.31907	0.896508	-0.355903	0.721913	0.899985	Not DEG
chr1_5245	6.43279	4.33213	5.38246	0.587217	1.25867	0.466539	0.64083	0.881141	Not DEG
chr14_28001	2.8923	3.9234	3.40785	-0.399118	1.98963	-0.200599	0.841012	NA	Not DEG
chrUn_NW_018085155v1_81905	0.324793	0.2563	0.290546	0.324872	4.08047	0.0796164	0.936542	NA	Not DEG
chr10_10066	0	0.768899	0.384449	-1.94889	4.00659	-0.486421	0.626669	NA	Not DEG
chr18_37497	0	1.03354	0.516768	-2.37079	3.90793	-0.606662	0.544075	NA	Not DEG
chr1_3148	0	0.750858	0.375429	-1.85328	4.01331	-0.461783	0.644237	NA	Not DEG
chr3_49570	1.11552	0.750858	0.933189	0.647759	2.75307	0.235286	0.813987	NA	Not DEG
chr1_7491	1.28889	0.750858	1.01987	0.886022	2.85516	0.310324	0.756315	NA	Not DEG
chr13_20697	0	1.03631	0.518157	-2.3738	3.98142	-0.596219	0.551029	NA	Not DEG
chr1_7705	2.8772	3.86673	3.37196	-0.449363	1.60335	-0.280265	0.779274	NA	Not DEG
chr15_30283	0.469362	2.06151	1.26544	-2.40864	2.65537	-0.907082	0.364363	NA	Not DEG
chr5_57074	1.29917	0	0.649585	3.02489	3.95134	0.765534	0.443954	NA	Not DEG
chr3_48435	0.324793	1.65971	0.992249	-2.08484	2.68996	-0.775046	0.438312	NA	Not DEG
chr13_22587	26.8021	27.4168	27.1094	-0.0207134	0.905441	-0.0228765	0.981749	0.994521	Not DEG
chr4_55120	5.21716	5.80747	5.51231	-0.159616	1.40804	-0.11336	0.909745	0.977715	Not DEG
chr5_56396	0.646159	0.634508	0.640333	0.113656	3.13971	0.0361996	0.971123	NA	Not DEG
chr14_24866	1.40808	0	0.704042	3.09642	3.85105	0.804043	0.421372	NA	Not DEG
chr6_63730	0	1.03631	0.518157	-2.3738	3.98142	-0.596219	0.551029	NA	Not DEG
chr3_48169	4291.85	8297.49	6294.67	-0.951081	0.785467	-1.21085	0.225954	0.521646	Not DEG
chr5_57985	1.11552	0	0.55776	2.78483	3.49679	0.796396	0.425802	NA	Not DEG
chr18_37506	0.324793	0.512599	0.418696	-0.432966	4.04905	-0.10693	0.914844	NA	Not DEG
chr13_16969	1.29917	2.15149	1.72533	-0.68184	2.36806	-0.287932	0.773399	NA	Not DEG
chr15_29290	0.469362	0.259079	0.36422	0.324872	4.08047	0.0796164	0.936542	NA	Not DEG
chr14_26722	1.61711	0.750858	1.18398	1.21875	2.69467	0.452279	0.651068	NA	Not DEG
chr1_5200	0	0.750858	0.375429	-1.85328	4.01331	-0.461783	0.644237	NA	Not DEG
chrUn_NW_018084840v1_80745	0	1.28984	0.644918	-2.69024	3.57303	-0.752928	0.451493	NA	Not DEG
chr10_8387	0.469362	0.2563	0.362831	0.324872	4.08047	0.0796164	0.936542	NA	Not DEG
chr8_74165	4.4518	0.774457	2.61313	2.45123	1.85254	1.32317	0.185778	NA	Not DEG
chr1_7764	3.34314	0.375429	1.85928	3.40651	2.21223	1.53985	0.123596	NA	Not DEG
chrUn_NW_018084833v1_80681	0	3.09505	1.54752	-3.95079	2.65089	-1.49036	0.136129	NA	Not DEG
chr11_11578	0	2.06429	1.03215	-3.36756	3.01902	-1.11545	0.26466	NA	Not DEG
chr15_30889	0	0.512599	0.2563	-1.39475	4.04905	-0.344463	0.730498	NA	Not DEG
chr2_43054	5.76125	4.96108	5.36117	0.219814	1.25985	0.174476	0.861491	0.957556	Not DEG
chr13_20374	0.967525	0.515378	0.741452	0.882211	2.95642	0.298405	0.765394	NA	Not DEG
chr6_64784	0.324793	0.2563	0.290546	0.324872	4.08047	0.0796164	0.936542	NA	Not DEG
chr6_61728	0.321366	0.375429	0.348398	0.324872	4.08047	0.0796164	0.936542	NA	Not DEG
chr6_63746	1.11209	1.5378	1.32495	-0.499661	2.61985	-0.190721	0.848744	NA	Not DEG
chr6_60150	566.106	1247.05	906.578	-1.13947	0.803923	-1.41739	0.156368	0.417726	Not DEG
chr3_46408	0	0.631729	0.315864	-1.62743	4.03102	-0.403726	0.686414	NA	Not DEG
chr3_49194	0	0.750858	0.375429	-1.85328	4.01331	-0.461783	0.644237	NA	Not DEG
chr2_38203	0.324793	1.0252	0.674996	-1.40127	3.5965	-0.38962	0.696818	NA	Not DEG
chr14_23181	1.73288	0.375429	1.05415	2.43037	2.86987	0.846858	0.397074	NA	Not DEG
chr2_38020	5.59613	8.00893	6.80253	-0.50274	1.19149	-0.421943	0.673067	0.893349	Not DEG
chr1_7552	0	0.777236	0.388618	-1.96288	4.00564	-0.490031	0.624112	NA	Not DEG
chr6_60435	27.9291	12.4449	20.187	1.17227	0.93487	1.25394	0.209862	0.509666	Not DEG
chr9_78049	0	0.518157	0.259079	-1.40529	4.04843	-0.347119	0.728502	NA	Not DEG
chr5_58635	0	2.70436	1.35218	-3.75191	2.60779	-1.43873	0.150227	NA	Not DEG
chr13_19148	6.76101	0.890807	3.82591	2.95814	1.58858	1.86213	0.0625846	0.27865	Not DEG
chr6_66496	0	0.777236	0.388618	-1.96288	4.00564	-0.490031	0.624112	NA	Not DEG
chr14_27170	16.1402	0	8.07009	6.64608	3.91289	1.69851	0.0894117	0.343076	Not DEG
chr3_47307	0.794154	0.512599	0.653377	0.54787	3.36153	0.162982	0.870532	NA	Not DEG
chr15_28961	1.58488	0.2563	0.920591	2.31438	2.76862	0.835933	0.403193	NA	Not DEG
chr6_65481	1.87745	0	0.938723	3.51321	3.47836	1.01002	0.312487	NA	Not DEG
chr6_64793	0.324793	1.12629	0.72554	-1.48091	3.5238	-0.420258	0.674297	NA	Not DEG
chr3_46485	0.964099	0.768899	0.866499	0.326131	3.26652	0.0998405	0.920471	NA	Not DEG
chr6_65240	4.63545	3.19058	3.91302	0.544453	1.37351	0.396396	0.691813	0.893349	Not DEG
chr12_15561	0	0.634508	0.317254	-1.63329	4.03053	-0.40523	0.685308	NA	Not DEG
chr3_48295	5.46869	2.41612	3.94241	1.20978	1.41645	0.854091	0.393055	0.686927	Not DEG
chr12_13003	0.649585	0.768899	0.709242	-0.21968	3.52371	-0.0623434	0.950289	NA	Not DEG
chr8_72674	1.26352	0	0.631758	2.9473	3.64543	0.808491	0.418808	NA	Not DEG
chr6_63546	1.28547	0.375429	0.830447	2.05537	3.34772	0.613962	0.53924	NA	Not DEG
chr6_60035	0	1.28984	0.644918	-2.69024	3.57303	-0.752928	0.451493	NA	Not DEG
chr17_34256	0.964099	0.375429	0.669764	1.6428	3.6085	0.455259	0.648923	NA	Not DEG
chr2_38755	0.974378	0.634508	0.804443	0.677432	3.11639	0.217378	0.827914	NA	Not DEG
chr15_31713	0.324793	3.09783	1.71131	-2.99288	2.44618	-1.22349	0.221144	NA	Not DEG
chr13_18244	0	0.777236	0.388618	-1.96288	4.00564	-0.490031	0.624112	NA	Not DEG
chr16_31888	0	1.12629	0.563143	-2.45125	3.97756	-0.616269	0.537717	NA	Not DEG
chr6_65213	15.9016	7.7279	11.8148	1.01466	1.2368	0.820397	0.41199	0.713352	Not DEG
chr12_12439	0.469362	0.631729	0.550545	-0.660601	3.57691	-0.184685	0.853476	NA	Not DEG
chr8_75358	1.29917	0	0.649585	3.02489	3.95134	0.765534	0.443954	NA	Not DEG
chr6_65320	1.43346	0.375429	0.904445	2.1918	2.99638	0.731483	0.464484	NA	Not DEG
chr10_9298	2.88063	2.27061	2.57562	0.376445	1.76146	0.213712	0.830771	NA	Not DEG
chr2_40119	0	1.66526	0.832632	-3.04949	2.9868	-1.02099	0.30726	NA	Not DEG
chr14_26826	1.43346	0.2563	0.84488	2.19175	3.06165	0.715872	0.47407	NA	Not DEG
chr17_35976	0.469362	1.81355	1.14146	-2.22016	3.03096	-0.732496	0.463866	NA	Not DEG
chr13_20758	0.649585	0	0.324793	2.05527	4.0485	0.507662	0.611691	NA	Not DEG
chr13_21144	0	0.777236	0.388618	-1.96288	4.00564	-0.490031	0.624112	NA	Not DEG
chr7_68643	4.00782	28.177	16.0924	-2.78385	1.29387	-2.15156	0.0314321	0.174273	Down
chr14_24173	0	1.0252	0.512599	-2.35945	3.98216	-0.592505	0.553512	NA	Not DEG
chr13_17492	0.967525	1.40896	1.18825	-0.499094	2.31846	-0.21527	0.829557	NA	Not DEG
chr14_27322	0	0.375429	0.187714	-0.636908	4.08047	-0.156087	0.875965	NA	Not DEG
chr5_56476	0.938723	0	0.469362	2.50057	4.01347	0.623043	0.533256	NA	Not DEG
chr2_39343	1.62396	0.375429	0.999696	2.38941	3.15139	0.758208	0.448326	NA	Not DEG
chr12_12864	2.37561	1.03076	1.70318	1.13229	2.03553	0.556263	0.578031	NA	Not DEG
chr5_56491	12.6072	26.0361	19.3216	-1.05076	0.935141	-1.12364	0.261164	0.581402	Not DEG
chr3_47991	1.9282	0	0.964099	3.59451	3.43043	1.04783	0.294717	NA	Not DEG
chr4_51353	0	0.768899	0.384449	-1.94889	4.00659	-0.486421	0.626669	NA	Not DEG
chr6_64615	0.324793	1.78161	1.0532	-2.17351	2.60264	-0.835119	0.403651	NA	Not DEG
chr2_39857	2.23447	0.2563	1.24538	2.82445	2.50219	1.12879	0.258987	NA	Not DEG
chr6_63529	3.14096	0.750858	1.94591	2.13899	2.3958	0.892809	0.371959	NA	Not DEG
chr10_8433	0	0.777236	0.388618	-1.96288	4.00564	-0.490031	0.624112	NA	Not DEG
chr4_50763	1.26009	0	0.630045	2.94361	3.64889	0.806714	0.419831	NA	Not DEG
chr6_61661	4.43671	4.57595	4.50633	-0.0621042	1.39552	-0.0445025	0.964504	0.989026	Not DEG
chr3_45924	3.66793	0.777236	2.22258	2.17777	2.00306	1.08722	0.276939	NA	Not DEG
chr13_17060	3.85158	2.76517	3.30838	0.53011	1.6606	0.319228	0.749554	NA	Not DEG
chr2_38637	0	3.10061	1.5503	-3.95303	2.6666	-1.48242	0.138228	NA	Not DEG
chr1_7308	0.974378	0	0.487189	2.61372	4.00554	0.652525	0.514062	NA	Not DEG
chr1_2491	0.321366	1.26902	0.795191	-1.6733	3.10861	-0.53828	0.590383	NA	Not DEG
chr5_56487	0.324793	1.28428	0.804535	-1.72808	3.10273	-0.556954	0.577559	NA	Not DEG
chr14_25403	0	2.56578	1.28289	-3.68055	2.87278	-1.28118	0.20013	NA	Not DEG
chr12_14508	0.790728	0	0.395364	2.27634	4.03107	0.564699	0.572278	NA	Not DEG
chr14_27063	0	1.12629	0.563143	-2.45125	3.97756	-0.616269	0.537717	NA	Not DEG
chr16_32678	0.974378	0	0.487189	2.61372	4.00554	0.652525	0.514062	NA	Not DEG
chr6_66391	0.324793	1.29261	0.808704	-1.73648	3.09794	-0.560527	0.57512	NA	Not DEG
chr12_12323	0.642733	1.14433	0.89353	-0.771857	2.98706	-0.258401	0.796098	NA	Not DEG
chr7_68074	1.93162	3.33331	2.63247	-0.751004	1.76085	-0.426501	0.669743	NA	Not DEG
chr15_29975	1.29917	0	0.649585	3.02489	3.95134	0.765534	0.443954	NA	Not DEG
chr8_73070	1.29574	4.37933	2.83754	-1.72335	1.89826	-0.907858	0.363953	NA	Not DEG
chr2_41536	3.56587	0.518157	2.04201	2.72977	2.32654	1.17332	0.240669	NA	Not DEG
chr4_52201	7.07552	5.3268	6.20116	0.445176	1.24184	0.358482	0.719983	0.899985	Not DEG
chr14_24784	2.38246	0	1.19123	3.87226	2.89821	1.33609	0.18152	NA	Not DEG
chr1_3621	0.469362	0.375429	0.422395	0.324872	4.08047	0.0796164	0.936542	NA	Not DEG
chrUn_NW_018084979v1_81476	0.938723	1.12629	1.03251	-0.282147	3.11428	-0.0905981	0.927812	NA	Not DEG
chr7_67272	6.99254	15.1868	11.0897	-1.13844	1.06866	-1.0653	0.286741	0.595846	Not DEG
chr9_79844	0.324793	0	0.162396	1.28665	4.08047	0.315318	0.75252	NA	Not DEG
chr12_13263	2.58806	13.6867	8.13738	-2.37015	1.51975	-1.55957	0.118862	0.364924	Not DEG
chr6_62559	0	0.2563	0.12815	-0.636908	4.08047	-0.156087	0.875965	NA	Not DEG
chr9_78909	1.40808	0	0.704042	3.09642	3.85105	0.804043	0.421372	NA	Not DEG
chr7_67626	1.43689	0.777236	1.10706	0.847352	2.5557	0.331554	0.740226	NA	Not DEG
chr5_57958	3.05057	3.20306	3.12682	-0.0700297	1.5578	-0.0449542	0.964144	NA	Not DEG
chr14_27744	1.29917	0	0.649585	3.02489	3.95134	0.765534	0.443954	NA	Not DEG
chr1_2722	0.324793	12.4024	6.36361	-4.98664	1.92892	-2.5852	0.00973235	0.0909975	Down
chr2_43492	1.11895	0.2563	0.687623	1.82621	3.28518	0.555895	0.578283	NA	Not DEG
chr7_69337	0.967525	1.26346	1.11549	-0.319265	2.53475	-0.125955	0.899767	NA	Not DEG
chr2_41004	1.26352	0.2563	0.759908	1.97763	3.18345	0.621222	0.534454	NA	Not DEG
chr1_3120	3.82278	0.518157	2.17047	2.79559	2.11788	1.32	0.186836	NA	Not DEG
chr13_20039	0	2.31503	1.15752	-3.5329	2.90827	-1.21477	0.224452	NA	Not DEG
chr13_20603	0.324793	4.44848	2.38664	-3.49517	2.06229	-1.6948	0.0901125	NA	Not DEG
chr16_33165	1.28547	0	0.642733	3.01067	3.96701	0.758928	0.447896	NA	Not DEG
chr10_9503	1.43689	3.21974	2.32831	-1.1781	1.78209	-0.661079	0.508562	NA	Not DEG
chr18_37542	1.43346	0.259079	0.84627	2.19175	3.06005	0.716248	0.473838	NA	Not DEG
chr4_55271	1.90282	0.2563	1.07956	2.58921	2.81399	0.92012	0.35751	NA	Not DEG
chrUn_NW_018084833v1_80659	0.970951	0	0.485476	2.60914	4.00585	0.651333	0.514832	NA	Not DEG
chr13_21167	2.52703	0	1.26352	3.95005	2.85853	1.38185	0.167019	NA	Not DEG
chr8_73846	2.41812	0	1.20906	3.91312	2.91707	1.34146	0.179772	NA	Not DEG
chr1_1471	0.646159	29.8767	15.2614	-5.42434	1.49677	-3.62403	0.000290043	0.010603	Down
chr12_14765	0.321366	5.11214	2.71676	-3.70225	1.98568	-1.86448	0.062255	NA	Not DEG
chr17_35255	0	0.777236	0.388618	-1.96288	4.00564	-0.490031	0.624112	NA	Not DEG
chr4_53117	0.938723	8.26273	4.60073	-3.29993	1.92318	-1.71587	0.0861863	0.342911	Not DEG
chr5_58083	0.324793	6.31201	3.3184	-4.01577	1.9777	-2.03053	0.042303	NA	Down
chr4_55214	0.938723	1.14989	1.0443	-0.384625	2.62912	-0.146294	0.883689	NA	Not DEG
chr15_29903	1.29232	0.515378	0.903848	1.29244	2.74787	0.470342	0.638111	NA	Not DEG
chr17_34591	1.28889	0	0.644446	3.01756	3.59997	0.838219	0.401908	NA	Not DEG
chr2_40663	3.17319	1.03631	2.10475	1.5526	2.073	0.748963	0.453879	NA	Not DEG
chr2_41638	0.974378	0	0.487189	2.61372	4.00554	0.652525	0.514062	NA	Not DEG
chr2_42806	0	0.259079	0.129539	-0.636908	4.08047	-0.156087	0.875965	NA	Not DEG
chr7_71022	0.974378	0	0.487189	2.61372	4.00554	0.652525	0.514062	NA	Not DEG
chr7_72427	2.23104	0	1.11552	3.78531	2.70393	1.39993	0.161534	NA	Not DEG
chr4_50995	1.40808	0.518157	0.963121	1.34406	3.188	0.421601	0.673316	NA	Not DEG
chr14_25213	1.26352	0.777236	1.02038	0.631262	2.85118	0.221404	0.824778	NA	Not DEG
chr6_60140	5.29189	9.66336	7.47762	-0.876452	1.25373	-0.699077	0.484504	0.774434	Not DEG
chr4_54105	1.75825	9.38596	5.57211	-2.39505	1.39125	-1.72152	0.0851572	0.342911	Not DEG
chr5_56207	1.29574	0.375429	0.835587	2.06968	3.06757	0.674698	0.499868	NA	Not DEG
chr13_22254	1.40808	0	0.704042	3.09642	3.85105	0.804043	0.421372	NA	Not DEG
chr14_26997	31.329	0	15.6645	7.601	2.39368	3.17545	0.00149605	0.0254328	Up
chrUn_NW_018084979v1_81076	0.964099	0.259079	0.611589	1.64126	3.72778	0.440278	0.659736	NA	Not DEG
chr1_7800	0.974378	0	0.487189	2.61372	4.00554	0.652525	0.514062	NA	Not DEG
chr2_38067	0	2.58523	1.29261	-3.69117	2.82878	-1.30486	0.191939	NA	Not DEG
chr4_54901	1.43689	0	0.718443	3.15658	3.17675	0.993654	0.320392	NA	Not DEG
chr13_17464	0.324793	0.375429	0.350111	0.324872	4.08047	0.0796164	0.936542	NA	Not DEG
chr15_29989	0.938723	1.2815	1.11011	-0.538604	3.02454	-0.178078	0.858662	NA	Not DEG
chr14_26577	0	1.03631	0.518157	-2.3738	3.98142	-0.596219	0.551029	NA	Not DEG
chr2_43094	0.790728	0.750858	0.770793	0.112632	3.18263	0.0353895	0.971769	NA	Not DEG
chr2_42780	0.974378	0.768899	0.871638	0.339229	3.26009	0.104055	0.917126	NA	Not DEG
chr13_17306	0.964099	0.259079	0.611589	1.64126	3.72778	0.440278	0.659736	NA	Not DEG
chr16_33290	8.72884	5.11492	6.92188	0.749923	1.22642	0.611471	0.540888	0.802746	Not DEG
chr17_33727	0	0.777236	0.388618	-1.96288	4.00564	-0.490031	0.624112	NA	Not DEG
chr6_66916	2.09332	0.259079	1.1762	2.74322	2.76636	0.991635	0.321376	NA	Not DEG
chr2_44700	0.794154	0.515378	0.654766	0.534832	3.11775	0.171544	0.863796	NA	Not DEG
chr10_9420	0.974378	0.2563	0.615339	1.65486	3.71985	0.444874	0.656411	NA	Not DEG
chr15_30017	0	0.750858	0.375429	-1.85328	4.01331	-0.461783	0.644237	NA	Not DEG
chr10_9066	0.649585	0	0.324793	2.05527	4.0485	0.507662	0.611691	NA	Not DEG
chr8_73959	0	2.69602	1.34801	-3.74828	2.54695	-1.47167	0.141109	NA	Not DEG
chr2_41690	0.469362	0.890807	0.680085	-1.17161	3.06156	-0.382683	0.701955	NA	Not DEG
chr5_58519	0.964099	4.71312	2.83861	-2.21717	1.85302	-1.19652	0.231493	NA	Not DEG
chr8_74261	0.964099	0.631729	0.797914	0.669874	3.12456	0.21439	0.830243	NA	Not DEG
chr17_34005	1.62054	0.515378	1.06796	1.61297	2.6302	0.61325	0.539711	NA	Not DEG
chr5_59977	0.938723	0	0.469362	2.50057	4.01347	0.623043	0.533256	NA	Not DEG
chr6_61402	0	1.12629	0.563143	-2.45125	3.97756	-0.616269	0.537717	NA	Not DEG
chr10_8859	5.89897	5.09688	5.49793	0.21478	1.26696	0.169524	0.865385	0.957556	Not DEG
chr8_73877	1.94533	1.00716	1.47624	1.02753	2.34443	0.438286	0.661179	NA	Not DEG
chr10_9740	2.81617	2.17786	2.49702	0.303705	1.99327	0.152365	0.878899	NA	Not DEG
chr1_1342	1.29232	0.375429	0.833873	2.0667	3.04939	0.677742	0.497935	NA	Not DEG
chr7_71623	1.29917	0	0.649585	3.02489	3.95134	0.765534	0.443954	NA	Not DEG
chr3_48325	0.324793	0.375429	0.350111	0.324872	4.08047	0.0796164	0.936542	NA	Not DEG
chr6_61865	0.321366	0.375429	0.348398	0.324872	4.08047	0.0796164	0.936542	NA	Not DEG
chr2_40206	0.964099	0.893586	0.928843	0.152321	2.93441	0.0519084	0.958602	NA	Not DEG
chr1_349	5.29532	2.32337	3.80934	1.15558	1.54629	0.747322	0.454869	0.746145	Not DEG
chr2_42634	62.1678	87.2466	74.7072	-0.488112	0.744015	-0.656052	0.511791	0.792159	Not DEG
chr2_40338	57.6346	47.8898	52.7622	0.273712	0.86012	0.318226	0.750314	0.904103	Not DEG
chr11_12223	2.91628	2.628	2.77214	0.212539	2.11735	0.10038	0.920043	NA	Not DEG
chr18_36509	0	0.750858	0.375429	-1.85328	4.01331	-0.461783	0.644237	NA	Not DEG
chr6_64127	33.6323	10.6136	22.123	1.66635	1.00864	1.65209	0.098517	0.347598	Not DEG
chr3_47207	0.649585	1.87714	1.26337	-1.44222	2.93437	-0.491492	0.623079	NA	Not DEG
chr4_52280	1.11895	0	0.559473	2.78989	3.80512	0.733194	0.46344	NA	Not DEG
chrX_83210	52.2758	3.1406	27.7082	4.12982	1.16591	3.54213	0.000396904	0.010603	Up
chr6_65775	0.974378	0	0.487189	2.61372	4.00554	0.652525	0.514062	NA	Not DEG
chr17_35012	1.61711	1.14433	1.38072	0.528829	2.34065	0.225932	0.821254	NA	Not DEG
chr8_72616	0.324793	8.15166	4.23823	-4.37199	1.80838	-2.41762	0.0156224	0.121724	Down
chr13_23041	5.11509	1.00716	3.06113	2.42737	1.72929	1.40368	0.160415	NA	Not DEG
chr2_43000	0	1.26346	0.631729	-2.63376	3.61887	-0.727786	0.466745	NA	Not DEG
chr13_20692	1.93505	1.14711	1.54108	0.786816	2.10732	0.373373	0.708871	NA	Not DEG
chr14_23756	0.321366	0.750858	0.536112	-0.889554	3.92799	-0.226466	0.820839	NA	Not DEG
chr3_47962	0	3.54797	1.77398	-4.12383	2.57294	-1.60277	0.108985	NA	Not DEG
chr15_28963	1.94876	5.6775	3.81313	-1.52	1.90738	-0.796905	0.425506	0.72336	Not DEG
chr2_41941	1.87745	0.768899	1.32317	1.21165	2.85638	0.42419	0.671427	NA	Not DEG
chr14_27936	2.05082	0.375429	1.21312	2.6839	2.72314	0.985592	0.324333	NA	Not DEG
chr2_40120	0.324793	0.774457	0.549625	-1.00175	3.54179	-0.282837	0.777302	NA	Not DEG
chr2_41143	0	0.2563	0.12815	-0.636908	4.08047	-0.156087	0.875965	NA	Not DEG
chr13_20901	0.321366	1.26902	0.795191	-1.6733	3.10861	-0.53828	0.590383	NA	Not DEG
chr7_71977	2.88748	1.87714	2.38231	0.67453	2.19455	0.307366	0.758564	NA	Not DEG
chrX_83655	0	1.03076	0.515378	-2.36733	3.89406	-0.607934	0.543231	NA	Not DEG
chr12_13863	0	0.2563	0.12815	-0.636908	4.08047	-0.156087	0.875965	NA	Not DEG
chr15_30342	0	0.768899	0.384449	-1.94889	4.00659	-0.486421	0.626669	NA	Not DEG
chr12_16687	0	0.768899	0.384449	-1.94889	4.00659	-0.486421	0.626669	NA	Not DEG
chrUn_NW_018084833v1_80615	1.11209	7.96893	4.54051	-2.87086	1.60327	-1.79063	0.0733525	0.304821	Not DEG
chr1_5609	1.40808	0	0.704042	3.09642	3.85105	0.804043	0.421372	NA	Not DEG
chr6_61381	0	1.26624	0.633118	-2.63439	3.32392	-0.792555	0.428037	NA	Not DEG
chr12_13056	1.94876	0.777236	1.363	1.31159	2.81336	0.466201	0.641072	NA	Not DEG
chr11_12056	1.62396	0	0.811981	3.34627	3.6415	0.918925	0.358135	NA	Not DEG
chr2_43097	10.3034	4.30297	7.30321	1.26306	1.33933	0.943054	0.345653	0.633698	Not DEG
chrUn_NW_018084968v1_80975	0	0.777236	0.388618	-1.96288	4.00564	-0.490031	0.624112	NA	Not DEG
chr3_47559	1.9419	2.03514	1.98852	-0.02762	1.9157	-0.0144177	0.988497	NA	Not DEG
chr7_70214	0	15.1217	7.56084	-6.22776	3.91199	-1.59197	0.111392	0.364924	Not DEG
chr12_16172	0.649585	0.771678	0.710632	-0.22515	3.22891	-0.0697295	0.944409	NA	Not DEG
chr10_10221	1.58831	0	0.794154	3.28627	3.33405	0.985672	0.324294	NA	Not DEG
chr15_29374	0.321366	0.518157	0.419762	-0.443503	4.04843	-0.109549	0.912767	NA	Not DEG
chr14_25459	1.93162	3.02703	2.47933	-0.578591	1.86071	-0.310952	0.755837	NA	Not DEG
chr14_26970	1.28547	0.512599	0.899032	1.29071	3.24346	0.397942	0.690673	NA	Not DEG
chr6_64852	8.53982	2.52691	5.53337	1.79658	1.45696	1.23311	0.217536	0.512324	Not DEG
chrX_84802	2.20224	0.768899	1.48557	1.43987	2.53802	0.56732	0.570497	NA	Not DEG
chr10_8987	0.964099	0	0.482049	2.59995	4.00648	0.648937	0.516379	NA	Not DEG
chr3_46154	5.10139	7.06979	6.08559	-0.490969	1.2887	-0.380979	0.703219	0.899985	Not DEG
chr4_51842	0	0.518157	0.259079	-1.40529	4.04843	-0.347119	0.728502	NA	Not DEG
chr7_71148	0.649585	1.80799	1.22879	-1.43528	2.66809	-0.537945	0.590615	NA	Not DEG
chr12_16072	1.26009	1.26902	1.26455	-0.0324807	2.44638	-0.013277	0.989407	NA	Not DEG
chr5_56072	1.11552	0.771678	0.943599	0.476716	2.52728	0.188628	0.850384	NA	Not DEG
chr1_5900	0.642733	2.03791	1.34032	-1.58768	2.38593	-0.665434	0.505773	NA	Not DEG
chr7_71533	9.59913	9.31403	9.45658	0.0430025	1.0509	0.0409198	0.96736	0.989026	Not DEG
chr6_65130	1.11895	0.771678	0.945312	0.486794	2.69649	0.180529	0.856737	NA	Not DEG
chr10_8428	1.28889	1.41174	1.35032	-0.0993515	2.38597	-0.0416399	0.966786	NA	Not DEG
chr2_39444	0	0.518157	0.259079	-1.40529	4.04843	-0.347119	0.728502	NA	Not DEG
chr2_39457	9.55523	8.27635	8.91579	0.200575	1.11123	0.180499	0.856761	0.957556	Not DEG
chr6_61776	6.72878	0.375429	3.5521	4.42457	1.88293	2.34984	0.0187817	NA	Up
chr2_38745	0.469362	0.375429	0.422395	0.324872	4.08047	0.0796164	0.936542	NA	Not DEG
chr5_57255	5.27819	8.23635	6.75727	-0.648686	1.2305	-0.527172	0.598074	0.846131	Not DEG
chr17_34206	0	0.518157	0.259079	-1.40529	4.04843	-0.347119	0.728502	NA	Not DEG
chr1_4468	0.974378	0.750858	0.862618	0.461439	3.2937	0.140097	0.888583	NA	Not DEG
chrUn_NW_018084979v1_81229	2.57436	0	1.28718	4.01328	2.85924	1.40362	0.160433	NA	Not DEG
chr15_28169	0.938723	0.890807	0.914765	0.000579786	2.76954	0.000209344	0.999833	NA	Not DEG
chr6_60518	0.324793	1.12629	0.72554	-1.48091	3.5238	-0.420258	0.674297	NA	Not DEG
chr16_33227	0	1.29539	0.647697	-2.69316	3.95925	-0.680221	0.496364	NA	Not DEG
chr12_16198	0	2.628	1.314	-3.68112	3.13366	-1.1747	0.240113	NA	Not DEG
chr1_2324	20.5775	2.82485	11.7012	2.81419	1.19748	2.35009	0.0187689	0.138465	Up
chr18_36921	0.324793	0.375429	0.350111	0.324872	4.08047	0.0796164	0.936542	NA	Not DEG
chr1_5223	0	0.768899	0.384449	-1.94889	4.00659	-0.486421	0.626669	NA	Not DEG
chr2_42982	2.08647	3.85147	2.96897	-0.878993	1.57687	-0.557428	0.577235	NA	Not DEG
chr12_13341	0.964099	0	0.482049	2.59995	4.00648	0.648937	0.516379	NA	Not DEG
chr2_43473	2.34681	0	1.1734	3.83667	3.23295	1.18674	0.23533	NA	Not DEG
chr3_48809	0.938723	0	0.469362	2.50057	4.01347	0.623043	0.533256	NA	Not DEG
chrUn_NW_018084979v1_81326	171.479	186.921	179.2	-0.12262	1.07283	-0.114295	0.909004	0.977715	Not DEG
chr17_35670	0.967525	1.03076	0.999141	-0.0832033	2.61176	-0.0318572	0.974586	NA	Not DEG
chr7_68625	0.321366	1.00716	0.664262	-1.32845	3.32769	-0.399211	0.689738	NA	Not DEG
chr2_42300	0	0.777236	0.388618	-1.96288	4.00564	-0.490031	0.624112	NA	Not DEG
chr4_54966	0.642733	0	0.321366	2.0449	4.04911	0.505025	0.613541	NA	Not DEG
chr6_66716	0.974378	0	0.487189	2.61372	4.00554	0.652525	0.514062	NA	Not DEG
chr15_29948	0	6.83016	3.41508	-5.08985	2.03678	-2.49897	0.0124554	NA	Down
chr10_8491	1.61026	4.12303	2.86664	-1.32899	1.88027	-0.70681	0.479685	NA	Not DEG
chr6_61510	0.469362	0	0.234681	1.28665	4.08047	0.315318	0.75252	NA	Not DEG
chr1_5902	0	1.50172	0.750858	-2.8706	3.76609	-0.762222	0.445928	NA	Not DEG
chr7_68639	0	1.0252	0.512599	-2.35945	3.98216	-0.592505	0.553512	NA	Not DEG
chr2_42809	0	1.02798	0.513989	-2.36358	3.91566	-0.603623	0.546094	NA	Not DEG
chrUn_NW_018084833v1_80563	3.52336	4.82113	4.17224	-0.434121	1.38606	-0.313204	0.754126	0.904103	Not DEG
chr7_68324	0	12.7806	6.39032	-5.99151	1.87458	-3.19619	0.00139255	0.0254328	Down
chr2_39904	0.974378	0.375429	0.674903	1.65631	3.59915	0.460196	0.645376	NA	Not DEG
chr12_14225	0.469362	0.2563	0.362831	0.324872	4.08047	0.0796164	0.936542	NA	Not DEG
chr12_13031	1.40808	0	0.704042	3.09642	3.85105	0.804043	0.421372	NA	Not DEG
chr5_59821	0	0.777236	0.388618	-1.96288	4.00564	-0.490031	0.624112	NA	Not DEG
chr13_18276	0	0.750858	0.375429	-1.85328	4.01331	-0.461783	0.644237	NA	Not DEG
chr4_55551	6.41426	2.13344	4.27385	1.66018	1.58348	1.04844	0.294435	0.595846	Not DEG
chr18_37040	0.642733	0.2563	0.449516	1.08313	4.04911	0.267498	0.789086	NA	Not DEG
chr2_41697	1.58831	0	0.794154	3.28627	3.33405	0.985672	0.324294	NA	Not DEG
chr15_28669	0	5.55422	2.77711	-4.79044	2.22533	-2.15269	0.0313431	NA	Down
chr15_30241	0	1.03631	0.518157	-2.3738	3.98142	-0.596219	0.551029	NA	Not DEG
chr8_74160	0	1.12629	0.563143	-2.45125	3.97756	-0.616269	0.537717	NA	Not DEG
chr2_38225	0.970951	0.2563	0.613626	1.65454	3.40966	0.485249	0.627499	NA	Not DEG
chrUn_NW_018085018v1_81581	0	0.771678	0.385839	-1.95357	4.00627	-0.487627	0.625814	NA	Not DEG
chr14_23623	0	1.81077	0.905386	-3.17822	3.2002	-0.993131	0.320646	NA	Not DEG
chr8_72655	1.28547	0	0.642733	3.01067	3.96701	0.758928	0.447896	NA	Not DEG
chr16_33318	28.4306	4.9486	16.6896	2.54198	0.998916	2.54474	0.0109359	0.0951857	Up
chrUn_NW_018084979v1_81159	10353.4	8882.61	9617.98	0.22108	0.847839	0.260757	0.79428	0.922691	Not DEG
chr7_71575	2.23104	109.103	55.667	-5.63163	1.22413	-4.60054	4.21407e-06	0.000394016	Down
chr12_13742	0	1.12629	0.563143	-2.45125	3.97756	-0.616269	0.537717	NA	Not DEG
chr7_68259	1.58146	0	0.790728	3.28043	3.33881	0.982515	0.325846	NA	Not DEG
chr7_69790	0.324793	0	0.162396	1.28665	4.08047	0.315318	0.75252	NA	Not DEG
chrX_82806	54.2453	54.8494	54.5474	-0.0114992	0.949044	-0.0121166	0.990333	0.995657	Not DEG
chr3_45136	0.974378	0	0.487189	2.61372	4.00554	0.652525	0.514062	NA	Not DEG
chr13_20674	5.7393	4.86418	5.30174	0.225992	1.47211	0.153515	0.877992	0.965791	Not DEG
chr10_9491	2.27355	0.2563	1.26492	2.87212	2.9369	0.977942	0.328103	NA	Not DEG
chr14_25365	1.40808	0	0.704042	3.09642	3.85105	0.804043	0.421372	NA	Not DEG
chr14_26762	0.324793	0.259079	0.291936	0.324872	4.08047	0.0796164	0.936542	NA	Not DEG
chr17_35895	0	1.50172	0.750858	-2.8706	3.76609	-0.762222	0.445928	NA	Not DEG
chr5_56822	1.73288	0.375429	1.05415	2.43037	2.86987	0.846858	0.397074	NA	Not DEG
chr15_28248	4.80058	0.631729	2.71615	2.97935	2.04297	1.45834	0.144747	NA	Not DEG
chr4_51097	2.22761	0	1.11381	3.78336	2.72585	1.38796	0.165151	NA	Not DEG
chr18_36700	3.8125	3.56879	3.69064	0.0869605	1.43833	0.0604593	0.95179	NA	Not DEG
chr14_25337	1.11552	0	0.55776	2.78483	3.49679	0.796396	0.425802	NA	Not DEG
chr1_7563	0.970951	1.29539	1.13317	-0.403532	2.74472	-0.147021	0.883115	NA	Not DEG
chr1_5982	1.75483	0	0.877413	3.44822	3.2336	1.06637	0.286256	NA	Not DEG
chr6_65914	0	1.12629	0.563143	-2.45125	3.97756	-0.616269	0.537717	NA	Not DEG
chrX_84062	3.88038	7.82178	5.85108	-0.965786	1.47944	-0.652807	0.513881	0.792159	Not DEG
chrM_80431	0.974378	0	0.487189	2.61372	4.00554	0.652525	0.514062	NA	Not DEG
chr11_11288	0	2.76795	1.38398	-3.75495	2.60811	-1.43972	0.149946	NA	Not DEG
chr7_68321	0	1.54891	0.774457	-2.95378	3.34351	-0.883437	0.377	NA	Not DEG
chr14_23452	0.321366	0.375429	0.348398	0.324872	4.08047	0.0796164	0.936542	NA	Not DEG
chr7_67144	2.05082	0	1.02541	3.6511	3.05312	1.19586	0.231751	NA	Not DEG
chr13_20283	3.04714	6.10818	4.57766	-0.976633	1.37711	-0.70919	0.478207	0.774434	Not DEG
chr7_72350	2.08305	1.89519	1.98912	0.174395	1.92361	0.0906602	0.927763	NA	Not DEG
chr5_59689	2.81617	1.92156	2.36887	0.48668	2.02677	0.240126	0.810233	NA	Not DEG
chr9_79617	0.469362	0.512599	0.49098	-0.432966	4.04905	-0.10693	0.914844	NA	Not DEG
chr4_54396	0.964099	0	0.482049	2.59995	4.00648	0.648937	0.516379	NA	Not DEG
chr7_70686	0.790728	0.750858	0.770793	0.112632	3.18263	0.0353895	0.971769	NA	Not DEG
chr12_12969	160.596	290.49	225.543	-0.855503	0.888554	-0.962803	0.335646	0.621444	Not DEG
chr14_27416	0.469362	0.2563	0.362831	0.324872	4.08047	0.0796164	0.936542	NA	Not DEG
chr4_54226	0	0.777236	0.388618	-1.96288	4.00564	-0.490031	0.624112	NA	Not DEG
chr15_28411	36.861	46.7957	41.8283	-0.338688	0.800529	-0.423079	0.672237	0.893349	Not DEG
chrX_82773	1.73288	2.18342	1.95815	-0.408425	1.97482	-0.206817	0.836153	NA	Not DEG
chr4_51266	3.0677	2.41612	2.74191	0.37178	1.77193	0.209817	0.833811	NA	Not DEG
chr1_2268	1.62054	0	0.810268	3.34649	3.31749	1.00874	0.313099	NA	Not DEG
chr8_73082	1.76511	4.39322	3.07916	-1.32498	1.75333	-0.75569	0.449835	NA	Not DEG
chr13_20845	0.469362	0	0.234681	1.28665	4.08047	0.315318	0.75252	NA	Not DEG
chr6_62843	0	0.375429	0.187714	-0.636908	4.08047	-0.156087	0.875965	NA	Not DEG
chrX_83367	1.28547	2.66964	1.97755	-1.00142	2.06615	-0.484681	0.627902	NA	Not DEG
chr3_46709	1.61368	1.00994	1.31181	0.757157	2.39728	0.315841	0.752123	NA	Not DEG
chr14_24835	2.59149	0	1.29574	4.02257	2.81736	1.42778	0.153355	NA	Not DEG
chr9_77061	0.321366	2.76795	1.54466	-2.78847	2.41317	-1.15552	0.247877	NA	Not DEG
chr3_48530	0.938723	0	0.469362	2.50057	4.01347	0.623043	0.533256	NA	Not DEG
chr7_72014	0.974378	0	0.487189	2.61372	4.00554	0.652525	0.514062	NA	Not DEG
chr7_70833	0.321366	0.2563	0.288833	0.324872	4.08047	0.0796164	0.936542	NA	Not DEG
chr15_29738	1.11552	4.62592	2.87072	-2.08196	1.69726	-1.22666	0.219952	NA	Not DEG
chr2_42098	1.26352	0	0.631758	2.9473	3.64543	0.808491	0.418808	NA	Not DEG
chr1_6175	3.51993	7.05288	5.28641	-0.972254	1.40416	-0.692409	0.48868	0.774434	Not DEG
chrUn_NW_018084979v1_81270	0.938723	0	0.469362	2.50057	4.01347	0.623043	0.533256	NA	Not DEG
chrX_83427	0.324793	1.76079	1.04279	-2.13333	2.88257	-0.740081	0.459251	NA	Not DEG
chr9_79928	0	0.259079	0.129539	-0.636908	4.08047	-0.156087	0.875965	NA	Not DEG
chr6_63710	0.964099	0	0.482049	2.59995	4.00648	0.648937	0.516379	NA	Not DEG
chr4_55099	11.2197	3.06311	7.14139	1.86461	1.19818	1.5562	0.119661	0.364924	Not DEG
chr5_55951	0.642733	0	0.321366	2.0449	4.04911	0.505025	0.613541	NA	Not DEG
chr9_76429	1512.38	312.686	912.534	2.27489	0.873294	2.60496	0.00918859	0.0909975	Up
chr16_33085	73.4715	20.2694	46.8704	1.8604	1.12378	1.65549	0.0978251	0.347598	Not DEG
chr1_3732	6.96031	4.25605	5.60818	0.668216	1.40294	0.476298	0.633862	0.878017	Not DEG
chr1_5428	0.321366	0.768899	0.545133	-0.988371	3.88559	-0.254368	0.799211	NA	Not DEG
chr13_19754	4.29214	1.77884	3.03549	1.26442	1.60746	0.786595	0.431519	NA	Not DEG
chr17_33802	10.069	0.771678	5.42036	3.60799	1.67943	2.14835	0.0316861	0.174273	Up
chrUn_NW_018085054v1_81622	4.003	1.38259	2.69279	1.60285	1.82043	0.880479	0.3786	NA	Not DEG
chr14_25433	3.6645	1.12629	2.39539	1.80324	1.98186	0.909875	0.362888	NA	Not DEG
chr17_35894	0	1.12629	0.563143	-2.45125	3.97756	-0.616269	0.537717	NA	Not DEG
chr13_21879	0.938723	0.518157	0.72844	0.753607	3.51163	0.214603	0.830077	NA	Not DEG
chr5_58483	0	0.768899	0.384449	-1.94889	4.00659	-0.486421	0.626669	NA	Not DEG
chr14_23432	0.974378	0	0.487189	2.61372	4.00554	0.652525	0.514062	NA	Not DEG
chr1_3787	7.00282	1.91879	4.4608	1.83804	1.57966	1.16357	0.244599	0.557804	Not DEG
chr13_17409	0.324793	0.888028	0.60641	-1.16919	3.42719	-0.341151	0.73299	NA	Not DEG
chr10_9371	0	1.03631	0.518157	-2.3738	3.98142	-0.596219	0.551029	NA	Not DEG
chr14_23752	0.642733	0	0.321366	2.0449	4.04911	0.505025	0.613541	NA	Not DEG
chr16_32516	4.83077	0.259079	2.54493	3.95939	2.241	1.7668	0.0772622	NA	Not DEG
chr3_50176	0.974378	0	0.487189	2.61372	4.00554	0.652525	0.514062	NA	Not DEG
chr13_17563	0	1.12629	0.563143	-2.45125	3.97756	-0.616269	0.537717	NA	Not DEG
chr6_60215	8.62678	7.72234	8.17456	0.141593	1.50357	0.0941711	0.924973	0.981195	Not DEG
chr3_44943	0.324793	0.515378	0.420085	-0.439226	3.93298	-0.111678	0.911079	NA	Not DEG
chr12_14846	1.58146	1.63889	1.61017	-0.0480231	2.23838	-0.0214543	0.982883	NA	Not DEG
chr7_70212	0.938723	8.67952	4.80912	-3.40111	1.69743	-2.00368	0.0451047	0.227962	Down
chr6_61597	6156.84	343.026	3249.93	4.16619	1.83256	2.27343	0.0230003	0.153609	Up
chr17_35518	0	1.02798	0.513989	-2.36358	3.91566	-0.603623	0.546094	NA	Not DEG
chr8_74813	0.469362	1.28984	0.879599	-1.73534	2.98781	-0.580806	0.561371	NA	Not DEG
chr7_68473	4.64573	1.00716	2.82644	2.29004	1.76715	1.29589	0.195012	NA	Not DEG
chr3_47254	0.321366	1.29539	0.80838	-1.73595	3.38123	-0.513407	0.607666	NA	Not DEG
chr17_34190	0.646159	4.8947	2.77043	-2.85325	2.02141	-1.41151	0.158094	NA	Not DEG
chr3_50198	9.35787	7.84816	8.60302	0.254806	1.14302	0.222923	0.823595	0.933408	Not DEG
chr1_7463	0.974378	0	0.487189	2.61372	4.00554	0.652525	0.514062	NA	Not DEG
chr17_34270	1.26009	0	0.630045	2.94361	3.64889	0.806714	0.419831	NA	Not DEG
chr18_37232	0	1.03631	0.518157	-2.3738	3.98142	-0.596219	0.551029	NA	Not DEG
chr5_55633	0.642733	0.259079	0.450906	1.08313	4.04911	0.267498	0.789086	NA	Not DEG
chr2_42791	0.974378	0	0.487189	2.61372	4.00554	0.652525	0.514062	NA	Not DEG
chr1_3910	0	1.15267	0.576333	-2.51309	3.75643	-0.669011	0.503489	NA	Not DEG
chr5_59294	5092.35	666.244	2879.3	2.93463	0.821091	3.57407	0.000351479	0.010603	Up
chr7_68935	1.76511	0.375429	1.07027	2.4961	2.63568	0.947041	0.343618	NA	Not DEG
chr13_17938	0	0.375429	0.187714	-0.636908	4.08047	-0.156087	0.875965	NA	Not DEG
chr1_6651	1.29917	0	0.649585	3.02489	3.95134	0.765534	0.443954	NA	Not DEG
chrX_82401	0	0.518157	0.259079	-1.40529	4.04843	-0.347119	0.728502	NA	Not DEG
chrX_83029	0	0.768899	0.384449	-1.94889	4.00659	-0.486421	0.626669	NA	Not DEG
chr13_19724	0	1.81355	0.906776	-3.17785	3.5114	-0.905009	0.36546	NA	Not DEG
chr7_72003	0.974378	1.15267	1.06352	-0.20862	2.7973	-0.0745791	0.94055	NA	Not DEG
chr13_22988	0.649585	0.631729	0.640657	0.116359	3.38395	0.0343857	0.97257	NA	Not DEG
chr15_29790	0	1.75802	0.879008	-3.09988	3.24887	-0.954142	0.340012	NA	Not DEG
chr5_58158	1.90282	0	0.951411	3.55311	3.12471	1.1371	0.255496	NA	Not DEG
chr1_6133	0.974378	0.518157	0.746268	0.884432	3.46137	0.255515	0.798326	NA	Not DEG
chr5_58502	0.469362	0.259079	0.36422	0.324872	4.08047	0.0796164	0.936542	NA	Not DEG
chr3_45959	8.34931	11.2898	9.81954	-0.433399	1.0781	-0.402002	0.687683	0.893349	Not DEG
chr6_66350	1.87745	0	0.938723	3.51321	3.47836	1.01002	0.312487	NA	Not DEG
chrUn_NW_018085356v1_82217	0.964099	1.00994	0.987018	0.00414171	2.88148	0.00143736	0.998853	NA	Not DEG
chr13_21110	0	2.13344	1.06672	-3.3791	3.05427	-1.10635	0.268574	NA	Not DEG
chr10_8275	0.938723	0.750858	0.844791	0.322546	3.33848	0.0966147	0.923032	NA	Not DEG
chr16_32592	0	0.768899	0.384449	-1.94889	4.00659	-0.486421	0.626669	NA	Not DEG
chr18_37495	6.39371	6.44084	6.41727	-0.027249	1.34904	-0.0201988	0.983885	0.994521	Not DEG
chr6_62891	0.974378	1.12629	1.05033	-0.133802	3.07406	-0.0435262	0.965282	NA	Not DEG
chr12_14570	1.44031	1.28706	1.36368	0.126183	2.1864	0.0577126	0.953978	NA	Not DEG
chr2_44790	0.974378	0.631729	0.803053	0.682922	3.1182	0.219012	0.826641	NA	Not DEG
chr4_53814	0.324793	0	0.162396	1.28665	4.08047	0.315318	0.75252	NA	Not DEG
chr15_31171	0.974378	0.777236	0.875807	0.32591	3.25496	0.100127	0.920243	NA	Not DEG
chr3_44953	0	2.56163	1.28082	-3.66685	2.61239	-1.40364	0.160427	NA	Not DEG
chr3_48172	1762.65	6103.62	3933.14	-1.79194	0.80039	-2.23883	0.0251667	0.160758	Down
chr4_55073	2.26327	2.01432	2.13879	0.233499	2.02498	0.115309	0.9082	NA	Not DEG
chr13_20608	0.974378	2.84153	1.90795	-1.51538	2.30481	-0.657486	0.510868	NA	Not DEG
chr1_4703	1.40808	0	0.704042	3.09642	3.85105	0.804043	0.421372	NA	Not DEG
chr4_54817	4.13729	15.3186	9.72796	-1.91342	1.24043	-1.54254	0.122942	0.364924	Not DEG
chr6_60067	1.61711	0.750858	1.18398	1.21875	2.69467	0.452279	0.651068	NA	Not DEG
chr1_6062	0.321366	0	0.160683	1.28665	4.08047	0.315318	0.75252	NA	Not DEG
chr6_61626	0.649585	0.375429	0.512507	1.09396	3.99047	0.274142	0.783975	NA	Not DEG
chr6_65400	0	1.64167	0.820833	-3.00477	3.0424	-0.987631	0.323334	NA	Not DEG
chr18_36878	1.62396	3.2253	2.42463	-0.967736	2.20987	-0.437916	0.661447	NA	Not DEG
chr15_30171	4.80058	0.631729	2.71615	2.97935	2.04297	1.45834	0.144747	NA	Not DEG
chr6_62018	1.43689	8.8653	5.15109	-2.63295	1.43578	-1.83381	0.0666824	0.289991	Not DEG
chr1_5905	1.11895	2.32893	1.72394	-1.09093	2.25473	-0.483841	0.628498	NA	Not DEG
chr3_48181	2.41469	0.750858	1.58277	1.80864	2.32221	0.778844	0.436071	NA	Not DEG
chr10_7884	6.08605	16.3786	11.2323	-1.43474	1.16767	-1.22872	0.219176	0.512324	Not DEG
chr13_21123	25.2726	120.656	72.9645	-2.2573	0.889944	-2.53645	0.0111983	0.0951857	Down
chr1_4157	0	0.375429	0.187714	-0.636908	4.08047	-0.156087	0.875965	NA	Not DEG
chr7_70256	0.974378	0.512599	0.743488	0.894613	3.46578	0.258127	0.796309	NA	Not DEG
chr6_65534	1.58146	2.13344	1.85745	-0.420105	2.18939	-0.191882	0.847834	NA	Not DEG
chrX_83244	1.93162	3.77511	2.85337	-0.896734	1.81092	-0.495181	0.620472	NA	Not DEG
chr1_3862	1434.03	2939.1	2186.56	-1.03538	0.805008	-1.28618	0.198381	0.488122	Not DEG
chr2_43372	1.94533	1.40341	1.67437	0.495678	2.07689	0.238664	0.811366	NA	Not DEG
chr8_74145	0.324793	0	0.162396	1.28665	4.08047	0.315318	0.75252	NA	Not DEG
chr6_63193	0	1.50172	0.750858	-2.8706	3.76609	-0.762222	0.445928	NA	Not DEG
chr13_18707	0.324793	1.26902	0.796904	-1.67328	3.10643	-0.53865	0.590128	NA	Not DEG
chr14_25120	0	1.12629	0.563143	-2.45125	3.97756	-0.616269	0.537717	NA	Not DEG
chr3_45341	266.84	385.795	326.318	-0.532128	0.700165	-0.760003	0.447253	0.741928	Not DEG
chr7_68116	10.2693	21.6279	15.9486	-1.07737	1.06364	-1.01292	0.3111	0.595846	Not DEG
chr12_14030	0.321366	1.00994	0.665652	-1.33215	3.32548	-0.400591	0.688722	NA	Not DEG
chr7_70012	0.321366	1.28706	0.804211	-1.73124	3.07665	-0.562703	0.573637	NA	Not DEG
chr7_68333	0	1.0252	0.512599	-2.35945	3.98216	-0.592505	0.553512	NA	Not DEG
chr3_47633	0	1.03631	0.518157	-2.3738	3.98142	-0.596219	0.551029	NA	Not DEG
chr5_57377	0.324793	1.81355	1.06917	-2.2195	3.09388	-0.717386	0.473136	NA	Not DEG
chr6_60837	0.469362	0	0.234681	1.28665	4.08047	0.315318	0.75252	NA	Not DEG
chr2_38023	4.7615	4.35573	4.55861	0.0902544	1.38703	0.0650701	0.948118	0.989026	Not DEG
chr5_58065	36.941	29.172	33.0565	0.34215	0.949725	0.360262	0.718651	0.899985	Not DEG
chr5_57908	1.93505	2.42583	2.18044	-0.306049	2.05485	-0.14894	0.881601	NA	Not DEG
chr15_30268	4.50255	2.66964	3.5861	0.785424	1.67497	0.468919	0.639127	NA	Not DEG
chr4_54072	0	1.29539	0.647697	-2.69316	3.95925	-0.680221	0.496364	NA	Not DEG
chrUn_NW_018084901v1_80836	0	0.777236	0.388618	-1.96288	4.00564	-0.490031	0.624112	NA	Not DEG
chr11_11964	0.649585	0.375429	0.512507	1.09396	3.99047	0.274142	0.783975	NA	Not DEG
chr3_50142	0.469362	0	0.234681	1.28665	4.08047	0.315318	0.75252	NA	Not DEG
chr12_16650	0.324793	0.634508	0.47965	-0.66856	3.75213	-0.178182	0.85858	NA	Not DEG
chr2_41092	0.649585	7.24031	3.94495	-3.40974	2.02198	-1.68633	0.0917317	0.343076	Not DEG
chr1_318	0.964099	0	0.482049	2.59995	4.00648	0.648937	0.516379	NA	Not DEG
chr8_74757	1.11552	4.35295	2.73423	-1.99452	1.70261	-1.17145	0.241419	NA	Not DEG
chr12_13014	0	0.2563	0.12815	-0.636908	4.08047	-0.156087	0.875965	NA	Not DEG
chr15_29411	0	1.50172	0.750858	-2.8706	3.76609	-0.762222	0.445928	NA	Not DEG
chr13_17386	0.321366	1.28984	0.805601	-1.73404	3.07505	-0.563906	0.572818	NA	Not DEG
chr3_48232	0	1.80521	0.902607	-3.17449	3.15932	-1.0048	0.314993	NA	Not DEG
chr14_27205	3.80564	5.62055	4.7131	-0.58314	1.72159	-0.338721	0.73482	0.904103	Not DEG
chr5_57406	0.321366	0	0.160683	1.28665	4.08047	0.315318	0.75252	NA	Not DEG
chr7_69581	0	1.50172	0.750858	-2.8706	3.76609	-0.762222	0.445928	NA	Not DEG
chrX_82875	0.321366	0.512599	0.416983	-0.432966	4.04905	-0.10693	0.914844	NA	Not DEG
chrUn_NW_018084979v1_81167	2.22761	2.91068	2.56915	-0.368436	1.68461	-0.218707	0.826878	NA	Not DEG
chrX_83872	0.974378	0	0.487189	2.61372	4.00554	0.652525	0.514062	NA	Not DEG
chr15_31778	0.938723	6.0696	3.50416	-2.85245	1.9502	-1.46265	0.143564	NA	Not DEG
chr8_72663	1.28889	0.771678	1.03028	0.731949	2.60724	0.280737	0.778912	NA	Not DEG
chr9_78811	2.23789	0.512599	1.37525	2.04981	2.58953	0.791575	0.428609	NA	Not DEG
chr9_75936	0	1.03354	0.516768	-2.37079	3.90793	-0.606662	0.544075	NA	Not DEG
chr8_74227	6.31758	2.07263	4.1951	1.58851	2.90629	0.546577	0.584669	0.841024	Not DEG
chr3_48596	10.9647	8.98834	9.97652	0.296764	1.12203	0.264488	0.791404	0.922691	Not DEG
chrUn_NW_018084979v1_81007	0.938723	0	0.469362	2.50057	4.01347	0.623043	0.533256	NA	Not DEG
chr17_35063	2.69698	2.38974	2.54336	0.197775	1.81831	0.108769	0.913386	NA	Not DEG
chr6_61369	1.28547	1.00716	1.14631	0.42073	2.74014	0.153543	0.87797	NA	Not DEG
chr7_68388	3.84473	0.375429	2.11008	3.62014	2.13186	1.69811	0.0894862	NA	Not DEG
chr18_36598	4.99933	3.89146	4.44539	0.416009	1.59636	0.260598	0.794403	0.922691	Not DEG
chr6_64370	0.649585	0.515378	0.582482	0.330199	3.49519	0.0944721	0.924734	NA	Not DEG
chr6_67012	0	1.28706	0.643528	-2.68735	3.57573	-0.751552	0.452321	NA	Not DEG
chr6_66930	1.40808	0	0.704042	3.09642	3.85105	0.804043	0.421372	NA	Not DEG
chr1_1667	1.40808	0	0.704042	3.09642	3.85105	0.804043	0.421372	NA	Not DEG
chr16_33083	1057.98	273.333	665.657	1.95303	0.841517	2.32085	0.020295	0.140561	Up
chr4_52388	1.29917	0	0.649585	3.02489	3.95134	0.765534	0.443954	NA	Not DEG
chr15_30210	1.40808	0	0.704042	3.09642	3.85105	0.804043	0.421372	NA	Not DEG
chr7_68917	1.28547	0	0.642733	3.01067	3.96701	0.758928	0.447896	NA	Not DEG
chr3_48168	29049.1	112251	70650.1	-1.95016	0.893977	-2.18144	0.0291506	0.170349	Down
chr7_69116	81.3117	46.5438	63.9277	0.803086	0.788812	1.0181	0.308632	0.595846	Not DEG
chr12_14503	10.6756	2.55607	6.61582	2.05237	1.21064	1.69527	0.0900242	0.343076	Not DEG
chr14_24303	0	1.12629	0.563143	-2.45125	3.97756	-0.616269	0.537717	NA	Not DEG
chr5_58256	0	0.512599	0.2563	-1.39475	4.04905	-0.344463	0.730498	NA	Not DEG
chr1_6549	0	1.64167	0.820833	-3.00477	3.0424	-0.987631	0.323334	NA	Not DEG
chrUn_NW_018084833v1_80672	0.469362	0.2563	0.362831	0.324872	4.08047	0.0796164	0.936542	NA	Not DEG
chr17_35665	0.974378	0	0.487189	2.61372	4.00554	0.652525	0.514062	NA	Not DEG
chr2_41424	0	2.05873	1.02937	-3.36393	3.02149	-1.11333	0.265565	NA	Not DEG
chr17_35189	0	0.777236	0.388618	-1.96288	4.00564	-0.490031	0.624112	NA	Not DEG
chr3_45232	0	1.03631	0.518157	-2.3738	3.98142	-0.596219	0.551029	NA	Not DEG
chr7_68513	0	0.768899	0.384449	-1.94889	4.00659	-0.486421	0.626669	NA	Not DEG
chr4_54092	2.69698	1.00716	1.85207	1.47139	2.02479	0.726687	0.467418	NA	Not DEG
chr15_29359	1.40808	0	0.704042	3.09642	3.85105	0.804043	0.421372	NA	Not DEG
chr13_17037	2.25984	1.52532	1.89258	0.619281	1.94758	0.317975	0.750504	NA	Not DEG
chr11_11457	0.964099	0	0.482049	2.59995	4.00648	0.648937	0.516379	NA	Not DEG
chr5_58125	0	1.12629	0.563143	-2.45125	3.97756	-0.616269	0.537717	NA	Not DEG
chr14_26218	1.11209	0.512599	0.812347	1.04936	3.09216	0.339363	0.734336	NA	Not DEG
chr1_2358	0	0.774457	0.387229	-1.95823	4.00595	-0.488831	0.624962	NA	Not DEG
chr3_49256	0.321366	1.38537	0.853366	-1.78705	3.06323	-0.583387	0.559633	NA	Not DEG
chr16_32694	5.92092	2.39252	4.15672	1.37334	1.47959	0.92819	0.353309	0.638688	Not DEG
chr9_79435	45.8662	3.89424	24.8802	3.61978	1.25204	2.89111	0.00383885	0.0478577	Up
chr15_28690	0.649585	0.2563	0.452942	1.09349	4.0485	0.270098	0.787085	NA	Not DEG
chr13_19012	4.96367	3.96782	4.46574	0.323372	1.32482	0.244088	0.807163	0.931725	Not DEG
chr10_10231	23.3479	19.7886	21.5682	0.251039	1.09461	0.229341	0.818604	0.933408	Not DEG
chr13_22006	1.11209	0.750858	0.931476	0.6334	2.95599	0.214277	0.830331	NA	Not DEG
chr3_48267	1.40808	0	0.704042	3.09642	3.85105	0.804043	0.421372	NA	Not DEG
chr1_1123	1.40808	0	0.704042	3.09642	3.85105	0.804043	0.421372	NA	Not DEG
chr17_33831	0	0.768899	0.384449	-1.94889	4.00659	-0.486421	0.626669	NA	Not DEG
chr3_50388	0	0.375429	0.187714	-0.636908	4.08047	-0.156087	0.875965	NA	Not DEG
chr2_39557	0	1.03631	0.518157	-2.3738	3.98142	-0.596219	0.551029	NA	Not DEG
chr13_22174	1.40808	0.631729	1.01991	1.13483	2.90191	0.391062	0.695751	NA	Not DEG
chr7_69087	2.08647	1.28984	1.68815	0.664122	2.01108	0.330231	0.741225	NA	Not DEG
chr8_74383	62.0575	81.9559	72.0067	-0.400691	0.751349	-0.533295	0.593829	0.846131	Not DEG
chr2_44796	0	0.259079	0.129539	-0.636908	4.08047	-0.156087	0.875965	NA	Not DEG
chr4_54492	1.40808	1.14433	1.27621	0.2367	2.65205	0.0892517	0.928882	NA	Not DEG
chrX_84744	1.43346	0	0.71673	3.15328	3.47008	0.908706	0.363505	NA	Not DEG
chr7_68647	8.78645	19.7396	14.263	-1.17919	1.16269	-1.01419	0.310493	0.595846	Not DEG
chr12_12869	0.649585	0.774457	0.712021	-0.229556	3.22686	-0.0711391	0.943287	NA	Not DEG
chr13_17080	0	0.259079	0.129539	-0.636908	4.08047	-0.156087	0.875965	NA	Not DEG
chr3_47387	0	0.768899	0.384449	-1.94889	4.00659	-0.486421	0.626669	NA	Not DEG
chr6_60196	1.43346	0	0.71673	3.15328	3.47008	0.908706	0.363505	NA	Not DEG
chrX_82760	0.964099	0.259079	0.611589	1.64126	3.72778	0.440278	0.659736	NA	Not DEG
chrUn_NW_018084804v1_80536	0.974378	0	0.487189	2.61372	4.00554	0.652525	0.514062	NA	Not DEG
chr2_42899	0.321366	1.63889	0.980126	-2.03861	2.90484	-0.701797	0.482806	NA	Not DEG
chr2_41717	0	1.03631	0.518157	-2.3738	3.98142	-0.596219	0.551029	NA	Not DEG
chr1_5509	0.964099	0	0.482049	2.59995	4.00648	0.648937	0.516379	NA	Not DEG
chr12_13217	2.27355	0	1.13677	3.83073	3.24916	1.17899	0.238403	NA	Not DEG
chr2_42134	0.649585	0	0.324793	2.05527	4.0485	0.507662	0.611691	NA	Not DEG
chrUn_NW_018084833v1_80561	2.37561	10.6691	6.52236	-2.22187	1.39361	-1.59433	0.110862	0.364924	Not DEG
chr17_34621	1.58831	0.750858	1.16958	1.14539	2.72663	0.420077	0.674429	NA	Not DEG
chr12_14440	1.90282	0	0.951411	3.55311	3.12471	1.1371	0.255496	NA	Not DEG
chr9_77994	1.87745	0	0.938723	3.51321	3.47836	1.01002	0.312487	NA	Not DEG
chr6_60095	0	1.0252	0.512599	-2.35945	3.98216	-0.592505	0.553512	NA	Not DEG
chr13_21754	4.67796	10.3806	7.5293	-1.11268	1.22499	-0.908316	0.363711	0.646554	Not DEG
chr3_46477	2.59149	5.52921	4.06035	-1.06868	1.57122	-0.680155	0.496406	0.780067	Not DEG
chr18_36511	1.62054	0.512599	1.06657	1.6183	2.81686	0.574505	0.565626	NA	Not DEG
chr7_69885	9.15032	1.52532	5.33782	2.62178	1.38345	1.89511	0.0580785	0.271517	Not DEG
chr5_58500	1.29917	0.259079	0.779125	2.06808	3.42092	0.604538	0.545486	NA	Not DEG
chr14_25695	0.974378	0	0.487189	2.61372	4.00554	0.652525	0.514062	NA	Not DEG
chr11_11800	11.0942	20.7048	15.8995	-0.924131	0.999559	-0.924539	0.355206	0.638688	Not DEG
chr13_19574	26.3374	34.3294	30.3334	-0.390835	0.933389	-0.418727	0.675416	0.893349	Not DEG
chr4_52161	3.69673	1.00716	2.35194	1.96589	1.88196	1.0446	0.29621	NA	Not DEG
chr13_20730	0.324793	0	0.162396	1.28665	4.08047	0.315318	0.75252	NA	Not DEG
chr12_16582	1.9131	2.90234	2.40772	-0.599111	1.97426	-0.303461	0.761539	NA	Not DEG
chr3_45523	0	0.512599	0.2563	-1.39475	4.04905	-0.344463	0.730498	NA	Not DEG
chr17_35653	0.469362	0.375429	0.422395	0.324872	4.08047	0.0796164	0.936542	NA	Not DEG
chr6_60270	10.0006	7.84816	8.92438	0.354063	1.13093	0.313074	0.754225	0.904103	Not DEG
chr5_59296	1.94876	0	0.974378	3.60879	3.4186	1.05563	0.291135	NA	Not DEG
chr6_60892	0	0.750858	0.375429	-1.85328	4.01331	-0.461783	0.644237	NA	Not DEG
chr5_57508	2.08305	3.03951	2.56128	-0.52024	1.79084	-0.2905	0.771434	NA	Not DEG
chr14_25374	4.18119	1.90074	3.04097	1.18898	1.7923	0.663381	0.507087	NA	Not DEG
chr12_12430	0.324793	0	0.162396	1.28665	4.08047	0.315318	0.75252	NA	Not DEG
chr6_64214	1.28889	0.888028	1.08846	0.580717	2.56589	0.226322	0.820951	NA	Not DEG
chr3_48262	9.63135	3.44966	6.54051	1.48998	1.19799	1.24373	0.213598	0.512087	Not DEG
chr7_71943	0.321366	0	0.160683	1.28665	4.08047	0.315318	0.75252	NA	Not DEG
chr7_71317	0.974378	0	0.487189	2.61372	4.00554	0.652525	0.514062	NA	Not DEG
chr1_4505	60.468	163.263	111.865	-1.43076	0.797901	-1.79316	0.0729481	0.304821	Not DEG
chr7_72259	0.469362	0.631729	0.550545	-0.660601	3.57691	-0.184685	0.853476	NA	Not DEG
chr13_21990	0.321366	3.3969	1.85913	-3.09102	2.42972	-1.27217	0.203312	NA	Not DEG
chr18_37662	4.15239	13.8108	8.98161	-1.71571	1.33165	-1.28841	0.197603	0.488122	Not DEG
chr12_15261	0	0.768899	0.384449	-1.94889	4.00659	-0.486421	0.626669	NA	Not DEG
chr14_27055	4.92802	0.512599	2.72031	3.16481	1.955	1.61883	0.105484	NA	Not DEG
chr13_18162	0	1.12629	0.563143	-2.45125	3.97756	-0.616269	0.537717	NA	Not DEG
chr5_58177	1.62054	0	0.810268	3.34649	3.31749	1.00874	0.313099	NA	Not DEG
chrX_83191	0.970951	1.00716	0.989055	0.0276933	2.66282	0.0104	0.991702	NA	Not DEG
chr6_60147	6.1368	7.03927	6.58803	-0.175932	1.31946	-0.133337	0.893927	0.971886	Not DEG
chr7_68735	1.29917	0	0.649585	3.02489	3.95134	0.765534	0.443954	NA	Not DEG
chr15_31531	0	1.87714	0.938572	-3.1937	3.48656	-0.916003	0.359666	NA	Not DEG
chr13_20756	54.4052	52.4347	53.4199	0.0452947	1.12452	0.040279	0.967871	0.989026	Not DEG
chr6_67035	0	0.774457	0.387229	-1.95823	4.00595	-0.488831	0.624962	NA	Not DEG
chr1_3692	2.7004	2.55885	2.62963	0.050861	1.61016	0.0315875	0.974801	NA	Not DEG
chr4_54815	0.642733	5.68028	3.16151	-3.07144	2.08058	-1.47625	0.139877	NA	Not DEG
chr13_19629	0	0.777236	0.388618	-1.96288	4.00564	-0.490031	0.624112	NA	Not DEG
chr5_59657	0.324793	0.259079	0.291936	0.324872	4.08047	0.0796164	0.936542	NA	Not DEG
chr4_55012	5.77292	0	2.88646	5.17097	2.07043	2.49753	0.012506	NA	Up
chr6_61713	2.07962	1.26346	1.67154	0.762556	2.0702	0.368348	0.712614	NA	Not DEG
chr15_29868	0.324793	0.515378	0.420085	-0.439226	3.93298	-0.111678	0.911079	NA	Not DEG
chr2_39415	3.06085	1.26624	2.16354	1.33074	1.8074	0.736275	0.461564	NA	Not DEG
chr2_39930	1.40808	0	0.704042	3.09642	3.85105	0.804043	0.421372	NA	Not DEG
chr3_48992	0.642733	0.518157	0.580445	0.314883	3.8033	0.082792	0.934017	NA	Not DEG
chr2_40153	0.974378	2.55607	1.76522	-1.34262	2.14457	-0.626058	0.531277	NA	Not DEG
chr13_18935	0	2.18898	1.09449	-3.44445	3.01567	-1.14218	0.253377	NA	Not DEG
chr14_24645	1.90282	1.00716	1.45499	0.956089	2.3364	0.409214	0.682382	NA	Not DEG
chr6_65273	3.4589	1.26346	2.36118	1.45351	2.02854	0.716528	0.473666	NA	Not DEG
chr13_19690	0.469362	0.375429	0.422395	0.324872	4.08047	0.0796164	0.936542	NA	Not DEG
chr6_61332	0.649585	0.2563	0.452942	1.09349	4.0485	0.270098	0.787085	NA	Not DEG
chr14_26042	1.44374	0	0.72187	3.16283	3.4617	0.913663	0.360894	NA	Not DEG
chr1_1833	1.75825	3.26251	2.51038	-0.8452	1.91906	-0.440423	0.659631	NA	Not DEG
chr7_67148	0.642733	1.03631	0.839524	-0.653092	3.32036	-0.196693	0.844068	NA	Not DEG
chr6_64828	2.87377	0.259079	1.56643	3.19486	2.31816	1.37819	0.168146	NA	Not DEG
chrUn_NW_018084979v1_80996	3.68645	1.00994	2.34819	1.95319	1.95014	1.00156	0.316555	NA	Not DEG
chr1_6420	0.324793	1.0252	0.674996	-1.40127	3.5965	-0.38962	0.696818	NA	Not DEG
chr3_47362	2.05082	0.768899	1.40986	1.34747	2.54352	0.529766	0.596274	NA	Not DEG
chr9_77970	2.09332	1.12629	1.60981	0.970615	2.47157	0.392712	0.694532	NA	Not DEG
chr5_59611	0.974378	0	0.487189	2.61372	4.00554	0.652525	0.514062	NA	Not DEG
chr13_19343	0.964099	0	0.482049	2.59995	4.00648	0.648937	0.516379	NA	Not DEG
chr11_10449	1.62396	0.512599	1.06828	1.62193	3.06575	0.52905	0.596771	NA	Not DEG
chr10_9013	0	0.768899	0.384449	-1.94889	4.00659	-0.486421	0.626669	NA	Not DEG
chr13_19998	13.3349	9.22547	11.2802	0.535064	1.03828	0.515335	0.606319	0.846131	Not DEG
chr16_32720	0.324793	0	0.162396	1.28665	4.08047	0.315318	0.75252	NA	Not DEG
chrUn_NW_018084979v1_81009	1.26009	0	0.630045	2.94361	3.64889	0.806714	0.419831	NA	Not DEG
chrX_84863	4.49431	6.33674	5.41553	-0.463888	1.28881	-0.359934	0.718897	0.899985	Not DEG
chr6_61237	1.11895	0.777236	0.948091	0.485033	2.91513	0.166385	0.867854	NA	Not DEG
chr6_66854	1.76511	0	0.882553	3.45672	2.95927	1.1681	0.242766	NA	Not DEG
chr7_69916	0.964099	0	0.482049	2.59995	4.00648	0.648937	0.516379	NA	Not DEG
chr3_50172	0	16.5505	8.27523	-6.35785	3.91154	-1.62541	0.104075	0.360409	Not DEG
chr6_60549	23.1313	40.7988	31.9651	-0.821649	0.850946	-0.965571	0.334259	0.621444	Not DEG
chr1_4375	0.938723	1.29261	1.11567	-0.566485	2.77269	-0.204308	0.838112	NA	Not DEG
chr6_66932	2.37904	0.518157	1.4486	2.10947	2.37288	0.888992	0.374008	NA	Not DEG
chr11_11358	14.4992	45.7742	30.1367	-1.64044	1.153	-1.42277	0.154803	0.417726	Not DEG
chr6_62488	0	1.50172	0.750858	-2.8706	3.76609	-0.762222	0.445928	NA	Not DEG
chr13_21618	0.469362	0.2563	0.362831	0.324872	4.08047	0.0796164	0.936542	NA	Not DEG
chr8_73839	0.321366	0	0.160683	1.28665	4.08047	0.315318	0.75252	NA	Not DEG
chr2_43352	0.964099	0.768899	0.866499	0.326131	3.26652	0.0998405	0.920471	NA	Not DEG
chr1_1912	0.324793	0	0.162396	1.28665	4.08047	0.315318	0.75252	NA	Not DEG
chr3_45018	5.19521	1.14433	3.16977	2.15132	1.79587	1.19792	0.230947	NA	Not DEG
chr3_49588	0	0.375429	0.187714	-0.636908	4.08047	-0.156087	0.875965	NA	Not DEG
chr1_2677	2.23447	1.90352	2.069	0.24877	1.90951	0.130279	0.896346	NA	Not DEG
chr15_31520	9.70461	28.2434	18.974	-1.55447	1.09594	-1.41839	0.156078	0.417726	Not DEG
chr3_47996	1.44031	0	0.720157	3.15971	3.17433	0.995397	0.319543	NA	Not DEG
chr3_48204	0.974378	0	0.487189	2.61372	4.00554	0.652525	0.514062	NA	Not DEG
chr7_70631	0.324793	6.35893	3.34186	-4.01449	1.95425	-2.05424	0.0399523	NA	Down
chr6_66998	1.28547	0	0.642733	3.01067	3.96701	0.758928	0.447896	NA	Not DEG
chr12_14734	0.324793	0	0.162396	1.28665	4.08047	0.315318	0.75252	NA	Not DEG
chr8_75463	0.938723	0.515378	0.727051	0.745417	3.24519	0.229699	0.818325	NA	Not DEG
chr1_5730	2.58121	2.54496	2.56308	0.0460268	1.91831	0.0239934	0.980858	NA	Not DEG
chr8_75237	0.974378	0	0.487189	2.61372	4.00554	0.652525	0.514062	NA	Not DEG
chr11_11839	8.2643	9.89163	9.07797	-0.257382	1.1172	-0.230382	0.817795	0.933408	Not DEG
chr7_67435	0	0.774457	0.387229	-1.95823	4.00595	-0.488831	0.624962	NA	Not DEG
chr12_15427	1.62396	0	0.811981	3.34627	3.6415	0.918925	0.358135	NA	Not DEG
chr9_77980	6.7336	4.83361	5.7836	0.487989	1.47885	0.329979	0.741416	0.904103	Not DEG
chr2_44349	12.9368	18.3546	15.6457	-0.488445	1.23598	-0.395188	0.692704	0.893349	Not DEG
chr12_13248	7.69288	2.76517	5.22902	1.53773	1.44984	1.06062	0.288863	0.595846	Not DEG
chr13_19036	0.324793	0.777236	0.551014	-1.00241	3.87065	-0.258977	0.795653	NA	Not DEG
chr1_744	1.93848	0.631729	1.2851	1.68758	2.45074	0.688601	0.491075	NA	Not DEG
chr2_43078	0	0.750858	0.375429	-1.85328	4.01331	-0.461783	0.644237	NA	Not DEG
chr2_38816	1.11895	1.28984	1.20439	-0.246181	2.45618	-0.100229	0.920162	NA	Not DEG
chr4_53562	0.324793	0.518157	0.421475	-0.443503	4.04843	-0.109549	0.912767	NA	Not DEG
chr18_37144	2.73606	2.17786	2.45696	0.328446	1.66925	0.196762	0.844013	NA	Not DEG
chrUn_NW_018084979v1_81309	0.649585	2.44806	1.54882	-1.85901	2.54159	-0.731437	0.464512	NA	Not DEG
chr4_54121	3.51651	0.2563	1.8864	3.49005	2.21266	1.57731	0.114724	NA	Not DEG
chr4_51273	0.649585	0.259079	0.454332	1.09349	4.0485	0.270098	0.787085	NA	Not DEG
chr6_66422	19.4332	6.77463	13.1039	1.5096	0.97442	1.54923	0.121326	0.364924	Not DEG
chr6_65839	0.324793	0	0.162396	1.28665	4.08047	0.315318	0.75252	NA	Not DEG
chr2_40337	77.9704	66.3536	72.162	0.239539	0.9118	0.26271	0.792774	0.922691	Not DEG
chr6_62842	1.61026	0	0.805129	3.33808	3.32438	1.00412	0.315319	NA	Not DEG
chr13_18632	2.70383	4.24771	3.47577	-0.693942	1.53202	-0.45296	0.650578	NA	Not DEG
chr12_14008	0.649585	0.375429	0.512507	1.09396	3.99047	0.274142	0.783975	NA	Not DEG
chr9_77474	0.469362	0.512599	0.49098	-0.432966	4.04905	-0.10693	0.914844	NA	Not DEG
chr12_13063	0	0.518157	0.259079	-1.40529	4.04843	-0.347119	0.728502	NA	Not DEG
chr10_10109	0.646159	2.05873	1.35245	-1.62351	2.41725	-0.671634	0.501817	NA	Not DEG
chr14_26607	1.29917	0	0.649585	3.02489	3.95134	0.765534	0.443954	NA	Not DEG
chr3_48014	1.76168	1.14711	1.45439	0.625762	2.01675	0.310283	0.756346	NA	Not DEG
chr12_16008	4.31751	0.771678	2.5446	2.41361	1.80437	1.33765	0.181011	NA	Not DEG
chr2_40083	3.67135	41.8301	22.7507	-3.52267	1.14514	-3.07621	0.00209653	0.0326709	Down
chr17_34257	28.0492	19.1174	23.5833	0.555076	0.987415	0.56215	0.574014	0.832097	Not DEG
chr14_26259	0.642733	0.375429	0.509081	1.08355	4.00011	0.270879	0.786484	NA	Not DEG
chr2_38350	0	1.12629	0.563143	-2.45125	3.97756	-0.616269	0.537717	NA	Not DEG
chr7_69215	2.52703	0	1.26352	3.95005	2.85853	1.38185	0.167019	NA	Not DEG
chr4_55408	4.96367	3.42328	4.19348	0.564397	1.35613	0.416183	0.677276	0.893349	Not DEG
chr1_582	0	1.2815	0.640749	-2.67855	3.96734	-0.675149	0.499581	NA	Not DEG
chr2_41203	0.794154	1.65693	1.22554	-1.11102	2.52833	-0.439429	0.660351	NA	Not DEG
chr10_8930	0	0.518157	0.259079	-1.40529	4.04843	-0.347119	0.728502	NA	Not DEG
chr2_38199	2.70383	0.375429	1.53963	3.09245	2.35936	1.31072	0.189954	NA	Not DEG
chr7_68714	3.31776	3.44132	3.37954	-0.0961792	1.5197	-0.0632884	0.949537	NA	Not DEG
chr2_42397	4.17776	19.5489	11.8633	-2.18829	1.44201	-1.51753	0.129133	0.377311	Not DEG
chr5_59365	4.51969	2.76517	3.64243	0.768697	1.76652	0.435148	0.663455	NA	Not DEG
chr6_65317	2.906	10.1579	6.53196	-1.76881	1.35604	-1.30439	0.1921	0.485441	Not DEG
chr16_33481	0.321366	0	0.160683	1.28665	4.08047	0.315318	0.75252	NA	Not DEG
chr2_42781	0	0.768899	0.384449	-1.94889	4.00659	-0.486421	0.626669	NA	Not DEG
chr14_27308	0.321366	1.12629	0.723827	-1.48097	3.52668	-0.419934	0.674533	NA	Not DEG
chr5_58534	0.324793	0	0.162396	1.28665	4.08047	0.315318	0.75252	NA	Not DEG
chr11_11148	10.4974	18.7058	14.6016	-0.853091	1.05413	-0.809288	0.418349	0.717719	Not DEG
chr6_61878	2.25642	19.0926	10.6745	-3.03203	1.36004	-2.22936	0.02579	0.160758	Down
chr3_45668	0	0.375429	0.187714	-0.636908	4.08047	-0.156087	0.875965	NA	Not DEG
chr12_13087	0	2.05596	1.02798	-3.36197	3.03618	-1.1073	0.268164	NA	Not DEG
chr1_897	2.23447	23.4966	12.8655	-3.41937	1.25898	-2.71598	0.00660796	0.0726876	Down
chr12_15016	0	1.12629	0.563143	-2.45125	3.97756	-0.616269	0.537717	NA	Not DEG
chr6_64217	0.649585	0	0.324793	2.05527	4.0485	0.507662	0.611691	NA	Not DEG
chr13_20193	10.407	25.601	18.004	-1.29955	0.93875	-1.38434	0.166254	0.437881	Not DEG
chr6_60281	1.94533	0.375429	1.16038	2.65241	2.77176	0.956943	0.338596	NA	Not DEG
chr6_60050	1.29574	0.634508	0.965126	1.0984	2.70969	0.405359	0.685213	NA	Not DEG
chr14_25959	0.324793	0.750858	0.537825	-0.889446	3.92343	-0.226701	0.820656	NA	Not DEG
chr6_60020	0	0.2563	0.12815	-0.636908	4.08047	-0.156087	0.875965	NA	Not DEG
chr7_72144	0	1.03354	0.516768	-2.37079	3.90793	-0.606662	0.544075	NA	Not DEG
chr2_39253	2.41126	1.41174	1.9115	0.77793	1.97189	0.39451	0.693205	NA	Not DEG
chr8_72711	0.324793	6.1568	3.24079	-3.97226	1.95565	-2.03117	0.0422376	NA	Down
chr3_45905	0	2.82763	1.41382	-3.82085	2.73709	-1.39595	0.162729	NA	Not DEG
chr2_38264	5.11509	11.3034	8.20923	-1.13967	1.12784	-1.01049	0.312262	0.595846	Not DEG
chr6_61001	0.324793	0.259079	0.291936	0.324872	4.08047	0.0796164	0.936542	NA	Not DEG
chr1_6288	0	0.768899	0.384449	-1.94889	4.00659	-0.486421	0.626669	NA	Not DEG
chr13_17296	1.29917	0	0.649585	3.02489	3.95134	0.765534	0.443954	NA	Not DEG
chr5_58562	0	1.12629	0.563143	-2.45125	3.97756	-0.616269	0.537717	NA	Not DEG
chr5_56499	0	0.750858	0.375429	-1.85328	4.01331	-0.461783	0.644237	NA	Not DEG
chr5_59745	0	1.12629	0.563143	-2.45125	3.97756	-0.616269	0.537717	NA	Not DEG
chr6_65429	0.974378	0	0.487189	2.61372	4.00554	0.652525	0.514062	NA	Not DEG
chr12_16612	5.88387	1.00716	3.44551	2.60894	1.87025	1.39497	0.163024	NA	Not DEG
chr15_31819	0.964099	0	0.482049	2.59995	4.00648	0.648937	0.516379	NA	Not DEG
chr14_26318	10.4001	6.1429	8.27152	0.752596	1.08379	0.694408	0.487426	0.774434	Not DEG
chr3_45525	0	1.12629	0.563143	-2.45125	3.97756	-0.616269	0.537717	NA	Not DEG
chrX_82273	0	1.12629	0.563143	-2.45125	3.97756	-0.616269	0.537717	NA	Not DEG
chr7_69712	1.26009	0.771678	1.01588	0.624572	2.6413	0.236464	0.813073	NA	Not DEG
chr16_32421	43.4645	63.2968	53.3806	-0.534801	0.869719	-0.614913	0.538612	0.802746	Not DEG
chr5_58732	55.5131	70.2527	62.8829	-0.335406	0.803562	-0.417399	0.676386	0.893349	Not DEG
chr11_11165	0	4.62592	2.31296	-4.52503	2.18075	-2.07499	0.0379877	NA	Down
chr13_20759	3.64598	2.17508	2.91053	0.702387	1.7313	0.405701	0.684963	NA	Not DEG
chr15_31544	0	0.768899	0.384449	-1.94889	4.00659	-0.486421	0.626669	NA	Not DEG
chr7_69864	2.2667	0	1.13335	3.82993	2.93696	1.30404	0.192219	NA	Not DEG
chr16_33606	21.0249	40.3207	30.6728	-0.946062	0.826657	-1.14444	0.25244	0.56875	Not DEG
chr1_4920	0	1.14433	0.572164	-2.50326	3.76614	-0.664675	0.506258	NA	Not DEG
chr3_46856	0.974378	0.2563	0.615339	1.65486	3.71985	0.444874	0.656411	NA	Not DEG
chr8_74696	0.324793	0	0.162396	1.28665	4.08047	0.315318	0.75252	NA	Not DEG

## Sheet: PCG_vs_NCG
Supplementary Table S5. Differentially expressed miRNAs (DEmiRNAs)
ID	baseMeanCase	baseMeanControl	baseMean	log2FoldChange	lfcSE	stat	pvalue	padj	type
ssc-let-7i-3p	69.0058	90.7161	79.861	-0.395656	0.505222	-0.783134	0.433548	0.616889	Not DEG
ssc-miR-378	111176	134966	123071	-0.279743	0.659919	-0.423905	0.671635	0.832086	Not DEG
ssc-miR-9841-3p	100.632	146.902	123.767	-0.54537	0.983282	-0.554643	0.579139	0.756319	Not DEG
ssc-miR-339	1687.62	7074.16	4380.89	-2.06758	0.620058	-3.33449	0.000854568	0.00814688	Down
ssc-miR-92b-5p	28.8479	31.3535	30.1007	-0.115336	0.704887	-0.163623	0.870028	0.921585	Not DEG
ssc-miR-7-3p	111.537	104.708	108.123	0.0904147	0.48581	0.186111	0.852358	0.909606	Not DEG
ssc-miR-378b-3p	5240.8	10142.6	7691.72	-0.95257	0.738244	-1.29032	0.19694	0.362908	Not DEG
ssc-miR-23a	15565.7	14146	14855.8	0.137973	0.625281	0.220658	0.825359	0.901793	Not DEG
ssc-miR-505	281.069	281.915	281.492	-0.00404119	0.410131	-0.00985343	0.992138	0.992138	Not DEG
ssc-miR-133a-3p	0	0.57798	0.28899	-1.65885	4.05844	-0.408741	0.68273	NA	Not DEG
ssc-miR-215	22.1183	69.2909	45.7046	-1.64632	0.845	-1.94831	0.0513776	0.174312	Not DEG
ssc-miR-142-3p	40093.2	35241.1	37667.1	0.186092	0.401243	0.463789	0.642799	0.80987	Not DEG
ssc-miR-20b	400.031	87.2248	243.628	2.19962	0.530831	4.14372	3.4171e-05	0.000814409	Up
ssc-miR-130a	5.92788	2.64397	4.28593	1.15716	1.15042	1.00586	0.314482	0.48722	Not DEG
ssc-miR-381-3p	66.9653	34.602	50.7836	0.947362	1.02281	0.926231	0.354326	0.536176	Not DEG
ssc-miR-33b-5p	0.372651	1.34984	0.861247	-1.88647	2.74448	-0.687368	0.491851	NA	Not DEG
ssc-miR-6782-3p	14.3266	99.9399	57.1333	-2.80535	1.5151	-1.85159	0.0640849	0.192929	Not DEG
ssc-miR-423-5p	7560.24	23352.4	15456.3	-1.62706	0.672482	-2.41949	0.0155424	0.0889027	Down
ssc-miR-29a-3p	3388.08	2726.29	3057.18	0.313547	0.37602	0.833857	0.404362	0.584078	Not DEG
ssc-miR-9858-5p	3.05023	211.182	107.116	-6.11552	1.32097	-4.62957	3.66432e-06	0.000149714	Down
ssc-miR-296-3p	139.758	240.862	190.31	-0.784613	0.601376	-1.3047	0.191996	0.361256	Not DEG
ssc-let-7g	223497	587621	405559	-1.39463	0.613604	-2.27284	0.0230356	0.112621	Down
ssc-miR-24-1-5p	3592.79	2971.7	3282.24	0.273795	0.570795	0.479673	0.63146	0.799104	Not DEG
ssc-miR-139-3p	1.86325	0.358074	1.11066	2.33136	3.09818	0.752494	0.451754	NA	Not DEG
ssc-miR-190b	2.95459	10.7419	6.84825	-1.91538	1.03787	-1.84549	0.0649663	0.19352	Not DEG
ssc-miR-199a-5p	8.68705	20.4382	14.5626	-1.20546	0.749963	-1.60735	0.107977	0.259507	Not DEG
ssc-miR-375	69.4157	95.81	82.6128	-0.461438	0.645408	-0.714955	0.474637	0.654668	Not DEG
ssc-miR-486	572.831	37636.4	19104.6	-6.03795	1.2656	-4.77082	1.83478e-06	9.26645e-05	Down
ssc-miR-1842	85.9373	310.345	198.141	-1.85201	0.738409	-2.5081	0.0121382	0.073862	Down
ssc-miR-1839-5p	115.5	176.541	146.02	-0.60942	0.494646	-1.23203	0.217936	0.379861	Not DEG
ssc-miR-128	8800.81	26750	17775.4	-1.60382	0.727989	-2.20308	0.0275894	0.129354	Down
ssc-miR-4331-5p	74.4154	170.284	122.35	-1.19594	0.60458	-1.97813	0.0479143	0.171294	Down
ssc-miR-186-3p	2.43598	0.963912	1.69994	1.29586	1.73648	0.746259	0.455511	NA	Not DEG
ssc-miR-34a	2013.48	2105.02	2059.25	-0.0641717	0.79034	-0.0811951	0.935287	0.951929	Not DEG
ssc-miR-9-1	6450.01	863.228	3656.62	2.90178	0.522429	5.5544	2.78567e-08	1.99175e-06	Up
ssc-miR-7857-3p	7.29301	6.02226	6.65763	0.293646	1.20103	0.244494	0.806848	0.900991	Not DEG
ssc-miR-450a	1754.24	1066.52	1410.38	0.718033	0.673132	1.0667	0.286105	0.45459	Not DEG
ssc-miR-1271-5p	2389.23	27431.1	14910.2	-3.52116	0.918926	-3.83182	0.000127196	0.00227364	Down
ssc-miR-660	790.131	492.888	641.509	0.680764	0.622627	1.09337	0.27423	0.443106	Not DEG
ssc-miR-204	55.8707	39.1094	47.49	0.519933	0.818016	0.635603	0.525035	0.695186	Not DEG
ssc-miR-146a-3p	0.644092	0	0.322046	1.77974	4.04529	0.439952	0.659972	NA	Not DEG
ssc-miR-18b	14.7744	12.5085	13.6415	0.241381	0.991377	0.243481	0.807633	0.900991	Not DEG
ssc-miR-130b-3p	52.8107	44.3903	48.6005	0.252472	0.482229	0.523553	0.600589	0.773732	Not DEG
ssc-miR-199b-5p	12.1062	11.2775	11.6919	0.0945036	0.790132	0.119605	0.904796	0.932464	Not DEG
ssc-miR-10a-5p	1178.84	2402.94	1790.89	-1.02743	0.547874	-1.8753	0.0607516	0.192929	Not DEG
ssc-miR-33b-3p	2.90749	2.54887	2.72818	0.222155	1.54804	0.143507	0.885889	0.932464	Not DEG
ssc-miR-363	6654.9	1978.42	4316.66	1.75022	0.507763	3.44691	0.000567031	0.00623735	Up
ssc-miR-1296-5p	11.637	13.5367	12.5869	-0.237919	0.769991	-0.308989	0.75733	0.879573	Not DEG
ssc-miR-628-3p	20.2872	16.7753	18.5313	0.275585	0.759727	0.362742	0.716797	0.857757	Not DEG
ssc-miR-19b	943.784	2756.98	1850.38	-1.54665	0.714796	-2.16376	0.0304828	0.134134	Down
ssc-miR-7143-3p	11.1426	2.94817	7.0454	1.95019	1.20886	1.61325	0.106691	0.25859	Not DEG
ssc-miR-193a-5p	897.738	1124.11	1010.92	-0.324227	0.603705	-0.537062	0.591225	0.765114	Not DEG
ssc-miR-21-3p	1087.23	486.124	786.677	1.16121	0.770909	1.50629	0.131992	0.29691	Not DEG
ssc-miR-450c-3p	6.46842	2.42407	4.44624	1.44806	1.16292	1.2452	0.213058	0.373832	Not DEG
ssc-miR-7142-5p	1.58947	2.74091	2.16519	-0.758755	1.5531	-0.488542	0.625166	NA	Not DEG
ssc-miR-6516	63.4076	101.627	82.5175	-0.681521	0.598573	-1.13858	0.25488	0.422777	Not DEG
ssc-miR-30a-3p	693.374	1349.48	1021.43	-0.960464	0.725922	-1.3231	0.185804	0.356193	Not DEG
ssc-miR-1306-5p	108.253	672.4	390.326	-2.63489	0.754457	-3.49243	0.000478645	0.00547569	Down
ssc-miR-212	21.7222	8.09794	14.9101	1.41893	0.729625	1.94474	0.0518059	0.174312	Not DEG
ssc-miR-451	14424	2.40718e+06	1.2108e+06	-7.3827	1.31472	-5.61541	1.96093e-08	1.99175e-06	Down
ssc-miR-15b	1323.99	5027.95	3175.97	-1.9251	0.712212	-2.70299	0.00687192	0.0491342	Down
ssc-miR-551a	0.814325	2.18896	1.50164	-1.34288	2.08377	-0.644449	0.519284	NA	Not DEG
ssc-miR-2483	0.659012	61.5091	31.084	-6.53005	1.60651	-4.06473	4.80876e-05	0.00105793	Down
ssc-miR-27b-3p	25073.3	44299.9	34686.6	-0.821136	0.722495	-1.13653	0.255736	0.422777	Not DEG
ssc-miR-20a-5p	6238.87	16982	11610.4	-1.44465	0.703235	-2.0543	0.0399471	0.152331	Down
ssc-miR-3613	608.67	1274.19	941.429	-1.06586	0.524124	-2.03359	0.0419926	0.157075	Down
ssc-miR-490-3p	2.94667	2.02477	2.48572	0.568221	1.79637	0.316316	0.751763	NA	Not DEG
ssc-miR-101	44906.6	64834.5	54870.6	-0.529831	0.410049	-1.29212	0.196317	0.362908	Not DEG
ssc-miR-148b-3p	22862.2	29070.2	25966.2	-0.346586	0.418924	-0.827325	0.408053	0.586448	Not DEG
ssc-miR-615	0	0.771865	0.385932	-2.02076	4.02533	-0.502012	0.615659	NA	Not DEG
ssc-miR-2366	0	0.57798	0.28899	-1.65885	4.05844	-0.408741	0.68273	NA	Not DEG
ssc-miR-27b-5p	48.5465	36.7268	42.6367	0.406143	1.00933	0.40239	0.687397	0.837776	Not DEG
ssc-miR-140-3p	18542.3	51345.1	34943.7	-1.4694	0.629452	-2.33441	0.0195741	0.0999675	Down
ssc-miR-146a-5p	27378.2	7914.04	17646.1	1.79058	0.487436	3.67346	0.000239284	0.00381041	Up
ssc-miR-6529	966.344	883.463	924.903	0.12963	0.431117	0.300685	0.763655	0.879573	Not DEG
ssc-miR-16	5423.5	22477	13950.3	-2.05116	0.75704	-2.70944	0.00673968	0.0491342	Down
ssc-miR-10386	2.94902	4.90385	3.92643	-0.716048	1.301	-0.550384	0.582056	0.756672	Not DEG
ssc-miR-9-2	6450.01	863.228	3656.62	2.90178	0.522429	5.5544	2.78567e-08	1.99175e-06	Up
ssc-let-7c	12195.6	30731.9	21463.7	-1.33336	0.567713	-2.34865	0.0188417	0.097977	Down
ssc-miR-30e-5p	15471.8	24358.1	19914.9	-0.654759	0.484181	-1.3523	0.176279	0.349387	Not DEG
ssc-let-7f-3p	81.5867	93.9302	87.7585	-0.20301	0.462448	-0.438991	0.660668	0.825114	Not DEG
ssc-miR-708-5p	2.66823	1.00514	1.83669	1.3763	1.9933	0.690462	0.489904	NA	Not DEG
ssc-miR-7135-5p	7.41236	6.4736	6.94298	0.184711	1.05614	0.174893	0.861164	0.915587	Not DEG
ssc-miR-32	1738.33	1826.86	1782.6	-0.0717725	0.369057	-0.194475	0.845804	0.909398	Not DEG
ssc-miR-195	36.8246	69.0552	52.9399	-0.914988	0.69314	-1.32006	0.186815	0.356193	Not DEG
ssc-miR-1343	668.811	573.793	621.302	0.221649	0.461167	0.480626	0.630783	0.799104	Not DEG
ssc-miR-2320-5p	325.104	195.326	260.215	0.734123	0.421098	1.74335	0.0812718	0.226756	Not DEG
ssc-miR-99b	523.973	259.059	391.516	1.01608	0.676109	1.50283	0.132883	0.29691	Not DEG
ssc-miR-2411	163.39	232.347	197.868	-0.507814	0.565893	-0.897368	0.369523	0.553317	Not DEG
ssc-miR-95	1099.37	615.859	857.613	0.836304	0.489986	1.70679	0.0878611	0.232669	Not DEG
ssc-miR-542-3p	1150.33	548.357	849.346	1.06881	0.679252	1.57351	0.1156	0.270998	Not DEG
ssc-miR-184	3.21812	2.13508	2.6766	0.64136	1.59904	0.401089	0.688354	NA	Not DEG
ssc-miR-199b-3p	25.0406	39.2436	32.1421	-0.643409	0.732548	-0.878317	0.379772	0.556999	Not DEG
ssc-miR-146b	114707	190448	152578	-0.731443	0.579915	-1.26129	0.207203	0.372411	Not DEG
ssc-miR-628-5p	26.1885	27.6015	26.895	-0.0736398	0.648865	-0.11349	0.909642	0.932464	Not DEG
ssc-miR-455-3p	8.05788	3.09899	5.57844	1.40458	1.07025	1.31239	0.189389	0.358711	Not DEG
ssc-miR-126-3p	2392.2	670.081	1531.14	1.83633	0.461886	3.97571	7.01683e-05	0.00143344	Up
ssc-miR-7137-5p	55.2318	192.636	123.934	-1.80147	0.759724	-2.37122	0.0177294	0.0939001	Down
ssc-miR-29b	406.744	264.322	335.533	0.620798	0.436953	1.42074	0.155391	0.323746	Not DEG
ssc-miR-335	92.4534	168.066	130.26	-0.859714	0.638028	-1.34746	0.177833	0.349387	Not DEG
ssc-miR-127	9.457	1.80486	5.63093	2.40256	1.64801	1.45786	0.14488	0.308435	Not DEG
ssc-miR-330	793.352	325.976	559.664	1.28337	0.454593	2.82312	0.00475589	0.0377829	Up
ssc-miR-10391	1.84599	0.57798	1.21198	1.60232	2.20979	0.725102	0.46839	NA	Not DEG
ssc-miR-181c	30.2979	54.8926	42.5952	-0.856235	0.665081	-1.28741	0.19795	0.362908	Not DEG
ssc-miR-22-5p	393.557	496.789	445.173	-0.335578	0.452166	-0.742158	0.457992	0.642915	Not DEG
ssc-miR-148b-5p	437.252	731.809	584.531	-0.742736	0.502856	-1.47704	0.139666	0.302575	Not DEG
ssc-miR-532-3p	237.468	130.437	183.952	0.864149	0.609447	1.41792	0.156213	0.323746	Not DEG
ssc-miR-4331-3p	56.6487	52.2624	54.4555	0.112672	0.529655	0.212727	0.83154	0.901793	Not DEG
ssc-miR-96-5p	66.4345	16.7988	41.6166	1.97223	0.617548	3.19365	0.00140488	0.0125562	Up
ssc-miR-328	519.677	330.762	425.219	0.652153	0.435161	1.49865	0.133965	0.297008	Not DEG
ssc-miR-200b	3177.28	1605.78	2391.53	0.984535	0.660858	1.48978	0.136281	0.299819	Not DEG
ssc-miR-361-5p	335.716	599.332	467.524	-0.835562	0.439015	-1.90326	0.057006	0.18527	Not DEG
ssc-miR-181d-5p	243.979	406.633	325.306	-0.736623	0.583632	-1.26214	0.2069	0.372411	Not DEG
ssc-miR-1307	5027.83	7676.72	6352.28	-0.610536	0.583634	-1.04609	0.295518	0.461848	Not DEG
ssc-miR-132	153.017	27.8438	90.4302	2.45534	0.55739	4.40506	1.05753e-05	0.000378066	Up
ssc-miR-374b-3p	151.847	86.7309	119.289	0.807491	0.515412	1.56669	0.117187	0.272483	Not DEG
ssc-miR-125a	239.852	161.71	200.781	0.570129	0.594778	0.958557	0.337782	0.519385	Not DEG
ssc-miR-141	779.286	656.174	717.73	0.248101	1.1285	0.219851	NA	NA	Not DEG
ssc-miR-9848-3p	0.644092	0.716148	0.68012	-0.125057	3.00826	-0.0415712	0.966841	NA	Not DEG
ssc-miR-92a	14166.9	124965	69566	-3.14092	0.867341	-3.62133	0.000293095	0.00399168	Down
ssc-miR-370	0.77514	0	0.38757	2.01681	4.02465	0.501113	0.616291	NA	Not DEG
ssc-miR-17-3p	61.2617	219.467	140.364	-1.83993	0.656306	-2.80346	0.0050557	0.0390792	Down
ssc-miR-491	15.2301	26.8367	21.0334	-0.816392	0.753599	-1.08332	0.278664	0.44524	Not DEG
ssc-miR-545-3p	14.5351	3.62125	9.07819	1.97891	0.950107	2.08283	0.0372671	0.14853	Up
ssc-miR-935	33.5584	1.07422	17.3163	5.01233	1.14566	4.37507	1.21394e-05	0.000385764	Up
ssc-miR-4332	5.01	0.936054	2.97303	2.3744	1.52453	1.55746	0.119362	0.27345	Not DEG
ssc-let-7f-5p	141929	492723	317326	-1.7956	0.700311	-2.56401	0.0103471	0.0657613	Down
ssc-miR-362	968.185	425.182	696.683	1.18726	0.605625	1.9604	0.0499496	0.174214	Up
ssc-let-7d-5p	2393.68	9541.21	5967.45	-1.9949	0.820817	-2.43038	0.0150829	0.0880346	Down
ssc-miR-7-5p	31939.8	118560	75250.1	-1.89219	0.852776	-2.21886	0.0264965	0.1263	Down
ssc-miR-497	16.2021	12.8462	14.5241	0.326099	0.950877	0.342945	0.73164	0.859539	Not DEG
ssc-miR-199a-3p	25.0406	39.2436	32.1421	-0.643409	0.732548	-0.878317	0.379772	0.556999	Not DEG
ssc-miR-191	31656.6	45952.2	38804.4	-0.537619	0.487378	-1.10308	0.269991	0.443106	Not DEG
ssc-miR-450c-5p	4507.7	1869.69	3188.7	1.26959	0.60642	2.09359	0.0362968	0.14853	Up
ssc-let-7e	371.727	529.306	450.516	-0.508852	0.574169	-0.88624	0.375488	0.556423	Not DEG
ssc-miR-9820-5p	0.77514	2.25988	1.51751	-1.58306	2.40709	-0.657667	0.510752	NA	Not DEG
ssc-miR-26b-5p	16752.1	19067.3	17909.7	-0.186753	0.378292	-0.493674	0.621537	0.793569	Not DEG
ssc-miR-490	2.94667	2.02477	2.48572	0.568221	1.79637	0.316316	0.751763	NA	Not DEG
ssc-miR-9785-5p	0.372651	0.771865	0.572258	-1.0551	3.71368	-0.284111	0.776325	NA	Not DEG
ssc-miR-150	2636.99	1545.61	2091.3	0.770712	0.611153	1.26108	0.20728	0.372411	Not DEG
ssc-miR-29a-5p	10.8502	4.13015	7.49015	1.35559	0.992187	1.36627	0.171855	0.346131	Not DEG
ssc-miR-331-5p	462.024	516.032	489.028	-0.159306	0.462552	-0.344406	0.730541	0.859539	Not DEG
ssc-miR-769-5p	1041.51	1603.38	1322.44	-0.622537	0.494808	-1.25814	0.208342	0.372411	Not DEG
ssc-miR-138	13.0571	7.10505	10.0811	0.873801	1.24679	0.700839	0.483404	0.65835	Not DEG
ssc-miR-23b	1595.26	2474.46	2034.86	-0.633229	0.710363	-0.891416	0.372706	0.555177	Not DEG
ssc-miR-676-3p	14.5342	12.0513	13.2927	0.283636	0.730769	0.388134	0.697917	0.842212	Not DEG
ssc-miR-7140-5p	0.745301	0	0.372651	1.96707	4.02872	0.488263	0.625364	NA	Not DEG
ssc-miR-129a-3p	1.57455	0.28899	0.931768	2.11583	2.37099	0.892383	0.372187	NA	Not DEG
ssc-miR-221-3p	2099.89	931.897	1515.89	1.17224	0.442849	2.64703	0.0081202	0.0552947	Up
ssc-miR-24-3p	45719.5	38978.6	42349.1	0.230132	0.590852	0.389491	0.696913	0.842212	Not DEG
ssc-miR-1249	39.1356	97.8635	68.4995	-1.32193	0.503256	-2.62676	0.00862012	0.0573338	Down
ssc-let-7i-5p	547067	773738	660403	-0.500125	0.474723	-1.05351	0.292108	0.459027	Not DEG
ssc-miR-17-5p	3209.17	9306.5	6257.84	-1.53605	0.706535	-2.17406	0.0297008	0.134134	Down
ssc-miR-30c-1-3p	128.419	100.838	114.628	0.350182	0.542449	0.645558	0.518566	0.689813	Not DEG
ssc-miR-1306-3p	64.3637	131.702	98.0331	-1.03036	0.570171	-1.80711	0.0707451	0.204375	Not DEG
ssc-miR-340	7483.84	6166.44	6825.14	0.279327	0.552516	0.505554	0.613169	0.786397	Not DEG
ssc-miR-7135-3p	51.2421	82.3707	66.8064	-0.684365	0.624975	-1.09503	0.273505	0.443106	Not DEG
ssc-miR-1388	97.8553	43.082	70.4686	1.18436	0.583237	2.03066	0.0422895	0.157075	Up
ssc-miR-218-5p	262.593	1025.43	644.01	-1.96485	1.13339	-1.73361	0.082987	0.226756	Not DEG
ssc-miR-145-3p	0.814325	3.84116	2.32774	-2.12499	1.82091	-1.16699	0.243213	NA	Not DEG
ssc-miR-542-5p	6.09577	5.02569	5.56073	0.291919	1.32612	0.22013	0.82577	0.901793	Not DEG
ssc-miR-142-5p	25086.6	58145.3	41615.9	-1.21274	0.673995	-1.79933	0.071967	0.205826	Not DEG
ssc-miR-9788-3p	0.644092	0.28899	0.466541	0.821793	3.33551	0.246377	0.805391	NA	Not DEG
ssc-miR-19a	302.78	1403.95	853.366	-2.21338	0.834566	-2.65213	0.0079985	0.0552947	Down
ssc-let-7d-3p	777.296	2164.51	1470.9	-1.47747	0.682836	-2.16373	0.0304851	0.134134	Down
ssc-miR-144	505.643	25410.6	12958.1	-5.65119	1.18743	-4.75916	1.94401e-06	9.26645e-05	Down
ssc-miR-499-3p	0.644092	3.76054	2.20232	-2.51683	1.96476	-1.28099	0.200199	NA	Not DEG
ssc-miR-421-3p	142.317	88.0748	115.196	0.690976	0.46695	1.47976	0.138936	0.302575	Not DEG
ssc-miR-374a-3p	1752.53	1428.51	1590.52	0.294854	0.430271	0.685275	0.493171	0.665315	Not DEG
ssc-miR-148a-5p	2331.4	773.859	1552.63	1.59103	0.406069	3.91812	8.92417e-05	0.00170154	Up
ssc-miR-671-5p	207.593	38.304	122.948	2.44026	0.584433	4.17543	2.97426e-05	0.000773308	Up
ssc-miR-202-5p	1.57455	3.83147	2.70301	-1.23761	1.7483	-0.707894	0.479011	0.655489	Not DEG
ssc-miR-885-3p	0	0.358074	0.179037	-0.970693	4.08047	-0.237887	0.811968	NA	Not DEG
ssc-miR-222	1488.41	815.968	1152.19	0.867533	0.516233	1.68051	0.092859	0.237122	Not DEG
ssc-miR-103	31176.6	31749.7	31463.2	-0.0262812	0.497634	-0.0528124	0.957881	0.971468	Not DEG
ssc-let-7a	33151.1	112741	72946.2	-1.76588	0.680455	-2.59514	0.00945513	0.0614583	Down
ssc-miR-153	0.271442	2.16294	1.21719	-2.5522	2.21317	-1.15319	0.248833	NA	Not DEG
ssc-miR-34c	4315.22	7752.56	6033.89	-0.845209	0.841461	-1.00445	0.31516	0.48722	Not DEG
ssc-miR-10384	1034.29	419.771	727.029	1.30103	0.853484	1.52437	0.127415	0.289212	Not DEG
ssc-miR-29c	129.285	219.119	174.202	-0.761437	0.451072	-1.68806	0.0913992	0.235497	Not DEG
ssc-miR-145-5p	3.40561	8.07009	5.73785	-1.20828	1.02664	-1.17693	0.239222	0.406082	Not DEG
ssc-miR-194a-3p	0.38757	1.39107	0.88932	-1.92328	2.4168	-0.795795	0.426151	NA	Not DEG
ssc-miR-30c-5p	8544.97	18763	13654	-1.13473	0.477622	-2.37579	0.0175112	0.0939001	Down
ssc-miR-7137-3p	23.7077	58.7397	41.2237	-1.30856	0.824792	-1.58653	0.112618	0.268406	Not DEG
ssc-miR-7139-5p	74.43	458.196	266.313	-2.62182	0.900721	-2.9108	0.00360506	0.0294585	Down
ssc-miR-185	9972.21	17051.3	13511.8	-0.77388	0.531771	-1.45529	0.14559	0.308435	Not DEG
ssc-miR-135	12.3799	3.76238	8.07116	1.74903	1.24298	1.40712	0.159391	0.325613	Not DEG
ssc-miR-193a-3p	57.8114	73.8786	65.845	-0.355375	0.840137	-0.422996	0.672298	0.832086	Not DEG
ssc-miR-99a-5p	13526	26737.5	20131.7	-0.983115	0.470875	-2.08785	0.0368116	0.14853	Not DEG
ssc-miR-155-3p	5.38265	3.05776	4.22021	0.833986	1.15665	0.721037	0.470887	0.653755	Not DEG
ssc-miR-374b-5p	2262.89	2107.15	2185.02	0.10282	0.372693	0.275884	0.782637	0.888231	Not DEG
ssc-miR-499-5p	691.805	1014.1	852.953	-0.551432	0.442586	-1.24593	0.212789	0.373832	Not DEG
ssc-miR-20a-3p	4.24978	7.48058	5.86518	-0.770147	1.1105	-0.693516	0.487986	0.661441	Not DEG
ssc-miR-30d	72183.4	104347	88265	-0.531642	0.432655	-1.22879	0.21915	0.379861	Not DEG
ssc-miR-885-5p	0	2.21865	1.10933	-3.55498	2.99182	-1.18823	0.234742	NA	Not DEG
ssc-miR-10390	1.2019	1.22504	1.21347	-0.0264849	2.18018	-0.012148	0.990308	NA	Not DEG
ssc-miR-129b	94.7924	38.622	66.7072	1.29824	0.625414	2.07581	0.0379116	0.14853	Up
ssc-miR-137	0	1.73578	0.867888	-3.20729	3.1318	-1.0241	0.305786	NA	Not DEG
ssc-miR-26a	76169.3	101992	89080.8	-0.421173	0.488267	-0.862589	0.388364	0.566694	Not DEG
ssc-miR-181b	3143.52	1293.94	2218.73	1.28077	0.669251	1.91374	0.0556536	0.182953	Not DEG
ssc-miR-125b	684.451	1045.15	864.802	-0.610052	0.460982	-1.32337	0.185711	0.356193	Not DEG
ssc-miR-130b-5p	157.496	145.963	151.729	0.112231	0.507814	0.221008	0.825086	0.901793	Not DEG
ssc-miR-574-3p	151.283	37.0318	94.1573	2.03091	0.601679	3.37541	0.000737067	0.00780745	Up
ssc-miR-155-5p	4629.58	1672.16	3150.87	1.46924	0.504249	2.91372	0.00357151	0.0294585	Up
ssc-miR-15a	243.876	465.761	354.819	-0.93379	0.551098	-1.69442	0.0901862	0.235497	Not DEG
ssc-miR-582-5p	21.2349	18.3158	19.7753	0.202104	0.673338	0.300152	0.764061	0.879573	Not DEG
ssc-miR-122-5p	7.80136	6.6281	7.21473	0.263634	1.21984	0.216121	0.828893	0.901793	Not DEG
ssc-miR-365-5p	211.162	80.1777	145.67	1.39677	0.67535	2.06822	0.038619	0.149257	Up
ssc-miR-545-5p	2.33477	0	1.16738	3.63062	2.3635	1.53612	0.12451	NA	Not DEG
ssc-miR-500-3p	2109.09	918.246	1513.67	1.19949	0.560374	2.14052	0.0323127	0.140022	Up
ssc-miR-10388	96.411	197.537	146.974	-1.03337	0.534402	-1.9337	0.0531498	0.176754	Not DEG
ssc-miR-424-5p	147.966	84.5618	116.264	0.806863	0.897469	0.899042	0.36863	0.553317	Not DEG
ssc-miR-299	0.38757	0	0.193785	0.95286	4.08047	0.233517	0.81536	NA	Not DEG
ssc-miR-223	1805.57	1705.58	1755.58	0.0820995	0.593855	0.138248	0.890044	0.932464	Not DEG
ssc-miR-301	9.94397	10.6182	10.2811	-0.105137	0.865593	-0.121462	0.903325	0.932464	Not DEG
ssc-miR-106a	256.047	104.253	180.15	1.29739	0.596185	2.17616	0.0295431	0.134134	Up
ssc-miR-30e-3p	3500.16	5165.9	4333.03	-0.561562	0.419766	-1.3378	0.180962	0.352076	Not DEG
ssc-miR-452	7.67446	3.40135	5.5379	1.16321	1.47893	0.786519	0.431564	0.616889	Not DEG
ssc-miR-1839-3p	1.16271	1.32199	1.24235	-0.240968	2.21823	-0.108631	0.913495	NA	Not DEG
ssc-miR-27a	104643	123153	113898	-0.234964	0.63512	-0.369951	0.711419	0.854898	Not DEG
ssc-miR-92b-3p	775.726	617.289	696.507	0.329724	0.445594	0.739966	0.459321	0.642915	Not DEG
ssc-miR-503	404.624	211.374	307.999	0.936569	0.695906	1.34583	0.178358	0.349387	Not DEG
ssc-miR-148a-3p	1.57498e+06	972751	1.27387e+06	0.695197	0.633429	1.09751	0.272417	0.443106	Not DEG
ssc-miR-151-5p	95.3244	157.986	126.655	-0.727891	0.424367	-1.71524	0.0863009	0.232669	Not DEG
ssc-miR-7136-5p	1.08577	2.02293	1.55435	-0.871624	2.80965	-0.310226	0.756389	NA	Not DEG
ssc-miR-7134-3p	7589.78	17016	12302.9	-1.16475	0.628208	-1.85408	0.0637273	0.192929	Not DEG
ssc-miR-1277	6.23616	7.89028	7.06322	-0.31919	1.38251	-0.230877	0.817411	0.901793	Not DEG
ssc-miR-182	609.714	167.805	388.759	1.86122	0.506743	3.6729	0.000239816	0.00381041	Up
ssc-miR-365-3p	143.143	138	140.571	0.051452	0.569649	0.0903223	0.928031	0.947917	Not DEG
ssc-miR-769-3p	59.9124	61.0486	60.4805	-0.0267338	0.685756	-0.0389845	0.968903	0.977535	Not DEG
ssc-miR-671-3p	141.828	118.291	130.059	0.263576	0.47157	0.558932	0.576208	0.755943	Not DEG
ssc-miR-187	13.5511	13.9642	13.7577	-0.0441792	1.20276	-0.0367314	0.970699	0.977535	Not DEG
ssc-miR-206	1.62865	1.6522	1.64043	0.0204345	2.32184	0.00880097	0.992978	NA	Not DEG
ssc-miR-30a-5p	16811.9	36199.8	26505.8	-1.10649	0.702691	-1.57465	0.115338	0.270998	Not DEG
ssc-miR-143-3p	369.799	659.84	514.819	-0.834739	0.501306	-1.66513	0.0958871	0.242688	Not DEG
ssc-miR-194a-5p	59.3523	482.717	271.035	-3.02494	0.918274	-3.29416	0.000987145	0.00910721	Down
ssc-miR-504	30.9045	121.424	76.1642	-1.97483	1.07275	-1.84091	0.0656343	0.19352	Not DEG
ssc-miR-186-5p	8626.65	26846.6	17736.6	-1.63785	0.721655	-2.26958	0.0232331	0.112621	Down
ssc-miR-708-3p	0.814325	3.80065	2.30749	-2.12872	2.18532	-0.974101	0.330006	NA	Not DEG
ssc-miR-30c-3p	112.051	179.079	145.565	-0.674768	0.992466	-0.679891	0.496574	0.666761	Not DEG
ssc-miR-450b-3p	9.33115	5.41162	7.37139	0.798378	1.05724	0.75515	0.450159	0.637354	Not DEG
ssc-miR-9811-5p	0	0.57798	0.28899	-1.65885	4.05844	-0.408741	0.68273	NA	Not DEG
ssc-miR-320	2954.81	2709.3	2832.06	0.125236	0.519866	0.240901	0.809632	0.900991	Not DEG
ssc-miR-21-5p	7.2078e+06	3.08031e+06	5.14406e+06	1.22649	0.654171	1.87487	0.0608103	0.192929	Not DEG
ssc-miR-9859-3p	0.271442	0.866969	0.569206	-1.27622	3.70051	-0.344877	0.730187	NA	Not DEG
ssc-miR-1271-3p	7.75517	107.472	57.6133	-3.80291	1.04548	-3.63749	0.000275305	0.00393686	Down
ssc-miR-126-5p	47.0484	9.47452	28.2614	2.31221	0.647256	3.57232	0.000353835	0.00439986	Up
ssc-miR-574-5p	521.026	110.644	315.835	2.23555	0.613005	3.64687	0.000265455	0.00393686	Up
ssc-miR-500-5p	805.763	342.275	574.019	1.23501	0.67685	1.82464	0.0680547	0.198609	Not DEG
ssc-miR-28-5p	380.587	421.802	401.194	-0.147899	0.503283	-0.293869	0.768858	0.879573	Not DEG
ssc-miR-450b-5p	1822.35	888.704	1355.53	1.03601	0.625896	1.65525	0.0978741	0.243409	Not DEG
ssc-miR-139-5p	33.3639	28.3389	30.8514	0.230231	0.781414	0.294634	0.768274	0.879573	Not DEG
ssc-miR-424-3p	66.4611	23.3797	44.9204	1.50685	0.774232	1.94625	0.0516242	0.174312	Not DEG
ssc-miR-744	778.827	705.116	741.971	0.143625	0.420165	0.34183	0.732479	0.859539	Not DEG
ssc-miR-326	69.6765	27.9526	48.8145	1.31161	0.547994	2.39348	0.0166893	0.0935909	Up
ssc-miR-205	6.79396	11.8815	9.33776	-0.78428	1.06346	-0.73748	0.460831	0.642915	Not DEG
ssc-miR-454	155.306	187.058	171.182	-0.268626	0.640616	-0.419325	0.674979	0.832086	Not DEG
ssc-miR-4334-3p	1687.62	7074.16	4380.89	-2.06758	0.620058	-3.33449	0.000854568	0.00814688	Down
ssc-miR-218	262.593	1025.43	644.01	-1.96485	1.13339	-1.73361	0.082987	0.226756	Not DEG
ssc-miR-323	0	0.358074	0.179037	-0.970693	4.08047	-0.237887	0.811968	NA	Not DEG
ssc-miR-140-5p	2523.93	1871.18	2197.56	0.431808	0.457664	0.943505	0.345423	0.526298	Not DEG
ssc-miR-214-5p	0.930454	0	0.465227	2.31327	3.87144	0.59752	0.55016	NA	Not DEG
ssc-miR-10a-3p	3.65279	4.39495	4.02387	-0.240559	1.21624	-0.197789	0.843211	0.909398	Not DEG
ssc-miR-194b-5p	2.09316	13.5694	7.83126	-2.71178	1.38053	-1.9643	0.0494951	0.174214	Down
ssc-miR-30b-3p	66.6616	102.882	84.7716	-0.621036	0.533632	-1.16379	0.244509	0.409823	Not DEG
ssc-miR-425-3p	854.686	1190.53	1022.61	-0.477838	0.394395	-1.21157	0.225676	0.386486	Not DEG
ssc-miR-339-3p	23.8192	92.3573	58.0882	-1.95347	0.851718	-2.29356	0.0218158	0.109462	Down
ssc-miR-10382	0.271442	1.48801	0.879727	-2.00935	2.74876	-0.731001	0.464778	NA	Not DEG
ssc-miR-582-3p	59.0127	77.0777	68.0452	-0.38865	0.579011	-0.671231	0.502073	0.670995	Not DEG
ssc-miR-10b	7.15961	13.5422	10.3509	-0.898141	0.847566	-1.05967	0.289294	0.457117	Not DEG
ssc-miR-664-3p	87.3039	195.673	141.488	-1.16327	0.550658	-2.11251	0.0346431	0.147879	Down
ssc-miR-342	366.635	337.251	351.943	0.119906	0.479404	0.250116	0.802498	0.900991	Not DEG
ssc-miR-149	14.0221	5.59214	9.80712	1.32492	0.899373	1.47316	0.140708	0.302575	Not DEG
ssc-miR-339-5p	1687.62	7075.58	4381.6	-2.06787	0.620008	-3.33523	0.000852296	0.00814688	Down
ssc-miR-22-3p	6033.78	9010.81	7522.29	-0.57852	0.473035	-1.223	0.221331	0.38133	Not DEG
ssc-miR-214-3p	0	1.44679	0.723393	-2.9393	3.3693	-0.872378	0.383002	NA	Not DEG
ssc-miR-532-5p	41722.6	22991.8	32357.2	0.859712	0.524382	1.63948	0.101114	0.249298	Not DEG
ssc-miR-324	16.2179	14.5559	15.3869	0.152934	0.722772	0.211593	0.832425	0.901793	Not DEG
ssc-miR-9810-3p	1.66084	3.08746	2.37415	-0.874403	2.23053	-0.392016	0.695046	NA	Not DEG
ssc-miR-652	25.2636	12.86	19.0618	0.953349	0.702695	1.3567	0.174875	0.349387	Not DEG
ssc-miR-24-2-5p	18.5634	46.2181	32.3908	-1.3041	0.763883	-1.7072	0.087785	0.232669	Not DEG
ssc-miR-7139-3p	9.55083	53.7554	31.6531	-2.48637	1.04665	-2.37556	0.0175221	0.0939001	Down
ssc-miR-218b	262.865	1030.37	646.617	-1.9703	1.13411	-1.73732	0.0823314	0.226756	Not DEG
ssc-miR-196b-5p	20.9891	14.4467	17.7179	0.552315	0.775121	0.712554	0.476122	0.654668	Not DEG
ssc-miR-107	639.799	1343.18	991.492	-1.06978	0.513774	-2.0822	0.0373244	0.14853	Down
ssc-miR-151-3p	33740.4	68866.4	51303.4	-1.02931	0.380158	-2.7076	0.00677718	0.0491342	Down
ssc-miR-10383	2.30493	8.58378	5.44435	-1.88498	1.60411	-1.17509	0.239957	0.406082	Not DEG
ssc-miR-9860-5p	27.8227	31.3826	29.6026	-0.178958	0.608155	-0.294264	0.768556	0.879573	Not DEG
ssc-miR-425-5p	8626.42	7132.78	7879.6	0.274294	0.46283	0.592645	0.553419	0.72939	Not DEG
ssc-miR-99a-3p	8.0187	7.32424	7.67147	0.123672	0.997505	0.123981	0.90133	0.932464	Not DEG
ssc-miR-190a	5.42975	4.91834	5.17405	0.15	1.25594	0.119433	0.904933	0.932464	Not DEG
ssc-miR-455-5p	66.1528	33.6045	49.8787	0.98359	0.696428	1.41234	0.157851	0.324787	Not DEG
ssc-miR-1	7.32985	17.2701	12.3	-1.21513	0.744804	-1.63147	0.102791	0.251268	Not DEG
ssc-miR-7144-5p	9.85446	31.4683	20.6614	-1.67321	0.96598	-1.73213	0.0832498	0.226756	Not DEG
ssc-miR-7140-3p	5.96241	3.27838	4.6204	0.864533	2.08995	0.413662	0.679122	0.8336	Not DEG
ssc-miR-183	321.46	102.386	211.923	1.65025	0.543806	3.03463	0.0024083	0.0208719	Up
ssc-miR-429	107.122	70.2495	88.6859	0.60917	0.726329	0.838697	0.40164	0.583091	Not DEG
ssc-miR-18a	207.66	712.052	459.856	-1.77816	0.712514	-2.49561	0.012574	0.0749203	Down
ssc-miR-136-3p	0	0.358074	0.179037	-0.970693	4.08047	-0.237887	0.811968	NA	Not DEG
ssc-miR-31	19.1926	6.18349	12.688	1.64686	0.884838	1.8612	0.0627158	0.192929	Not DEG
ssc-miR-9	6450.01	863.228	3656.62	2.90178	0.522429	5.5544	2.78567e-08	1.99175e-06	Up
ssc-miR-219a	164.726	95.7248	130.225	0.78268	0.471857	1.65872	0.0971717	0.243409	Not DEG
ssc-miR-26b-3p	34.3728	30.0557	32.2142	0.195416	0.573535	0.340722	0.733313	0.859539	Not DEG
ssc-miR-28-3p	5912.87	4951.89	5432.38	0.255868	0.571895	0.447404	0.654583	0.8211	Not DEG
ssc-miR-331-3p	407.316	362.873	385.095	0.166204	0.615634	0.269973	0.787181	0.889857	Not DEG
ssc-miR-192	232.74	4159.52	2196.13	-4.15973	0.990916	-4.19786	2.69446e-05	0.000770615	Down
ssc-miR-98	3316.15	5271.65	4293.9	-0.668696	0.615445	-1.08653	0.277247	0.44524	Not DEG
ssc-miR-152	2384.81	6818.33	4601.57	-1.51545	0.812723	-1.86466	0.0622293	0.192929	Not DEG
ssc-miR-423-3p	6462.93	20548.5	13505.7	-1.66877	0.66103	-2.52449	0.0115865	0.0720381	Down
ssc-miR-296-5p	15.045	32.2317	23.6383	-1.10573	0.775712	-1.42544	0.154029	0.323746	Not DEG
ssc-miR-2320-3p	199.1	181.769	190.435	0.132304	0.470187	0.281385	0.778415	0.886959	Not DEG
ssc-miR-100	2298.95	1271.82	1785.38	0.854192	0.906345	0.942458	0.345958	0.526298	Not DEG
ssc-miR-4338	5.04918	0.771865	2.91052	2.81467	1.80797	1.55681	0.119515	0.27345	Not DEG
ssc-miR-143-5p	0.38757	0.674922	0.531246	-0.886613	3.21282	-0.275961	0.782578	NA	Not DEG
ssc-miR-129a-5p	94.7924	38.622	66.7072	1.29824	0.625414	2.07581	0.0379116	0.14853	Up
ssc-miR-345-3p	346.624	209.77	278.197	0.724575	0.557964	1.29861	0.194079	0.362789	Not DEG
ssc-miR-7142-3p	983.052	1126.8	1054.93	-0.19676	0.490611	-0.401052	0.688382	0.837776	Not DEG
ssc-miR-1468	16.1386	16.5049	16.3217	-0.0157661	0.819629	-0.0192356	0.984653	0.988108	Not DEG
ssc-miR-9851-3p	0.644092	2.12171	1.3829	-1.68605	2.17591	-0.774871	0.438416	NA	Not DEG
ssc-miR-676-5p	0	0.358074	0.179037	-0.970693	4.08047	-0.237887	0.811968	NA	Not DEG
ssc-miR-345-5p	15.9315	5.74184	10.8367	1.46826	1.06107	1.38376	0.166432	0.337586	Not DEG
ssc-miR-30b-5p	1626.25	2528.74	2077.5	-0.636906	0.376829	-1.69017	0.0909956	0.235497	Not DEG
ssc-miR-7134-5p	702.529	1435.69	1069.11	-1.03107	0.556803	-1.85177	0.0640591	0.192929	Not DEG
ssc-miR-374a-5p	2589.6	2494.54	2542.07	0.0539427	0.39326	0.137168	0.890898	0.932464	Not DEG
ssc-miR-181a	12102	5261.77	8681.88	1.20167	0.601531	1.99769	0.0457506	0.165629	Up
ssc-miR-210	189.037	160.973	175.005	0.231587	0.677331	0.341911	0.732418	0.859539	Not DEG
ssc-miR-874	17.4464	1.00514	9.22577	4.10343	1.16552	3.52069	0.000430418	0.00512915	Up
ssc-miR-224	2.32542	3.22267	2.77404	-0.483773	2.5888	-0.186871	0.851762	0.909606	Not DEG
ssc-miR-361-3p	4625.46	4475.99	4550.73	0.0473563	0.403523	0.117357	0.906577	0.932464	Not DEG
ssc-miR-9843-3p	1171.26	3090.87	2131.06	-1.39993	0.699009	-2.00273	0.045206	0.165629	Down
ssc-miR-664-5p	52.2561	81.3586	66.8074	-0.639205	0.549856	-1.1625	0.245034	0.409823	Not DEG
ssc-miR-1285	52.7043	33.5199	43.1121	0.64671	0.519076	1.24589	0.212806	0.373832	Not DEG
ssc-miR-221-5p	491.573	169.426	330.499	1.53792	0.428896	3.58576	0.000336101	0.00436931	Up
chr3_49444	0.250162	1.38575	0.817954	-2.02547	3.40217	-0.595346	0.551612	NA	Not DEG
chr2_38507	0.825248	0	0.412624	2.19129	4.00728	0.546826	0.584498	NA	Not DEG
chr6_61160	0	1.44708	0.723539	-3.07025	3.48137	-0.881908	0.377826	NA	Not DEG
chr10_9122	0.324924	0.275161	0.300042	-0.0720224	4.08047	-0.0176505	0.985918	NA	Not DEG
chr16_31962	0.750485	0	0.375242	2.07052	4.01591	0.515579	0.606149	NA	Not DEG
chr13_22806	0.250162	1.17192	0.71104	-1.80846	3.25905	-0.554905	0.57896	NA	Not DEG
chr12_12947	0.575086	0	0.287543	1.66897	4.05019	0.412072	0.680287	NA	Not DEG
chr14_25720	3.04795	1.2798	2.16388	1.23106	1.96919	0.625159	0.531866	NA	Not DEG
chr17_35620	1.22493	2.35765	1.79129	-0.929706	2.18624	-0.425253	0.670652	NA	Not DEG
chr6_63129	0	2.97538	1.48769	-4.09502	2.74289	-1.49296	0.135448	NA	Not DEG
chrX_84001	3.60004	1.3758	2.48792	1.34274	2.14509	0.625961	0.53134	NA	Not DEG
chr13_17632	1.15017	0.275161	0.712666	1.70436	3.23946	0.526125	0.598801	NA	Not DEG
chr2_43228	1.77413	5.52503	3.64958	-1.63484	1.60679	-1.01746	0.308936	0.746341	Not DEG
chr4_50813	0	0.658202	0.329101	-1.91656	4.03984	-0.474416	0.635203	NA	Not DEG
chr2_43938	2.43692	1.42428	1.9306	0.808453	1.9854	0.407198	0.683863	NA	Not DEG
chr1_7228	0	0.550321	0.275161	-1.70357	4.05985	-0.419613	0.674768	NA	Not DEG
chr6_61133	7.02177	4.54608	5.78392	0.646466	1.25348	0.515738	0.606037	0.865186	Not DEG
chr6_64476	1.07541	0.658202	0.866805	0.745399	2.82095	0.264237	0.791597	NA	Not DEG
chr2_38383	0.324924	0	0.162462	0.88975	4.08047	0.218051	0.82739	NA	Not DEG
chr2_38224	1.2997	0	0.649849	2.8261	3.97186	0.711532	0.476755	NA	Not DEG
chr7_71924	0.649849	0	0.324924	1.82443	4.03582	0.452059	0.651227	NA	Not DEG
chr7_69653	19.2495	0.383041	9.81625	5.75299	1.62096	3.54912	0.000386519	0.0177057	Up
chr2_43273	0	5.05593	2.52796	-4.85755	2.17508	-2.23328	0.0255306	NA	Down
chr2_40147	2.34921	31.1463	16.7478	-3.7097	1.30477	-2.84319	0.00446645	0.0838319	Down
chr17_33820	0.750485	0	0.375242	2.07052	4.01591	0.515579	0.606149	NA	Not DEG
chr1_2710	1.09841	0	0.549203	2.5661	3.86903	0.663243	0.507175	NA	Not DEG
chr2_39356	2.06023	8.10452	5.08237	-2.0138	1.41484	-1.42334	0.154637	0.554874	Not DEG
chr3_47665	0.974773	0	0.487387	2.41052	3.9933	0.603641	0.546082	NA	Not DEG
chr11_11386	29.7189	88.5845	59.1517	-1.57924	0.806621	-1.95784	0.0502483	0.383143	Not DEG
chr6_63816	0.38674	0.346437	0.366589	-0.0720224	4.08047	-0.0176505	0.985918	NA	Not DEG
chr5_57834	0.750485	0	0.375242	2.07052	4.01591	0.515579	0.606149	NA	Not DEG
chr17_33958	0.974773	0	0.487387	2.41052	3.9933	0.603641	0.546082	NA	Not DEG
chr6_64745	0.324924	1.03931	0.682117	-1.60965	3.62075	-0.444563	0.656635	NA	Not DEG
chr3_48738	22.5217	7.07902	14.8004	1.68328	1.05145	1.60091	0.109396	0.525371	Not DEG
chr15_28374	0.773481	0	0.38674	2.04515	4.01782	0.50902	0.610738	NA	Not DEG
chr9_76668	3.88325	0.275161	2.0792	3.43241	2.36994	1.44831	0.14753	NA	Not DEG
chr8_75239	0.649849	0	0.324924	1.82443	4.03582	0.452059	0.651227	NA	Not DEG
chr5_57914	8.67943	5.02126	6.85035	0.782354	1.20839	0.647437	0.517349	0.847551	Not DEG
chr3_50622	0.750485	0	0.375242	2.07052	4.01591	0.515579	0.606149	NA	Not DEG
chr15_28545	1.16022	0	0.580111	2.64068	3.98068	0.663373	0.507092	NA	Not DEG
chr9_76925	0.750485	0	0.375242	2.07052	4.01591	0.515579	0.606149	NA	Not DEG
chrX_83685	0	3.66825	1.83413	-4.39627	2.59468	-1.69434	0.0902011	NA	Not DEG
chr13_18179	0.750485	0	0.375242	2.07052	4.01591	0.515579	0.606149	NA	Not DEG
chr10_8310	1.40033	1.20852	1.30443	0.217003	2.39823	0.0904846	0.927902	NA	Not DEG
chr1_1985	0	2.19037	1.09518	-3.64102	3.04557	-1.19551	0.231887	NA	Not DEG
chr17_36045	1.87478	1.14912	1.51195	0.747551	2.53877	0.294454	0.768411	NA	Not DEG
chr7_68518	22.099	11.0074	16.5532	1.01792	1.01718	1.00072	0.31696	0.758218	Not DEG
chr1_2042	0.500323	1.3164	0.908363	-1.28804	2.97934	-0.432324	0.665506	NA	Not DEG
chr7_67717	4.59491	1.65096	3.12294	1.41711	2.03886	0.695051	0.487024	0.837342	Not DEG
chr11_11185	0.974773	0	0.487387	2.41052	3.9933	0.603641	0.546082	NA	Not DEG
chr1_4624	1.2997	1.07591	1.18781	0.287767	2.73863	0.105077	0.916315	NA	Not DEG
chr7_70740	1.16022	0	0.580111	2.64068	3.98068	0.663373	0.507092	NA	Not DEG
chr3_48364	7.03471	16.7247	11.8797	-1.24421	1.05071	-1.18416	0.236349	0.680137	Not DEG
chr3_49304	3.11265	3.30288	3.20776	-0.0396611	1.63411	-0.0242708	0.980637	0.988741	Not DEG
chr12_16486	0.38674	0.383041	0.384891	-0.0720224	4.08047	-0.0176505	0.985918	NA	Not DEG
chr6_65096	3.035	1.31447	2.17474	1.19148	1.93383	0.616125	0.537812	NA	Not DEG
chr18_37519	1.00065	2.04588	1.52326	-0.952289	2.29507	-0.414928	0.678194	NA	Not DEG
chr13_20350	0.649849	0.275161	0.462505	0.862654	4.03582	0.213749	0.830742	NA	Not DEG
chr2_39303	0	0.346437	0.173218	-1.0338	4.08047	-0.253354	0.799995	NA	Not DEG
chr1_3815	178.865	268.202	223.533	-0.584126	0.803795	-0.72671	0.467403	0.837342	Not DEG
chr16_32464	1.90066	2.35378	2.12722	-0.274916	2.08511	-0.131847	0.895106	NA	Not DEG
chr7_68816	0.90001	138.202	69.5512	-7.231	1.43685	-5.03254	4.84015e-07	5.90498e-05	Down
chr8_72593	0.250162	0	0.125081	0.88975	4.08047	0.218051	0.82739	NA	Not DEG
chr2_39149	0	0.933362	0.466681	-2.42857	4.00061	-0.607051	0.543817	NA	Not DEG
chr6_63409	0	1.17192	0.585959	-2.76507	3.75886	-0.735614	0.461966	NA	Not DEG
chr4_53005	1.74825	2.88131	2.31478	-0.733563	2.02228	-0.36274	0.716799	NA	Not DEG
chrUn_NW_018085018v1_81549	3.14859	1.00464	2.07661	1.65614	1.84423	0.898012	0.369179	NA	Not DEG
chr2_44435	0	0.346437	0.173218	-1.0338	4.08047	-0.253354	0.799995	NA	Not DEG
chr10_9908	3.53243	0.383041	1.95774	3.29045	2.26702	1.45145	0.146655	NA	Not DEG
chr2_43210	3.86025	2.24977	3.05501	0.768984	1.66286	0.462447	0.643761	0.877529	Not DEG
chr4_50791	0.750485	0	0.375242	2.07052	4.01591	0.515579	0.606149	NA	Not DEG
chr4_51875	0.636902	0	0.318451	1.79157	4.03873	0.443598	0.657333	NA	Not DEG
chr5_56347	0	1.69944	0.849722	-3.28182	3.27509	-1.00205	0.316317	NA	Not DEG
chr5_59497	0.324924	0	0.162462	0.88975	4.08047	0.218051	0.82739	NA	Not DEG
chr13_22883	1.28675	0.766082	1.02642	0.794678	2.66602	0.298077	0.765645	NA	Not DEG
chr6_61235	1.42333	0.383041	0.903185	1.97682	3.01089	0.656558	0.511465	NA	Not DEG
chr10_9520	1.42333	1.14912	1.28623	0.321007	2.65255	0.121018	0.903676	NA	Not DEG
chrUn_NW_018084833v1_80616	0.324924	10.7681	5.54653	-4.98712	1.82963	-2.72576	0.00641537	0.0978344	Down
chr3_46129	0.974773	1.10064	1.03771	-0.21224	3.09619	-0.0685488	0.945349	NA	Not DEG
chr10_9621	0.38674	3.32375	1.85524	-3.29137	2.23033	-1.47573	0.140016	NA	Not DEG
chr3_45434	2.88548	8.06598	5.47573	-1.49091	1.42482	-1.04639	0.295383	0.72461	Not DEG
chrX_83896	6.89524	1.59156	4.2434	2.10097	1.53055	1.37269	0.169849	0.575601	Not DEG
chr6_60015	0	0.346437	0.173218	-1.0338	4.08047	-0.253354	0.799995	NA	Not DEG
chr13_18856	1.16022	0	0.580111	2.64068	3.98068	0.663373	0.507092	NA	Not DEG
chr3_45533	81.642	77.311	79.4765	0.0797013	1.6661	0.0478371	NA	NA	Not DEG
chr2_41528	1.28675	1.04124	1.164	0.317399	2.36583	0.13416	0.893276	NA	Not DEG
chr17_33722	7.43728	8.38161	7.90944	-0.153881	1.15473	-0.133261	0.893987	0.965942	Not DEG
chr1_7589	0.500323	0	0.250162	1.53448	4.05881	0.378063	0.705384	NA	Not DEG
chr7_72109	0.575086	1.20852	0.891804	-1.05596	2.80254	-0.376788	0.706331	NA	Not DEG
chr2_43984	3.32399	0.766082	2.04503	2.19987	2.10981	1.04269	0.297094	NA	Not DEG
chr5_58565	0.500323	1.14912	0.824723	-1.08088	3.38309	-0.319495	0.749352	NA	Not DEG
chr2_43579	0	1.38575	0.692873	-2.98854	3.89951	-0.766388	0.443446	NA	Not DEG
chr12_15487	0.250162	0	0.125081	0.88975	4.08047	0.218051	0.82739	NA	Not DEG
chr1_4928	0.636902	0	0.318451	1.79157	4.03873	0.443598	0.657333	NA	Not DEG
chr9_78419	0.974773	0	0.487387	2.41052	3.9933	0.603641	0.546082	NA	Not DEG
chr3_47355	2.27445	0.766082	1.52027	1.63779	2.52457	0.648739	0.516507	NA	Not DEG
chr4_50738	0	1.10064	0.550321	-2.68106	3.98571	-0.672669	0.501158	NA	Not DEG
chr5_56616	0	0.383041	0.191521	-1.0338	4.08047	-0.253354	0.799995	NA	Not DEG
chr9_79383	1.21199	0	0.605994	2.73007	3.39468	0.80422	0.42127	NA	Not DEG
chr6_64514	6.85642	3.8166	5.33651	0.852313	1.30542	0.652906	0.513817	0.847551	Not DEG
chr2_41613	0.825248	0.766082	0.795665	0.176549	3.13237	0.0563628	0.955053	NA	Not DEG
chr12_12696	2.92432	1.14912	2.03672	1.36382	3.83616	0.355517	0.722202	NA	Not DEG
chr12_14786	0.750485	0.383041	0.566763	1.11166	3.86035	0.287969	0.773371	NA	Not DEG
chr2_41651	1.40033	4.12837	2.76435	-1.50933	1.77482	-0.850412	0.395096	0.803362	Not DEG
chr2_41338	8.73118	12.6753	10.7033	-0.5384	1.0797	-0.498658	0.61802	0.865186	Not DEG
chr9_77290	0	0.383041	0.191521	-1.0338	4.08047	-0.253354	0.799995	NA	Not DEG
chr7_67897	0.974773	0	0.487387	2.41052	3.9933	0.603641	0.546082	NA	Not DEG
chr18_36944	0.500323	3.37416	1.93724	-2.6096	2.40525	-1.08496	0.277939	NA	Not DEG
chr15_30611	0	1.83012	0.91506	-3.40356	2.94416	-1.15604	0.247665	NA	Not DEG
chr3_47903	0.974773	0.275161	0.624967	1.44837	3.73376	0.387911	0.698082	NA	Not DEG
chr11_10369	0.500323	0	0.250162	1.53448	4.05881	0.378063	0.705384	NA	Not DEG
chr7_68408	0.38674	1.59156	0.989152	-2.23424	2.90924	-0.76798	0.442499	NA	Not DEG
chr16_33069	1.00065	2.19037	1.59551	-1.05207	2.48931	-0.422635	0.672561	NA	Not DEG
chr13_19557	1.94955	8.23519	5.09237	-2.08568	1.67252	-1.24703	0.212387	0.639784	Not DEG
chr5_59109	227.934	362.469	295.202	-0.669152	0.721592	-0.927328	0.353756	0.780901	Not DEG
chr8_74852	0	0.825482	0.412741	-2.27224	4.01119	-0.566475	0.571071	NA	Not DEG
chrUn_NW_018084979v1_81114	0.38674	44.3873	22.387	-7.03155	2.15483	-3.26317	0.00110175	0.0298698	Down
chr12_15445	1.13723	0.658202	0.897714	0.809149	2.79312	0.289694	0.77205	NA	Not DEG
chr3_46831	0.974773	0	0.487387	2.41052	3.9933	0.603641	0.546082	NA	Not DEG
chr6_63756	0.500323	2.2825	1.39141	-2.07272	2.60729	-0.79497	0.426631	NA	Not DEG
chr4_51066	18.6931	6.02976	12.3614	1.64139	1.03817	1.58104	0.113868	0.525371	Not DEG
chr10_9418	0	6.57235	3.28618	-5.2381	3.75247	-1.39591	0.162742	0.567271	Not DEG
chr7_71637	0	1.73218	0.866091	-3.31063	3.60117	-0.919321	0.357927	NA	Not DEG
chr7_71549	0.750485	0	0.375242	2.07052	4.01591	0.515579	0.606149	NA	Not DEG
chr2_40370	0.773481	0.621597	0.697539	0.248971	3.31541	0.0750953	0.940139	NA	Not DEG
chr17_34696	0.773481	0	0.38674	2.04515	4.01782	0.50902	0.610738	NA	Not DEG
chr3_45961	1.40033	0	0.700167	2.94857	3.49759	0.843031	0.399211	NA	Not DEG
chr12_12577	4.58486	5.56965	5.07726	-0.290598	1.41331	-0.205616	0.837091	0.949706	Not DEG
chrUn_NW_018085108v1_81790	374.883	159.177	267.03	1.2368	0.797542	1.55076	0.12096	0.527038	Not DEG
chr1_6104	2.22558	0	1.11279	3.61663	2.97095	1.21733	0.223479	NA	Not DEG
chr6_64606	0.38674	1.24319	0.814967	-1.88458	3.10117	-0.607702	0.543385	NA	Not DEG
chr14_24170	1.66054	2.58433	2.12244	-0.681234	2.09974	-0.324437	0.745608	NA	Not DEG
chr1_3701	3.96089	2.32104	3.14097	0.779348	1.52777	0.51012	0.609967	0.865186	Not DEG
chr5_59488	2.112	0	1.056	3.53269	2.78011	1.2707	0.203835	NA	Not DEG
chr14_24110	0	1.14912	0.574562	-2.70511	3.98442	-0.678922	0.497187	NA	Not DEG
chr8_74559	7.4545	7.67299	7.56375	-0.0582804	1.36079	-0.0428283	0.965838	0.988643	Not DEG
chr6_62068	1.07541	0	0.537705	2.57276	3.88048	0.663	0.50733	NA	Not DEG
chr14_25023	6.3331	8.40634	7.36972	-0.416774	1.13888	-0.365951	0.714402	0.90455	Not DEG
chr7_71149	0.500323	0.275161	0.387742	0.572711	4.05881	0.141103	0.887788	NA	Not DEG
chr8_74133	1.38739	0	0.693694	2.93396	3.53515	0.829939	0.406574	NA	Not DEG
chr18_37166	1.2997	0	0.649849	2.8261	3.97186	0.711532	0.476755	NA	Not DEG
chr13_20511	3.85736	0	1.92868	4.38311	2.34085	1.87244	0.0611452	NA	Not DEG
chr7_68781	2.99906	3.69684	3.34795	-0.306517	1.51826	-0.201887	0.840005	0.949706	Not DEG
chr3_44954	0.649849	1.20852	0.929186	-0.916763	2.96835	-0.308845	0.757439	NA	Not DEG
chr14_23949	0.38674	0.766082	0.576411	-1.14844	3.85681	-0.297771	0.765878	NA	Not DEG
chr7_67704	5.60561	3.78	4.6928	0.559015	1.38553	0.403465	0.686606	0.889503	Not DEG
chr5_58638	1.99842	1.83012	1.91427	0.0876151	1.86148	0.0470674	0.962459	NA	Not DEG
chr5_55644	1.52397	1.73218	1.62807	-0.176335	2.44633	-0.0720816	0.942537	NA	Not DEG
chr4_53247	0	0.825482	0.412741	-2.27224	4.01119	-0.566475	0.571071	NA	Not DEG
chr3_47909	0.250162	0.550321	0.400241	-0.741786	4.05985	-0.182712	0.855024	NA	Not DEG
chr2_41490	0.773481	0.383041	0.578261	1.08022	3.8526	0.280388	0.77918	NA	Not DEG
chr14_25776	0	1.38575	0.692873	-2.98854	3.89951	-0.766388	0.443446	NA	Not DEG
chr2_43238	0	0.825482	0.412741	-2.27224	4.01119	-0.566475	0.571071	NA	Not DEG
chr1_7314	0	0.550321	0.275161	-1.70357	4.05985	-0.419613	0.674768	NA	Not DEG
chrX_82404	0	1.72224	0.86112	-3.32182	3.27768	-1.01347	0.310837	NA	Not DEG
chr15_30638	0	1.03931	0.519655	-2.57254	3.9918	-0.644455	0.51928	NA	Not DEG
chr12_14578	0.250162	0	0.125081	0.88975	4.08047	0.218051	0.82739	NA	Not DEG
chr2_43500	0	0.825482	0.412741	-2.27224	4.01119	-0.566475	0.571071	NA	Not DEG
chr6_62044	1.41038	1.3164	1.36339	0.0697032	2.3953	0.0290999	0.976785	NA	Not DEG
chr12_14434	0.324924	1.17192	0.748421	-1.80919	3.20426	-0.564621	0.572332	NA	Not DEG
chr1_5567	0.750485	0	0.375242	2.07052	4.01591	0.515579	0.606149	NA	Not DEG
chr13_22561	0.250162	1.04124	0.645702	-1.60749	3.38199	-0.475308	0.634567	NA	Not DEG
chr4_54129	0.974773	0	0.487387	2.41052	3.9933	0.603641	0.546082	NA	Not DEG
chr16_32288	0.649849	0.825482	0.737665	-0.384603	3.50292	-0.109795	0.912572	NA	Not DEG
chr3_45629	11.0833	9.96419	10.5237	0.167953	1.09555	0.153305	0.878158	0.960855	Not DEG
chr18_37811	0	0.550321	0.275161	-1.70357	4.05985	-0.419613	0.674768	NA	Not DEG
chr1_3728	0	0.825482	0.412741	-2.27224	4.01119	-0.566475	0.571071	NA	Not DEG
chr4_54571	0.750485	0	0.375242	2.07052	4.01591	0.515579	0.606149	NA	Not DEG
chr6_60088	0	0.275161	0.13758	-1.0338	4.08047	-0.253354	0.799995	NA	Not DEG
chr10_9490	6.56316	30.9761	18.7696	-2.22067	1.17451	-1.89073	0.0586607	0.408949	Not DEG
chr7_71026	0.974773	0	0.487387	2.41052	3.9933	0.603641	0.546082	NA	Not DEG
chr9_77523	1.48515	0	0.742573	3.00055	3.46779	0.865262	0.386895	NA	Not DEG
chr6_66945	1.22493	1.83012	1.52753	-0.586914	2.15278	-0.272631	0.785137	NA	Not DEG
chr13_21950	0.250162	0.383041	0.316601	-0.0720224	4.08047	-0.0176505	0.985918	NA	Not DEG
chr2_38299	0.38674	0	0.19337	0.88975	4.08047	0.218051	0.82739	NA	Not DEG
chr15_28486	0	0.692873	0.346437	-1.98545	4.03374	-0.49221	0.622571	NA	Not DEG
chrX_82815	1.22493	1.11252	1.16873	0.177924	2.53829	0.070096	0.944117	NA	Not DEG
chr7_72401	5.74798	15.9743	10.8612	-1.47462	1.15623	-1.27537	0.202179	0.628064	Not DEG
chr6_65540	0.750485	0	0.375242	2.07052	4.01591	0.515579	0.606149	NA	Not DEG
chr3_49040	0.38674	2.21123	1.29898	-2.71121	2.66902	-1.01581	0.309722	NA	Not DEG
chr9_76673	0.825248	0	0.412624	2.19129	4.00728	0.546826	0.584498	NA	Not DEG
chr12_13654	0.38674	1.38575	0.886243	-2.02516	3.3134	-0.611205	0.541064	NA	Not DEG
chr1_4971	0	1.17192	0.585959	-2.76507	3.75886	-0.735614	0.461966	NA	Not DEG
chr13_18040	122.172	450.476	286.324	-1.88247	3.24929	-0.57935	0.562353	0.865186	Not DEG
chr3_45181	6.71984	3.70872	5.21428	0.860091	1.29182	0.665795	0.505542	0.847551	Not DEG
chr2_39657	0.500323	0.275161	0.387742	0.572711	4.05881	0.141103	0.887788	NA	Not DEG
chr1_3990	1.22493	0	0.612467	2.74613	3.70387	0.741423	0.458437	NA	Not DEG
chr2_39946	1.4751	0	0.737548	3.01798	3.43625	0.878277	0.379793	NA	Not DEG
chr2_43221	0.974773	2.18843	1.5816	-1.15781	2.47286	-0.468207	0.639636	NA	Not DEG
chr7_71434	0.887064	1.42428	1.15567	-0.652623	2.54863	-0.256068	0.797899	NA	Not DEG
chr6_61573	1.9337	1.31447	1.62409	0.519909	2.49402	0.208462	0.834868	NA	Not DEG
chr6_66936	0.974773	0	0.487387	2.41052	3.9933	0.603641	0.546082	NA	Not DEG
chr6_62608	8.77296	0.766082	4.76952	3.5418	3.85678	0.918329	0.358446	0.780901	Not DEG
chr7_70504	11.9963	5.0598	8.52804	1.25226	1.19759	1.04564	0.295725	0.72461	Not DEG
chr9_78664	0	0.275161	0.13758	-1.0338	4.08047	-0.253354	0.799995	NA	Not DEG
chr2_39286	8.27975	7.91348	8.09662	0.0483233	1.21921	0.0396349	0.968384	0.988643	Not DEG
chr9_78478	8.84478	3.18313	6.01396	1.46453	1.35891	1.07773	0.281156	0.72461	Not DEG
chrX_83374	0.250162	1.03931	0.644736	-1.6099	3.6931	-0.435922	0.662894	NA	Not DEG
chr3_48209	0.38674	0.275161	0.330951	-0.0720224	4.08047	-0.0176505	0.985918	NA	Not DEG
chr3_50064	1.66054	3.88788	2.77421	-1.24146	1.75514	-0.70733	0.479361	0.837342	Not DEG
chr2_38645	1.09841	0	0.549203	2.5661	3.86903	0.663243	0.507175	NA	Not DEG
chr1_1107	1.22493	0	0.612467	2.74613	3.70387	0.741423	0.458437	NA	Not DEG
chr2_43448	12.0221	12.702	12.362	-0.0711473	1.10813	-0.064205	0.948807	0.976831	Not DEG
chr14_27624	1.88771	0.968034	1.42787	0.980476	2.3831	0.411429	0.680758	NA	Not DEG
chr6_64581	2.70718	0	1.35359	3.86908	3.1288	1.2366	0.216235	NA	Not DEG
chr3_47734	2.96024	1.53216	2.2462	0.98677	2.03001	0.486092	0.626902	NA	Not DEG
chr15_30753	1.40033	2.35765	1.87899	-0.713932	2.11678	-0.337273	0.735911	NA	Not DEG
chr10_8877	2.31039	4.77083	3.54061	-1.07454	1.48278	-0.72468	0.468648	0.837342	Not DEG
chr1_3418	1.15017	0.346437	0.748304	1.70488	3.18718	0.534918	0.592707	NA	Not DEG
chr10_9178	328.698	251.278	289.988	0.387456	0.782565	0.49511	0.620523	0.865186	Not DEG
chrUn_NW_018084833v1_80677	3.62302	1.53216	2.57759	1.29124	1.97791	0.652832	0.513865	NA	Not DEG
chr12_12716	1.16022	0	0.580111	2.64068	3.98068	0.663373	0.507092	NA	Not DEG
chr4_53677	0	1.03931	0.519655	-2.57254	3.9918	-0.644455	0.51928	NA	Not DEG
chr2_41731	0.636902	0	0.318451	1.79157	4.03873	0.443598	0.657333	NA	Not DEG
chr7_70802	0.324924	0	0.162462	0.88975	4.08047	0.218051	0.82739	NA	Not DEG
chr17_35836	0	1.03931	0.519655	-2.57254	3.9918	-0.644455	0.51928	NA	Not DEG
chr18_37725	0	0.692873	0.346437	-1.98545	4.03374	-0.49221	0.622571	NA	Not DEG
chr13_17028	87.9921	173.599	130.796	-0.978054	0.890616	-1.09818	0.272127	0.72461	Not DEG
chr12_16066	0.324924	59.0013	29.6631	-7.44338	1.60924	-4.6254	3.73885e-06	0.000304093	Down
chr3_49026	0.250162	2.29825	1.2742	-2.74378	2.97248	-0.923062	0.355975	NA	Not DEG
chr17_34827	1.77413	0	0.887064	3.28067	3.22044	1.0187	0.308345	NA	Not DEG
chr2_38013	0.773481	2.04588	1.40968	-1.48343	2.39595	-0.619141	0.535824	NA	Not DEG
chr7_68325	0	6.29719	3.1486	-5.17623	3.79463	-1.36409	0.172538	0.576703	Not DEG
chr6_60927	10.2911	12.3019	11.2965	-0.260764	1.19289	-0.218599	0.826963	0.949706	Not DEG
chr16_33499	2.32622	0	1.16311	3.68715	2.97601	1.23896	0.215362	NA	Not DEG
chr3_48639	0	1.10064	0.550321	-2.68106	3.98571	-0.672669	0.501158	NA	Not DEG
chr13_20050	0	0.658202	0.329101	-1.91656	4.03984	-0.474416	0.635203	NA	Not DEG
chr11_11138	0.974773	0.346437	0.660605	1.44825	3.66158	0.395525	0.692455	NA	Not DEG
chr9_77160	0	1.03931	0.519655	-2.57254	3.9918	-0.644455	0.51928	NA	Not DEG
chr9_76980	10.1947	8.97336	9.58404	0.182735	2.40061	0.0761202	0.939323	0.976478	Not DEG
chrY_85031	2.42398	5.05593	3.73995	-1.04984	1.4869	-0.706059	0.480151	0.837342	Not DEG
chr15_31273	1.9337	0	0.966851	3.38198	3.47842	0.972275	0.330914	NA	Not DEG
chr11_11424	1.21199	1.8786	1.54529	-0.595161	2.17239	-0.273967	0.78411	NA	Not DEG
chrX_84748	0	1.49556	0.74778	-3.08751	3.45644	-0.893263	0.371717	NA	Not DEG
chr5_57832	0	0.825482	0.412741	-2.27224	4.01119	-0.566475	0.571071	NA	Not DEG
chr13_19218	0	1.53216	0.766082	-3.12263	3.76541	-0.829294	0.406938	NA	Not DEG
chr14_24643	0	1.42428	0.712142	-3.02163	3.51257	-0.860233	0.389661	NA	Not DEG
chr4_51689	5.75801	11.7381	8.74805	-1.0336	1.16045	-0.890685	0.373098	0.791617	Not DEG
chr3_50597	6.41076	0.933362	3.67206	2.75261	1.66908	1.64918	0.0991099	0.525371	Not DEG
chr6_60657	1.32557	0.275161	0.800366	1.92024	3.13024	0.613451	0.539578	NA	Not DEG
chr7_72035	1.72526	4.25711	2.99118	-1.27263	1.65572	-0.768626	0.442115	0.837342	Not DEG
chr3_45040	0.649849	2.11716	1.3835	-1.70203	2.41632	-0.70439	0.48119	NA	Not DEG
chr14_27344	1.50097	9.45172	5.47635	-2.57364	1.72327	-1.49346	0.135317	0.538416	Not DEG
chr6_63658	0	1.31447	0.657235	-2.91714	3.61131	-0.807779	0.419218	NA	Not DEG
chrUn_NW_018085344v1_82173	0.974773	0	0.487387	2.41052	3.9933	0.603641	0.546082	NA	Not DEG
chr6_66086	2.32044	1.80732	2.06388	0.347039	2.34148	0.148214	0.882174	NA	Not DEG
chr9_77511	1.94955	223.577	112.763	-6.84435	2.34005	-2.92487	0.00344602	0.070069	Down
chr12_15409	88.231	894.506	491.369	-3.34171	1.10394	-3.02706	0.00246945	0.0559081	Down
chr1_5396	2.30034	1.14912	1.72473	1.05802	2.38974	0.442734	0.657958	NA	Not DEG
chr9_76920	0	0.275161	0.13758	-1.0338	4.08047	-0.253354	0.799995	NA	Not DEG
chr4_51751	0	9.21124	4.60562	-5.72449	3.91644	-1.46166	0.143835	0.539934	Not DEG
chr4_53029	2.56056	1.66284	2.1117	0.61973	1.76002	0.352116	0.724751	NA	Not DEG
chr3_48004	204.392	165.04	184.716	0.308323	0.751309	0.410382	0.681526	0.889503	Not DEG
chrX_84500	0.773481	0.275161	0.524321	1.0829	3.99143	0.271307	0.786155	NA	Not DEG
chr2_42871	1.02364	0.692873	0.858258	0.553175	3.06205	0.180655	0.856638	NA	Not DEG
chr15_31796	1.42333	2.77149	2.09741	-0.986096	2.31466	-0.426022	0.670092	NA	Not DEG
chr14_23941	0	0.825482	0.412741	-2.27224	4.01119	-0.566475	0.571071	NA	Not DEG
chr2_43908	0.974773	0	0.487387	2.41052	3.9933	0.603641	0.546082	NA	Not DEG
chr1_5775	0.974773	0	0.487387	2.41052	3.9933	0.603641	0.546082	NA	Not DEG
chr3_45867	17.5818	15.4218	16.5018	0.195279	0.971689	0.200968	0.840723	0.949706	Not DEG
chr13_19955	0	1.38575	0.692873	-2.98854	3.89951	-0.766388	0.443446	NA	Not DEG
chr7_72096	4.14923	2.57341	3.36132	0.727136	1.68237	0.432208	0.66559	0.887454	Not DEG
chr14_24730	0.500323	0	0.250162	1.53448	4.05881	0.378063	0.705384	NA	Not DEG
chr11_10326	0.750485	0	0.375242	2.07052	4.01591	0.515579	0.606149	NA	Not DEG
chr18_37653	0	8.50842	4.25421	-5.61058	3.8134	-1.47128	0.141216	0.538416	Not DEG
chr17_34380	1.66054	4.36692	3.01373	-1.41887	1.70096	-0.834157	0.404192	0.815066	Not DEG
chrX_84750	0.324924	0.692873	0.508899	-1.02367	4.03374	-0.253776	0.799668	NA	Not DEG
chr2_42486	0.750485	0	0.375242	2.07052	4.01591	0.515579	0.606149	NA	Not DEG
chr7_70909	1.32557	2.81003	2.0678	-1.0157	1.94147	-0.52316	0.600863	NA	Not DEG
chr4_53898	1.97542	0.766082	1.37075	1.43737	2.58699	0.555616	0.578474	NA	Not DEG
chrX_84814	0.773481	1.24319	1.00834	-0.759548	2.87223	-0.264445	0.791437	NA	Not DEG
chr13_17309	73.8392	95.7793	84.8093	-0.3755	0.767395	-0.489317	0.624617	0.865946	Not DEG
chr6_64872	0	2.73875	1.36938	-3.96982	2.54533	-1.55965	0.118843	NA	Not DEG
chr4_54867	0.500323	0.383041	0.441682	0.572711	4.05881	0.141103	0.887788	NA	Not DEG
chr4_54219	0.250162	0.766082	0.508122	-1.15073	4.02321	-0.286024	0.77486	NA	Not DEG
chr16_32329	0.636902	0	0.318451	1.79157	4.03873	0.443598	0.657333	NA	Not DEG
chr8_74099	0.974773	0	0.487387	2.41052	3.9933	0.603641	0.546082	NA	Not DEG
chr16_33045	1.61168	0	0.805838	3.13457	3.07868	1.01815	0.308605	NA	Not DEG
chr9_77174	0.887064	0.346437	0.61675	1.32181	3.432	0.385142	0.700132	NA	Not DEG
chr7_70519	0	1.3758	0.687902	-2.99973	3.90033	-0.769098	0.441835	NA	Not DEG
chr2_43582	1.61168	6.05062	3.83115	-1.92683	1.50653	-1.27899	0.2009	0.628064	Not DEG
chr5_55796	6.1606	2.29825	4.22942	1.46636	1.70681	0.859125	0.390271	0.803362	Not DEG
chr6_61678	0	1.03931	0.519655	-2.57254	3.9918	-0.644455	0.51928	NA	Not DEG
chr18_37309	0	1.14912	0.574562	-2.70511	3.98442	-0.678922	0.497187	NA	Not DEG
chr2_39345	1.96247	2.00928	1.98587	0.000164567	1.81656	9.05928e-05	0.999928	NA	Not DEG
chr1_3267	0	1.14912	0.574562	-2.70511	3.98442	-0.678922	0.497187	NA	Not DEG
chr4_54504	0	1.38575	0.692873	-2.98854	3.89951	-0.766388	0.443446	NA	Not DEG
chr13_18515	0.250162	0.933362	0.591762	-1.46906	3.4804	-0.422095	0.672956	NA	Not DEG
chr9_78211	0.250162	0.896758	0.57346	-1.42058	3.51731	-0.403882	0.686299	NA	Not DEG
chr6_63367	26.9211	50.833	38.877	-0.921241	0.858141	-1.07353	0.283033	0.72461	Not DEG
chr7_71382	5.84282	8.76658	7.3047	-0.604342	1.19759	-0.504633	0.613817	0.865186	Not DEG
chr10_8671	5.59844	15.6834	10.6409	-1.47253	1.11268	-1.32341	0.1857	0.604143	Not DEG
chr7_70536	0.750485	1.07591	0.9132	-0.443807	2.97596	-0.149131	0.88145	NA	Not DEG
chr3_48175	0.500323	0	0.250162	1.53448	4.05881	0.378063	0.705384	NA	Not DEG
chr7_72378	1.25081	0	0.625404	2.79461	3.97328	0.703351	0.481837	NA	Not DEG
chr11_12240	1.66054	0.729478	1.19501	1.20967	2.54423	0.475456	0.634462	NA	Not DEG
chr9_76271	0.500323	0.383041	0.441682	0.572711	4.05881	0.141103	0.887788	NA	Not DEG
chr12_15060	1.16022	0	0.580111	2.64068	3.98068	0.663373	0.507092	NA	Not DEG
chr15_29019	0	1.77072	0.88536	-3.3354	2.98859	-1.11605	0.264403	NA	Not DEG
chr7_68199	34.9837	63.7113	49.3475	-0.865701	0.917583	-0.943458	0.345447	0.780901	Not DEG
chr1_5245	10.2652	4.84403	7.55463	1.06928	1.15715	0.924069	0.35545	0.780901	Not DEG
chr14_28001	0.324924	4.41347	2.3692	-3.69013	2.29882	-1.60522	0.108444	NA	Not DEG
chrUn_NW_018085155v1_81905	0.974773	0.275161	0.624967	1.44837	3.73376	0.387911	0.698082	NA	Not DEG
chr10_10066	0	0.825482	0.412741	-2.27224	4.01119	-0.566475	0.571071	NA	Not DEG
chr18_37497	0	1.31447	0.657235	-2.91714	3.61131	-0.807779	0.419218	NA	Not DEG
chr1_3148	0.750485	0.766082	0.758284	0.0479131	3.46931	0.0138106	0.988981	NA	Not DEG
chr3_49570	0.711665	0.766082	0.738873	-0.10077	3.25086	-0.0309978	0.975271	NA	Not DEG
chr1_7491	0	0.766082	0.383041	-2.11252	4.02321	-0.525082	0.599526	NA	Not DEG
chr13_20697	0	1.38575	0.692873	-2.98854	3.89951	-0.766388	0.443446	NA	Not DEG
chr1_7705	1.92365	4.69762	3.31063	-1.30687	1.67346	-0.780941	0.434837	0.837342	Not DEG
chr5_56409	0.825248	0	0.412624	2.19129	4.00728	0.546826	0.584498	NA	Not DEG
chr15_30283	0	2.48639	1.24319	-3.84228	2.86739	-1.33999	0.180248	NA	Not DEG
chr3_48435	3.19746	1.83012	2.51379	0.771656	1.67961	0.459426	0.645928	NA	Not DEG
chr12_16475	0.750485	0	0.375242	2.07052	4.01591	0.515579	0.606149	NA	Not DEG
chr13_22587	13.0069	30.2162	21.6116	-1.21024	0.907055	-1.33426	0.18212	0.600503	Not DEG
chr4_55120	5.54957	6.10297	5.82627	-0.118112	1.33181	-0.0886849	0.929332	0.976478	Not DEG
chr5_56396	0.324924	0.729478	0.527201	-1.08451	3.65781	-0.296492	0.766854	NA	Not DEG
chr6_63730	0	1.38575	0.692873	-2.98854	3.89951	-0.766388	0.443446	NA	Not DEG
chr3_48169	3143.22	10006.8	6574.99	-1.67069	0.842977	-1.98189	0.0474914	0.373803	Down
chr5_57985	0.750485	0	0.375242	2.07052	4.01591	0.515579	0.606149	NA	Not DEG
chr18_37506	0	0.550321	0.275161	-1.70357	4.05985	-0.419613	0.674768	NA	Not DEG
chr13_16969	0	2.24977	1.12488	-3.69296	2.9675	-1.24447	0.213328	NA	Not DEG
chr15_29290	0.750485	0.346437	0.548461	1.11075	3.90678	0.284314	0.77617	NA	Not DEG
chr14_26722	1.09841	0.766082	0.932244	0.530992	2.98358	0.177972	0.858745	NA	Not DEG
chr1_5200	0.38674	0.766082	0.576411	-1.14844	3.85681	-0.297771	0.765878	NA	Not DEG
chrUn_NW_018084840v1_80745	0	1.58963	0.794815	-3.19494	3.34801	-0.954283	0.33994	NA	Not DEG
chr10_8387	0	0.275161	0.13758	-1.0338	4.08047	-0.253354	0.799995	NA	Not DEG
chr8_74165	1.59873	0.968034	1.28338	0.706568	2.27004	0.311257	0.755605	NA	Not DEG
chr7_72517	0.974773	0	0.487387	2.41052	3.9933	0.603641	0.546082	NA	Not DEG
chr1_7764	0.887064	0.383041	0.635052	1.32196	3.39811	0.389029	0.697254	NA	Not DEG
chrUn_NW_018084833v1_80681	0	3.80086	1.90043	-4.45211	2.53105	-1.759	0.0785781	NA	Not DEG
chr10_10200	1.54696	0	0.773481	3.05907	3.75567	0.814521	0.415347	NA	Not DEG
chr11_11578	0	2.55766	1.27883	-3.88011	2.84869	-1.36207	0.173177	NA	Not DEG
chr15_30889	0	0.550321	0.275161	-1.70357	4.05985	-0.419613	0.674768	NA	Not DEG
chr2_43054	3.94794	5.43096	4.68945	-0.461081	1.33398	-0.345644	0.72961	0.905193	Not DEG
chr13_20374	2.07606	0.621597	1.34883	1.74398	2.4821	0.702623	0.48229	NA	Not DEG
chr6_64784	0.250162	0.275161	0.262661	-0.0720224	4.08047	-0.0176505	0.985918	NA	Not DEG
chr6_61728	1.66054	0.383041	1.02179	2.20717	2.88626	0.764716	0.444441	NA	Not DEG
chr6_63746	0.750485	1.65096	1.20072	-1.10429	2.95027	-0.374303	0.708179	NA	Not DEG
chr6_60150	729.324	1384.33	1056.83	-0.924603	0.864566	-1.06944	0.284871	0.72461	Not DEG
chr3_46408	1.21199	0.658202	0.935095	0.889407	2.57038	0.346021	0.729327	NA	Not DEG
chr3_49194	0.750485	0.766082	0.758284	0.0479131	3.46931	0.0138106	0.988981	NA	Not DEG
chr2_38203	2.90848	1.10064	2.00456	1.32721	2.30011	0.577023	0.563924	NA	Not DEG
chr14_23181	0.636902	0.383041	0.509972	0.828498	3.70109	0.223853	0.822872	NA	Not DEG
chr2_38020	6.09299	8.82792	7.46045	-0.55493	1.18358	-0.468856	0.639173	0.876169	Not DEG
chr1_7552	0	1.03931	0.519655	-2.57254	3.9918	-0.644455	0.51928	NA	Not DEG
chr6_60435	18.453	13.7917	16.1224	0.423349	0.937195	0.451719	0.651471	0.880434	Not DEG
chr9_78049	0.324924	0.692873	0.508899	-1.02367	4.03374	-0.253776	0.799668	NA	Not DEG
chr5_58635	1.00065	3.42969	2.21517	-1.69178	2.11644	-0.799354	0.424085	NA	Not DEG
chr13_19148	7.79237	1.00464	4.3985	2.95664	1.55425	1.90229	0.0571334	0.408949	Not DEG
chr6_66496	0	1.03931	0.519655	-2.57254	3.9918	-0.644455	0.51928	NA	Not DEG
chr3_47307	0	0.550321	0.275161	-1.70357	4.05985	-0.419613	0.674768	NA	Not DEG
chr15_28961	0.324924	0.275161	0.300042	-0.0720224	4.08047	-0.0176505	0.985918	NA	Not DEG
chr6_64793	0	1.14912	0.574562	-2.70511	3.98442	-0.678922	0.497187	NA	Not DEG
chr3_46485	0	0.825482	0.412741	-2.27224	4.01119	-0.566475	0.571071	NA	Not DEG
chr6_65240	10.1085	3.70679	6.90766	1.45742	1.1891	1.22565	0.22033	0.655616	Not DEG
chr12_15561	3.64601	0.729478	2.18775	2.36636	2.01839	1.1724	0.241035	NA	Not DEG
chr3_48295	4.98743	2.73875	3.86309	0.889139	1.47158	0.604208	0.545706	0.864624	Not DEG
chr12_13003	0.324924	0.825482	0.575203	-1.313	3.84041	-0.34189	0.732434	NA	Not DEG
chr8_72674	0.649849	0	0.324924	1.82443	4.03582	0.452059	0.651227	NA	Not DEG
chr6_63546	0.250162	0.383041	0.316601	-0.0720224	4.08047	-0.0176505	0.985918	NA	Not DEG
chr6_60035	0	1.58963	0.794815	-3.19494	3.34801	-0.954283	0.33994	NA	Not DEG
chr17_34256	1.21199	0.383041	0.797515	1.76962	2.90519	0.609123	0.542443	NA	Not DEG
chr15_29377	0.250162	0	0.125081	0.88975	4.08047	0.218051	0.82739	NA	Not DEG
chr2_38755	1.25081	0.729478	0.990143	0.847652	2.92771	0.289528	0.772178	NA	Not DEG
chr15_31713	0	3.87213	1.93607	-4.47719	2.52654	-1.77206	0.0763838	NA	Not DEG
chr13_18244	0	1.03931	0.519655	-2.57254	3.9918	-0.644455	0.51928	NA	Not DEG
chr16_31888	0	1.14912	0.574562	-2.70511	3.98442	-0.678922	0.497187	NA	Not DEG
chr6_65213	5.59266	9.25268	7.42267	-0.753525	1.41107	-0.534011	0.593334	0.865186	Not DEG
chr12_12439	1.02364	0.658202	0.840922	0.615105	2.86798	0.214473	0.830178	NA	Not DEG
chr4_51871	0.974773	0	0.487387	2.41052	3.9933	0.603641	0.546082	NA	Not DEG
chr8_75358	0.974773	0	0.487387	2.41052	3.9933	0.603641	0.546082	NA	Not DEG
chr6_65320	1.09841	0.383041	0.740723	1.59538	3.23591	0.493023	0.621996	NA	Not DEG
chr10_9298	3.08387	2.35765	2.72076	0.375168	1.75697	0.213531	0.830913	0.949706	Not DEG
chr2_40119	0.649849	1.97267	1.31126	-1.61278	2.44663	-0.659185	0.509777	NA	Not DEG
chr14_26826	1.66054	0.275161	0.967853	2.20762	2.93513	0.752138	0.451968	NA	Not DEG
chr17_35976	0.636902	2.42506	1.53098	-1.93803	2.60503	-0.743958	0.456902	NA	Not DEG
chr13_20758	1.84889	0	0.924445	3.33633	2.91227	1.14561	0.251956	NA	Not DEG
chr13_21144	0	1.03931	0.519655	-2.57254	3.9918	-0.644455	0.51928	NA	Not DEG
chr8_73897	1.00065	0	0.500323	2.47767	3.98941	0.621061	0.534559	NA	Not DEG
chr1_5940	0.250162	0	0.125081	0.88975	4.08047	0.218051	0.82739	NA	Not DEG
chr7_68643	23.3455	29.4865	26.416	-0.331446	1.09868	-0.301677	0.762898	0.915935	Not DEG
chrX_83212	0.974773	0	0.487387	2.41052	3.9933	0.603641	0.546082	NA	Not DEG
chr14_24173	0	1.10064	0.550321	-2.68106	3.98571	-0.672669	0.501158	NA	Not DEG
chr13_17492	1.62462	1.69751	1.66107	-0.0615665	2.27888	-0.0270161	0.978447	NA	Not DEG
chr14_27322	0	0.383041	0.191521	-1.0338	4.08047	-0.253354	0.799995	NA	Not DEG
chr2_39343	1.02364	0.383041	0.703342	1.50234	3.28852	0.456844	0.647783	NA	Not DEG
chr1_231	0.649849	0	0.324924	1.82443	4.03582	0.452059	0.651227	NA	Not DEG
chr12_12864	3.32399	1.24319	2.28359	1.39945	1.83172	0.764009	0.444862	NA	Not DEG
chr5_56491	11.0545	31.1065	21.0805	-1.49701	0.964026	-1.55287	0.120454	0.527038	Not DEG
chr4_51353	0	0.825482	0.412741	-2.27224	4.01119	-0.566475	0.571071	NA	Not DEG
chr6_64615	0	2.00928	1.00464	-3.52558	2.81779	-1.25118	0.210867	NA	Not DEG
chr2_39857	1.73531	0.275161	1.00523	2.26368	2.7132	0.834322	0.4041	NA	Not DEG
chr6_63529	0.250162	0.766082	0.508122	-1.15073	4.02321	-0.286024	0.77486	NA	Not DEG
chr10_8433	0	1.03931	0.519655	-2.57254	3.9918	-0.644455	0.51928	NA	Not DEG
chr4_50763	2.07318	0	1.03659	3.49162	3.06856	1.13787	0.255174	NA	Not DEG
chr6_61661	2.43403	5.20235	3.81819	-1.1232	1.593	-0.705086	0.480756	0.837342	Not DEG
chr3_45924	2.03724	1.03931	1.53827	0.996744	2.29344	0.434607	0.663848	NA	Not DEG
chr13_17060	2.71296	2.84857	2.78076	-0.0251806	1.81995	-0.0138358	0.988961	0.991299	Not DEG
chr2_38637	0	3.94341	1.97171	-4.50188	2.52774	-1.78099	0.0749146	NA	Not DEG
chr1_2491	0.649849	1.45896	1.0544	-1.15664	2.84277	-0.406872	0.684102	NA	Not DEG
chr5_56487	1.80002	1.44708	1.62355	0.291727	2.24177	0.130132	0.896462	NA	Not DEG
chr14_25403	0	2.82288	1.41144	-4.03452	2.8123	-1.4346	0.151402	NA	Not DEG
chr12_14508	1.2997	0	0.649849	2.8261	3.97186	0.711532	0.476755	NA	Not DEG
chr14_27063	1.00065	1.14912	1.07488	-0.128539	3.0626	-0.0419705	0.966522	NA	Not DEG
chr6_66391	0.575086	1.66091	1.118	-1.4938	2.62501	-0.569066	0.569311	NA	Not DEG
chr12_12323	1.9337	1.20852	1.57111	0.624053	2.5146	0.248172	0.804001	NA	Not DEG
chr7_68074	2.2874	4.01662	3.15201	-0.783108	1.55996	-0.502005	0.615664	0.865186	Not DEG
chr15_29975	0.649849	0	0.324924	1.82443	4.03582	0.452059	0.651227	NA	Not DEG
chr8_73070	1.15017	5.24794	3.19905	-2.16262	1.85252	-1.16739	0.243052	0.689589	Not DEG
chr2_41536	1.54696	0.692873	1.11992	1.14004	3.0608	0.372466	0.709546	NA	Not DEG
chr4_52201	12.1947	5.96843	9.08155	1.04662	1.12465	0.930613	0.352054	0.780901	Not DEG
chr14_24784	0.887064	0	0.443532	2.28158	4.00127	0.570214	0.568533	NA	Not DEG
chr1_3621	1.54696	0.383041	0.965001	2.08948	3.23175	0.646548	0.517925	NA	Not DEG
chrUn_NW_018084979v1_81476	0	1.14912	0.574562	-2.70511	3.98442	-0.678922	0.497187	NA	Not DEG
chr7_67272	4.84795	17.7797	11.3138	-1.86421	1.07418	-1.73547	0.0826568	0.491908	Not DEG
chr9_79844	0.750485	0	0.375242	2.07052	4.01591	0.515579	0.606149	NA	Not DEG
chr4_54559	1.00065	0	0.500323	2.47767	3.98941	0.621061	0.534559	NA	Not DEG
chr12_13263	1.9366	17.2207	9.57866	-3.16404	1.49382	-2.11809	0.0341674	0.297744	Down
chr6_62559	0	0.275161	0.13758	-1.0338	4.08047	-0.253354	0.799995	NA	Not DEG
chr7_67626	0.250162	1.03931	0.644736	-1.6099	3.6931	-0.435922	0.662894	NA	Not DEG
chr5_57958	4.18516	3.62364	3.9044	0.194806	1.60578	0.121316	0.903441	0.96807	Not DEG
chr1_2722	0	15.7736	7.88682	-6.50096	3.91241	-1.66162	0.0965884	0.525371	Not DEG
chr2_43492	2.07318	0.275161	1.17417	2.52722	2.77156	0.91184	0.361853	NA	Not DEG
chr7_69337	1.03659	1.3164	1.1765	-0.368953	2.51387	-0.146767	0.883316	NA	Not DEG
chr2_41004	0.250162	0.275161	0.262661	-0.0720224	4.08047	-0.0176505	0.985918	NA	Not DEG
chr1_6912	0.750485	0	0.375242	2.07052	4.01591	0.515579	0.606149	NA	Not DEG
chr1_3120	1.09841	0.692873	0.895639	0.645592	3.02303	0.213558	0.830892	NA	Not DEG
chr13_20039	0.250162	2.69027	1.47022	-3.00042	2.57337	-1.16595	0.243635	NA	Not DEG
chr13_20603	2.53756	4.88064	3.7091	-0.91372	1.46275	-0.624658	0.532196	0.856459	Not DEG
chr10_9503	0.711665	4.05129	2.38148	-2.57939	2.00825	-1.2844	0.199003	NA	Not DEG
chr18_37542	0.324924	0.346437	0.33568	-0.0720224	4.08047	-0.0176505	0.985918	NA	Not DEG
chr4_55271	1.16022	0.275161	0.717691	1.67264	3.56413	0.469298	0.638857	NA	Not DEG
chrUn_NW_018084833v1_80659	2.7489	0	1.37445	3.91063	2.53138	1.54486	0.12238	NA	Not DEG
chrX_82607	1.02364	0	0.511821	2.47039	3.96969	0.622313	0.533736	NA	Not DEG
chr13_21167	0.38674	0	0.19337	0.88975	4.08047	0.218051	0.82739	NA	Not DEG
chr8_73846	0.575086	0	0.287543	1.66897	4.05019	0.412072	0.680287	NA	Not DEG
chr1_1471	1.36151	36.8723	19.1169	-4.80965	1.33839	-3.5936	0.00032614	0.0177057	Down
chr12_14765	1.68644	5.95462	3.82053	-1.84542	1.60542	-1.14949	0.250353	0.692102	Not DEG
chr17_35255	0	1.03931	0.519655	-2.57254	3.9918	-0.644455	0.51928	NA	Not DEG
chr4_53117	0	10.3732	5.18661	-5.89655	3.83823	-1.53627	0.124473	0.53283	Not DEG
chr15_28229	1.16022	0	0.580111	2.64068	3.98068	0.663373	0.507092	NA	Not DEG
chr5_58083	4.42529	7.78087	6.10308	-0.804241	1.46977	-0.547187	0.58425	0.865186	Not DEG
chr4_55214	1.2997	1.35107	1.32539	-0.0548174	2.44021	-0.0224642	0.982078	NA	Not DEG
chr15_29903	0.500323	0.621597	0.56096	-0.235671	3.56993	-0.0660156	0.947365	NA	Not DEG
chr2_40663	1.22493	1.38575	1.30534	-0.163311	2.64511	-0.0617408	0.950769	NA	Not DEG
chr2_42806	0.250162	0.346437	0.298299	-0.0720224	4.08047	-0.0176505	0.985918	NA	Not DEG
chr7_72427	0.575086	0	0.287543	1.66897	4.05019	0.412072	0.680287	NA	Not DEG
chr13_19038	0.974773	0	0.487387	2.41052	3.9933	0.603641	0.546082	NA	Not DEG
chr4_50995	0.250162	0.692873	0.471517	-1.02367	4.03374	-0.253776	0.799668	NA	Not DEG
chr14_25213	0	1.03931	0.519655	-2.57254	3.9918	-0.644455	0.51928	NA	Not DEG
chr6_60140	6.19652	11.8569	9.02671	-0.939866	1.22283	-0.768598	0.442132	0.837342	Not DEG
chr4_54105	15.06	10.1096	12.5848	0.582813	1.11588	0.522289	0.601469	0.865186	Not DEG
chr5_56207	0	0.383041	0.191521	-1.0338	4.08047	-0.253354	0.799995	NA	Not DEG
chr14_26997	10.7555	0	5.37775	5.8747	1.79437	3.27397	0.00106047	0.0298698	Up
chrUn_NW_018084979v1_81076	0	0.346437	0.173218	-1.0338	4.08047	-0.253354	0.799995	NA	Not DEG
chr2_38067	0	3.32181	1.66091	-4.25348	2.66193	-1.59789	0.110067	NA	Not DEG
chr4_54901	1.2997	0	0.649849	2.8261	3.97186	0.711532	0.476755	NA	Not DEG
chr13_17464	0.250162	0.383041	0.316601	-0.0720224	4.08047	-0.0176505	0.985918	NA	Not DEG
chr15_29989	1.25081	1.3758	1.31331	-0.128626	2.85168	-0.0451055	0.964023	NA	Not DEG
chr7_67141	0.500323	0	0.250162	1.53448	4.05881	0.378063	0.705384	NA	Not DEG
chr8_74005	1.16022	0	0.580111	2.64068	3.98068	0.663373	0.507092	NA	Not DEG
chr12_14729	1.16022	0	0.580111	2.64068	3.98068	0.663373	0.507092	NA	Not DEG
chr14_26577	0	1.38575	0.692873	-2.98854	3.89951	-0.766388	0.443446	NA	Not DEG
chr2_43094	0	0.766082	0.383041	-2.11252	4.02321	-0.525082	0.599526	NA	Not DEG
chr2_42780	0	0.825482	0.412741	-2.27224	4.01119	-0.566475	0.571071	NA	Not DEG
chr13_17306	0.649849	0.346437	0.498143	0.862654	4.03582	0.213749	0.830742	NA	Not DEG
chr16_33290	9.37388	6.0259	7.69989	0.65038	1.161	0.560189	0.57535	0.865186	Not DEG
chr17_33727	0	1.03931	0.519655	-2.57254	3.9918	-0.644455	0.51928	NA	Not DEG
chrY_84928	1.80002	0	0.90001	3.30325	3.20558	1.03047	0.302791	NA	Not DEG
chr4_53274	0.324924	0	0.162462	0.88975	4.08047	0.218051	0.82739	NA	Not DEG
chr6_66916	1.02364	0.346437	0.68504	1.5027	3.31737	0.452978	0.650564	NA	Not DEG
chr2_44700	1.99842	0.621597	1.31001	1.64207	2.31531	0.709225	0.478185	NA	Not DEG
chr10_9420	0	0.275161	0.13758	-1.0338	4.08047	-0.253354	0.799995	NA	Not DEG
chr15_30017	1.57573	0.766082	1.17091	1.11828	2.7518	0.40638	0.684463	NA	Not DEG
chr10_9066	1.21199	0	0.605994	2.73007	3.39468	0.80422	0.42127	NA	Not DEG
chr8_73959	1.09841	3.21587	2.15714	-1.621	1.94628	-0.832873	0.404917	NA	Not DEG
chr2_41690	0.500323	1.00464	0.752481	-0.89402	2.97045	-0.300971	0.763437	NA	Not DEG
chr5_58519	6.98295	5.36963	6.17629	0.379742	1.19088	0.318875	0.749822	0.906789	Not DEG
chr4_53256	0.324924	0	0.162462	0.88975	4.08047	0.218051	0.82739	NA	Not DEG
chr8_74261	0.825248	0.658202	0.741725	0.362268	2.97673	0.1217	0.903136	NA	Not DEG
chr17_34005	0.887064	0.621597	0.75433	0.502004	2.96359	0.16939	0.86549	NA	Not DEG
chr5_59977	0.825248	0	0.412624	2.19129	4.00728	0.546826	0.584498	NA	Not DEG
chr6_61402	0.250162	1.14912	0.699642	-1.7391	3.59208	-0.48415	0.62828	NA	Not DEG
chr3_50655	1.2997	0	0.649849	2.8261	3.97186	0.711532	0.476755	NA	Not DEG
chr10_8859	5.78391	5.9665	5.8752	-0.0385349	1.27502	-0.0302229	0.975889	0.988741	Not DEG
chr8_73877	8.56875	1.04124	4.805	3.07112	1.57941	1.94448	0.0518379	0.383286	Not DEG
chr10_9740	1.02364	2.52299	1.77332	-1.352	2.04985	-0.659558	0.509537	NA	Not DEG
chr1_1342	1.28675	0.383041	0.834896	1.84589	2.86828	0.643552	0.519866	NA	Not DEG
chr6_61297	2.32044	0	1.16022	3.6459	3.27928	1.1118	0.266225	NA	Not DEG
chr3_48325	1.07541	0.383041	0.729225	1.61959	3.23064	0.501321	0.616146	NA	Not DEG
chr6_61865	0.575086	0.383041	0.479064	0.709714	3.78409	0.187552	0.851228	NA	Not DEG
chr2_40206	1.72526	1.07591	1.40059	0.723961	2.36004	0.306758	0.759027	NA	Not DEG
chr1_349	2.5735	2.9041	2.7388	-0.186742	1.74377	-0.107091	0.914717	0.974632	Not DEG
chr2_42634	59.7211	99.2495	79.4853	-0.730765	0.793864	-0.920517	0.357303	0.780901	Not DEG
chr2_40338	60.4513	51.9934	56.2224	0.218304	0.822419	0.265442	0.790669	0.936459	Not DEG
chr11_12223	2.44697	2.68129	2.56413	-0.126657	2.02679	-0.0624914	0.950172	NA	Not DEG
chr5_58206	1.16022	0	0.580111	2.64068	3.98068	0.663373	0.507092	NA	Not DEG
chr18_36509	0.649849	0.766082	0.707965	-0.210965	3.57396	-0.0590282	0.95293	NA	Not DEG
chr6_64127	45.4115	12.6487	29.0301	1.84611	0.986899	1.87062	0.0613984	0.416145	Not DEG
chr3_47207	0.773481	1.91521	1.34434	-1.34918	2.89136	-0.466625	0.640768	NA	Not DEG
chr15_31657	1.00065	0	0.500323	2.47767	3.98941	0.621061	0.534559	NA	Not DEG
chrX_83210	42.1219	3.23161	22.6768	3.74113	1.14198	3.276	0.00105289	0.0298698	Up
chr17_35012	1.77413	1.20852	1.49133	0.538371	2.30491	0.233576	0.815314	NA	Not DEG
chr8_72616	7.68169	9.13775	8.40972	-0.262805	1.14978	-0.228569	0.819204	0.949706	Not DEG
chr14_24777	0.750485	0	0.375242	2.07052	4.01591	0.515579	0.606149	NA	Not DEG
chr13_23041	1.4751	1.04124	1.25817	0.534805	2.4485	0.218421	0.827101	NA	Not DEG
chr2_43000	1.25081	1.3164	1.28361	-0.0245873	2.62526	-0.00936565	0.992527	NA	Not DEG
chr13_20692	1.4751	1.2798	1.37745	0.21408	2.20052	0.0972864	0.922499	NA	Not DEG
chr14_23756	0.649849	0.766082	0.707965	-0.210965	3.57396	-0.0590282	0.95293	NA	Not DEG
chr9_76437	1.16022	0	0.580111	2.64068	3.98068	0.663373	0.507092	NA	Not DEG
chr3_47962	0	4.03043	2.01521	-4.5228	2.50759	-1.80364	0.0712877	NA	Not DEG
chr15_28963	2.07318	7.0514	4.56229	-1.79589	1.71675	-1.0461	0.295516	0.72461	Not DEG
chr2_41941	1.07541	0.825482	0.950446	0.364762	2.91729	0.125035	0.900496	NA	Not DEG
chr14_27936	0.500323	0.383041	0.441682	0.572711	4.05881	0.141103	0.887788	NA	Not DEG
chr2_40120	1.03659	0.968034	1.00231	0.0680718	2.67251	0.0254711	0.979679	NA	Not DEG
chr2_41143	0.38674	0.275161	0.330951	-0.0720224	4.08047	-0.0176505	0.985918	NA	Not DEG
chr13_20901	0	1.45896	0.729478	-3.05483	3.4659	-0.881397	0.378103	NA	Not DEG
chr7_71977	2.82654	1.91521	2.37087	0.617897	2.24261	0.275526	0.782913	NA	Not DEG
chrX_83655	0	1.24319	0.621597	-2.84314	3.66276	-0.776228	0.437614	NA	Not DEG
chr12_13863	1.91071	0.275161	1.09293	2.41631	2.81638	0.857952	0.390919	NA	Not DEG
chr15_30342	0	0.825482	0.412741	-2.27224	4.01119	-0.566475	0.571071	NA	Not DEG
chr12_16687	0	0.825482	0.412741	-2.27224	4.01119	-0.566475	0.571071	NA	Not DEG
chrUn_NW_018084833v1_80615	2.21263	9.53972	5.87618	-2.06876	1.39174	-1.48646	0.137158	0.538416	Not DEG
chr6_61381	1.03659	1.38768	1.21213	-0.436505	2.34124	-0.186442	0.852098	NA	Not DEG
chr12_13056	0.773481	1.03931	0.906395	-0.46838	3.27047	-0.143215	0.886121	NA	Not DEG
chr11_12056	0.750485	0	0.375242	2.07052	4.01591	0.515579	0.606149	NA	Not DEG
chr2_43097	6.58038	4.49953	5.53996	0.531474	1.46543	0.362674	0.716849	0.90455	Not DEG
chr13_21371	0.974773	0	0.487387	2.41052	3.9933	0.603641	0.546082	NA	Not DEG
chrUn_NW_018084968v1_80975	0	1.03931	0.519655	-2.57254	3.9918	-0.644455	0.51928	NA	Not DEG
chr3_47559	2.02429	2.21316	2.11873	-0.121847	1.898	-0.0641974	0.948813	NA	Not DEG
chr7_70214	0	16.2345	8.11724	-6.54399	3.91225	-1.67269	0.0943877	0.525371	Not DEG
chr12_16172	1.21199	0.896758	1.05437	0.406454	2.42915	0.167324	0.867116	NA	Not DEG
chr10_10221	1.21199	0	0.605994	2.73007	3.39468	0.80422	0.42127	NA	Not DEG
chr15_29374	0.974773	0.692873	0.833823	0.49878	3.36361	0.148287	0.882116	NA	Not DEG
chr14_25459	2.36216	3.26628	2.81422	-0.430117	1.65093	-0.26053	0.794455	0.936459	Not DEG
chr14_26970	0	0.550321	0.275161	-1.70357	4.05985	-0.419613	0.674768	NA	Not DEG
chr4_52016	0.773481	0	0.38674	2.04515	4.01782	0.50902	0.610738	NA	Not DEG
chr6_64852	2.70003	2.63281	2.66642	0.0476595	1.90549	0.0250117	0.980046	0.988741	Not DEG
chrX_84802	0.38674	0.825482	0.606111	-1.31414	3.77037	-0.348545	0.727431	NA	Not DEG
chr10_8987	0.500323	0	0.250162	1.53448	4.05881	0.378063	0.705384	NA	Not DEG
chr3_46154	3.31104	8.32125	5.81615	-1.33103	1.3476	-0.987703	0.323298	0.758507	Not DEG
chr4_51842	0.750485	0.692873	0.721679	0.168104	3.52928	0.0476312	0.96201	NA	Not DEG
chr7_71148	0	2.2825	1.14125	-3.71396	2.96641	-1.252	0.210568	NA	Not DEG
chr12_16072	0.324924	1.45896	0.89194	-2.08888	3.02079	-0.6915	0.489251	NA	Not DEG
chr5_56072	1.28675	0.896758	1.09175	0.478841	2.40784	0.198868	0.842366	NA	Not DEG
chr1_5900	0.250162	2.28444	1.2673	-2.75259	2.4763	-1.11157	0.266322	NA	Not DEG
chr7_71533	15.4122	10.4057	12.9089	0.552929	1.00559	0.549854	0.58242	0.865186	Not DEG
chr6_65130	0	0.896758	0.448379	-2.37812	4.0039	-0.59395	0.552545	NA	Not DEG
chr10_8428	1.07541	1.76879	1.4221	-0.661342	2.37636	-0.278301	0.780782	NA	Not DEG
chr2_39444	0	0.692873	0.346437	-1.98545	4.03374	-0.49221	0.622571	NA	Not DEG
chr2_39457	9.40982	9.38818	9.399	0.0116496	1.06827	0.0109051	0.991299	0.991299	Not DEG
chr6_61776	2.27445	0.383041	1.32875	2.68393	2.66063	1.00876	0.313091	NA	Not DEG
chr2_38745	4.37352	0.383041	2.37828	3.61716	2.10231	1.72057	0.0853292	NA	Not DEG
chr5_57255	5.37417	10.1	7.73708	-0.902255	1.24185	-0.726541	0.467507	0.837342	Not DEG
chr17_34206	0.38674	0.692873	0.539807	-1.02335	3.94845	-0.259177	0.795499	NA	Not DEG
chr1_4468	0	0.766082	0.383041	-2.11252	4.02321	-0.525082	0.599526	NA	Not DEG
chrUn_NW_018084979v1_81229	1.75113	0	0.875566	3.27794	3.57787	0.916172	0.359577	NA	Not DEG
chr1_2009	1.87189	0	0.935943	3.33445	3.20766	1.03953	0.298561	NA	Not DEG
chr4_54536	1.48515	0	0.742573	3.00055	3.46779	0.865262	0.386895	NA	Not DEG
chr15_28169	2.82366	1.00464	1.91415	1.49893	1.88126	0.796768	0.425586	NA	Not DEG
chr6_60518	0.750485	1.14912	0.949804	-0.537218	3.20037	-0.167861	0.866692	NA	Not DEG
chr16_33227	0.38674	1.73218	1.05946	-2.34755	3.13192	-0.749558	0.453521	NA	Not DEG
chr12_16198	0.649849	2.68129	1.66557	-2.0404	3.89378	-0.524016	0.600267	NA	Not DEG
chr1_2324	7.82114	3.16932	5.49523	1.26475	1.41877	0.891443	0.372691	0.791617	Not DEG
chr15_31792	0.750485	0	0.375242	2.07052	4.01591	0.515579	0.606149	NA	Not DEG
chr18_36921	1.09841	0.383041	0.740723	1.59538	3.23591	0.493023	0.621996	NA	Not DEG
chr1_5223	0	0.825482	0.412741	-2.27224	4.01119	-0.566475	0.571071	NA	Not DEG
chr2_42982	1.96247	4.70949	3.33598	-1.22492	1.58147	-0.774548	0.438607	0.837342	Not DEG
chr2_43473	0.773481	0	0.38674	2.04515	4.01782	0.50902	0.610738	NA	Not DEG
chr3_48809	0.324924	0	0.162462	0.88975	4.08047	0.218051	0.82739	NA	Not DEG
chrUn_NW_018084979v1_81326	171.81	198.066	184.938	-0.205135	0.899686	-0.228007	0.819641	0.949706	Not DEG
chr17_35670	1.59873	1.24319	1.42096	0.334746	2.1652	0.154603	0.877134	NA	Not DEG
chr4_52468	1.16022	0	0.580111	2.64068	3.98068	0.663373	0.507092	NA	Not DEG
chr7_68625	0.250162	1.04124	0.645702	-1.60749	3.38199	-0.475308	0.634567	NA	Not DEG
chr2_42300	0	1.03931	0.519655	-2.57254	3.9918	-0.644455	0.51928	NA	Not DEG
chr4_54966	0.500323	0	0.250162	1.53448	4.05881	0.378063	0.705384	NA	Not DEG
chr15_29948	0.38674	8.47375	4.43024	-4.64426	1.91962	-2.41937	0.0155476	0.187047	Down
chr10_8491	0.636902	4.97278	2.80484	-2.99234	2.03388	-1.47125	0.141224	0.538416	Not DEG
chr1_5902	0	1.53216	0.766082	-3.12263	3.76541	-0.829294	0.406938	NA	Not DEG
chr7_68639	0	1.10064	0.550321	-2.68106	3.98571	-0.672669	0.501158	NA	Not DEG
chr2_42809	1.22493	1.17192	1.19843	0.0407372	2.49686	0.0163154	0.986983	NA	Not DEG
chrUn_NW_018084833v1_80563	7.31075	5.1924	6.25158	0.50141	1.2374	0.405214	0.685321	0.889503	Not DEG
chr7_68324	0	16.228	8.11398	-6.54206	1.85978	-3.51765	0.000435387	0.0177057	Down
chr2_39904	0	0.383041	0.191521	-1.0338	4.08047	-0.253354	0.799995	NA	Not DEG
chr12_14225	0.649849	0.275161	0.462505	0.862654	4.03582	0.213749	0.830742	NA	Not DEG
chr17_35459	1.42333	0	0.711665	2.94435	3.49863	0.841574	0.400026	NA	Not DEG
chr5_59821	0	1.03931	0.519655	-2.57254	3.9918	-0.644455	0.51928	NA	Not DEG
chr13_18276	0.38674	0.766082	0.576411	-1.14844	3.85681	-0.297771	0.765878	NA	Not DEG
chr1_4447	0.750485	0	0.375242	2.07052	4.01591	0.515579	0.606149	NA	Not DEG
chr1_5470	1.16022	0	0.580111	2.64068	3.98068	0.663373	0.507092	NA	Not DEG
chr4_55551	10.4824	2.19037	6.33636	2.29943	1.43594	1.60134	0.109301	0.525371	Not DEG
chr18_37040	0.500323	0.275161	0.387742	0.572711	4.05881	0.141103	0.887788	NA	Not DEG
chr2_41697	0.38674	0	0.19337	0.88975	4.08047	0.218051	0.82739	NA	Not DEG
chr15_28669	3.69778	7.2405	5.46914	-0.964682	1.49076	-0.647108	0.517562	0.847551	Not DEG
chr15_30241	0	1.38575	0.692873	-2.98854	3.89951	-0.766388	0.443446	NA	Not DEG
chr3_50037	1.16022	0	0.580111	2.64068	3.98068	0.663373	0.507092	NA	Not DEG
chr8_74160	0	1.14912	0.574562	-2.70511	3.98442	-0.678922	0.497187	NA	Not DEG
chr13_19105	0.974773	0	0.487387	2.41052	3.9933	0.603641	0.546082	NA	Not DEG
chr2_38225	0	0.275161	0.13758	-1.0338	4.08047	-0.253354	0.799995	NA	Not DEG
chrUn_NW_018085018v1_81581	0	0.896758	0.448379	-2.37812	4.0039	-0.59395	0.552545	NA	Not DEG
chr14_23623	0	2.35378	1.17689	-3.75532	2.97484	-1.26236	0.20682	NA	Not DEG
chr16_33318	17.0685	5.51411	11.2913	1.64236	1.11009	1.47948	0.139012	0.538416	Not DEG
chrUn_NW_018084979v1_81159	9954.08	9533.85	9743.96	0.0622393	0.804522	0.0773618	0.938336	0.976478	Not DEG
chr7_71575	0.90001	138.202	69.5512	-7.231	1.43685	-5.03254	4.84015e-07	5.90498e-05	Down
chr12_13742	0.250162	1.14912	0.699642	-1.7391	3.59208	-0.48415	0.62828	NA	Not DEG
chr7_68259	0.649849	0	0.324924	1.82443	4.03582	0.452059	0.651227	NA	Not DEG
chr7_69790	3.0997	0	1.54985	4.09259	2.49276	1.64179	0.100634	NA	Not DEG
chrX_82806	89.3867	57.6437	73.5152	0.63499	0.926857	0.6851	0.493281	0.841682	Not DEG
chr13_20674	2.15082	5.89329	4.02205	-1.40059	1.59043	-0.880634	0.378516	0.796189	Not DEG
chr10_9491	0	0.275161	0.13758	-1.0338	4.08047	-0.253354	0.799995	NA	Not DEG
chr14_26762	1.79712	0.346437	1.07178	2.31146	2.87774	0.803219	0.421848	NA	Not DEG
chr17_35895	0	1.53216	0.766082	-3.12263	3.76541	-0.829294	0.406938	NA	Not DEG
chr5_56822	1.62462	0.383041	1.00383	2.18572	3.18443	0.686378	0.492475	NA	Not DEG
chr15_28248	3.22335	0.658202	1.94078	2.29118	2.06474	1.10967	0.26714	NA	Not DEG
chr4_51097	0.38674	0	0.19337	0.88975	4.08047	0.218051	0.82739	NA	Not DEG
chr18_36700	3.34698	4.1611	3.75404	-0.321591	1.45648	-0.220801	0.825248	0.949706	Not DEG
chr1_7563	0.324924	1.73218	1.02855	-2.34765	3.1604	-0.742835	0.457582	NA	Not DEG
chr1_5645	1.00065	0	0.500323	2.47767	3.98941	0.621061	0.534559	NA	Not DEG
chr6_65914	0	1.14912	0.574562	-2.70511	3.98442	-0.678922	0.497187	NA	Not DEG
chrX_84062	6.03407	8.18546	7.10976	-0.437006	1.26867	-0.344458	0.730502	0.905193	Not DEG
chr11_11288	0.500323	2.91984	1.71008	-2.39598	2.33265	-1.02715	0.30435	NA	Not DEG
chr7_68321	0	1.93607	0.968034	-3.47764	3.12895	-1.11144	0.26638	NA	Not DEG
chr14_23452	1.2997	0.383041	0.841369	1.86356	3.36969	0.553037	0.580238	NA	Not DEG
chr13_20283	5.04924	6.71076	5.88	-0.403585	1.24398	-0.32443	0.745612	0.906789	Not DEG
chr7_72350	3.34988	1.9746	2.66224	0.770489	1.9252	0.400213	0.689	0.889503	Not DEG
chr5_59689	0.38674	2.24783	1.31729	-2.73266	2.46978	-1.10644	0.268537	NA	Not DEG
chr9_79617	0	0.550321	0.275161	-1.70357	4.05985	-0.419613	0.674768	NA	Not DEG
chr7_70686	1.22493	0.766082	0.995508	0.727771	2.9054	0.250489	0.802209	NA	Not DEG
chr12_12969	215.064	351.805	283.434	-0.710368	0.925587	-0.767478	0.442797	0.837342	Not DEG
chr14_27416	0	0.275161	0.13758	-1.0338	4.08047	-0.253354	0.799995	NA	Not DEG
chr4_54226	0	1.03931	0.519655	-2.57254	3.9918	-0.644455	0.51928	NA	Not DEG
chr15_28411	43.423	52.6014	48.0122	-0.279271	0.831326	-0.335934	0.736921	0.905193	Not DEG
chrX_82773	2.87543	2.66555	2.77049	0.129893	1.75267	0.0741118	0.940921	0.976478	Not DEG
chr4_51266	1.38739	2.73875	2.06307	-0.936768	1.91253	-0.489805	0.624272	NA	Not DEG
chr1_2268	2.06023	0	1.03012	3.47946	2.82327	1.23242	0.217792	NA	Not DEG
chr8_73082	1.00065	5.60432	3.30248	-2.40076	2.02992	-1.18269	0.236933	0.680137	Not DEG
chr14_28045	0.750485	0	0.375242	2.07052	4.01591	0.515579	0.606149	NA	Not DEG
chr13_20845	0.38674	0	0.19337	0.88975	4.08047	0.218051	0.82739	NA	Not DEG
chr6_62843	0	0.383041	0.191521	-1.0338	4.08047	-0.253354	0.799995	NA	Not DEG
chrX_83367	0	2.94264	1.47132	-4.07899	2.48325	-1.6426	0.100465	NA	Not DEG
chr3_46709	1.32557	1.11252	1.21904	0.322747	2.49492	0.129362	0.897071	NA	Not DEG
chr9_77061	0.38674	2.91984	1.65329	-3.09016	2.38464	-1.29586	0.195024	NA	Not DEG
chr3_48530	2.112	0	1.056	3.53269	2.78011	1.2707	0.203835	NA	Not DEG
chr7_70833	0.773481	0.275161	0.524321	1.0829	3.99143	0.271307	0.786155	NA	Not DEG
chr15_29738	2.9243	5.67753	4.30091	-0.938436	1.42665	-0.657789	0.510674	0.847551	Not DEG
chr2_42098	1.54696	0	0.773481	3.05907	3.75567	0.814521	0.415347	NA	Not DEG
chr1_6175	11.5778	7.35997	9.46891	0.661161	1.20912	0.546812	0.584508	0.865186	Not DEG
chrUn_NW_018084979v1_81270	0.500323	0	0.250162	1.53448	4.05881	0.378063	0.705384	NA	Not DEG
chrX_83427	0	1.8786	0.9393	-3.41659	3.19972	-1.06778	0.28562	NA	Not DEG
chr9_79928	0	0.346437	0.173218	-1.0338	4.08047	-0.253354	0.799995	NA	Not DEG
chr6_63710	0.324924	0	0.162462	0.88975	4.08047	0.218051	0.82739	NA	Not DEG
chr4_55099	12.8057	3.38508	8.09539	1.89398	1.19876	1.57995	0.114117	0.525371	Not DEG
chr5_55951	2.12495	0	1.06247	3.54135	3.03487	1.16689	0.243255	NA	Not DEG
chr9_76429	136.745	330.432	233.588	-1.27155	0.904194	-1.40628	0.15964	0.564522	Not DEG
chr8_75327	0.750485	0	0.375242	2.07052	4.01591	0.515579	0.606149	NA	Not DEG
chr16_33085	18.3034	21.2407	19.772	-0.214753	1.2473	-0.172175	0.8633	0.960855	Not DEG
chr1_3732	0.711665	5.43704	3.07435	-3.00853	1.92655	-1.56161	0.11838	0.527038	Not DEG
chr1_5428	1.87189	0.825482	1.34868	1.09663	2.63335	0.416441	0.677088	NA	Not DEG
chr13_19754	2.86248	1.938	2.40024	0.577686	1.70167	0.339481	0.734247	NA	Not DEG
chr17_33802	0.250162	0.896758	0.57346	-1.42058	3.51731	-0.403882	0.686299	NA	Not DEG
chrUn_NW_018085054v1_81622	1.59873	1.42428	1.51151	0.182681	2.15404	0.0848088	0.932413	NA	Not DEG
chr14_25433	0	1.14912	0.574562	-2.70511	3.98442	-0.678922	0.497187	NA	Not DEG
chr13_21062	0.575086	0	0.287543	1.66897	4.05019	0.412072	0.680287	NA	Not DEG
chr17_35894	0	1.14912	0.574562	-2.70511	3.98442	-0.678922	0.497187	NA	Not DEG
chr13_21879	1.28675	0.692873	0.989812	0.901738	2.69709	0.334337	0.738125	NA	Not DEG
chr5_58483	0	0.825482	0.412741	-2.27224	4.01119	-0.566475	0.571071	NA	Not DEG
chr1_3787	5.94926	2.17656	4.06291	1.43764	1.45362	0.989006	0.32266	0.758507	Not DEG
chr13_17409	0.324924	0.933362	0.629143	-1.46946	3.40837	-0.431134	0.666371	NA	Not DEG
chr10_9371	0.38674	1.38575	0.886243	-2.02516	3.3134	-0.611205	0.541064	NA	Not DEG
chr14_23752	2.45992	0	1.22996	3.73667	2.89819	1.28931	0.19729	NA	Not DEG
chr16_32516	2.62237	0.346437	1.4844	2.86902	2.39627	1.19729	0.231195	NA	Not DEG
chr13_17563	0.750485	1.14912	0.949804	-0.537218	3.20037	-0.167861	0.866692	NA	Not DEG
chr6_60215	1.02364	9.11013	5.06689	-3.21357	1.75126	-1.83501	0.0665049	0.427031	Not DEG
chr3_44943	1.50097	0.621597	1.06128	1.28706	2.87137	0.448239	0.653981	NA	Not DEG
chr12_14846	0	1.69944	0.849722	-3.28182	3.27509	-1.00205	0.316317	NA	Not DEG
chr7_70212	6.41076	9.67619	8.04348	-0.59664	1.14452	-0.521302	0.602157	0.865186	Not DEG
chr6_61597	1311.15	350.597	830.872	1.90324	1.81643	1.04779	NA	NA	Not DEG
chr17_35518	0	1.17192	0.585959	-2.76507	3.75886	-0.735614	0.461966	NA	Not DEG
chr8_74813	0	1.58963	0.794815	-3.19494	3.34801	-0.954283	0.33994	NA	Not DEG
chr7_68473	3.16151	1.04124	2.10138	1.63499	2.11338	0.773636	0.439146	NA	Not DEG
chr3_47254	0	1.73218	0.866091	-3.31063	3.60117	-0.919321	0.357927	NA	Not DEG
chr17_34190	0	5.86954	2.93477	-5.0767	3.53481	-1.4362	0.150945	0.549709	Not DEG
chr3_50198	3.26217	8.45868	5.86043	-1.35322	1.29749	-1.04295	0.296971	0.72461	Not DEG
chr17_34270	2.02429	0	1.01214	3.47343	3.07996	1.12775	0.259424	NA	Not DEG
chr18_37232	0	1.38575	0.692873	-2.98854	3.89951	-0.766388	0.443446	NA	Not DEG
chr5_55633	2.18386	0.346437	1.26515	2.59283	2.7475	0.943706	0.34532	NA	Not DEG
chr1_3910	2.43403	1.42235	1.92819	0.773389	2.16736	0.356834	0.721216	NA	Not DEG
chr5_59294	1366.84	711.718	1039.28	0.941691	0.817107	1.15247	0.249128	0.692102	Not DEG
chr7_68935	1.2997	0.383041	0.841369	1.86356	3.36969	0.553037	0.580238	NA	Not DEG
chr13_17938	1.66054	0.383041	1.02179	2.20717	2.88626	0.764716	0.444441	NA	Not DEG
chrX_82401	0	0.692873	0.346437	-1.98545	4.03374	-0.49221	0.622571	NA	Not DEG
chrX_83029	0	0.825482	0.412741	-2.27224	4.01119	-0.566475	0.571071	NA	Not DEG
chr13_19724	0.38674	2.42506	1.4059	-2.83362	2.88654	-0.981665	0.326265	NA	Not DEG
chr7_72003	0.649849	1.42235	1.0361	-1.12494	2.87649	-0.391081	0.695737	NA	Not DEG
chr13_22988	1.9337	0.658202	1.29595	1.52623	2.73048	0.558961	0.576189	NA	Not DEG
chr15_29790	0	1.80732	0.903662	-3.36416	3.23757	-1.0391	0.298758	NA	Not DEG
chr1_6133	2.32334	0.692873	1.50811	1.755	2.35598	0.744912	0.456325	NA	Not DEG
chr5_58502	1.2997	0.346437	0.823067	1.86361	3.39465	0.548983	0.583017	NA	Not DEG
chr3_45959	10.327	13.6395	11.9833	-0.411825	1.07964	-0.381446	0.702872	0.90098	Not DEG
chrUn_NW_018085356v1_82217	0	1.11252	0.556259	-2.66097	3.84868	-0.6914	0.489314	NA	Not DEG
chr13_21110	0.750485	2.19037	1.47043	-1.45459	2.56526	-0.567036	0.570689	NA	Not DEG
chr10_8275	1.54986	0.766082	1.15797	1.0685	2.77134	0.385553	0.699828	NA	Not DEG
chr16_32592	0	0.825482	0.412741	-2.27224	4.01119	-0.566475	0.571071	NA	Not DEG
chr18_37495	3.35993	7.73433	5.54713	-1.22602	1.5149	-0.809304	0.41834	0.829879	Not DEG
chr6_62891	0.887064	1.14912	1.01809	-0.332255	2.87796	-0.115448	0.90809	NA	Not DEG
chr12_14570	0.250162	1.51835	0.884258	-2.1753	3.00974	-0.722752	0.469832	NA	Not DEG
chr2_44790	0.750485	0.658202	0.704343	0.242686	3.28117	0.0739633	0.94104	NA	Not DEG
chr4_53814	0.500323	0	0.250162	1.53448	4.05881	0.378063	0.705384	NA	Not DEG
chr15_31171	0	1.03931	0.519655	-2.57254	3.9918	-0.644455	0.51928	NA	Not DEG
chr3_44953	0.825248	3.11986	1.97255	-1.85029	2.02193	-0.915112	0.360133	NA	Not DEG
chr3_48172	1469.93	7328.54	4399.24	-2.31781	0.846447	-2.73828	0.0061762	0.0978344	Down
chr4_55073	3.88615	2.08249	2.98432	0.91315	1.81639	0.502727	0.615156	0.865186	Not DEG
chr13_20608	1.25081	3.59697	2.42389	-1.46163	2.17037	-0.67345	0.500661	NA	Not DEG
chr4_54817	1.13723	18.3381	9.73765	-3.96714	1.48619	-2.66934	0.00760002	0.109083	Down
chr6_60067	1.09841	0.766082	0.932244	0.530992	2.98358	0.177972	0.858745	NA	Not DEG
chr6_61626	0.324924	0.383041	0.353983	-0.0720224	4.08047	-0.0176505	0.985918	NA	Not DEG
chr6_65400	3.46057	1.77072	2.61564	0.992662	1.66288	0.596955	0.550537	0.865186	Not DEG
chr18_36878	0.711665	4.19384	2.45275	-2.61616	2.17764	-1.20137	0.229606	NA	Not DEG
chr15_30171	3.22335	0.658202	1.94078	2.29118	2.06474	1.10967	0.26714	NA	Not DEG
chr6_62018	4.92272	10.6869	7.80481	-1.11862	1.18383	-0.944914	0.344703	0.780901	Not DEG
chr1_5905	0.90001	3.04665	1.97333	-1.73844	2.21028	-0.786525	0.43156	NA	Not DEG
chr3_48181	3.34988	0.766082	2.05798	2.19833	2.32412	0.945874	0.344213	NA	Not DEG
chr10_7884	3.34698	20.7336	12.0403	-2.65393	1.24766	-2.12713	0.0334096	0.297744	Down
chr13_21123	26.9657	145.883	86.4245	-2.43532	0.945438	-2.57586	0.009999	0.135542	Down
chr1_4157	0	0.383041	0.191521	-1.0338	4.08047	-0.253354	0.799995	NA	Not DEG
chr3_50329	1.2997	0	0.649849	2.8261	3.97186	0.711532	0.476755	NA	Not DEG
chr7_70256	0	0.550321	0.275161	-1.70357	4.05985	-0.419613	0.674768	NA	Not DEG
chr6_65534	1.91071	2.19037	2.05054	-0.183641	2.11411	-0.0868644	0.930779	NA	Not DEG
chrX_83244	2.90848	3.96109	3.43478	-0.461998	1.71978	-0.268638	0.788209	0.936459	Not DEG
chr1_3862	2024.16	3502.9	2763.53	-0.791267	0.840576	-0.94134	0.346531	0.780901	Not DEG
chr2_43372	1.91071	1.55496	1.73283	0.272495	2.04251	0.133412	0.893868	NA	Not DEG
chr8_74145	0.974773	0	0.487387	2.41052	3.9933	0.603641	0.546082	NA	Not DEG
chr6_63193	0	1.53216	0.766082	-3.12263	3.76541	-0.829294	0.406938	NA	Not DEG
chr13_18707	0	1.45896	0.729478	-3.05483	3.4659	-0.881397	0.378103	NA	Not DEG
chr14_25120	0	1.14912	0.574562	-2.70511	3.98442	-0.678922	0.497187	NA	Not DEG
chr3_45341	232.312	446.222	339.267	-0.942091	0.740597	-1.27207	0.203349	0.628064	Not DEG
chr7_68116	7.9218	26.8555	17.3886	-1.7629	1.10881	-1.5899	0.111858	0.525371	Not DEG
chr12_14030	0.961826	1.11252	1.03717	-0.186009	2.48092	-0.0749758	0.940234	NA	Not DEG
chr7_70012	1.22493	1.51835	1.37164	-0.320614	2.36731	-0.135434	0.892269	NA	Not DEG
chr7_68333	0	1.10064	0.550321	-2.68106	3.98571	-0.672669	0.501158	NA	Not DEG
chr3_47633	0	1.38575	0.692873	-2.98854	3.89951	-0.766388	0.443446	NA	Not DEG
chr5_57377	0	2.42506	1.21253	-3.79634	3.22476	-1.17725	0.239097	NA	Not DEG
chr2_38023	7.14252	5.04599	6.09425	0.47606	1.25872	0.378209	0.705276	0.90098	Not DEG
chr5_58065	24.95	31.1445	28.0473	-0.314025	0.988389	-0.317714	0.750702	0.906789	Not DEG
chr5_57908	2.13787	2.58433	2.3611	-0.267883	2.05847	-0.130137	0.896458	NA	Not DEG
chr15_30268	3.15147	2.94264	3.04705	0.134123	1.69284	0.0792293	0.93685	0.976478	Not DEG
chr4_54072	0	1.73218	0.866091	-3.31063	3.60117	-0.919321	0.357927	NA	Not DEG
chrUn_NW_018084901v1_80836	0.324924	1.03931	0.682117	-1.60965	3.62075	-0.444563	0.656635	NA	Not DEG
chr11_11964	1.66054	0.383041	1.02179	2.20717	2.88626	0.764716	0.444441	NA	Not DEG
chr3_50142	1.53691	0	0.768456	3.07148	3.10389	0.98956	0.322389	NA	Not DEG
chr12_16650	0.324924	0.729478	0.527201	-1.08451	3.65781	-0.296492	0.766854	NA	Not DEG
chr2_41092	0.38674	9.34384	4.86529	-4.78346	2.04151	-2.34309	0.0191246	0.194434	Down
chr8_74757	0.500323	4.97471	2.73752	-3.16367	1.98541	-1.59346	0.111057	0.525371	Not DEG
chr12_13014	0.324924	0.275161	0.300042	-0.0720224	4.08047	-0.0176505	0.985918	NA	Not DEG
chr15_29411	0	1.53216	0.766082	-3.12263	3.76541	-0.829294	0.406938	NA	Not DEG
chr13_17386	0.324924	1.58963	0.957278	-2.23472	2.93809	-0.760601	0.446895	NA	Not DEG
chr3_48232	0	2.21123	1.10561	-3.67151	2.98336	-1.23066	0.21845	NA	Not DEG
chr14_27205	13.7617	5.99413	9.87791	1.18906	2.26823	0.524223	0.600124	0.865186	Not DEG
chr5_57406	1.16022	0	0.580111	2.64068	3.98068	0.663373	0.507092	NA	Not DEG
chr7_69581	0	1.53216	0.766082	-3.12263	3.76541	-0.829294	0.406938	NA	Not DEG
chrX_82875	0	0.550321	0.275161	-1.70357	4.05985	-0.419613	0.674768	NA	Not DEG
chrUn_NW_018084979v1_81167	2.25863	3.22968	2.74415	-0.546182	1.83346	-0.297897	0.765782	0.915935	Not DEG
chr15_31778	0.750485	7.86209	4.30629	-3.26601	1.87642	-1.74055	0.0817621	0.491908	Not DEG
chr13_19016	1.2997	0	0.649849	2.8261	3.97186	0.711532	0.476755	NA	Not DEG
chr8_72663	0.773481	0.896758	0.835119	-0.291666	3.08374	-0.0945818	0.924647	NA	Not DEG
chr9_78811	0	0.550321	0.275161	-1.70357	4.05985	-0.419613	0.674768	NA	Not DEG
chr9_75936	0.250162	1.31447	0.782316	-1.95569	3.16393	-0.618121	0.536495	NA	Not DEG
chr2_42903	1.16022	0	0.580111	2.64068	3.98068	0.663373	0.507092	NA	Not DEG
chr8_74227	4.24699	2.77149	3.50924	0.617653	1.7998	0.343178	0.731464	0.905193	Not DEG
chr3_48596	11.0833	9.96419	10.5237	0.167953	1.09555	0.153305	0.878158	0.960855	Not DEG
chrUn_NW_018084979v1_81007	1.48515	0	0.742573	3.00055	3.46779	0.865262	0.386895	NA	Not DEG
chr17_35063	2.87543	2.46553	2.67048	0.253537	1.91522	0.13238	0.894684	0.965942	Not DEG
chr6_61369	0.773481	1.04124	0.907362	-0.474262	3.00575	-0.157785	0.874626	NA	Not DEG
chr7_68388	0.649849	0.383041	0.516445	0.862607	4.01264	0.214972	0.829789	NA	Not DEG
chr18_36598	1.72526	3.99769	2.86147	-1.17381	1.92219	-0.610665	0.541422	0.863444	Not DEG
chr6_64370	1.00065	0.621597	0.811122	0.712444	3.12493	0.227987	0.819656	NA	Not DEG
chr6_67012	0	1.51835	0.759177	-3.13404	3.39909	-0.922022	0.356517	NA	Not DEG
chr9_77001	0.974773	0	0.487387	2.41052	3.9933	0.603641	0.546082	NA	Not DEG
chr16_33083	223.535	291.728	257.632	-0.38358	0.863044	-0.44445	0.656717	0.880434	Not DEG
chr4_52388	0.38674	0	0.19337	0.88975	4.08047	0.218051	0.82739	NA	Not DEG
chr4_53812	0.324924	0	0.162462	0.88975	4.08047	0.218051	0.82739	NA	Not DEG
chr3_48168	19105.6	139463	79284.1	-2.86781	0.949329	-3.02088	0.00252045	0.0559081	Down
chr7_69116	68.9697	52.5629	60.7663	0.392391	0.818919	0.479158	0.631826	0.870992	Not DEG
chr12_14503	17.819	2.97731	10.3981	2.58741	1.12962	2.29053	0.0219909	0.214631	Up
chr14_25675	0.974773	0	0.487387	2.41052	3.9933	0.603641	0.546082	NA	Not DEG
chr14_24303	0.961826	1.14912	1.05547	-0.227901	2.6531	-0.0859002	0.931546	NA	Not DEG
chr5_58256	0.773481	0.550321	0.661901	0.401463	3.66457	0.109552	0.912764	NA	Not DEG
chr1_6549	0.649849	1.77072	1.21028	-1.44122	2.53846	-0.567756	0.570201	NA	Not DEG
chrUn_NW_018084833v1_80672	0.500323	0.275161	0.387742	0.572711	4.05881	0.141103	0.887788	NA	Not DEG
chr17_35665	2.04729	0	1.02364	3.47179	3.08004	1.12719	0.259662	NA	Not DEG
chr2_41424	0	2.41511	1.20756	-3.80343	2.89534	-1.31364	0.188968	NA	Not DEG
chr17_35189	0	1.03931	0.519655	-2.57254	3.9918	-0.644455	0.51928	NA	Not DEG
chr3_45232	0	1.38575	0.692873	-2.98854	3.89951	-0.766388	0.443446	NA	Not DEG
chr7_68513	0	0.825482	0.412741	-2.27224	4.01119	-0.566475	0.571071	NA	Not DEG
chr4_54092	4.12336	1.04124	2.5823	2.0128	1.84639	1.09013	0.275657	0.72461	Not DEG
chr13_17037	1.02364	1.73412	1.37888	-0.78496	2.22917	-0.352131	0.72474	NA	Not DEG
chr5_58125	0	1.14912	0.574562	-2.70511	3.98442	-0.678922	0.497187	NA	Not DEG
chr14_26218	1.62462	0.550321	1.08747	1.49897	3.09064	0.485004	0.627673	NA	Not DEG
chr1_2358	0	0.968034	0.484017	-2.47805	3.99748	-0.619903	0.535321	NA	Not DEG
chrUn_NW_018084833v1_80597	0.500323	0	0.250162	1.53448	4.05881	0.378063	0.705384	NA	Not DEG
chr3_49256	1.38739	1.49556	1.44147	-0.0538759	2.36637	-0.0227673	0.981836	NA	Not DEG
chr16_32694	5.53372	2.5368	4.03526	1.15502	1.54842	0.745935	0.455706	0.837342	Not DEG
chr9_79435	3.40163	4.06897	3.7353	-0.207285	1.72933	-0.119865	0.90459	0.96807	Not DEG
chr15_28690	0	0.275161	0.13758	-1.0338	4.08047	-0.253354	0.799995	NA	Not DEG
chr13_19012	2.87543	4.7461	3.81076	-0.696129	1.56307	-0.44536	0.65606	0.880434	Not DEG
chr10_10231	58.1813	21.3803	39.7808	1.45366	1.05041	1.3839	0.166389	0.571816	Not DEG
chr13_22006	0.649849	0.766082	0.707965	-0.210965	3.57396	-0.0590282	0.95293	NA	Not DEG
chr3_48267	0.974773	0	0.487387	2.41052	3.9933	0.603641	0.546082	NA	Not DEG
chr17_33831	0	0.825482	0.412741	-2.27224	4.01119	-0.566475	0.571071	NA	Not DEG
chr3_50388	0	0.383041	0.191521	-1.0338	4.08047	-0.253354	0.799995	NA	Not DEG
chr2_39557	0	1.38575	0.692873	-2.98854	3.89951	-0.766388	0.443446	NA	Not DEG
chr8_72649	2.27447	0	1.13724	3.63369	3.29235	1.10368	0.269734	NA	Not DEG
chr13_22174	0	0.658202	0.329101	-1.91656	4.03984	-0.474416	0.635203	NA	Not DEG
chr7_69087	0.773481	1.58963	1.18156	-1.11508	2.72499	-0.409204	0.68239	NA	Not DEG
chr8_74383	131.259	93.3999	112.329	0.490683	0.76913	0.637971	0.523492	0.851548	Not DEG
chr2_44796	1.96247	0.346437	1.15445	2.4771	2.59251	0.955481	0.339335	NA	Not DEG
chr4_54492	0.38674	1.20852	0.797632	-1.84703	3.14084	-0.58807	0.556486	NA	Not DEG
chr7_68647	2.32622	24.6552	13.4907	-3.34219	1.42457	-2.3461	0.0189712	0.194434	Down
chr12_12869	0	0.968034	0.484017	-2.47805	3.99748	-0.619903	0.535321	NA	Not DEG
chr13_17080	0	0.346437	0.173218	-1.0338	4.08047	-0.253354	0.799995	NA	Not DEG
chr3_47387	0	0.825482	0.412741	-2.27224	4.01119	-0.566475	0.571071	NA	Not DEG
chr6_60196	1.25081	0	0.625404	2.79461	3.97328	0.703351	0.481837	NA	Not DEG
chrX_82760	0	0.346437	0.173218	-1.0338	4.08047	-0.253354	0.799995	NA	Not DEG
chrUn_NW_018084804v1_80536	0.974773	0	0.487387	2.41052	3.9933	0.603641	0.546082	NA	Not DEG
chr2_42899	0.750485	1.69944	1.22496	-1.10186	2.67195	-0.41238	0.680061	NA	Not DEG
chr2_41717	0	1.38575	0.692873	-2.98854	3.89951	-0.766388	0.443446	NA	Not DEG
chr2_41692	0.500323	0	0.250162	1.53448	4.05881	0.378063	0.705384	NA	Not DEG
chr2_42134	0.500323	0	0.250162	1.53448	4.05881	0.378063	0.705384	NA	Not DEG
chrUn_NW_018084833v1_80561	6.70691	12.4586	9.58276	-0.91401	1.24311	-0.735261	0.46218	0.837342	Not DEG
chr17_34621	2.22558	0.766082	1.49583	1.61299	2.51972	0.640145	0.522079	NA	Not DEG
chr6_60095	0	1.10064	0.550321	-2.68106	3.98571	-0.672669	0.501158	NA	Not DEG
chr13_21754	6.65085	11.234	8.94245	-0.728391	1.16987	-0.622624	0.533532	0.856459	Not DEG
chr3_46477	1.15017	6.59901	3.87459	-2.48428	1.65601	-1.50016	0.133573	0.538416	Not DEG
chr18_36511	1.07541	0.550321	0.812865	0.934255	3.10443	0.300943	0.763458	NA	Not DEG
chr7_69885	3.81136	1.73412	2.77274	1.16694	1.63571	0.713416	0.475588	0.837342	Not DEG
chr5_58500	0	0.346437	0.173218	-1.0338	4.08047	-0.253354	0.799995	NA	Not DEG
chr11_11800	7.92469	23.2859	15.6053	-1.55264	1.20629	-1.28712	0.198052	0.628064	Not DEG
chr13_19574	28.4336	41.456	34.9448	-0.540596	0.961581	-0.562196	0.573983	0.865186	Not DEG
chr4_52161	1.74825	1.04124	1.39475	0.74559	2.38786	0.312242	0.754856	NA	Not DEG
chr13_20730	0.773481	0	0.38674	2.04515	4.01782	0.50902	0.610738	NA	Not DEG
chr12_16582	0.500323	3.01585	1.75809	-2.46055	2.42947	-1.01279	0.311158	NA	Not DEG
chr3_45523	0	0.550321	0.275161	-1.70357	4.05985	-0.419613	0.674768	NA	Not DEG
chr17_35653	2.54761	0.383041	1.46532	2.83171	2.58112	1.09708	0.272605	NA	Not DEG
chr6_60270	3.26217	8.45868	5.86043	-1.35322	1.29749	-1.04295	0.296971	0.72461	Not DEG
chr6_60892	0.974773	0.766082	0.870428	0.379094	3.3146	0.114371	0.908944	NA	Not DEG
chr5_57508	3.46057	3.18313	3.32185	0.112275	1.6117	0.0696621	0.944463	0.976478	Not DEG
chr14_25374	3.13564	2.11716	2.6264	0.587406	1.63377	0.35954	0.719191	0.90455	Not DEG
chr12_12430	1.32557	0	0.662785	2.87543	3.59097	0.800739	0.423283	NA	Not DEG
chr6_64214	1.81007	0.933362	1.37172	0.910965	2.40077	0.379447	0.704356	NA	Not DEG
chr6_64654	1.02364	0	0.511821	2.47039	3.96969	0.622313	0.533736	NA	Not DEG
chr3_48262	7.47034	4.05322	5.76178	0.882936	1.27114	0.694601	0.487306	0.837342	Not DEG
chr7_71943	0.974773	0	0.487387	2.41052	3.9933	0.603641	0.546082	NA	Not DEG
chr1_4505	83.1657	196.648	139.907	-1.24075	0.822662	-1.50822	0.131499	0.538416	Not DEG
chr7_72259	1.02364	0.658202	0.840922	0.615105	2.86798	0.214473	0.830178	NA	Not DEG
chr13_21990	1.40033	3.50677	2.45355	-1.27873	1.98143	-0.645359	0.518694	NA	Not DEG
chr3_46056	0.750485	0	0.375242	2.07052	4.01591	0.515579	0.606149	NA	Not DEG
chr18_37662	6.60198	14.7883	10.6952	-1.14091	1.26184	-0.904167	0.365907	0.7901	Not DEG
chr3_48065	1.16022	0	0.580111	2.64068	3.98068	0.663373	0.507092	NA	Not DEG
chr12_15261	0	0.825482	0.412741	-2.27224	4.01119	-0.566475	0.571071	NA	Not DEG
chr14_27055	1.61168	0.550321	1.081	1.46549	2.62997	0.557226	0.577373	NA	Not DEG
chr13_18162	0	1.14912	0.574562	-2.70511	3.98442	-0.678922	0.497187	NA	Not DEG
chr5_58177	0.500323	0	0.250162	1.53448	4.05881	0.378063	0.705384	NA	Not DEG
chrX_83191	1.22493	1.04124	1.13309	0.258753	2.56011	0.101071	0.919494	NA	Not DEG
chr6_60147	3.98388	8.345	6.16444	-1.08399	1.24363	-0.871641	0.383404	0.799578	Not DEG
chr15_31531	1.77413	1.91521	1.84467	-0.0756197	2.36176	-0.0320183	0.974457	NA	Not DEG
chr13_20756	8.81891	67.8795	38.3492	-2.95046	1.14702	-2.57229	NA	NA	Not DEG
chr6_67035	0	0.968034	0.484017	-2.47805	3.99748	-0.619903	0.535321	NA	Not DEG
chr1_3692	1.90066	3.04859	2.47462	-0.635353	1.7906	-0.354826	0.72272	NA	Not DEG
chr4_54815	1.90066	7.12267	4.51166	-1.86518	1.70612	-1.09323	0.274293	0.72461	Not DEG
chr13_19629	0	1.03931	0.519655	-2.57254	3.9918	-0.644455	0.51928	NA	Not DEG
chr5_59657	0.250162	0.346437	0.298299	-0.0720224	4.08047	-0.0176505	0.985918	NA	Not DEG
chr4_55012	0.500323	0	0.250162	1.53448	4.05881	0.378063	0.705384	NA	Not DEG
chr6_61713	1.36151	1.3164	1.33896	0.0328054	2.40624	0.0136335	0.989122	NA	Not DEG
chr14_24343	1.54696	0	0.773481	3.05907	3.75567	0.814521	0.415347	NA	Not DEG
chr15_29868	0	0.621597	0.310799	-1.84735	4.04625	-0.456557	0.647989	NA	Not DEG
chr2_39415	8.0742	1.38768	4.73094	2.57617	1.49653	1.72143	0.0851722	0.49481	Not DEG
chr3_48992	0	0.692873	0.346437	-1.98545	4.03374	-0.49221	0.622571	NA	Not DEG
chr14_24132	1.00065	0	0.500323	2.47767	3.98941	0.621061	0.534559	NA	Not DEG
chr2_40153	5.71919	2.97731	4.34825	0.928584	1.37992	0.672925	0.500995	0.847551	Not DEG
chr10_9950	0.750485	0	0.375242	2.07052	4.01591	0.515579	0.606149	NA	Not DEG
chr13_18935	0	2.8081	1.40405	-4.00581	2.82862	-1.41617	0.156725	NA	Not DEG
chr14_24645	0.887064	1.04124	0.964153	-0.204767	2.70247	-0.0757701	0.939602	NA	Not DEG
chr6_65273	2.84954	1.3164	2.08297	1.13211	1.93369	0.585464	0.558236	NA	Not DEG
chr13_19690	0	0.383041	0.191521	-1.0338	4.08047	-0.253354	0.799995	NA	Not DEG
chr6_61332	0.773481	0.275161	0.524321	1.0829	3.99143	0.271307	0.786155	NA	Not DEG
chr14_26042	0.887064	0	0.443532	2.28158	4.00127	0.570214	0.568533	NA	Not DEG
chr1_1833	1.2738	3.41076	2.34228	-1.41288	2.08968	-0.676123	0.498963	NA	Not DEG
chr7_67148	0.324924	1.38575	0.855335	-2.0253	3.35158	-0.604282	0.545656	NA	Not DEG
chr6_64828	0.711665	0.346437	0.529051	0.971337	3.65409	0.265822	0.790376	NA	Not DEG
chrUn_NW_018084979v1_80996	2.32044	1.11252	1.71648	1.06209	2.48027	0.428215	0.668494	NA	Not DEG
chr1_6420	0	1.10064	0.550321	-2.68106	3.98571	-0.672669	0.501158	NA	Not DEG
chr3_47362	3.11265	0.825482	1.96906	1.84937	2.12924	0.868555	0.385091	NA	Not DEG
chr9_77970	1.68644	1.14912	1.41778	0.580306	2.59199	0.223885	0.822847	NA	Not DEG
chr11_10449	0.250162	0.550321	0.400241	-0.741786	4.05985	-0.182712	0.855024	NA	Not DEG
chr10_9013	0	0.825482	0.412741	-2.27224	4.01119	-0.566475	0.571071	NA	Not DEG
chr13_19998	16.042	11.0818	13.5619	0.533869	1.06095	0.503197	0.614825	0.865186	Not DEG
chr16_32720	0.575086	0	0.287543	1.66897	4.05019	0.412072	0.680287	NA	Not DEG
chrX_84863	6.1577	7.08095	6.61932	-0.196775	1.21813	-0.161538	0.87167	0.960855	Not DEG
chr6_61237	0.90001	1.03931	0.96966	-0.187114	2.91994	-0.0640815	0.948905	NA	Not DEG
chrUn_NW_018084979v1_81360	0.750485	0	0.375242	2.07052	4.01591	0.515579	0.606149	NA	Not DEG
chr3_50172	0.250162	21.3879	10.819	-5.97835	2.77151	-2.15707	0.0309999	0.290922	Down
chr6_60549	20.0028	46.852	33.4274	-1.22875	0.849118	-1.44709	0.147872	0.546678	Not DEG
chr1_4375	0	1.66091	0.830453	-3.25346	3.32663	-0.978004	0.328073	NA	Not DEG
chr6_66932	0.773481	0.692873	0.733177	0.124323	3.53184	0.0352008	0.97192	NA	Not DEG
chr11_11358	30.2278	49.3288	39.7783	-0.700571	0.923067	-0.75896	0.447877	0.837342	Not DEG
chr6_62488	0	1.53216	0.766082	-3.12263	3.76541	-0.829294	0.406938	NA	Not DEG
chr13_21618	0.825248	0.275161	0.550204	1.23457	3.56808	0.346004	0.729339	NA	Not DEG
chr8_73839	0.825248	0	0.412624	2.19129	4.00728	0.546826	0.584498	NA	Not DEG
chr2_43352	1.98547	0.825482	1.40548	1.18545	2.36733	0.500752	0.616546	NA	Not DEG
chr3_45018	2.78772	1.20852	1.99812	1.19594	1.96972	0.607162	0.543744	NA	Not DEG
chr13_17457	0.974773	0	0.487387	2.41052	3.9933	0.603641	0.546082	NA	Not DEG
chr3_49588	1.16022	0.383041	0.771631	1.67099	3.47682	0.48061	0.630794	NA	Not DEG
chr1_2677	0.825248	2.18843	1.50684	-1.3412	2.32548	-0.576743	0.564113	NA	Not DEG
chr15_31520	7.29492	35.3154	21.3052	-2.28052	1.12093	-2.03449	0.041902	0.352555	Down
chr2_44562	1.16022	0	0.580111	2.64068	3.98068	0.663373	0.507092	NA	Not DEG
chr3_47996	0.636902	0	0.318451	1.79157	4.03873	0.443598	0.657333	NA	Not DEG
chr7_70631	0.974773	6.84337	3.90907	-2.83025	1.77701	-1.5927	0.111227	0.525371	Not DEG
chr6_66998	2.93435	0	1.46717	3.99627	2.73533	1.46099	0.144019	NA	Not DEG
chr2_39337	1.62462	0	0.812311	3.14813	3.68395	0.854554	0.392798	NA	Not DEG
chr12_14734	1.54696	0	0.773481	3.05907	3.75567	0.814521	0.415347	NA	Not DEG
chr8_75463	2.59939	0.621597	1.6105	2.03728	2.57677	0.790634	0.429158	NA	Not DEG
chr1_5730	0.825248	2.69221	1.75873	-1.66894	2.22582	-0.74981	0.453369	NA	Not DEG
chr11_11839	0.773481	10.8857	5.82958	-3.97364	1.65109	-2.40668	0.0160983	0.187047	Down
chr7_67435	0	0.968034	0.484017	-2.47805	3.99748	-0.619903	0.535321	NA	Not DEG
chr9_77980	11.2328	5.10925	8.17102	1.12356	1.35988	0.826221	0.408679	0.817358	Not DEG
chr2_44349	9.45579	19.0413	14.2485	-1.00572	1.18028	-0.852102	0.394157	0.803362	Not DEG
chr12_13248	3.3858	2.84857	3.11719	0.271021	1.67628	0.16168	0.871558	0.960855	Not DEG
chr13_19036	0.711665	1.03931	0.875487	-0.573184	3.05977	-0.187329	0.851403	NA	Not DEG
chr1_744	0.887064	0.658202	0.772633	0.442507	2.94014	0.150505	0.880366	NA	Not DEG
chr2_43078	0.773481	0.766082	0.769782	0.00169257	3.47302	0.000487348	0.999611	NA	Not DEG
chr2_38816	1.6505	1.58963	1.62006	0.0742856	2.2128	0.0335709	0.973219	NA	Not DEG
chr4_53562	0	0.692873	0.346437	-1.98545	4.03374	-0.49221	0.622571	NA	Not DEG
chr18_37144	2.32334	2.52299	2.42317	-0.146007	1.706	-0.0855843	0.931797	NA	Not DEG
chrUn_NW_018084979v1_81309	0.38674	3.15453	1.77064	-3.21109	2.51934	-1.27458	0.202459	NA	Not DEG
chr4_54121	0	0.275161	0.13758	-1.0338	4.08047	-0.253354	0.799995	NA	Not DEG
chr4_51273	0	0.346437	0.173218	-1.0338	4.08047	-0.253354	0.799995	NA	Not DEG
chr6_66422	18.6384	7.85602	13.2472	1.24318	0.988808	1.25725	0.208663	0.636423	Not DEG
chr6_65839	1.40033	0	0.700167	2.94857	3.49759	0.843031	0.399211	NA	Not DEG
chr2_40337	113.03	70.7633	91.8965	0.678037	0.88141	0.769265	0.441736	0.837342	Not DEG
chr6_62842	0.38674	0	0.19337	0.88975	4.08047	0.218051	0.82739	NA	Not DEG
chr13_18632	3.46057	5.22321	4.34189	-0.599377	1.4176	-0.422811	0.672433	0.889503	Not DEG
chr15_29180	0.974773	0	0.487387	2.41052	3.9933	0.603641	0.546082	NA	Not DEG
chr12_14008	0.636902	0.383041	0.509972	0.828498	3.70109	0.223853	0.822872	NA	Not DEG
chr9_77474	0	0.550321	0.275161	-1.70357	4.05985	-0.419613	0.674768	NA	Not DEG
chr12_13063	0.250162	0.692873	0.471517	-1.02367	4.03374	-0.253776	0.799668	NA	Not DEG
chr10_10109	0.500323	2.41511	1.45772	-2.16211	2.55297	-0.846901	0.39705	NA	Not DEG
chr3_48014	5.13695	1.2798	3.20838	1.9988	1.64964	1.21166	0.225643	0.663337	Not DEG
chr12_16008	2.9243	0.896758	1.91053	1.66972	1.98783	0.839971	0.400925	NA	Not DEG
chr13_20999	1.22493	0	0.612467	2.74613	3.70387	0.741423	0.458437	NA	Not DEG
chr2_40083	7.4344	49.9702	28.7023	-2.74962	1.09861	-2.50282	0.0123208	0.158225	Down
chr17_34257	33.1047	23.3089	28.2068	0.507067	0.932657	0.54368	0.586662	0.865186	Not DEG
chr14_26259	0	0.383041	0.191521	-1.0338	4.08047	-0.253354	0.799995	NA	Not DEG
chr2_38350	0	1.14912	0.574562	-2.70511	3.98442	-0.678922	0.497187	NA	Not DEG
chr7_69215	0.250162	0	0.125081	0.88975	4.08047	0.218051	0.82739	NA	Not DEG
chr4_55408	3.23628	3.78	3.50814	-0.201602	1.49428	-0.134916	0.892678	0.965942	Not DEG
chr9_78346	0.974773	0	0.487387	2.41052	3.9933	0.603641	0.546082	NA	Not DEG
chr1_582	0.575086	1.3758	0.975445	-1.2602	2.94916	-0.427307	0.669156	NA	Not DEG
chr2_41203	0.90001	1.75884	1.32943	-0.972656	2.43264	-0.399835	0.689278	NA	Not DEG
chr10_8930	0	0.692873	0.346437	-1.98545	4.03374	-0.49221	0.622571	NA	Not DEG
chr2_38199	0.90001	0.383041	0.641526	1.34534	3.3869	0.397217	0.691207	NA	Not DEG
chr7_68714	2.98612	3.8394	3.41276	-0.359782	1.49249	-0.241061	0.809508	0.949615	Not DEG
chr2_42397	7.54079	20.725	14.1329	-1.42657	1.24654	-1.14443	0.252447	0.692102	Not DEG
chr5_59365	4.12334	2.84857	3.48595	0.560897	1.67848	0.33417	0.738252	0.905193	Not DEG
chr6_65317	2.48579	12.3478	7.4168	-2.31719	1.29594	-1.78804	0.07377	0.461535	Not DEG
chr16_33481	0.974773	0	0.487387	2.41052	3.9933	0.603641	0.546082	NA	Not DEG
chr2_42781	0	0.825482	0.412741	-2.27224	4.01119	-0.566475	0.571071	NA	Not DEG
chr14_27308	0	1.14912	0.574562	-2.70511	3.98442	-0.678922	0.497187	NA	Not DEG
chr5_58534	0.500323	0	0.250162	1.53448	4.05881	0.378063	0.705384	NA	Not DEG
chr11_11148	17.0167	21.9993	19.508	-0.371919	0.926889	-0.401255	0.688232	0.889503	Not DEG
chr6_61878	5.10816	24.0088	14.5585	-2.24139	1.21708	-1.84161	0.0655323	0.427031	Not DEG
chr3_45668	0	0.383041	0.191521	-1.0338	4.08047	-0.253354	0.799995	NA	Not DEG
chr12_13087	0	2.34384	1.17192	-3.76342	2.93452	-1.28247	0.199679	NA	Not DEG
chr1_897	1.62462	26.9413	14.2829	-4.06698	1.44956	-2.80568	0.00502109	0.0875104	Down
chr12_15016	0	1.14912	0.574562	-2.70511	3.98442	-0.678922	0.497187	NA	Not DEG
chr6_64217	1.54986	0	0.77493	3.08423	3.40615	0.905489	0.365206	NA	Not DEG
chr13_20193	10.0237	30.4027	20.2132	-1.58934	0.97358	-1.63247	0.10258	0.525371	Not DEG
chr6_60281	0.649849	0.383041	0.516445	0.862607	4.01264	0.214972	0.829789	NA	Not DEG
chr6_60050	0.961826	0.729478	0.845652	0.425912	2.67674	0.159116	0.873578	NA	Not DEG
chr14_25959	0.636902	0.766082	0.701492	-0.240334	3.30801	-0.072652	0.942083	NA	Not DEG
chr6_60020	0.38674	0.275161	0.330951	-0.0720224	4.08047	-0.0176505	0.985918	NA	Not DEG
chr7_69977	1.25081	0	0.625404	2.79461	3.97328	0.703351	0.481837	NA	Not DEG
chr9_79259	0.500323	0	0.250162	1.53448	4.05881	0.378063	0.705384	NA	Not DEG
chr7_72144	0	1.31447	0.657235	-2.91714	3.61131	-0.807779	0.419218	NA	Not DEG
chr2_39253	0	1.76879	0.884394	-3.33723	3.25974	-1.02377	0.305942	NA	Not DEG
chr8_72711	0.500323	7.55419	4.02726	-3.74425	1.86098	-2.01197	0.0442228	0.359679	Down
chr3_45905	0	3.24059	1.6203	-4.22932	2.65261	-1.5944	0.110847	NA	Not DEG
chr2_38264	11.1451	12.6545	11.8998	-0.179812	1.06024	-0.169596	0.865328	0.960855	Not DEG
chr6_61001	0	0.346437	0.173218	-1.0338	4.08047	-0.253354	0.799995	NA	Not DEG
chr1_6288	0	0.825482	0.412741	-2.27224	4.01119	-0.566475	0.571071	NA	Not DEG
chr13_17296	0.38674	0	0.19337	0.88975	4.08047	0.218051	0.82739	NA	Not DEG
chr5_58562	0	1.14912	0.574562	-2.70511	3.98442	-0.678922	0.497187	NA	Not DEG
chr5_56499	0.250162	0.766082	0.508122	-1.15073	4.02321	-0.286024	0.77486	NA	Not DEG
chr5_59745	0	1.14912	0.574562	-2.70511	3.98442	-0.678922	0.497187	NA	Not DEG
chr6_65429	0.250162	0	0.125081	0.88975	4.08047	0.218051	0.82739	NA	Not DEG
chr12_16612	2.58645	1.04124	1.81385	1.33198	2.09272	0.636482	0.524462	NA	Not DEG
chr14_26318	8.35741	7.19781	7.77761	0.209006	1.13862	0.18356	0.854358	0.960661	Not DEG
chr3_45525	0	1.14912	0.574562	-2.70511	3.98442	-0.678922	0.497187	NA	Not DEG
chrX_82273	0	1.14912	0.574562	-2.70511	3.98442	-0.678922	0.497187	NA	Not DEG
chr7_69712	0.250162	0.896758	0.57346	-1.42058	3.51731	-0.403882	0.686299	NA	Not DEG
chr16_32421	51.3104	69.9295	60.6199	-0.444852	0.801576	-0.554971	0.578914	0.865186	Not DEG
chr5_58732	80.2975	76.944	78.6207	0.0626949	0.787719	0.0795904	0.936563	0.976478	Not DEG
chr11_11165	0	5.67753	2.83876	-5.02583	2.11164	-2.38006	0.0173096	0.191979	Down
chr13_20759	2.02429	2.45172	2.238	-0.276548	1.86693	-0.14813	0.88224	NA	Not DEG
chr15_31544	0	0.825482	0.412741	-2.27224	4.01119	-0.566475	0.571071	NA	Not DEG
chr7_69864	0.324924	0	0.162462	0.88975	4.08047	0.218051	0.82739	NA	Not DEG
chr16_33606	29.8929	46.2551	38.074	-0.626632	0.848074	-0.738889	0.459975	0.837342	Not DEG
chr1_4920	0.38674	1.20852	0.797632	-1.84703	3.14084	-0.58807	0.556486	NA	Not DEG
chr3_46856	1.00065	0.275161	0.637904	1.52057	3.69468	0.411557	0.680664	NA	Not DEG
chr6_62404	0.750485	0	0.375242	2.07052	4.01591	0.515579	0.606149	NA	Not DEG
chr8_74696	0.500323	0	0.250162	1.53448	4.05881	0.378063	0.705384	NA	Not DEG
