# Supplementary material for: Analysis of whole transcriptome reveals the immune response to porcine reproductive and respiratory syndrome virus infection and tylvalosin tartrate treatment in the porcine alveolar macrophages
Source: Front Immunol. 2025 Jan 13;15:1506371. doi: 10.3389/fimmu.2024.1506371 (PMC11769836; doi:10.3389/fimmu.2024.1506371)
Supplement: Supplementary file 6 [file Table6.xlsx]

## Sheet: Table S5
Supplementary Table S6. TEFLs involved lncRNA-miRNA-mRNA ceRNA networks in the cytoplasm
LncRNA	miRNA	mRNA
MSTRG.20913.1	ssc-miR-106a	ZNF544
MSTRG.20913.1	ssc-miR-106a	ECE1
MSTRG.20913.1	ssc-miR-106a	ENSSSCG00000015545
MSTRG.20913.1	ssc-miR-106a	EGR1
MSTRG.20913.1	ssc-miR-106a	ABL2
MSTRG.20913.1	ssc-miR-106a	SLC6A9
MSTRG.20913.1	ssc-miR-106a	PPP6R2
MSTRG.20913.1	ssc-miR-106a	SPEF2
MSTRG.20913.1	ssc-miR-106a	ENSSSCG00000051406
MSTRG.20913.1	ssc-miR-106a	SFTPB
MSTRG.20913.1	ssc-miR-106a	STAC2
MSTRG.20913.1	ssc-miR-106a	ATXN7
MSTRG.20913.1	ssc-miR-106a	CHIA
MSTRG.20913.1	ssc-miR-106a	ALDOC
MSTRG.20913.1	ssc-miR-106a	ENSSSCG00000055162
MSTRG.20913.1	ssc-miR-106a	ENSSSCG00000029596
MSTRG.20913.1	ssc-miR-106a	PCDHGA4
MSTRG.20913.1	ssc-miR-106a	ZNF385C
MSTRG.20913.1	ssc-miR-106a	HIP1R
MSTRG.20913.1	ssc-miR-106a	CCL3L1
MSTRG.20913.1	ssc-miR-106a	SAMSN1
MSTRG.20913.1	ssc-miR-106a	SLC34A3
MSTRG.20913.1	ssc-miR-106a	ZNRF1
MSTRG.20913.1	ssc-miR-106a	ENSSSCG00000052056
MSTRG.20913.1	ssc-miR-106a	ENSSSCG00000049680
MSTRG.20913.1	ssc-miR-106a	AKNA
MSTRG.20913.1	ssc-miR-106a	GPR45
MSTRG.20913.1	ssc-miR-106a	SH3KBP1
MSTRG.20913.1	ssc-miR-106a	PCP4L1
MSTRG.20913.1	ssc-miR-106a	CCL3L1
MSTRG.20913.1	ssc-miR-106a	P2RX3
MSTRG.20913.1	ssc-miR-106a	ENSSSCG00000062903
MSTRG.20913.1	ssc-miR-106a	ENSSSCG00000054627
MSTRG.20913.1	ssc-miR-106a	BMP7
MSTRG.20913.1	ssc-miR-106a	SFTPB
MSTRG.20913.1	ssc-miR-106a	RAD54B
MSTRG.20913.1	ssc-miR-106a	CARD19
MSTRG.20913.1	ssc-miR-106a	ID1
MSTRG.20913.1	ssc-miR-106a	ENSSSCG00000016451
MSTRG.20913.1	ssc-miR-106a	ATOH8
MSTRG.20913.1	ssc-miR-106a	ENSSSCG00000036102
MSTRG.20913.1	ssc-miR-106a	FAP
MSTRG.20913.1	ssc-miR-106a	ENSSSCG00000041487
MSTRG.20913.1	ssc-miR-106a	ICOS
MSTRG.20913.1	ssc-miR-106a	CARD19
MSTRG.20913.1	ssc-miR-106a	SERPING1
MSTRG.20913.1	ssc-miR-106a	ENSSSCG00000047227
MSTRG.20913.1	ssc-miR-106a	IL21R
MSTRG.20913.1	ssc-miR-106a	ENSSSCG00000054780
MSTRG.20913.1	ssc-miR-106a	KCNRG
MSTRG.20913.1	ssc-miR-106a	PLA2G2D
MSTRG.20913.1	ssc-miR-106a	ENSSSCG00000055065
MSTRG.20913.1	ssc-miR-106a	ENSSSCG00000028004
MSTRG.20913.1	ssc-miR-106a	SEC14L3
MSTRG.20913.1	ssc-miR-106a	ENSSSCG00000026365
MSTRG.20913.1	ssc-miR-106a	TATDN3
MSTRG.20913.1	ssc-miR-106a	ENSSSCG00000057651
MSTRG.20913.1	ssc-miR-106a	IDO1
MSTRG.20913.1	ssc-miR-106a	ZNRF1
MSTRG.20913.1	ssc-miR-106a	LHFPL2
MSTRG.20913.1	ssc-miR-106a	NINJ1
MSTRG.20913.1	ssc-miR-106a	P2RY8
MSTRG.20913.1	ssc-miR-106a	BACH1
MSTRG.20913.1	ssc-miR-106a	CDKN1A
MSTRG.20913.1	ssc-miR-106a	PLA2G2D
MSTRG.20913.1	ssc-miR-106a	DCAKD
MSTRG.20913.1	ssc-miR-106a	TYK2
MSTRG.20913.1	ssc-miR-106a	SH3RF1
MSTRG.20913.1	ssc-miR-106a	ITGA8
MSTRG.20913.1	ssc-miR-106a	ENSSSCG00000057045
MSTRG.20913.1	ssc-miR-106a	ARID4A
MSTRG.20913.1	ssc-miR-106a	MARK4
MSTRG.20913.1	ssc-miR-106a	ENSSSCG00000031384
MSTRG.20913.1	ssc-miR-106a	SPSB1
MSTRG.20913.1	ssc-miR-106a	FLYWCH2
MSTRG.20913.1	ssc-miR-106a	ENSSSCG00000039990
MSTRG.20913.1	ssc-miR-106a	ENSSSCG00000051948
MSTRG.20913.1	ssc-miR-106a	CNKSR2
MSTRG.20913.1	ssc-miR-106a	CA4
MSTRG.20913.1	ssc-miR-106a	FOXB1
MSTRG.20913.1	ssc-miR-106a	ENSSSCG00000053639
MSTRG.20913.1	ssc-miR-106a	RASSF1
MSTRG.20913.1	ssc-miR-106a	-
MSTRG.20913.1	ssc-miR-106a	IQSEC2
MSTRG.20913.1	ssc-miR-106a	ULBP1
MSTRG.20913.1	ssc-miR-106a	SLAMF7
MSTRG.20913.1	ssc-miR-106a	BBS4
MSTRG.20913.1	ssc-miR-106a	TRAF1
MSTRG.20913.1	ssc-miR-106a	ENSSSCG00000009001
MSTRG.20913.1	ssc-miR-106a	SORBS1
MSTRG.20913.1	ssc-miR-106a	ENSSSCG00000044927
MSTRG.20913.1	ssc-miR-106a	TRAF3IP3
MSTRG.20913.1	ssc-miR-106a	CSAD
MSTRG.20913.1	ssc-miR-106a	ENSSSCG00000052544
MSTRG.20913.1	ssc-miR-106a	MAOB
MSTRG.20913.1	ssc-miR-106a	WNT9B
MSTRG.20913.1	ssc-miR-106a	RALGDS
MSTRG.20913.1	ssc-miR-106a	ECE1
MSTRG.20913.1	ssc-miR-106a	SERPING1
MSTRG.20913.1	ssc-miR-106a	CCSER2
MSTRG.20913.1	ssc-miR-106a	ENSSSCG00000057619
MSTRG.20913.1	ssc-miR-106a	CD274
MSTRG.20913.1	ssc-miR-106a	ATP8B4
MSTRG.20913.1	ssc-miR-106a	AAK1
MSTRG.20913.1	ssc-miR-106a	CD74
MSTRG.20913.1	ssc-miR-106a	ELAPOR2
MSTRG.20913.1	ssc-miR-106a	ENSSSCG00000014997
MSTRG.20913.1	ssc-miR-106a	ACSL5
MSTRG.20913.1	ssc-miR-106a	ZBTB32
MSTRG.20913.1	ssc-miR-106a	IL4I1
MSTRG.20913.1	ssc-miR-106a	NMD3
MSTRG.20913.1	ssc-miR-106a	ENSSSCG00000054203
MSTRG.20913.1	ssc-miR-106a	ssc-mir-29a
MSTRG.20913.1	ssc-miR-106a	ALOX15B
MSTRG.20913.1	ssc-miR-106a	RBM20
MSTRG.20913.1	ssc-miR-106a	CDIN1
MSTRG.20913.1	ssc-miR-106a	ACSF2
MSTRG.20913.1	ssc-miR-106a	ENSSSCG00000061545
MSTRG.20913.1	ssc-miR-106a	SRRM3
MSTRG.20913.1	ssc-miR-106a	CLIC3
MSTRG.20913.1	ssc-miR-106a	ENSSSCG00000031640
MSTRG.20913.1	ssc-miR-106a	RBMS2
MSTRG.20913.1	ssc-miR-106a	CUTA
MSTRG.20913.1	ssc-miR-106a	ENSSSCG00000057382
MSTRG.20913.1	ssc-miR-106a	SLC30A4
MSTRG.20913.1	ssc-miR-106a	NFATC2
MSTRG.20913.1	ssc-miR-106a	HTT
MSTRG.20913.1	ssc-miR-106a	ACAN
MSTRG.20913.1	ssc-miR-106a	NPRL2
MSTRG.20913.1	ssc-miR-106a	ENSSSCG00000038359
MSTRG.1981.1	ssc-miR-106a	ZNF544
MSTRG.1981.1	ssc-miR-106a	ECE1
MSTRG.1981.1	ssc-miR-106a	ENSSSCG00000015545
MSTRG.1981.1	ssc-miR-106a	EGR1
MSTRG.1981.1	ssc-miR-106a	ABL2
MSTRG.1981.1	ssc-miR-106a	SLC6A9
MSTRG.1981.1	ssc-miR-106a	PPP6R2
MSTRG.1981.1	ssc-miR-106a	SPEF2
MSTRG.1981.1	ssc-miR-106a	ENSSSCG00000051406
MSTRG.1981.1	ssc-miR-106a	SFTPB
MSTRG.1981.1	ssc-miR-106a	STAC2
MSTRG.1981.1	ssc-miR-106a	ATXN7
MSTRG.1981.1	ssc-miR-106a	CHIA
MSTRG.1981.1	ssc-miR-106a	ALDOC
MSTRG.1981.1	ssc-miR-106a	ENSSSCG00000055162
MSTRG.1981.1	ssc-miR-106a	ENSSSCG00000029596
MSTRG.1981.1	ssc-miR-106a	PCDHGA4
MSTRG.1981.1	ssc-miR-106a	ZNF385C
MSTRG.1981.1	ssc-miR-106a	HIP1R
MSTRG.1981.1	ssc-miR-106a	CCL3L1
MSTRG.1981.1	ssc-miR-106a	SAMSN1
MSTRG.1981.1	ssc-miR-106a	SLC34A3
MSTRG.1981.1	ssc-miR-106a	ZNRF1
MSTRG.1981.1	ssc-miR-106a	ENSSSCG00000052056
MSTRG.1981.1	ssc-miR-106a	ENSSSCG00000049680
MSTRG.1981.1	ssc-miR-106a	AKNA
MSTRG.1981.1	ssc-miR-106a	GPR45
MSTRG.1981.1	ssc-miR-106a	SH3KBP1
MSTRG.1981.1	ssc-miR-106a	PCP4L1
MSTRG.1981.1	ssc-miR-106a	CCL3L1
MSTRG.1981.1	ssc-miR-106a	P2RX3
MSTRG.1981.1	ssc-miR-106a	ENSSSCG00000062903
MSTRG.1981.1	ssc-miR-106a	ENSSSCG00000054627
MSTRG.1981.1	ssc-miR-106a	BMP7
MSTRG.1981.1	ssc-miR-106a	SFTPB
MSTRG.1981.1	ssc-miR-106a	RAD54B
MSTRG.1981.1	ssc-miR-106a	CARD19
MSTRG.1981.1	ssc-miR-106a	ID1
MSTRG.1981.1	ssc-miR-106a	ENSSSCG00000016451
MSTRG.1981.1	ssc-miR-106a	ATOH8
MSTRG.1981.1	ssc-miR-106a	ENSSSCG00000036102
MSTRG.1981.1	ssc-miR-106a	FAP
MSTRG.1981.1	ssc-miR-106a	ENSSSCG00000041487
MSTRG.1981.1	ssc-miR-106a	ICOS
MSTRG.1981.1	ssc-miR-106a	CARD19
MSTRG.1981.1	ssc-miR-106a	SERPING1
MSTRG.1981.1	ssc-miR-106a	ENSSSCG00000047227
MSTRG.1981.1	ssc-miR-106a	IL21R
MSTRG.1981.1	ssc-miR-106a	ENSSSCG00000054780
MSTRG.1981.1	ssc-miR-106a	KCNRG
MSTRG.1981.1	ssc-miR-106a	PLA2G2D
MSTRG.1981.1	ssc-miR-106a	ENSSSCG00000055065
MSTRG.1981.1	ssc-miR-106a	ENSSSCG00000028004
MSTRG.1981.1	ssc-miR-106a	SEC14L3
MSTRG.1981.1	ssc-miR-106a	ENSSSCG00000026365
MSTRG.1981.1	ssc-miR-106a	TATDN3
MSTRG.1981.1	ssc-miR-106a	ENSSSCG00000057651
MSTRG.1981.1	ssc-miR-106a	IDO1
MSTRG.1981.1	ssc-miR-106a	ZNRF1
MSTRG.1981.1	ssc-miR-106a	LHFPL2
MSTRG.1981.1	ssc-miR-106a	NINJ1
MSTRG.1981.1	ssc-miR-106a	P2RY8
MSTRG.1981.1	ssc-miR-106a	BACH1
MSTRG.1981.1	ssc-miR-106a	CDKN1A
MSTRG.1981.1	ssc-miR-106a	PLA2G2D
MSTRG.1981.1	ssc-miR-106a	DCAKD
MSTRG.1981.1	ssc-miR-106a	TYK2
MSTRG.1981.1	ssc-miR-106a	SH3RF1
MSTRG.1981.1	ssc-miR-106a	ITGA8
MSTRG.1981.1	ssc-miR-106a	ENSSSCG00000057045
MSTRG.1981.1	ssc-miR-106a	ARID4A
MSTRG.1981.1	ssc-miR-106a	MARK4
MSTRG.1981.1	ssc-miR-106a	ENSSSCG00000031384
MSTRG.1981.1	ssc-miR-106a	SPSB1
MSTRG.1981.1	ssc-miR-106a	FLYWCH2
MSTRG.1981.1	ssc-miR-106a	ENSSSCG00000039990
MSTRG.1981.1	ssc-miR-106a	ENSSSCG00000051948
MSTRG.1981.1	ssc-miR-106a	CNKSR2
MSTRG.1981.1	ssc-miR-106a	CA4
MSTRG.1981.1	ssc-miR-106a	FOXB1
MSTRG.1981.1	ssc-miR-106a	ENSSSCG00000053639
MSTRG.1981.1	ssc-miR-106a	RASSF1
MSTRG.1981.1	ssc-miR-106a	-
MSTRG.1981.1	ssc-miR-106a	IQSEC2
MSTRG.1981.1	ssc-miR-106a	ULBP1
MSTRG.1981.1	ssc-miR-106a	SLAMF7
MSTRG.1981.1	ssc-miR-106a	BBS4
MSTRG.1981.1	ssc-miR-106a	TRAF1
MSTRG.1981.1	ssc-miR-106a	ENSSSCG00000009001
MSTRG.1981.1	ssc-miR-106a	SORBS1
MSTRG.1981.1	ssc-miR-106a	ENSSSCG00000044927
MSTRG.1981.1	ssc-miR-106a	TRAF3IP3
MSTRG.1981.1	ssc-miR-106a	CSAD
MSTRG.1981.1	ssc-miR-106a	ENSSSCG00000052544
MSTRG.1981.1	ssc-miR-106a	MAOB
MSTRG.1981.1	ssc-miR-106a	WNT9B
MSTRG.1981.1	ssc-miR-106a	RALGDS
MSTRG.1981.1	ssc-miR-106a	ECE1
MSTRG.1981.1	ssc-miR-106a	SERPING1
MSTRG.1981.1	ssc-miR-106a	CCSER2
MSTRG.1981.1	ssc-miR-106a	ENSSSCG00000057619
MSTRG.1981.1	ssc-miR-106a	CD274
MSTRG.1981.1	ssc-miR-106a	ATP8B4
MSTRG.1981.1	ssc-miR-106a	AAK1
MSTRG.1981.1	ssc-miR-106a	CD74
MSTRG.1981.1	ssc-miR-106a	ELAPOR2
MSTRG.1981.1	ssc-miR-106a	ENSSSCG00000014997
MSTRG.1981.1	ssc-miR-106a	ACSL5
MSTRG.1981.1	ssc-miR-106a	ZBTB32
MSTRG.1981.1	ssc-miR-106a	IL4I1
MSTRG.1981.1	ssc-miR-106a	NMD3
MSTRG.1981.1	ssc-miR-106a	ENSSSCG00000054203
MSTRG.1981.1	ssc-miR-106a	ssc-mir-29a
MSTRG.1981.1	ssc-miR-106a	ALOX15B
MSTRG.1981.1	ssc-miR-106a	RBM20
MSTRG.1981.1	ssc-miR-106a	CDIN1
MSTRG.1981.1	ssc-miR-106a	ACSF2
MSTRG.1981.1	ssc-miR-106a	ENSSSCG00000061545
MSTRG.1981.1	ssc-miR-106a	SRRM3
MSTRG.1981.1	ssc-miR-106a	CLIC3
MSTRG.1981.1	ssc-miR-106a	ENSSSCG00000031640
MSTRG.1981.1	ssc-miR-106a	RBMS2
MSTRG.1981.1	ssc-miR-106a	CUTA
MSTRG.1981.1	ssc-miR-106a	ENSSSCG00000057382
MSTRG.1981.1	ssc-miR-106a	SLC30A4
MSTRG.1981.1	ssc-miR-106a	NFATC2
MSTRG.1981.1	ssc-miR-106a	HTT
MSTRG.1981.1	ssc-miR-106a	ACAN
MSTRG.1981.1	ssc-miR-106a	NPRL2
MSTRG.1981.1	ssc-miR-106a	ENSSSCG00000038359
MSTRG.22059.5	ssc-miR-106a	ZNF544
MSTRG.22059.5	ssc-miR-106a	ECE1
MSTRG.22059.5	ssc-miR-106a	ENSSSCG00000015545
MSTRG.22059.5	ssc-miR-106a	EGR1
MSTRG.22059.5	ssc-miR-106a	ABL2
MSTRG.22059.5	ssc-miR-106a	SLC6A9
MSTRG.22059.5	ssc-miR-106a	PPP6R2
MSTRG.22059.5	ssc-miR-106a	SPEF2
MSTRG.22059.5	ssc-miR-106a	ENSSSCG00000051406
MSTRG.22059.5	ssc-miR-106a	SFTPB
MSTRG.22059.5	ssc-miR-106a	STAC2
MSTRG.22059.5	ssc-miR-106a	ATXN7
MSTRG.22059.5	ssc-miR-106a	CHIA
MSTRG.22059.5	ssc-miR-106a	ALDOC
MSTRG.22059.5	ssc-miR-106a	ENSSSCG00000055162
MSTRG.22059.5	ssc-miR-106a	ENSSSCG00000029596
MSTRG.22059.5	ssc-miR-106a	PCDHGA4
MSTRG.22059.5	ssc-miR-106a	ZNF385C
MSTRG.22059.5	ssc-miR-106a	HIP1R
MSTRG.22059.5	ssc-miR-106a	CCL3L1
MSTRG.22059.5	ssc-miR-106a	SAMSN1
MSTRG.22059.5	ssc-miR-106a	SLC34A3
MSTRG.22059.5	ssc-miR-106a	ZNRF1
MSTRG.22059.5	ssc-miR-106a	ENSSSCG00000052056
MSTRG.22059.5	ssc-miR-106a	ENSSSCG00000049680
MSTRG.22059.5	ssc-miR-106a	AKNA
MSTRG.22059.5	ssc-miR-106a	GPR45
MSTRG.22059.5	ssc-miR-106a	SH3KBP1
MSTRG.22059.5	ssc-miR-106a	PCP4L1
MSTRG.22059.5	ssc-miR-106a	CCL3L1
MSTRG.22059.5	ssc-miR-106a	P2RX3
MSTRG.22059.5	ssc-miR-106a	ENSSSCG00000062903
MSTRG.22059.5	ssc-miR-106a	ENSSSCG00000054627
MSTRG.22059.5	ssc-miR-106a	BMP7
MSTRG.22059.5	ssc-miR-106a	SFTPB
MSTRG.22059.5	ssc-miR-106a	RAD54B
MSTRG.22059.5	ssc-miR-106a	CARD19
MSTRG.22059.5	ssc-miR-106a	ID1
MSTRG.22059.5	ssc-miR-106a	ENSSSCG00000016451
MSTRG.22059.5	ssc-miR-106a	ATOH8
MSTRG.22059.5	ssc-miR-106a	ENSSSCG00000036102
MSTRG.22059.5	ssc-miR-106a	FAP
MSTRG.22059.5	ssc-miR-106a	ENSSSCG00000041487
MSTRG.22059.5	ssc-miR-106a	ICOS
MSTRG.22059.5	ssc-miR-106a	CARD19
MSTRG.22059.5	ssc-miR-106a	SERPING1
MSTRG.22059.5	ssc-miR-106a	ENSSSCG00000047227
MSTRG.22059.5	ssc-miR-106a	IL21R
MSTRG.22059.5	ssc-miR-106a	ENSSSCG00000054780
MSTRG.22059.5	ssc-miR-106a	KCNRG
MSTRG.22059.5	ssc-miR-106a	PLA2G2D
MSTRG.22059.5	ssc-miR-106a	ENSSSCG00000055065
MSTRG.22059.5	ssc-miR-106a	ENSSSCG00000028004
MSTRG.22059.5	ssc-miR-106a	SEC14L3
MSTRG.22059.5	ssc-miR-106a	ENSSSCG00000026365
MSTRG.22059.5	ssc-miR-106a	TATDN3
MSTRG.22059.5	ssc-miR-106a	ENSSSCG00000057651
MSTRG.22059.5	ssc-miR-106a	IDO1
MSTRG.22059.5	ssc-miR-106a	ZNRF1
MSTRG.22059.5	ssc-miR-106a	LHFPL2
MSTRG.22059.5	ssc-miR-106a	NINJ1
MSTRG.22059.5	ssc-miR-106a	P2RY8
MSTRG.22059.5	ssc-miR-106a	BACH1
MSTRG.22059.5	ssc-miR-106a	CDKN1A
MSTRG.22059.5	ssc-miR-106a	PLA2G2D
MSTRG.22059.5	ssc-miR-106a	DCAKD
MSTRG.22059.5	ssc-miR-106a	TYK2
MSTRG.22059.5	ssc-miR-106a	SH3RF1
MSTRG.22059.5	ssc-miR-106a	ITGA8
MSTRG.22059.5	ssc-miR-106a	ENSSSCG00000057045
MSTRG.22059.5	ssc-miR-106a	ARID4A
MSTRG.22059.5	ssc-miR-106a	MARK4
MSTRG.22059.5	ssc-miR-106a	ENSSSCG00000031384
MSTRG.22059.5	ssc-miR-106a	SPSB1
MSTRG.22059.5	ssc-miR-106a	FLYWCH2
MSTRG.22059.5	ssc-miR-106a	ENSSSCG00000039990
MSTRG.22059.5	ssc-miR-106a	ENSSSCG00000051948
MSTRG.22059.5	ssc-miR-106a	CNKSR2
MSTRG.22059.5	ssc-miR-106a	CA4
MSTRG.22059.5	ssc-miR-106a	FOXB1
MSTRG.22059.5	ssc-miR-106a	ENSSSCG00000053639
MSTRG.22059.5	ssc-miR-106a	RASSF1
MSTRG.22059.5	ssc-miR-106a	-
MSTRG.22059.5	ssc-miR-106a	IQSEC2
MSTRG.22059.5	ssc-miR-106a	ULBP1
MSTRG.22059.5	ssc-miR-106a	SLAMF7
MSTRG.22059.5	ssc-miR-106a	BBS4
MSTRG.22059.5	ssc-miR-106a	TRAF1
MSTRG.22059.5	ssc-miR-106a	ENSSSCG00000009001
MSTRG.22059.5	ssc-miR-106a	SORBS1
MSTRG.22059.5	ssc-miR-106a	ENSSSCG00000044927
MSTRG.22059.5	ssc-miR-106a	TRAF3IP3
MSTRG.22059.5	ssc-miR-106a	CSAD
MSTRG.22059.5	ssc-miR-106a	ENSSSCG00000052544
MSTRG.22059.5	ssc-miR-106a	MAOB
MSTRG.22059.5	ssc-miR-106a	WNT9B
MSTRG.22059.5	ssc-miR-106a	RALGDS
MSTRG.22059.5	ssc-miR-106a	ECE1
MSTRG.22059.5	ssc-miR-106a	SERPING1
MSTRG.22059.5	ssc-miR-106a	CCSER2
MSTRG.22059.5	ssc-miR-106a	ENSSSCG00000057619
MSTRG.22059.5	ssc-miR-106a	CD274
MSTRG.22059.5	ssc-miR-106a	ATP8B4
MSTRG.22059.5	ssc-miR-106a	AAK1
MSTRG.22059.5	ssc-miR-106a	CD74
MSTRG.22059.5	ssc-miR-106a	ELAPOR2
MSTRG.22059.5	ssc-miR-106a	ENSSSCG00000014997
MSTRG.22059.5	ssc-miR-106a	ACSL5
MSTRG.22059.5	ssc-miR-106a	ZBTB32
MSTRG.22059.5	ssc-miR-106a	IL4I1
MSTRG.22059.5	ssc-miR-106a	NMD3
MSTRG.22059.5	ssc-miR-106a	ENSSSCG00000054203
MSTRG.22059.5	ssc-miR-106a	ssc-mir-29a
MSTRG.22059.5	ssc-miR-106a	ALOX15B
MSTRG.22059.5	ssc-miR-106a	RBM20
MSTRG.22059.5	ssc-miR-106a	CDIN1
MSTRG.22059.5	ssc-miR-106a	ACSF2
MSTRG.22059.5	ssc-miR-106a	ENSSSCG00000061545
MSTRG.22059.5	ssc-miR-106a	SRRM3
MSTRG.22059.5	ssc-miR-106a	CLIC3
MSTRG.22059.5	ssc-miR-106a	ENSSSCG00000031640
MSTRG.22059.5	ssc-miR-106a	RBMS2
MSTRG.22059.5	ssc-miR-106a	CUTA
MSTRG.22059.5	ssc-miR-106a	ENSSSCG00000057382
MSTRG.22059.5	ssc-miR-106a	SLC30A4
MSTRG.22059.5	ssc-miR-106a	NFATC2
MSTRG.22059.5	ssc-miR-106a	HTT
MSTRG.22059.5	ssc-miR-106a	ACAN
MSTRG.22059.5	ssc-miR-106a	NPRL2
MSTRG.22059.5	ssc-miR-106a	ENSSSCG00000038359
MSTRG.20908.2	ssc-miR-106a	ZNF544
MSTRG.20908.2	ssc-miR-106a	ECE1
MSTRG.20908.2	ssc-miR-106a	ENSSSCG00000015545
MSTRG.20908.2	ssc-miR-106a	EGR1
MSTRG.20908.2	ssc-miR-106a	ABL2
MSTRG.20908.2	ssc-miR-106a	SLC6A9
MSTRG.20908.2	ssc-miR-106a	PPP6R2
MSTRG.20908.2	ssc-miR-106a	SPEF2
MSTRG.20908.2	ssc-miR-106a	ENSSSCG00000051406
MSTRG.20908.2	ssc-miR-106a	SFTPB
MSTRG.20908.2	ssc-miR-106a	STAC2
MSTRG.20908.2	ssc-miR-106a	ATXN7
MSTRG.20908.2	ssc-miR-106a	CHIA
MSTRG.20908.2	ssc-miR-106a	ALDOC
MSTRG.20908.2	ssc-miR-106a	ENSSSCG00000055162
MSTRG.20908.2	ssc-miR-106a	ENSSSCG00000029596
MSTRG.20908.2	ssc-miR-106a	PCDHGA4
MSTRG.20908.2	ssc-miR-106a	ZNF385C
MSTRG.20908.2	ssc-miR-106a	HIP1R
MSTRG.20908.2	ssc-miR-106a	CCL3L1
MSTRG.20908.2	ssc-miR-106a	SAMSN1
MSTRG.20908.2	ssc-miR-106a	SLC34A3
MSTRG.20908.2	ssc-miR-106a	ZNRF1
MSTRG.20908.2	ssc-miR-106a	ENSSSCG00000052056
MSTRG.20908.2	ssc-miR-106a	ENSSSCG00000049680
MSTRG.20908.2	ssc-miR-106a	AKNA
MSTRG.20908.2	ssc-miR-106a	GPR45
MSTRG.20908.2	ssc-miR-106a	SH3KBP1
MSTRG.20908.2	ssc-miR-106a	PCP4L1
MSTRG.20908.2	ssc-miR-106a	CCL3L1
MSTRG.20908.2	ssc-miR-106a	P2RX3
MSTRG.20908.2	ssc-miR-106a	ENSSSCG00000062903
MSTRG.20908.2	ssc-miR-106a	ENSSSCG00000054627
MSTRG.20908.2	ssc-miR-106a	BMP7
MSTRG.20908.2	ssc-miR-106a	SFTPB
MSTRG.20908.2	ssc-miR-106a	RAD54B
MSTRG.20908.2	ssc-miR-106a	CARD19
MSTRG.20908.2	ssc-miR-106a	ID1
MSTRG.20908.2	ssc-miR-106a	ENSSSCG00000016451
MSTRG.20908.2	ssc-miR-106a	ATOH8
MSTRG.20908.2	ssc-miR-106a	ENSSSCG00000036102
MSTRG.20908.2	ssc-miR-106a	FAP
MSTRG.20908.2	ssc-miR-106a	ENSSSCG00000041487
MSTRG.20908.2	ssc-miR-106a	ICOS
MSTRG.20908.2	ssc-miR-106a	CARD19
MSTRG.20908.2	ssc-miR-106a	SERPING1
MSTRG.20908.2	ssc-miR-106a	ENSSSCG00000047227
MSTRG.20908.2	ssc-miR-106a	IL21R
MSTRG.20908.2	ssc-miR-106a	ENSSSCG00000054780
MSTRG.20908.2	ssc-miR-106a	KCNRG
MSTRG.20908.2	ssc-miR-106a	PLA2G2D
MSTRG.20908.2	ssc-miR-106a	ENSSSCG00000055065
MSTRG.20908.2	ssc-miR-106a	ENSSSCG00000028004
MSTRG.20908.2	ssc-miR-106a	SEC14L3
MSTRG.20908.2	ssc-miR-106a	ENSSSCG00000026365
MSTRG.20908.2	ssc-miR-106a	TATDN3
MSTRG.20908.2	ssc-miR-106a	ENSSSCG00000057651
MSTRG.20908.2	ssc-miR-106a	IDO1
MSTRG.20908.2	ssc-miR-106a	ZNRF1
MSTRG.20908.2	ssc-miR-106a	LHFPL2
MSTRG.20908.2	ssc-miR-106a	NINJ1
MSTRG.20908.2	ssc-miR-106a	P2RY8
MSTRG.20908.2	ssc-miR-106a	BACH1
MSTRG.20908.2	ssc-miR-106a	CDKN1A
MSTRG.20908.2	ssc-miR-106a	PLA2G2D
MSTRG.20908.2	ssc-miR-106a	DCAKD
MSTRG.20908.2	ssc-miR-106a	TYK2
MSTRG.20908.2	ssc-miR-106a	SH3RF1
MSTRG.20908.2	ssc-miR-106a	ITGA8
MSTRG.20908.2	ssc-miR-106a	ENSSSCG00000057045
MSTRG.20908.2	ssc-miR-106a	ARID4A
MSTRG.20908.2	ssc-miR-106a	MARK4
MSTRG.20908.2	ssc-miR-106a	ENSSSCG00000031384
MSTRG.20908.2	ssc-miR-106a	SPSB1
MSTRG.20908.2	ssc-miR-106a	FLYWCH2
MSTRG.20908.2	ssc-miR-106a	ENSSSCG00000039990
MSTRG.20908.2	ssc-miR-106a	ENSSSCG00000051948
MSTRG.20908.2	ssc-miR-106a	CNKSR2
MSTRG.20908.2	ssc-miR-106a	CA4
MSTRG.20908.2	ssc-miR-106a	FOXB1
MSTRG.20908.2	ssc-miR-106a	ENSSSCG00000053639
MSTRG.20908.2	ssc-miR-106a	RASSF1
MSTRG.20908.2	ssc-miR-106a	-
MSTRG.20908.2	ssc-miR-106a	IQSEC2
MSTRG.20908.2	ssc-miR-106a	ULBP1
MSTRG.20908.2	ssc-miR-106a	SLAMF7
MSTRG.20908.2	ssc-miR-106a	BBS4
MSTRG.20908.2	ssc-miR-106a	TRAF1
MSTRG.20908.2	ssc-miR-106a	ENSSSCG00000009001
MSTRG.20908.2	ssc-miR-106a	SORBS1
MSTRG.20908.2	ssc-miR-106a	ENSSSCG00000044927
MSTRG.20908.2	ssc-miR-106a	TRAF3IP3
MSTRG.20908.2	ssc-miR-106a	CSAD
MSTRG.20908.2	ssc-miR-106a	ENSSSCG00000052544
MSTRG.20908.2	ssc-miR-106a	MAOB
MSTRG.20908.2	ssc-miR-106a	WNT9B
MSTRG.20908.2	ssc-miR-106a	RALGDS
MSTRG.20908.2	ssc-miR-106a	ECE1
MSTRG.20908.2	ssc-miR-106a	SERPING1
MSTRG.20908.2	ssc-miR-106a	CCSER2
MSTRG.20908.2	ssc-miR-106a	ENSSSCG00000057619
MSTRG.20908.2	ssc-miR-106a	CD274
MSTRG.20908.2	ssc-miR-106a	ATP8B4
MSTRG.20908.2	ssc-miR-106a	AAK1
MSTRG.20908.2	ssc-miR-106a	CD74
MSTRG.20908.2	ssc-miR-106a	ELAPOR2
MSTRG.20908.2	ssc-miR-106a	ENSSSCG00000014997
MSTRG.20908.2	ssc-miR-106a	ACSL5
MSTRG.20908.2	ssc-miR-106a	ZBTB32
MSTRG.20908.2	ssc-miR-106a	IL4I1
MSTRG.20908.2	ssc-miR-106a	NMD3
MSTRG.20908.2	ssc-miR-106a	ENSSSCG00000054203
MSTRG.20908.2	ssc-miR-106a	ssc-mir-29a
MSTRG.20908.2	ssc-miR-106a	ALOX15B
MSTRG.20908.2	ssc-miR-106a	RBM20
MSTRG.20908.2	ssc-miR-106a	CDIN1
MSTRG.20908.2	ssc-miR-106a	ACSF2
MSTRG.20908.2	ssc-miR-106a	ENSSSCG00000061545
MSTRG.20908.2	ssc-miR-106a	SRRM3
MSTRG.20908.2	ssc-miR-106a	CLIC3
MSTRG.20908.2	ssc-miR-106a	ENSSSCG00000031640
MSTRG.20908.2	ssc-miR-106a	RBMS2
MSTRG.20908.2	ssc-miR-106a	CUTA
MSTRG.20908.2	ssc-miR-106a	ENSSSCG00000057382
MSTRG.20908.2	ssc-miR-106a	SLC30A4
MSTRG.20908.2	ssc-miR-106a	NFATC2
MSTRG.20908.2	ssc-miR-106a	HTT
MSTRG.20908.2	ssc-miR-106a	ACAN
MSTRG.20908.2	ssc-miR-106a	NPRL2
MSTRG.20908.2	ssc-miR-106a	ENSSSCG00000038359
MSTRG.1569.1	ssc-miR-106a	ZNF544
MSTRG.1569.1	ssc-miR-106a	ECE1
MSTRG.1569.1	ssc-miR-106a	ENSSSCG00000015545
MSTRG.1569.1	ssc-miR-106a	EGR1
MSTRG.1569.1	ssc-miR-106a	ABL2
MSTRG.1569.1	ssc-miR-106a	SLC6A9
MSTRG.1569.1	ssc-miR-106a	PPP6R2
MSTRG.1569.1	ssc-miR-106a	SPEF2
MSTRG.1569.1	ssc-miR-106a	ENSSSCG00000051406
MSTRG.1569.1	ssc-miR-106a	SFTPB
MSTRG.1569.1	ssc-miR-106a	STAC2
MSTRG.1569.1	ssc-miR-106a	ATXN7
MSTRG.1569.1	ssc-miR-106a	CHIA
MSTRG.1569.1	ssc-miR-106a	ALDOC
MSTRG.1569.1	ssc-miR-106a	ENSSSCG00000055162
MSTRG.1569.1	ssc-miR-106a	ENSSSCG00000029596
MSTRG.1569.1	ssc-miR-106a	PCDHGA4
MSTRG.1569.1	ssc-miR-106a	ZNF385C
MSTRG.1569.1	ssc-miR-106a	HIP1R
MSTRG.1569.1	ssc-miR-106a	CCL3L1
MSTRG.1569.1	ssc-miR-106a	SAMSN1
MSTRG.1569.1	ssc-miR-106a	SLC34A3
MSTRG.1569.1	ssc-miR-106a	ZNRF1
MSTRG.1569.1	ssc-miR-106a	ENSSSCG00000052056
MSTRG.1569.1	ssc-miR-106a	ENSSSCG00000049680
MSTRG.1569.1	ssc-miR-106a	AKNA
MSTRG.1569.1	ssc-miR-106a	GPR45
MSTRG.1569.1	ssc-miR-106a	SH3KBP1
MSTRG.1569.1	ssc-miR-106a	PCP4L1
MSTRG.1569.1	ssc-miR-106a	CCL3L1
MSTRG.1569.1	ssc-miR-106a	P2RX3
MSTRG.1569.1	ssc-miR-106a	ENSSSCG00000062903
MSTRG.1569.1	ssc-miR-106a	ENSSSCG00000054627
MSTRG.1569.1	ssc-miR-106a	BMP7
MSTRG.1569.1	ssc-miR-106a	SFTPB
MSTRG.1569.1	ssc-miR-106a	RAD54B
MSTRG.1569.1	ssc-miR-106a	CARD19
MSTRG.1569.1	ssc-miR-106a	ID1
MSTRG.1569.1	ssc-miR-106a	ENSSSCG00000016451
MSTRG.1569.1	ssc-miR-106a	ATOH8
MSTRG.1569.1	ssc-miR-106a	ENSSSCG00000036102
MSTRG.1569.1	ssc-miR-106a	FAP
MSTRG.1569.1	ssc-miR-106a	ENSSSCG00000041487
MSTRG.1569.1	ssc-miR-106a	ICOS
MSTRG.1569.1	ssc-miR-106a	CARD19
MSTRG.1569.1	ssc-miR-106a	SERPING1
MSTRG.1569.1	ssc-miR-106a	ENSSSCG00000047227
MSTRG.1569.1	ssc-miR-106a	IL21R
MSTRG.1569.1	ssc-miR-106a	ENSSSCG00000054780
MSTRG.1569.1	ssc-miR-106a	KCNRG
MSTRG.1569.1	ssc-miR-106a	PLA2G2D
MSTRG.1569.1	ssc-miR-106a	ENSSSCG00000055065
MSTRG.1569.1	ssc-miR-106a	ENSSSCG00000028004
MSTRG.1569.1	ssc-miR-106a	SEC14L3
MSTRG.1569.1	ssc-miR-106a	ENSSSCG00000026365
MSTRG.1569.1	ssc-miR-106a	TATDN3
MSTRG.1569.1	ssc-miR-106a	ENSSSCG00000057651
MSTRG.1569.1	ssc-miR-106a	IDO1
MSTRG.1569.1	ssc-miR-106a	ZNRF1
MSTRG.1569.1	ssc-miR-106a	LHFPL2
MSTRG.1569.1	ssc-miR-106a	NINJ1
MSTRG.1569.1	ssc-miR-106a	P2RY8
MSTRG.1569.1	ssc-miR-106a	BACH1
MSTRG.1569.1	ssc-miR-106a	CDKN1A
MSTRG.1569.1	ssc-miR-106a	PLA2G2D
MSTRG.1569.1	ssc-miR-106a	DCAKD
MSTRG.1569.1	ssc-miR-106a	TYK2
MSTRG.1569.1	ssc-miR-106a	SH3RF1
MSTRG.1569.1	ssc-miR-106a	ITGA8
MSTRG.1569.1	ssc-miR-106a	ENSSSCG00000057045
MSTRG.1569.1	ssc-miR-106a	ARID4A
MSTRG.1569.1	ssc-miR-106a	MARK4
MSTRG.1569.1	ssc-miR-106a	ENSSSCG00000031384
MSTRG.1569.1	ssc-miR-106a	SPSB1
MSTRG.1569.1	ssc-miR-106a	FLYWCH2
MSTRG.1569.1	ssc-miR-106a	ENSSSCG00000039990
MSTRG.1569.1	ssc-miR-106a	ENSSSCG00000051948
MSTRG.1569.1	ssc-miR-106a	CNKSR2
MSTRG.1569.1	ssc-miR-106a	CA4
MSTRG.1569.1	ssc-miR-106a	FOXB1
MSTRG.1569.1	ssc-miR-106a	ENSSSCG00000053639
MSTRG.1569.1	ssc-miR-106a	RASSF1
MSTRG.1569.1	ssc-miR-106a	-
MSTRG.1569.1	ssc-miR-106a	IQSEC2
MSTRG.1569.1	ssc-miR-106a	ULBP1
MSTRG.1569.1	ssc-miR-106a	SLAMF7
MSTRG.1569.1	ssc-miR-106a	BBS4
MSTRG.1569.1	ssc-miR-106a	TRAF1
MSTRG.1569.1	ssc-miR-106a	ENSSSCG00000009001
MSTRG.1569.1	ssc-miR-106a	SORBS1
MSTRG.1569.1	ssc-miR-106a	ENSSSCG00000044927
MSTRG.1569.1	ssc-miR-106a	TRAF3IP3
MSTRG.1569.1	ssc-miR-106a	CSAD
MSTRG.1569.1	ssc-miR-106a	ENSSSCG00000052544
MSTRG.1569.1	ssc-miR-106a	MAOB
MSTRG.1569.1	ssc-miR-106a	WNT9B
MSTRG.1569.1	ssc-miR-106a	RALGDS
MSTRG.1569.1	ssc-miR-106a	ECE1
MSTRG.1569.1	ssc-miR-106a	SERPING1
MSTRG.1569.1	ssc-miR-106a	CCSER2
MSTRG.1569.1	ssc-miR-106a	ENSSSCG00000057619
MSTRG.1569.1	ssc-miR-106a	CD274
MSTRG.1569.1	ssc-miR-106a	ATP8B4
MSTRG.1569.1	ssc-miR-106a	AAK1
MSTRG.1569.1	ssc-miR-106a	CD74
MSTRG.1569.1	ssc-miR-106a	ELAPOR2
MSTRG.1569.1	ssc-miR-106a	ENSSSCG00000014997
MSTRG.1569.1	ssc-miR-106a	ACSL5
MSTRG.1569.1	ssc-miR-106a	ZBTB32
MSTRG.1569.1	ssc-miR-106a	IL4I1
MSTRG.1569.1	ssc-miR-106a	NMD3
MSTRG.1569.1	ssc-miR-106a	ENSSSCG00000054203
MSTRG.1569.1	ssc-miR-106a	ssc-mir-29a
MSTRG.1569.1	ssc-miR-106a	ALOX15B
MSTRG.1569.1	ssc-miR-106a	RBM20
MSTRG.1569.1	ssc-miR-106a	CDIN1
MSTRG.1569.1	ssc-miR-106a	ACSF2
MSTRG.1569.1	ssc-miR-106a	ENSSSCG00000061545
MSTRG.1569.1	ssc-miR-106a	SRRM3
MSTRG.1569.1	ssc-miR-106a	CLIC3
MSTRG.1569.1	ssc-miR-106a	ENSSSCG00000031640
MSTRG.1569.1	ssc-miR-106a	RBMS2
MSTRG.1569.1	ssc-miR-106a	CUTA
MSTRG.1569.1	ssc-miR-106a	ENSSSCG00000057382
MSTRG.1569.1	ssc-miR-106a	SLC30A4
MSTRG.1569.1	ssc-miR-106a	NFATC2
MSTRG.1569.1	ssc-miR-106a	HTT
MSTRG.1569.1	ssc-miR-106a	ACAN
MSTRG.1569.1	ssc-miR-106a	NPRL2
MSTRG.1569.1	ssc-miR-106a	ENSSSCG00000038359
MSTRG.9251.2	ssc-miR-106a	ZNF544
MSTRG.9251.2	ssc-miR-106a	ECE1
MSTRG.9251.2	ssc-miR-106a	ENSSSCG00000015545
MSTRG.9251.2	ssc-miR-106a	EGR1
MSTRG.9251.2	ssc-miR-106a	ABL2
MSTRG.9251.2	ssc-miR-106a	SLC6A9
MSTRG.9251.2	ssc-miR-106a	PPP6R2
MSTRG.9251.2	ssc-miR-106a	SPEF2
MSTRG.9251.2	ssc-miR-106a	ENSSSCG00000051406
MSTRG.9251.2	ssc-miR-106a	SFTPB
MSTRG.9251.2	ssc-miR-106a	STAC2
MSTRG.9251.2	ssc-miR-106a	ATXN7
MSTRG.9251.2	ssc-miR-106a	CHIA
MSTRG.9251.2	ssc-miR-106a	ALDOC
MSTRG.9251.2	ssc-miR-106a	ENSSSCG00000055162
MSTRG.9251.2	ssc-miR-106a	ENSSSCG00000029596
MSTRG.9251.2	ssc-miR-106a	PCDHGA4
MSTRG.9251.2	ssc-miR-106a	ZNF385C
MSTRG.9251.2	ssc-miR-106a	HIP1R
MSTRG.9251.2	ssc-miR-106a	CCL3L1
MSTRG.9251.2	ssc-miR-106a	SAMSN1
MSTRG.9251.2	ssc-miR-106a	SLC34A3
MSTRG.9251.2	ssc-miR-106a	ZNRF1
MSTRG.9251.2	ssc-miR-106a	ENSSSCG00000052056
MSTRG.9251.2	ssc-miR-106a	ENSSSCG00000049680
MSTRG.9251.2	ssc-miR-106a	AKNA
MSTRG.9251.2	ssc-miR-106a	GPR45
MSTRG.9251.2	ssc-miR-106a	SH3KBP1
MSTRG.9251.2	ssc-miR-106a	PCP4L1
MSTRG.9251.2	ssc-miR-106a	CCL3L1
MSTRG.9251.2	ssc-miR-106a	P2RX3
MSTRG.9251.2	ssc-miR-106a	ENSSSCG00000062903
MSTRG.9251.2	ssc-miR-106a	ENSSSCG00000054627
MSTRG.9251.2	ssc-miR-106a	BMP7
MSTRG.9251.2	ssc-miR-106a	SFTPB
MSTRG.9251.2	ssc-miR-106a	RAD54B
MSTRG.9251.2	ssc-miR-106a	CARD19
MSTRG.9251.2	ssc-miR-106a	ID1
MSTRG.9251.2	ssc-miR-106a	ENSSSCG00000016451
MSTRG.9251.2	ssc-miR-106a	ATOH8
MSTRG.9251.2	ssc-miR-106a	ENSSSCG00000036102
MSTRG.9251.2	ssc-miR-106a	FAP
MSTRG.9251.2	ssc-miR-106a	ENSSSCG00000041487
MSTRG.9251.2	ssc-miR-106a	ICOS
MSTRG.9251.2	ssc-miR-106a	CARD19
MSTRG.9251.2	ssc-miR-106a	SERPING1
MSTRG.9251.2	ssc-miR-106a	ENSSSCG00000047227
MSTRG.9251.2	ssc-miR-106a	IL21R
MSTRG.9251.2	ssc-miR-106a	ENSSSCG00000054780
MSTRG.9251.2	ssc-miR-106a	KCNRG
MSTRG.9251.2	ssc-miR-106a	PLA2G2D
MSTRG.9251.2	ssc-miR-106a	ENSSSCG00000055065
MSTRG.9251.2	ssc-miR-106a	ENSSSCG00000028004
MSTRG.9251.2	ssc-miR-106a	SEC14L3
MSTRG.9251.2	ssc-miR-106a	ENSSSCG00000026365
MSTRG.9251.2	ssc-miR-106a	TATDN3
MSTRG.9251.2	ssc-miR-106a	ENSSSCG00000057651
MSTRG.9251.2	ssc-miR-106a	IDO1
MSTRG.9251.2	ssc-miR-106a	ZNRF1
MSTRG.9251.2	ssc-miR-106a	LHFPL2
MSTRG.9251.2	ssc-miR-106a	NINJ1
MSTRG.9251.2	ssc-miR-106a	P2RY8
MSTRG.9251.2	ssc-miR-106a	BACH1
MSTRG.9251.2	ssc-miR-106a	CDKN1A
MSTRG.9251.2	ssc-miR-106a	PLA2G2D
MSTRG.9251.2	ssc-miR-106a	DCAKD
MSTRG.9251.2	ssc-miR-106a	TYK2
MSTRG.9251.2	ssc-miR-106a	SH3RF1
MSTRG.9251.2	ssc-miR-106a	ITGA8
MSTRG.9251.2	ssc-miR-106a	ENSSSCG00000057045
MSTRG.9251.2	ssc-miR-106a	ARID4A
MSTRG.9251.2	ssc-miR-106a	MARK4
MSTRG.9251.2	ssc-miR-106a	ENSSSCG00000031384
MSTRG.9251.2	ssc-miR-106a	SPSB1
MSTRG.9251.2	ssc-miR-106a	FLYWCH2
MSTRG.9251.2	ssc-miR-106a	ENSSSCG00000039990
MSTRG.9251.2	ssc-miR-106a	ENSSSCG00000051948
MSTRG.9251.2	ssc-miR-106a	CNKSR2
MSTRG.9251.2	ssc-miR-106a	CA4
MSTRG.9251.2	ssc-miR-106a	FOXB1
MSTRG.9251.2	ssc-miR-106a	ENSSSCG00000053639
MSTRG.9251.2	ssc-miR-106a	RASSF1
MSTRG.9251.2	ssc-miR-106a	-
MSTRG.9251.2	ssc-miR-106a	IQSEC2
MSTRG.9251.2	ssc-miR-106a	ULBP1
MSTRG.9251.2	ssc-miR-106a	SLAMF7
MSTRG.9251.2	ssc-miR-106a	BBS4
MSTRG.9251.2	ssc-miR-106a	TRAF1
MSTRG.9251.2	ssc-miR-106a	ENSSSCG00000009001
MSTRG.9251.2	ssc-miR-106a	SORBS1
MSTRG.9251.2	ssc-miR-106a	ENSSSCG00000044927
MSTRG.9251.2	ssc-miR-106a	TRAF3IP3
MSTRG.9251.2	ssc-miR-106a	CSAD
MSTRG.9251.2	ssc-miR-106a	ENSSSCG00000052544
MSTRG.9251.2	ssc-miR-106a	MAOB
MSTRG.9251.2	ssc-miR-106a	WNT9B
MSTRG.9251.2	ssc-miR-106a	RALGDS
MSTRG.9251.2	ssc-miR-106a	ECE1
MSTRG.9251.2	ssc-miR-106a	SERPING1
MSTRG.9251.2	ssc-miR-106a	CCSER2
MSTRG.9251.2	ssc-miR-106a	ENSSSCG00000057619
MSTRG.9251.2	ssc-miR-106a	CD274
MSTRG.9251.2	ssc-miR-106a	ATP8B4
MSTRG.9251.2	ssc-miR-106a	AAK1
MSTRG.9251.2	ssc-miR-106a	CD74
MSTRG.9251.2	ssc-miR-106a	ELAPOR2
MSTRG.9251.2	ssc-miR-106a	ENSSSCG00000014997
MSTRG.9251.2	ssc-miR-106a	ACSL5
MSTRG.9251.2	ssc-miR-106a	ZBTB32
MSTRG.9251.2	ssc-miR-106a	IL4I1
MSTRG.9251.2	ssc-miR-106a	NMD3
MSTRG.9251.2	ssc-miR-106a	ENSSSCG00000054203
MSTRG.9251.2	ssc-miR-106a	ssc-mir-29a
MSTRG.9251.2	ssc-miR-106a	ALOX15B
MSTRG.9251.2	ssc-miR-106a	RBM20
MSTRG.9251.2	ssc-miR-106a	CDIN1
MSTRG.9251.2	ssc-miR-106a	ACSF2
MSTRG.9251.2	ssc-miR-106a	ENSSSCG00000061545
MSTRG.9251.2	ssc-miR-106a	SRRM3
MSTRG.9251.2	ssc-miR-106a	CLIC3
MSTRG.9251.2	ssc-miR-106a	ENSSSCG00000031640
MSTRG.9251.2	ssc-miR-106a	RBMS2
MSTRG.9251.2	ssc-miR-106a	CUTA
MSTRG.9251.2	ssc-miR-106a	ENSSSCG00000057382
MSTRG.9251.2	ssc-miR-106a	SLC30A4
MSTRG.9251.2	ssc-miR-106a	NFATC2
MSTRG.9251.2	ssc-miR-106a	HTT
MSTRG.9251.2	ssc-miR-106a	ACAN
MSTRG.9251.2	ssc-miR-106a	NPRL2
MSTRG.9251.2	ssc-miR-106a	ENSSSCG00000038359
MSTRG.20392.13	ssc-miR-106a	ZNF544
MSTRG.20392.13	ssc-miR-106a	ECE1
MSTRG.20392.13	ssc-miR-106a	ENSSSCG00000015545
MSTRG.20392.13	ssc-miR-106a	EGR1
MSTRG.20392.13	ssc-miR-106a	ABL2
MSTRG.20392.13	ssc-miR-106a	SLC6A9
MSTRG.20392.13	ssc-miR-106a	PPP6R2
MSTRG.20392.13	ssc-miR-106a	SPEF2
MSTRG.20392.13	ssc-miR-106a	ENSSSCG00000051406
MSTRG.20392.13	ssc-miR-106a	SFTPB
MSTRG.20392.13	ssc-miR-106a	STAC2
MSTRG.20392.13	ssc-miR-106a	ATXN7
MSTRG.20392.13	ssc-miR-106a	CHIA
MSTRG.20392.13	ssc-miR-106a	ALDOC
MSTRG.20392.13	ssc-miR-106a	ENSSSCG00000055162
MSTRG.20392.13	ssc-miR-106a	ENSSSCG00000029596
MSTRG.20392.13	ssc-miR-106a	PCDHGA4
MSTRG.20392.13	ssc-miR-106a	ZNF385C
MSTRG.20392.13	ssc-miR-106a	HIP1R
MSTRG.20392.13	ssc-miR-106a	CCL3L1
MSTRG.20392.13	ssc-miR-106a	SAMSN1
MSTRG.20392.13	ssc-miR-106a	SLC34A3
MSTRG.20392.13	ssc-miR-106a	ZNRF1
MSTRG.20392.13	ssc-miR-106a	ENSSSCG00000052056
MSTRG.20392.13	ssc-miR-106a	ENSSSCG00000049680
MSTRG.20392.13	ssc-miR-106a	AKNA
MSTRG.20392.13	ssc-miR-106a	GPR45
MSTRG.20392.13	ssc-miR-106a	SH3KBP1
MSTRG.20392.13	ssc-miR-106a	PCP4L1
MSTRG.20392.13	ssc-miR-106a	CCL3L1
MSTRG.20392.13	ssc-miR-106a	P2RX3
MSTRG.20392.13	ssc-miR-106a	ENSSSCG00000062903
MSTRG.20392.13	ssc-miR-106a	ENSSSCG00000054627
MSTRG.20392.13	ssc-miR-106a	BMP7
MSTRG.20392.13	ssc-miR-106a	SFTPB
MSTRG.20392.13	ssc-miR-106a	RAD54B
MSTRG.20392.13	ssc-miR-106a	CARD19
MSTRG.20392.13	ssc-miR-106a	ID1
MSTRG.20392.13	ssc-miR-106a	ENSSSCG00000016451
MSTRG.20392.13	ssc-miR-106a	ATOH8
MSTRG.20392.13	ssc-miR-106a	ENSSSCG00000036102
MSTRG.20392.13	ssc-miR-106a	FAP
MSTRG.20392.13	ssc-miR-106a	ENSSSCG00000041487
MSTRG.20392.13	ssc-miR-106a	ICOS
MSTRG.20392.13	ssc-miR-106a	CARD19
MSTRG.20392.13	ssc-miR-106a	SERPING1
MSTRG.20392.13	ssc-miR-106a	ENSSSCG00000047227
MSTRG.20392.13	ssc-miR-106a	IL21R
MSTRG.20392.13	ssc-miR-106a	ENSSSCG00000054780
MSTRG.20392.13	ssc-miR-106a	KCNRG
MSTRG.20392.13	ssc-miR-106a	PLA2G2D
MSTRG.20392.13	ssc-miR-106a	ENSSSCG00000055065
MSTRG.20392.13	ssc-miR-106a	ENSSSCG00000028004
MSTRG.20392.13	ssc-miR-106a	SEC14L3
MSTRG.20392.13	ssc-miR-106a	ENSSSCG00000026365
MSTRG.20392.13	ssc-miR-106a	TATDN3
MSTRG.20392.13	ssc-miR-106a	ENSSSCG00000057651
MSTRG.20392.13	ssc-miR-106a	IDO1
MSTRG.20392.13	ssc-miR-106a	ZNRF1
MSTRG.20392.13	ssc-miR-106a	LHFPL2
MSTRG.20392.13	ssc-miR-106a	NINJ1
MSTRG.20392.13	ssc-miR-106a	P2RY8
MSTRG.20392.13	ssc-miR-106a	BACH1
MSTRG.20392.13	ssc-miR-106a	CDKN1A
MSTRG.20392.13	ssc-miR-106a	PLA2G2D
MSTRG.20392.13	ssc-miR-106a	DCAKD
MSTRG.20392.13	ssc-miR-106a	TYK2
MSTRG.20392.13	ssc-miR-106a	SH3RF1
MSTRG.20392.13	ssc-miR-106a	ITGA8
MSTRG.20392.13	ssc-miR-106a	ENSSSCG00000057045
MSTRG.20392.13	ssc-miR-106a	ARID4A
MSTRG.20392.13	ssc-miR-106a	MARK4
MSTRG.20392.13	ssc-miR-106a	ENSSSCG00000031384
MSTRG.20392.13	ssc-miR-106a	SPSB1
MSTRG.20392.13	ssc-miR-106a	FLYWCH2
MSTRG.20392.13	ssc-miR-106a	ENSSSCG00000039990
MSTRG.20392.13	ssc-miR-106a	ENSSSCG00000051948
MSTRG.20392.13	ssc-miR-106a	CNKSR2
MSTRG.20392.13	ssc-miR-106a	CA4
MSTRG.20392.13	ssc-miR-106a	FOXB1
MSTRG.20392.13	ssc-miR-106a	ENSSSCG00000053639
MSTRG.20392.13	ssc-miR-106a	RASSF1
MSTRG.20392.13	ssc-miR-106a	-
MSTRG.20392.13	ssc-miR-106a	IQSEC2
MSTRG.20392.13	ssc-miR-106a	ULBP1
MSTRG.20392.13	ssc-miR-106a	SLAMF7
MSTRG.20392.13	ssc-miR-106a	BBS4
MSTRG.20392.13	ssc-miR-106a	TRAF1
MSTRG.20392.13	ssc-miR-106a	ENSSSCG00000009001
MSTRG.20392.13	ssc-miR-106a	SORBS1
MSTRG.20392.13	ssc-miR-106a	ENSSSCG00000044927
MSTRG.20392.13	ssc-miR-106a	TRAF3IP3
MSTRG.20392.13	ssc-miR-106a	CSAD
MSTRG.20392.13	ssc-miR-106a	ENSSSCG00000052544
MSTRG.20392.13	ssc-miR-106a	MAOB
MSTRG.20392.13	ssc-miR-106a	WNT9B
MSTRG.20392.13	ssc-miR-106a	RALGDS
MSTRG.20392.13	ssc-miR-106a	ECE1
MSTRG.20392.13	ssc-miR-106a	SERPING1
MSTRG.20392.13	ssc-miR-106a	CCSER2
MSTRG.20392.13	ssc-miR-106a	ENSSSCG00000057619
MSTRG.20392.13	ssc-miR-106a	CD274
MSTRG.20392.13	ssc-miR-106a	ATP8B4
MSTRG.20392.13	ssc-miR-106a	AAK1
MSTRG.20392.13	ssc-miR-106a	CD74
MSTRG.20392.13	ssc-miR-106a	ELAPOR2
MSTRG.20392.13	ssc-miR-106a	ENSSSCG00000014997
MSTRG.20392.13	ssc-miR-106a	ACSL5
MSTRG.20392.13	ssc-miR-106a	ZBTB32
MSTRG.20392.13	ssc-miR-106a	IL4I1
MSTRG.20392.13	ssc-miR-106a	NMD3
MSTRG.20392.13	ssc-miR-106a	ENSSSCG00000054203
MSTRG.20392.13	ssc-miR-106a	ssc-mir-29a
MSTRG.20392.13	ssc-miR-106a	ALOX15B
MSTRG.20392.13	ssc-miR-106a	RBM20
MSTRG.20392.13	ssc-miR-106a	CDIN1
MSTRG.20392.13	ssc-miR-106a	ACSF2
MSTRG.20392.13	ssc-miR-106a	ENSSSCG00000061545
MSTRG.20392.13	ssc-miR-106a	SRRM3
MSTRG.20392.13	ssc-miR-106a	CLIC3
MSTRG.20392.13	ssc-miR-106a	ENSSSCG00000031640
MSTRG.20392.13	ssc-miR-106a	RBMS2
MSTRG.20392.13	ssc-miR-106a	CUTA
MSTRG.20392.13	ssc-miR-106a	ENSSSCG00000057382
MSTRG.20392.13	ssc-miR-106a	SLC30A4
MSTRG.20392.13	ssc-miR-106a	NFATC2
MSTRG.20392.13	ssc-miR-106a	HTT
MSTRG.20392.13	ssc-miR-106a	ACAN
MSTRG.20392.13	ssc-miR-106a	NPRL2
MSTRG.20392.13	ssc-miR-106a	ENSSSCG00000038359
MSTRG.10955.1	ssc-miR-106a	ZNF544
MSTRG.10955.1	ssc-miR-106a	ECE1
MSTRG.10955.1	ssc-miR-106a	ENSSSCG00000015545
MSTRG.10955.1	ssc-miR-106a	EGR1
MSTRG.10955.1	ssc-miR-106a	ABL2
MSTRG.10955.1	ssc-miR-106a	SLC6A9
MSTRG.10955.1	ssc-miR-106a	PPP6R2
MSTRG.10955.1	ssc-miR-106a	SPEF2
MSTRG.10955.1	ssc-miR-106a	ENSSSCG00000051406
MSTRG.10955.1	ssc-miR-106a	SFTPB
MSTRG.10955.1	ssc-miR-106a	STAC2
MSTRG.10955.1	ssc-miR-106a	ATXN7
MSTRG.10955.1	ssc-miR-106a	CHIA
MSTRG.10955.1	ssc-miR-106a	ALDOC
MSTRG.10955.1	ssc-miR-106a	ENSSSCG00000055162
MSTRG.10955.1	ssc-miR-106a	ENSSSCG00000029596
MSTRG.10955.1	ssc-miR-106a	PCDHGA4
MSTRG.10955.1	ssc-miR-106a	ZNF385C
MSTRG.10955.1	ssc-miR-106a	HIP1R
MSTRG.10955.1	ssc-miR-106a	CCL3L1
MSTRG.10955.1	ssc-miR-106a	SAMSN1
MSTRG.10955.1	ssc-miR-106a	SLC34A3
MSTRG.10955.1	ssc-miR-106a	ZNRF1
MSTRG.10955.1	ssc-miR-106a	ENSSSCG00000052056
MSTRG.10955.1	ssc-miR-106a	ENSSSCG00000049680
MSTRG.10955.1	ssc-miR-106a	AKNA
MSTRG.10955.1	ssc-miR-106a	GPR45
MSTRG.10955.1	ssc-miR-106a	SH3KBP1
MSTRG.10955.1	ssc-miR-106a	PCP4L1
MSTRG.10955.1	ssc-miR-106a	CCL3L1
MSTRG.10955.1	ssc-miR-106a	P2RX3
MSTRG.10955.1	ssc-miR-106a	ENSSSCG00000062903
MSTRG.10955.1	ssc-miR-106a	ENSSSCG00000054627
MSTRG.10955.1	ssc-miR-106a	BMP7
MSTRG.10955.1	ssc-miR-106a	SFTPB
MSTRG.10955.1	ssc-miR-106a	RAD54B
MSTRG.10955.1	ssc-miR-106a	CARD19
MSTRG.10955.1	ssc-miR-106a	ID1
MSTRG.10955.1	ssc-miR-106a	ENSSSCG00000016451
MSTRG.10955.1	ssc-miR-106a	ATOH8
MSTRG.10955.1	ssc-miR-106a	ENSSSCG00000036102
MSTRG.10955.1	ssc-miR-106a	FAP
MSTRG.10955.1	ssc-miR-106a	ENSSSCG00000041487
MSTRG.10955.1	ssc-miR-106a	ICOS
MSTRG.10955.1	ssc-miR-106a	CARD19
MSTRG.10955.1	ssc-miR-106a	SERPING1
MSTRG.10955.1	ssc-miR-106a	ENSSSCG00000047227
MSTRG.10955.1	ssc-miR-106a	IL21R
MSTRG.10955.1	ssc-miR-106a	ENSSSCG00000054780
MSTRG.10955.1	ssc-miR-106a	KCNRG
MSTRG.10955.1	ssc-miR-106a	PLA2G2D
MSTRG.10955.1	ssc-miR-106a	ENSSSCG00000055065
MSTRG.10955.1	ssc-miR-106a	ENSSSCG00000028004
MSTRG.10955.1	ssc-miR-106a	SEC14L3
MSTRG.10955.1	ssc-miR-106a	ENSSSCG00000026365
MSTRG.10955.1	ssc-miR-106a	TATDN3
MSTRG.10955.1	ssc-miR-106a	ENSSSCG00000057651
MSTRG.10955.1	ssc-miR-106a	IDO1
MSTRG.10955.1	ssc-miR-106a	ZNRF1
MSTRG.10955.1	ssc-miR-106a	LHFPL2
MSTRG.10955.1	ssc-miR-106a	NINJ1
MSTRG.10955.1	ssc-miR-106a	P2RY8
MSTRG.10955.1	ssc-miR-106a	BACH1
MSTRG.10955.1	ssc-miR-106a	CDKN1A
MSTRG.10955.1	ssc-miR-106a	PLA2G2D
MSTRG.10955.1	ssc-miR-106a	DCAKD
MSTRG.10955.1	ssc-miR-106a	TYK2
MSTRG.10955.1	ssc-miR-106a	SH3RF1
MSTRG.10955.1	ssc-miR-106a	ITGA8
MSTRG.10955.1	ssc-miR-106a	ENSSSCG00000057045
MSTRG.10955.1	ssc-miR-106a	ARID4A
MSTRG.10955.1	ssc-miR-106a	MARK4
MSTRG.10955.1	ssc-miR-106a	ENSSSCG00000031384
MSTRG.10955.1	ssc-miR-106a	SPSB1
MSTRG.10955.1	ssc-miR-106a	FLYWCH2
MSTRG.10955.1	ssc-miR-106a	ENSSSCG00000039990
MSTRG.10955.1	ssc-miR-106a	ENSSSCG00000051948
MSTRG.10955.1	ssc-miR-106a	CNKSR2
MSTRG.10955.1	ssc-miR-106a	CA4
MSTRG.10955.1	ssc-miR-106a	FOXB1
MSTRG.10955.1	ssc-miR-106a	ENSSSCG00000053639
MSTRG.10955.1	ssc-miR-106a	RASSF1
MSTRG.10955.1	ssc-miR-106a	-
MSTRG.10955.1	ssc-miR-106a	IQSEC2
MSTRG.10955.1	ssc-miR-106a	ULBP1
MSTRG.10955.1	ssc-miR-106a	SLAMF7
MSTRG.10955.1	ssc-miR-106a	BBS4
MSTRG.10955.1	ssc-miR-106a	TRAF1
MSTRG.10955.1	ssc-miR-106a	ENSSSCG00000009001
MSTRG.10955.1	ssc-miR-106a	SORBS1
MSTRG.10955.1	ssc-miR-106a	ENSSSCG00000044927
MSTRG.10955.1	ssc-miR-106a	TRAF3IP3
MSTRG.10955.1	ssc-miR-106a	CSAD
MSTRG.10955.1	ssc-miR-106a	ENSSSCG00000052544
MSTRG.10955.1	ssc-miR-106a	MAOB
MSTRG.10955.1	ssc-miR-106a	WNT9B
MSTRG.10955.1	ssc-miR-106a	RALGDS
MSTRG.10955.1	ssc-miR-106a	ECE1
MSTRG.10955.1	ssc-miR-106a	SERPING1
MSTRG.10955.1	ssc-miR-106a	CCSER2
MSTRG.10955.1	ssc-miR-106a	ENSSSCG00000057619
MSTRG.10955.1	ssc-miR-106a	CD274
MSTRG.10955.1	ssc-miR-106a	ATP8B4
MSTRG.10955.1	ssc-miR-106a	AAK1
MSTRG.10955.1	ssc-miR-106a	CD74
MSTRG.10955.1	ssc-miR-106a	ELAPOR2
MSTRG.10955.1	ssc-miR-106a	ENSSSCG00000014997
MSTRG.10955.1	ssc-miR-106a	ACSL5
MSTRG.10955.1	ssc-miR-106a	ZBTB32
MSTRG.10955.1	ssc-miR-106a	IL4I1
MSTRG.10955.1	ssc-miR-106a	NMD3
MSTRG.10955.1	ssc-miR-106a	ENSSSCG00000054203
MSTRG.10955.1	ssc-miR-106a	ssc-mir-29a
MSTRG.10955.1	ssc-miR-106a	ALOX15B
MSTRG.10955.1	ssc-miR-106a	RBM20
MSTRG.10955.1	ssc-miR-106a	CDIN1
MSTRG.10955.1	ssc-miR-106a	ACSF2
MSTRG.10955.1	ssc-miR-106a	ENSSSCG00000061545
MSTRG.10955.1	ssc-miR-106a	SRRM3
MSTRG.10955.1	ssc-miR-106a	CLIC3
MSTRG.10955.1	ssc-miR-106a	ENSSSCG00000031640
MSTRG.10955.1	ssc-miR-106a	RBMS2
MSTRG.10955.1	ssc-miR-106a	CUTA
MSTRG.10955.1	ssc-miR-106a	ENSSSCG00000057382
MSTRG.10955.1	ssc-miR-106a	SLC30A4
MSTRG.10955.1	ssc-miR-106a	NFATC2
MSTRG.10955.1	ssc-miR-106a	HTT
MSTRG.10955.1	ssc-miR-106a	ACAN
MSTRG.10955.1	ssc-miR-106a	NPRL2
MSTRG.10955.1	ssc-miR-106a	ENSSSCG00000038359
MSTRG.12678.2	ssc-miR-106a	ZNF544
MSTRG.12678.2	ssc-miR-106a	ECE1
MSTRG.12678.2	ssc-miR-106a	ENSSSCG00000015545
MSTRG.12678.2	ssc-miR-106a	EGR1
MSTRG.12678.2	ssc-miR-106a	ABL2
MSTRG.12678.2	ssc-miR-106a	SLC6A9
MSTRG.12678.2	ssc-miR-106a	PPP6R2
MSTRG.12678.2	ssc-miR-106a	SPEF2
MSTRG.12678.2	ssc-miR-106a	ENSSSCG00000051406
MSTRG.12678.2	ssc-miR-106a	SFTPB
MSTRG.12678.2	ssc-miR-106a	STAC2
MSTRG.12678.2	ssc-miR-106a	ATXN7
MSTRG.12678.2	ssc-miR-106a	CHIA
MSTRG.12678.2	ssc-miR-106a	ALDOC
MSTRG.12678.2	ssc-miR-106a	ENSSSCG00000055162
MSTRG.12678.2	ssc-miR-106a	ENSSSCG00000029596
MSTRG.12678.2	ssc-miR-106a	PCDHGA4
MSTRG.12678.2	ssc-miR-106a	ZNF385C
MSTRG.12678.2	ssc-miR-106a	HIP1R
MSTRG.12678.2	ssc-miR-106a	CCL3L1
MSTRG.12678.2	ssc-miR-106a	SAMSN1
MSTRG.12678.2	ssc-miR-106a	SLC34A3
MSTRG.12678.2	ssc-miR-106a	ZNRF1
MSTRG.12678.2	ssc-miR-106a	ENSSSCG00000052056
MSTRG.12678.2	ssc-miR-106a	ENSSSCG00000049680
MSTRG.12678.2	ssc-miR-106a	AKNA
MSTRG.12678.2	ssc-miR-106a	GPR45
MSTRG.12678.2	ssc-miR-106a	SH3KBP1
MSTRG.12678.2	ssc-miR-106a	PCP4L1
MSTRG.12678.2	ssc-miR-106a	CCL3L1
MSTRG.12678.2	ssc-miR-106a	P2RX3
MSTRG.12678.2	ssc-miR-106a	ENSSSCG00000062903
MSTRG.12678.2	ssc-miR-106a	ENSSSCG00000054627
MSTRG.12678.2	ssc-miR-106a	BMP7
MSTRG.12678.2	ssc-miR-106a	SFTPB
MSTRG.12678.2	ssc-miR-106a	RAD54B
MSTRG.12678.2	ssc-miR-106a	CARD19
MSTRG.12678.2	ssc-miR-106a	ID1
MSTRG.12678.2	ssc-miR-106a	ENSSSCG00000016451
MSTRG.12678.2	ssc-miR-106a	ATOH8
MSTRG.12678.2	ssc-miR-106a	ENSSSCG00000036102
MSTRG.12678.2	ssc-miR-106a	FAP
MSTRG.12678.2	ssc-miR-106a	ENSSSCG00000041487
MSTRG.12678.2	ssc-miR-106a	ICOS
MSTRG.12678.2	ssc-miR-106a	CARD19
MSTRG.12678.2	ssc-miR-106a	SERPING1
MSTRG.12678.2	ssc-miR-106a	ENSSSCG00000047227
MSTRG.12678.2	ssc-miR-106a	IL21R
MSTRG.12678.2	ssc-miR-106a	ENSSSCG00000054780
MSTRG.12678.2	ssc-miR-106a	KCNRG
MSTRG.12678.2	ssc-miR-106a	PLA2G2D
MSTRG.12678.2	ssc-miR-106a	ENSSSCG00000055065
MSTRG.12678.2	ssc-miR-106a	ENSSSCG00000028004
MSTRG.12678.2	ssc-miR-106a	SEC14L3
MSTRG.12678.2	ssc-miR-106a	ENSSSCG00000026365
MSTRG.12678.2	ssc-miR-106a	TATDN3
MSTRG.12678.2	ssc-miR-106a	ENSSSCG00000057651
MSTRG.12678.2	ssc-miR-106a	IDO1
MSTRG.12678.2	ssc-miR-106a	ZNRF1
MSTRG.12678.2	ssc-miR-106a	LHFPL2
MSTRG.12678.2	ssc-miR-106a	NINJ1
MSTRG.12678.2	ssc-miR-106a	P2RY8
MSTRG.12678.2	ssc-miR-106a	BACH1
MSTRG.12678.2	ssc-miR-106a	CDKN1A
MSTRG.12678.2	ssc-miR-106a	PLA2G2D
MSTRG.12678.2	ssc-miR-106a	DCAKD
MSTRG.12678.2	ssc-miR-106a	TYK2
MSTRG.12678.2	ssc-miR-106a	SH3RF1
MSTRG.12678.2	ssc-miR-106a	ITGA8
MSTRG.12678.2	ssc-miR-106a	ENSSSCG00000057045
MSTRG.12678.2	ssc-miR-106a	ARID4A
MSTRG.12678.2	ssc-miR-106a	MARK4
MSTRG.12678.2	ssc-miR-106a	ENSSSCG00000031384
MSTRG.12678.2	ssc-miR-106a	SPSB1
MSTRG.12678.2	ssc-miR-106a	FLYWCH2
MSTRG.12678.2	ssc-miR-106a	ENSSSCG00000039990
MSTRG.12678.2	ssc-miR-106a	ENSSSCG00000051948
MSTRG.12678.2	ssc-miR-106a	CNKSR2
MSTRG.12678.2	ssc-miR-106a	CA4
MSTRG.12678.2	ssc-miR-106a	FOXB1
MSTRG.12678.2	ssc-miR-106a	ENSSSCG00000053639
MSTRG.12678.2	ssc-miR-106a	RASSF1
MSTRG.12678.2	ssc-miR-106a	-
MSTRG.12678.2	ssc-miR-106a	IQSEC2
MSTRG.12678.2	ssc-miR-106a	ULBP1
MSTRG.12678.2	ssc-miR-106a	SLAMF7
MSTRG.12678.2	ssc-miR-106a	BBS4
MSTRG.12678.2	ssc-miR-106a	TRAF1
MSTRG.12678.2	ssc-miR-106a	ENSSSCG00000009001
MSTRG.12678.2	ssc-miR-106a	SORBS1
MSTRG.12678.2	ssc-miR-106a	ENSSSCG00000044927
MSTRG.12678.2	ssc-miR-106a	TRAF3IP3
MSTRG.12678.2	ssc-miR-106a	CSAD
MSTRG.12678.2	ssc-miR-106a	ENSSSCG00000052544
MSTRG.12678.2	ssc-miR-106a	MAOB
MSTRG.12678.2	ssc-miR-106a	WNT9B
MSTRG.12678.2	ssc-miR-106a	RALGDS
MSTRG.12678.2	ssc-miR-106a	ECE1
MSTRG.12678.2	ssc-miR-106a	SERPING1
MSTRG.12678.2	ssc-miR-106a	CCSER2
MSTRG.12678.2	ssc-miR-106a	ENSSSCG00000057619
MSTRG.12678.2	ssc-miR-106a	CD274
MSTRG.12678.2	ssc-miR-106a	ATP8B4
MSTRG.12678.2	ssc-miR-106a	AAK1
MSTRG.12678.2	ssc-miR-106a	CD74
MSTRG.12678.2	ssc-miR-106a	ELAPOR2
MSTRG.12678.2	ssc-miR-106a	ENSSSCG00000014997
MSTRG.12678.2	ssc-miR-106a	ACSL5
MSTRG.12678.2	ssc-miR-106a	ZBTB32
MSTRG.12678.2	ssc-miR-106a	IL4I1
MSTRG.12678.2	ssc-miR-106a	NMD3
MSTRG.12678.2	ssc-miR-106a	ENSSSCG00000054203
MSTRG.12678.2	ssc-miR-106a	ssc-mir-29a
MSTRG.12678.2	ssc-miR-106a	ALOX15B
MSTRG.12678.2	ssc-miR-106a	RBM20
MSTRG.12678.2	ssc-miR-106a	CDIN1
MSTRG.12678.2	ssc-miR-106a	ACSF2
MSTRG.12678.2	ssc-miR-106a	ENSSSCG00000061545
MSTRG.12678.2	ssc-miR-106a	SRRM3
MSTRG.12678.2	ssc-miR-106a	CLIC3
MSTRG.12678.2	ssc-miR-106a	ENSSSCG00000031640
MSTRG.12678.2	ssc-miR-106a	RBMS2
MSTRG.12678.2	ssc-miR-106a	CUTA
MSTRG.12678.2	ssc-miR-106a	ENSSSCG00000057382
MSTRG.12678.2	ssc-miR-106a	SLC30A4
MSTRG.12678.2	ssc-miR-106a	NFATC2
MSTRG.12678.2	ssc-miR-106a	HTT
MSTRG.12678.2	ssc-miR-106a	ACAN
MSTRG.12678.2	ssc-miR-106a	NPRL2
MSTRG.12678.2	ssc-miR-106a	ENSSSCG00000038359
MSTRG.12342.2	ssc-miR-106a	ZNF544
MSTRG.12342.2	ssc-miR-106a	ECE1
MSTRG.12342.2	ssc-miR-106a	ENSSSCG00000015545
MSTRG.12342.2	ssc-miR-106a	EGR1
MSTRG.12342.2	ssc-miR-106a	ABL2
MSTRG.12342.2	ssc-miR-106a	SLC6A9
MSTRG.12342.2	ssc-miR-106a	PPP6R2
MSTRG.12342.2	ssc-miR-106a	SPEF2
MSTRG.12342.2	ssc-miR-106a	ENSSSCG00000051406
MSTRG.12342.2	ssc-miR-106a	SFTPB
MSTRG.12342.2	ssc-miR-106a	STAC2
MSTRG.12342.2	ssc-miR-106a	ATXN7
MSTRG.12342.2	ssc-miR-106a	CHIA
MSTRG.12342.2	ssc-miR-106a	ALDOC
MSTRG.12342.2	ssc-miR-106a	ENSSSCG00000055162
MSTRG.12342.2	ssc-miR-106a	ENSSSCG00000029596
MSTRG.12342.2	ssc-miR-106a	PCDHGA4
MSTRG.12342.2	ssc-miR-106a	ZNF385C
MSTRG.12342.2	ssc-miR-106a	HIP1R
MSTRG.12342.2	ssc-miR-106a	CCL3L1
MSTRG.12342.2	ssc-miR-106a	SAMSN1
MSTRG.12342.2	ssc-miR-106a	SLC34A3
MSTRG.12342.2	ssc-miR-106a	ZNRF1
MSTRG.12342.2	ssc-miR-106a	ENSSSCG00000052056
MSTRG.12342.2	ssc-miR-106a	ENSSSCG00000049680
MSTRG.12342.2	ssc-miR-106a	AKNA
MSTRG.12342.2	ssc-miR-106a	GPR45
MSTRG.12342.2	ssc-miR-106a	SH3KBP1
MSTRG.12342.2	ssc-miR-106a	PCP4L1
MSTRG.12342.2	ssc-miR-106a	CCL3L1
MSTRG.12342.2	ssc-miR-106a	P2RX3
MSTRG.12342.2	ssc-miR-106a	ENSSSCG00000062903
MSTRG.12342.2	ssc-miR-106a	ENSSSCG00000054627
MSTRG.12342.2	ssc-miR-106a	BMP7
MSTRG.12342.2	ssc-miR-106a	SFTPB
MSTRG.12342.2	ssc-miR-106a	RAD54B
MSTRG.12342.2	ssc-miR-106a	CARD19
MSTRG.12342.2	ssc-miR-106a	ID1
MSTRG.12342.2	ssc-miR-106a	ENSSSCG00000016451
MSTRG.12342.2	ssc-miR-106a	ATOH8
MSTRG.12342.2	ssc-miR-106a	ENSSSCG00000036102
MSTRG.12342.2	ssc-miR-106a	FAP
MSTRG.12342.2	ssc-miR-106a	ENSSSCG00000041487
MSTRG.12342.2	ssc-miR-106a	ICOS
MSTRG.12342.2	ssc-miR-106a	CARD19
MSTRG.12342.2	ssc-miR-106a	SERPING1
MSTRG.12342.2	ssc-miR-106a	ENSSSCG00000047227
MSTRG.12342.2	ssc-miR-106a	IL21R
MSTRG.12342.2	ssc-miR-106a	ENSSSCG00000054780
MSTRG.12342.2	ssc-miR-106a	KCNRG
MSTRG.12342.2	ssc-miR-106a	PLA2G2D
MSTRG.12342.2	ssc-miR-106a	ENSSSCG00000055065
MSTRG.12342.2	ssc-miR-106a	ENSSSCG00000028004
MSTRG.12342.2	ssc-miR-106a	SEC14L3
MSTRG.12342.2	ssc-miR-106a	ENSSSCG00000026365
MSTRG.12342.2	ssc-miR-106a	TATDN3
MSTRG.12342.2	ssc-miR-106a	ENSSSCG00000057651
MSTRG.12342.2	ssc-miR-106a	IDO1
MSTRG.12342.2	ssc-miR-106a	ZNRF1
MSTRG.12342.2	ssc-miR-106a	LHFPL2
MSTRG.12342.2	ssc-miR-106a	NINJ1
MSTRG.12342.2	ssc-miR-106a	P2RY8
MSTRG.12342.2	ssc-miR-106a	BACH1
MSTRG.12342.2	ssc-miR-106a	CDKN1A
MSTRG.12342.2	ssc-miR-106a	PLA2G2D
MSTRG.12342.2	ssc-miR-106a	DCAKD
MSTRG.12342.2	ssc-miR-106a	TYK2
MSTRG.12342.2	ssc-miR-106a	SH3RF1
MSTRG.12342.2	ssc-miR-106a	ITGA8
MSTRG.12342.2	ssc-miR-106a	ENSSSCG00000057045
MSTRG.12342.2	ssc-miR-106a	ARID4A
MSTRG.12342.2	ssc-miR-106a	MARK4
MSTRG.12342.2	ssc-miR-106a	ENSSSCG00000031384
MSTRG.12342.2	ssc-miR-106a	SPSB1
MSTRG.12342.2	ssc-miR-106a	FLYWCH2
MSTRG.12342.2	ssc-miR-106a	ENSSSCG00000039990
MSTRG.12342.2	ssc-miR-106a	ENSSSCG00000051948
MSTRG.12342.2	ssc-miR-106a	CNKSR2
MSTRG.12342.2	ssc-miR-106a	CA4
MSTRG.12342.2	ssc-miR-106a	FOXB1
MSTRG.12342.2	ssc-miR-106a	ENSSSCG00000053639
MSTRG.12342.2	ssc-miR-106a	RASSF1
MSTRG.12342.2	ssc-miR-106a	-
MSTRG.12342.2	ssc-miR-106a	IQSEC2
MSTRG.12342.2	ssc-miR-106a	ULBP1
MSTRG.12342.2	ssc-miR-106a	SLAMF7
MSTRG.12342.2	ssc-miR-106a	BBS4
MSTRG.12342.2	ssc-miR-106a	TRAF1
MSTRG.12342.2	ssc-miR-106a	ENSSSCG00000009001
MSTRG.12342.2	ssc-miR-106a	SORBS1
MSTRG.12342.2	ssc-miR-106a	ENSSSCG00000044927
MSTRG.12342.2	ssc-miR-106a	TRAF3IP3
MSTRG.12342.2	ssc-miR-106a	CSAD
MSTRG.12342.2	ssc-miR-106a	ENSSSCG00000052544
MSTRG.12342.2	ssc-miR-106a	MAOB
MSTRG.12342.2	ssc-miR-106a	WNT9B
MSTRG.12342.2	ssc-miR-106a	RALGDS
MSTRG.12342.2	ssc-miR-106a	ECE1
MSTRG.12342.2	ssc-miR-106a	SERPING1
MSTRG.12342.2	ssc-miR-106a	CCSER2
MSTRG.12342.2	ssc-miR-106a	ENSSSCG00000057619
MSTRG.12342.2	ssc-miR-106a	CD274
MSTRG.12342.2	ssc-miR-106a	ATP8B4
MSTRG.12342.2	ssc-miR-106a	AAK1
MSTRG.12342.2	ssc-miR-106a	CD74
MSTRG.12342.2	ssc-miR-106a	ELAPOR2
MSTRG.12342.2	ssc-miR-106a	ENSSSCG00000014997
MSTRG.12342.2	ssc-miR-106a	ACSL5
MSTRG.12342.2	ssc-miR-106a	ZBTB32
MSTRG.12342.2	ssc-miR-106a	IL4I1
MSTRG.12342.2	ssc-miR-106a	NMD3
MSTRG.12342.2	ssc-miR-106a	ENSSSCG00000054203
MSTRG.12342.2	ssc-miR-106a	ssc-mir-29a
MSTRG.12342.2	ssc-miR-106a	ALOX15B
MSTRG.12342.2	ssc-miR-106a	RBM20
MSTRG.12342.2	ssc-miR-106a	CDIN1
MSTRG.12342.2	ssc-miR-106a	ACSF2
MSTRG.12342.2	ssc-miR-106a	ENSSSCG00000061545
MSTRG.12342.2	ssc-miR-106a	SRRM3
MSTRG.12342.2	ssc-miR-106a	CLIC3
MSTRG.12342.2	ssc-miR-106a	ENSSSCG00000031640
MSTRG.12342.2	ssc-miR-106a	RBMS2
MSTRG.12342.2	ssc-miR-106a	CUTA
MSTRG.12342.2	ssc-miR-106a	ENSSSCG00000057382
MSTRG.12342.2	ssc-miR-106a	SLC30A4
MSTRG.12342.2	ssc-miR-106a	NFATC2
MSTRG.12342.2	ssc-miR-106a	HTT
MSTRG.12342.2	ssc-miR-106a	ACAN
MSTRG.12342.2	ssc-miR-106a	NPRL2
MSTRG.12342.2	ssc-miR-106a	ENSSSCG00000038359
MSTRG.16802.26	ssc-miR-106a	ZNF544
MSTRG.16802.26	ssc-miR-106a	ECE1
MSTRG.16802.26	ssc-miR-106a	ENSSSCG00000015545
MSTRG.16802.26	ssc-miR-106a	EGR1
MSTRG.16802.26	ssc-miR-106a	ABL2
MSTRG.16802.26	ssc-miR-106a	SLC6A9
MSTRG.16802.26	ssc-miR-106a	PPP6R2
MSTRG.16802.26	ssc-miR-106a	SPEF2
MSTRG.16802.26	ssc-miR-106a	ENSSSCG00000051406
MSTRG.16802.26	ssc-miR-106a	SFTPB
MSTRG.16802.26	ssc-miR-106a	STAC2
MSTRG.16802.26	ssc-miR-106a	ATXN7
MSTRG.16802.26	ssc-miR-106a	CHIA
MSTRG.16802.26	ssc-miR-106a	ALDOC
MSTRG.16802.26	ssc-miR-106a	ENSSSCG00000055162
MSTRG.16802.26	ssc-miR-106a	ENSSSCG00000029596
MSTRG.16802.26	ssc-miR-106a	PCDHGA4
MSTRG.16802.26	ssc-miR-106a	ZNF385C
MSTRG.16802.26	ssc-miR-106a	HIP1R
MSTRG.16802.26	ssc-miR-106a	CCL3L1
MSTRG.16802.26	ssc-miR-106a	SAMSN1
MSTRG.16802.26	ssc-miR-106a	SLC34A3
MSTRG.16802.26	ssc-miR-106a	ZNRF1
MSTRG.16802.26	ssc-miR-106a	ENSSSCG00000052056
MSTRG.16802.26	ssc-miR-106a	ENSSSCG00000049680
MSTRG.16802.26	ssc-miR-106a	AKNA
MSTRG.16802.26	ssc-miR-106a	GPR45
MSTRG.16802.26	ssc-miR-106a	SH3KBP1
MSTRG.16802.26	ssc-miR-106a	PCP4L1
MSTRG.16802.26	ssc-miR-106a	CCL3L1
MSTRG.16802.26	ssc-miR-106a	P2RX3
MSTRG.16802.26	ssc-miR-106a	ENSSSCG00000062903
MSTRG.16802.26	ssc-miR-106a	ENSSSCG00000054627
MSTRG.16802.26	ssc-miR-106a	BMP7
MSTRG.16802.26	ssc-miR-106a	SFTPB
MSTRG.16802.26	ssc-miR-106a	RAD54B
MSTRG.16802.26	ssc-miR-106a	CARD19
MSTRG.16802.26	ssc-miR-106a	ID1
MSTRG.16802.26	ssc-miR-106a	ENSSSCG00000016451
MSTRG.16802.26	ssc-miR-106a	ATOH8
MSTRG.16802.26	ssc-miR-106a	ENSSSCG00000036102
MSTRG.16802.26	ssc-miR-106a	FAP
MSTRG.16802.26	ssc-miR-106a	ENSSSCG00000041487
MSTRG.16802.26	ssc-miR-106a	ICOS
MSTRG.16802.26	ssc-miR-106a	CARD19
MSTRG.16802.26	ssc-miR-106a	SERPING1
MSTRG.16802.26	ssc-miR-106a	ENSSSCG00000047227
MSTRG.16802.26	ssc-miR-106a	IL21R
MSTRG.16802.26	ssc-miR-106a	ENSSSCG00000054780
MSTRG.16802.26	ssc-miR-106a	KCNRG
MSTRG.16802.26	ssc-miR-106a	PLA2G2D
MSTRG.16802.26	ssc-miR-106a	ENSSSCG00000055065
MSTRG.16802.26	ssc-miR-106a	ENSSSCG00000028004
MSTRG.16802.26	ssc-miR-106a	SEC14L3
MSTRG.16802.26	ssc-miR-106a	ENSSSCG00000026365
MSTRG.16802.26	ssc-miR-106a	TATDN3
MSTRG.16802.26	ssc-miR-106a	ENSSSCG00000057651
MSTRG.16802.26	ssc-miR-106a	IDO1
MSTRG.16802.26	ssc-miR-106a	ZNRF1
MSTRG.16802.26	ssc-miR-106a	LHFPL2
MSTRG.16802.26	ssc-miR-106a	NINJ1
MSTRG.16802.26	ssc-miR-106a	P2RY8
MSTRG.16802.26	ssc-miR-106a	BACH1
MSTRG.16802.26	ssc-miR-106a	CDKN1A
MSTRG.16802.26	ssc-miR-106a	PLA2G2D
MSTRG.16802.26	ssc-miR-106a	DCAKD
MSTRG.16802.26	ssc-miR-106a	TYK2
MSTRG.16802.26	ssc-miR-106a	SH3RF1
MSTRG.16802.26	ssc-miR-106a	ITGA8
MSTRG.16802.26	ssc-miR-106a	ENSSSCG00000057045
MSTRG.16802.26	ssc-miR-106a	ARID4A
MSTRG.16802.26	ssc-miR-106a	MARK4
MSTRG.16802.26	ssc-miR-106a	ENSSSCG00000031384
MSTRG.16802.26	ssc-miR-106a	SPSB1
MSTRG.16802.26	ssc-miR-106a	FLYWCH2
MSTRG.16802.26	ssc-miR-106a	ENSSSCG00000039990
MSTRG.16802.26	ssc-miR-106a	ENSSSCG00000051948
MSTRG.16802.26	ssc-miR-106a	CNKSR2
MSTRG.16802.26	ssc-miR-106a	CA4
MSTRG.16802.26	ssc-miR-106a	FOXB1
MSTRG.16802.26	ssc-miR-106a	ENSSSCG00000053639
MSTRG.16802.26	ssc-miR-106a	RASSF1
MSTRG.16802.26	ssc-miR-106a	-
MSTRG.16802.26	ssc-miR-106a	IQSEC2
MSTRG.16802.26	ssc-miR-106a	ULBP1
MSTRG.16802.26	ssc-miR-106a	SLAMF7
MSTRG.16802.26	ssc-miR-106a	BBS4
MSTRG.16802.26	ssc-miR-106a	TRAF1
MSTRG.16802.26	ssc-miR-106a	ENSSSCG00000009001
MSTRG.16802.26	ssc-miR-106a	SORBS1
MSTRG.16802.26	ssc-miR-106a	ENSSSCG00000044927
MSTRG.16802.26	ssc-miR-106a	TRAF3IP3
MSTRG.16802.26	ssc-miR-106a	CSAD
MSTRG.16802.26	ssc-miR-106a	ENSSSCG00000052544
MSTRG.16802.26	ssc-miR-106a	MAOB
MSTRG.16802.26	ssc-miR-106a	WNT9B
MSTRG.16802.26	ssc-miR-106a	RALGDS
MSTRG.16802.26	ssc-miR-106a	ECE1
MSTRG.16802.26	ssc-miR-106a	SERPING1
MSTRG.16802.26	ssc-miR-106a	CCSER2
MSTRG.16802.26	ssc-miR-106a	ENSSSCG00000057619
MSTRG.16802.26	ssc-miR-106a	CD274
MSTRG.16802.26	ssc-miR-106a	ATP8B4
MSTRG.16802.26	ssc-miR-106a	AAK1
MSTRG.16802.26	ssc-miR-106a	CD74
MSTRG.16802.26	ssc-miR-106a	ELAPOR2
MSTRG.16802.26	ssc-miR-106a	ENSSSCG00000014997
MSTRG.16802.26	ssc-miR-106a	ACSL5
MSTRG.16802.26	ssc-miR-106a	ZBTB32
MSTRG.16802.26	ssc-miR-106a	IL4I1
MSTRG.16802.26	ssc-miR-106a	NMD3
MSTRG.16802.26	ssc-miR-106a	ENSSSCG00000054203
MSTRG.16802.26	ssc-miR-106a	ssc-mir-29a
MSTRG.16802.26	ssc-miR-106a	ALOX15B
MSTRG.16802.26	ssc-miR-106a	RBM20
MSTRG.16802.26	ssc-miR-106a	CDIN1
MSTRG.16802.26	ssc-miR-106a	ACSF2
MSTRG.16802.26	ssc-miR-106a	ENSSSCG00000061545
MSTRG.16802.26	ssc-miR-106a	SRRM3
MSTRG.16802.26	ssc-miR-106a	CLIC3
MSTRG.16802.26	ssc-miR-106a	ENSSSCG00000031640
MSTRG.16802.26	ssc-miR-106a	RBMS2
MSTRG.16802.26	ssc-miR-106a	CUTA
MSTRG.16802.26	ssc-miR-106a	ENSSSCG00000057382
MSTRG.16802.26	ssc-miR-106a	SLC30A4
MSTRG.16802.26	ssc-miR-106a	NFATC2
MSTRG.16802.26	ssc-miR-106a	HTT
MSTRG.16802.26	ssc-miR-106a	ACAN
MSTRG.16802.26	ssc-miR-106a	NPRL2
MSTRG.16802.26	ssc-miR-106a	ENSSSCG00000038359
MSTRG.18587.3	ssc-miR-106a	ZNF544
MSTRG.18587.3	ssc-miR-106a	ECE1
MSTRG.18587.3	ssc-miR-106a	ENSSSCG00000015545
MSTRG.18587.3	ssc-miR-106a	EGR1
MSTRG.18587.3	ssc-miR-106a	ABL2
MSTRG.18587.3	ssc-miR-106a	SLC6A9
MSTRG.18587.3	ssc-miR-106a	PPP6R2
MSTRG.18587.3	ssc-miR-106a	SPEF2
MSTRG.18587.3	ssc-miR-106a	ENSSSCG00000051406
MSTRG.18587.3	ssc-miR-106a	SFTPB
MSTRG.18587.3	ssc-miR-106a	STAC2
MSTRG.18587.3	ssc-miR-106a	ATXN7
MSTRG.18587.3	ssc-miR-106a	CHIA
MSTRG.18587.3	ssc-miR-106a	ALDOC
MSTRG.18587.3	ssc-miR-106a	ENSSSCG00000055162
MSTRG.18587.3	ssc-miR-106a	ENSSSCG00000029596
MSTRG.18587.3	ssc-miR-106a	PCDHGA4
MSTRG.18587.3	ssc-miR-106a	ZNF385C
MSTRG.18587.3	ssc-miR-106a	HIP1R
MSTRG.18587.3	ssc-miR-106a	CCL3L1
MSTRG.18587.3	ssc-miR-106a	SAMSN1
MSTRG.18587.3	ssc-miR-106a	SLC34A3
MSTRG.18587.3	ssc-miR-106a	ZNRF1
MSTRG.18587.3	ssc-miR-106a	ENSSSCG00000052056
MSTRG.18587.3	ssc-miR-106a	ENSSSCG00000049680
MSTRG.18587.3	ssc-miR-106a	AKNA
MSTRG.18587.3	ssc-miR-106a	GPR45
MSTRG.18587.3	ssc-miR-106a	SH3KBP1
MSTRG.18587.3	ssc-miR-106a	PCP4L1
MSTRG.18587.3	ssc-miR-106a	CCL3L1
MSTRG.18587.3	ssc-miR-106a	P2RX3
MSTRG.18587.3	ssc-miR-106a	ENSSSCG00000062903
MSTRG.18587.3	ssc-miR-106a	ENSSSCG00000054627
MSTRG.18587.3	ssc-miR-106a	BMP7
MSTRG.18587.3	ssc-miR-106a	SFTPB
MSTRG.18587.3	ssc-miR-106a	RAD54B
MSTRG.18587.3	ssc-miR-106a	CARD19
MSTRG.18587.3	ssc-miR-106a	ID1
MSTRG.18587.3	ssc-miR-106a	ENSSSCG00000016451
MSTRG.18587.3	ssc-miR-106a	ATOH8
MSTRG.18587.3	ssc-miR-106a	ENSSSCG00000036102
MSTRG.18587.3	ssc-miR-106a	FAP
MSTRG.18587.3	ssc-miR-106a	ENSSSCG00000041487
MSTRG.18587.3	ssc-miR-106a	ICOS
MSTRG.18587.3	ssc-miR-106a	CARD19
MSTRG.18587.3	ssc-miR-106a	SERPING1
MSTRG.18587.3	ssc-miR-106a	ENSSSCG00000047227
MSTRG.18587.3	ssc-miR-106a	IL21R
MSTRG.18587.3	ssc-miR-106a	ENSSSCG00000054780
MSTRG.18587.3	ssc-miR-106a	KCNRG
MSTRG.18587.3	ssc-miR-106a	PLA2G2D
MSTRG.18587.3	ssc-miR-106a	ENSSSCG00000055065
MSTRG.18587.3	ssc-miR-106a	ENSSSCG00000028004
MSTRG.18587.3	ssc-miR-106a	SEC14L3
MSTRG.18587.3	ssc-miR-106a	ENSSSCG00000026365
MSTRG.18587.3	ssc-miR-106a	TATDN3
MSTRG.18587.3	ssc-miR-106a	ENSSSCG00000057651
MSTRG.18587.3	ssc-miR-106a	IDO1
MSTRG.18587.3	ssc-miR-106a	ZNRF1
MSTRG.18587.3	ssc-miR-106a	LHFPL2
MSTRG.18587.3	ssc-miR-106a	NINJ1
MSTRG.18587.3	ssc-miR-106a	P2RY8
MSTRG.18587.3	ssc-miR-106a	BACH1
MSTRG.18587.3	ssc-miR-106a	CDKN1A
MSTRG.18587.3	ssc-miR-106a	PLA2G2D
MSTRG.18587.3	ssc-miR-106a	DCAKD
MSTRG.18587.3	ssc-miR-106a	TYK2
MSTRG.18587.3	ssc-miR-106a	SH3RF1
MSTRG.18587.3	ssc-miR-106a	ITGA8
MSTRG.18587.3	ssc-miR-106a	ENSSSCG00000057045
MSTRG.18587.3	ssc-miR-106a	ARID4A
MSTRG.18587.3	ssc-miR-106a	MARK4
MSTRG.18587.3	ssc-miR-106a	ENSSSCG00000031384
MSTRG.18587.3	ssc-miR-106a	SPSB1
MSTRG.18587.3	ssc-miR-106a	FLYWCH2
MSTRG.18587.3	ssc-miR-106a	ENSSSCG00000039990
MSTRG.18587.3	ssc-miR-106a	ENSSSCG00000051948
MSTRG.18587.3	ssc-miR-106a	CNKSR2
MSTRG.18587.3	ssc-miR-106a	CA4
MSTRG.18587.3	ssc-miR-106a	FOXB1
MSTRG.18587.3	ssc-miR-106a	ENSSSCG00000053639
MSTRG.18587.3	ssc-miR-106a	RASSF1
MSTRG.18587.3	ssc-miR-106a	-
MSTRG.18587.3	ssc-miR-106a	IQSEC2
MSTRG.18587.3	ssc-miR-106a	ULBP1
MSTRG.18587.3	ssc-miR-106a	SLAMF7
MSTRG.18587.3	ssc-miR-106a	BBS4
MSTRG.18587.3	ssc-miR-106a	TRAF1
MSTRG.18587.3	ssc-miR-106a	ENSSSCG00000009001
MSTRG.18587.3	ssc-miR-106a	SORBS1
MSTRG.18587.3	ssc-miR-106a	ENSSSCG00000044927
MSTRG.18587.3	ssc-miR-106a	TRAF3IP3
MSTRG.18587.3	ssc-miR-106a	CSAD
MSTRG.18587.3	ssc-miR-106a	ENSSSCG00000052544
MSTRG.18587.3	ssc-miR-106a	MAOB
MSTRG.18587.3	ssc-miR-106a	WNT9B
MSTRG.18587.3	ssc-miR-106a	RALGDS
MSTRG.18587.3	ssc-miR-106a	ECE1
MSTRG.18587.3	ssc-miR-106a	SERPING1
MSTRG.18587.3	ssc-miR-106a	CCSER2
MSTRG.18587.3	ssc-miR-106a	ENSSSCG00000057619
MSTRG.18587.3	ssc-miR-106a	CD274
MSTRG.18587.3	ssc-miR-106a	ATP8B4
MSTRG.18587.3	ssc-miR-106a	AAK1
MSTRG.18587.3	ssc-miR-106a	CD74
MSTRG.18587.3	ssc-miR-106a	ELAPOR2
MSTRG.18587.3	ssc-miR-106a	ENSSSCG00000014997
MSTRG.18587.3	ssc-miR-106a	ACSL5
MSTRG.18587.3	ssc-miR-106a	ZBTB32
MSTRG.18587.3	ssc-miR-106a	IL4I1
MSTRG.18587.3	ssc-miR-106a	NMD3
MSTRG.18587.3	ssc-miR-106a	ENSSSCG00000054203
MSTRG.18587.3	ssc-miR-106a	ssc-mir-29a
MSTRG.18587.3	ssc-miR-106a	ALOX15B
MSTRG.18587.3	ssc-miR-106a	RBM20
MSTRG.18587.3	ssc-miR-106a	CDIN1
MSTRG.18587.3	ssc-miR-106a	ACSF2
MSTRG.18587.3	ssc-miR-106a	ENSSSCG00000061545
MSTRG.18587.3	ssc-miR-106a	SRRM3
MSTRG.18587.3	ssc-miR-106a	CLIC3
MSTRG.18587.3	ssc-miR-106a	ENSSSCG00000031640
MSTRG.18587.3	ssc-miR-106a	RBMS2
MSTRG.18587.3	ssc-miR-106a	CUTA
MSTRG.18587.3	ssc-miR-106a	ENSSSCG00000057382
MSTRG.18587.3	ssc-miR-106a	SLC30A4
MSTRG.18587.3	ssc-miR-106a	NFATC2
MSTRG.18587.3	ssc-miR-106a	HTT
MSTRG.18587.3	ssc-miR-106a	ACAN
MSTRG.18587.3	ssc-miR-106a	NPRL2
MSTRG.18587.3	ssc-miR-106a	ENSSSCG00000038359
MSTRG.282.1	ssc-miR-106a	ZNF544
MSTRG.282.1	ssc-miR-106a	ECE1
MSTRG.282.1	ssc-miR-106a	ENSSSCG00000015545
MSTRG.282.1	ssc-miR-106a	EGR1
MSTRG.282.1	ssc-miR-106a	ABL2
MSTRG.282.1	ssc-miR-106a	SLC6A9
MSTRG.282.1	ssc-miR-106a	PPP6R2
MSTRG.282.1	ssc-miR-106a	SPEF2
MSTRG.282.1	ssc-miR-106a	ENSSSCG00000051406
MSTRG.282.1	ssc-miR-106a	SFTPB
MSTRG.282.1	ssc-miR-106a	STAC2
MSTRG.282.1	ssc-miR-106a	ATXN7
MSTRG.282.1	ssc-miR-106a	CHIA
MSTRG.282.1	ssc-miR-106a	ALDOC
MSTRG.282.1	ssc-miR-106a	ENSSSCG00000055162
MSTRG.282.1	ssc-miR-106a	ENSSSCG00000029596
MSTRG.282.1	ssc-miR-106a	PCDHGA4
MSTRG.282.1	ssc-miR-106a	ZNF385C
MSTRG.282.1	ssc-miR-106a	HIP1R
MSTRG.282.1	ssc-miR-106a	CCL3L1
MSTRG.282.1	ssc-miR-106a	SAMSN1
MSTRG.282.1	ssc-miR-106a	SLC34A3
MSTRG.282.1	ssc-miR-106a	ZNRF1
MSTRG.282.1	ssc-miR-106a	ENSSSCG00000052056
MSTRG.282.1	ssc-miR-106a	ENSSSCG00000049680
MSTRG.282.1	ssc-miR-106a	AKNA
MSTRG.282.1	ssc-miR-106a	GPR45
MSTRG.282.1	ssc-miR-106a	SH3KBP1
MSTRG.282.1	ssc-miR-106a	PCP4L1
MSTRG.282.1	ssc-miR-106a	CCL3L1
MSTRG.282.1	ssc-miR-106a	P2RX3
MSTRG.282.1	ssc-miR-106a	ENSSSCG00000062903
MSTRG.282.1	ssc-miR-106a	ENSSSCG00000054627
MSTRG.282.1	ssc-miR-106a	BMP7
MSTRG.282.1	ssc-miR-106a	SFTPB
MSTRG.282.1	ssc-miR-106a	RAD54B
MSTRG.282.1	ssc-miR-106a	CARD19
MSTRG.282.1	ssc-miR-106a	ID1
MSTRG.282.1	ssc-miR-106a	ENSSSCG00000016451
MSTRG.282.1	ssc-miR-106a	ATOH8
MSTRG.282.1	ssc-miR-106a	ENSSSCG00000036102
MSTRG.282.1	ssc-miR-106a	FAP
MSTRG.282.1	ssc-miR-106a	ENSSSCG00000041487
MSTRG.282.1	ssc-miR-106a	ICOS
MSTRG.282.1	ssc-miR-106a	CARD19
MSTRG.282.1	ssc-miR-106a	SERPING1
MSTRG.282.1	ssc-miR-106a	ENSSSCG00000047227
MSTRG.282.1	ssc-miR-106a	IL21R
MSTRG.282.1	ssc-miR-106a	ENSSSCG00000054780
MSTRG.282.1	ssc-miR-106a	KCNRG
MSTRG.282.1	ssc-miR-106a	PLA2G2D
MSTRG.282.1	ssc-miR-106a	ENSSSCG00000055065
MSTRG.282.1	ssc-miR-106a	ENSSSCG00000028004
MSTRG.282.1	ssc-miR-106a	SEC14L3
MSTRG.282.1	ssc-miR-106a	ENSSSCG00000026365
MSTRG.282.1	ssc-miR-106a	TATDN3
MSTRG.282.1	ssc-miR-106a	ENSSSCG00000057651
MSTRG.282.1	ssc-miR-106a	IDO1
MSTRG.282.1	ssc-miR-106a	ZNRF1
MSTRG.282.1	ssc-miR-106a	LHFPL2
MSTRG.282.1	ssc-miR-106a	NINJ1
MSTRG.282.1	ssc-miR-106a	P2RY8
MSTRG.282.1	ssc-miR-106a	BACH1
MSTRG.282.1	ssc-miR-106a	CDKN1A
MSTRG.282.1	ssc-miR-106a	PLA2G2D
MSTRG.282.1	ssc-miR-106a	DCAKD
MSTRG.282.1	ssc-miR-106a	TYK2
MSTRG.282.1	ssc-miR-106a	SH3RF1
MSTRG.282.1	ssc-miR-106a	ITGA8
MSTRG.282.1	ssc-miR-106a	ENSSSCG00000057045
MSTRG.282.1	ssc-miR-106a	ARID4A
MSTRG.282.1	ssc-miR-106a	MARK4
MSTRG.282.1	ssc-miR-106a	ENSSSCG00000031384
MSTRG.282.1	ssc-miR-106a	SPSB1
MSTRG.282.1	ssc-miR-106a	FLYWCH2
MSTRG.282.1	ssc-miR-106a	ENSSSCG00000039990
MSTRG.282.1	ssc-miR-106a	ENSSSCG00000051948
MSTRG.282.1	ssc-miR-106a	CNKSR2
MSTRG.282.1	ssc-miR-106a	CA4
MSTRG.282.1	ssc-miR-106a	FOXB1
MSTRG.282.1	ssc-miR-106a	ENSSSCG00000053639
MSTRG.282.1	ssc-miR-106a	RASSF1
MSTRG.282.1	ssc-miR-106a	-
MSTRG.282.1	ssc-miR-106a	IQSEC2
MSTRG.282.1	ssc-miR-106a	ULBP1
MSTRG.282.1	ssc-miR-106a	SLAMF7
MSTRG.282.1	ssc-miR-106a	BBS4
MSTRG.282.1	ssc-miR-106a	TRAF1
MSTRG.282.1	ssc-miR-106a	ENSSSCG00000009001
MSTRG.282.1	ssc-miR-106a	SORBS1
MSTRG.282.1	ssc-miR-106a	ENSSSCG00000044927
MSTRG.282.1	ssc-miR-106a	TRAF3IP3
MSTRG.282.1	ssc-miR-106a	CSAD
MSTRG.282.1	ssc-miR-106a	ENSSSCG00000052544
MSTRG.282.1	ssc-miR-106a	MAOB
MSTRG.282.1	ssc-miR-106a	WNT9B
MSTRG.282.1	ssc-miR-106a	RALGDS
MSTRG.282.1	ssc-miR-106a	ECE1
MSTRG.282.1	ssc-miR-106a	SERPING1
MSTRG.282.1	ssc-miR-106a	CCSER2
MSTRG.282.1	ssc-miR-106a	ENSSSCG00000057619
MSTRG.282.1	ssc-miR-106a	CD274
MSTRG.282.1	ssc-miR-106a	ATP8B4
MSTRG.282.1	ssc-miR-106a	AAK1
MSTRG.282.1	ssc-miR-106a	CD74
MSTRG.282.1	ssc-miR-106a	ELAPOR2
MSTRG.282.1	ssc-miR-106a	ENSSSCG00000014997
MSTRG.282.1	ssc-miR-106a	ACSL5
MSTRG.282.1	ssc-miR-106a	ZBTB32
MSTRG.282.1	ssc-miR-106a	IL4I1
MSTRG.282.1	ssc-miR-106a	NMD3
MSTRG.282.1	ssc-miR-106a	ENSSSCG00000054203
MSTRG.282.1	ssc-miR-106a	ssc-mir-29a
MSTRG.282.1	ssc-miR-106a	ALOX15B
MSTRG.282.1	ssc-miR-106a	RBM20
MSTRG.282.1	ssc-miR-106a	CDIN1
MSTRG.282.1	ssc-miR-106a	ACSF2
MSTRG.282.1	ssc-miR-106a	ENSSSCG00000061545
MSTRG.282.1	ssc-miR-106a	SRRM3
MSTRG.282.1	ssc-miR-106a	CLIC3
MSTRG.282.1	ssc-miR-106a	ENSSSCG00000031640
MSTRG.282.1	ssc-miR-106a	RBMS2
MSTRG.282.1	ssc-miR-106a	CUTA
MSTRG.282.1	ssc-miR-106a	ENSSSCG00000057382
MSTRG.282.1	ssc-miR-106a	SLC30A4
MSTRG.282.1	ssc-miR-106a	NFATC2
MSTRG.282.1	ssc-miR-106a	HTT
MSTRG.282.1	ssc-miR-106a	ACAN
MSTRG.282.1	ssc-miR-106a	NPRL2
MSTRG.282.1	ssc-miR-106a	ENSSSCG00000038359
MSTRG.12342.16	ssc-miR-106a	ZNF544
MSTRG.12342.16	ssc-miR-106a	ECE1
MSTRG.12342.16	ssc-miR-106a	ENSSSCG00000015545
MSTRG.12342.16	ssc-miR-106a	EGR1
MSTRG.12342.16	ssc-miR-106a	ABL2
MSTRG.12342.16	ssc-miR-106a	SLC6A9
MSTRG.12342.16	ssc-miR-106a	PPP6R2
MSTRG.12342.16	ssc-miR-106a	SPEF2
MSTRG.12342.16	ssc-miR-106a	ENSSSCG00000051406
MSTRG.12342.16	ssc-miR-106a	SFTPB
MSTRG.12342.16	ssc-miR-106a	STAC2
MSTRG.12342.16	ssc-miR-106a	ATXN7
MSTRG.12342.16	ssc-miR-106a	CHIA
MSTRG.12342.16	ssc-miR-106a	ALDOC
MSTRG.12342.16	ssc-miR-106a	ENSSSCG00000055162
MSTRG.12342.16	ssc-miR-106a	ENSSSCG00000029596
MSTRG.12342.16	ssc-miR-106a	PCDHGA4
MSTRG.12342.16	ssc-miR-106a	ZNF385C
MSTRG.12342.16	ssc-miR-106a	HIP1R
MSTRG.12342.16	ssc-miR-106a	CCL3L1
MSTRG.12342.16	ssc-miR-106a	SAMSN1
MSTRG.12342.16	ssc-miR-106a	SLC34A3
MSTRG.12342.16	ssc-miR-106a	ZNRF1
MSTRG.12342.16	ssc-miR-106a	ENSSSCG00000052056
MSTRG.12342.16	ssc-miR-106a	ENSSSCG00000049680
MSTRG.12342.16	ssc-miR-106a	AKNA
MSTRG.12342.16	ssc-miR-106a	GPR45
MSTRG.12342.16	ssc-miR-106a	SH3KBP1
MSTRG.12342.16	ssc-miR-106a	PCP4L1
MSTRG.12342.16	ssc-miR-106a	CCL3L1
MSTRG.12342.16	ssc-miR-106a	P2RX3
MSTRG.12342.16	ssc-miR-106a	ENSSSCG00000062903
MSTRG.12342.16	ssc-miR-106a	ENSSSCG00000054627
MSTRG.12342.16	ssc-miR-106a	BMP7
MSTRG.12342.16	ssc-miR-106a	SFTPB
MSTRG.12342.16	ssc-miR-106a	RAD54B
MSTRG.12342.16	ssc-miR-106a	CARD19
MSTRG.12342.16	ssc-miR-106a	ID1
MSTRG.12342.16	ssc-miR-106a	ENSSSCG00000016451
MSTRG.12342.16	ssc-miR-106a	ATOH8
MSTRG.12342.16	ssc-miR-106a	ENSSSCG00000036102
MSTRG.12342.16	ssc-miR-106a	FAP
MSTRG.12342.16	ssc-miR-106a	ENSSSCG00000041487
MSTRG.12342.16	ssc-miR-106a	ICOS
MSTRG.12342.16	ssc-miR-106a	CARD19
MSTRG.12342.16	ssc-miR-106a	SERPING1
MSTRG.12342.16	ssc-miR-106a	ENSSSCG00000047227
MSTRG.12342.16	ssc-miR-106a	IL21R
MSTRG.12342.16	ssc-miR-106a	ENSSSCG00000054780
MSTRG.12342.16	ssc-miR-106a	KCNRG
MSTRG.12342.16	ssc-miR-106a	PLA2G2D
MSTRG.12342.16	ssc-miR-106a	ENSSSCG00000055065
MSTRG.12342.16	ssc-miR-106a	ENSSSCG00000028004
MSTRG.12342.16	ssc-miR-106a	SEC14L3
MSTRG.12342.16	ssc-miR-106a	ENSSSCG00000026365
MSTRG.12342.16	ssc-miR-106a	TATDN3
MSTRG.12342.16	ssc-miR-106a	ENSSSCG00000057651
MSTRG.12342.16	ssc-miR-106a	IDO1
MSTRG.12342.16	ssc-miR-106a	ZNRF1
MSTRG.12342.16	ssc-miR-106a	LHFPL2
MSTRG.12342.16	ssc-miR-106a	NINJ1
MSTRG.12342.16	ssc-miR-106a	P2RY8
MSTRG.12342.16	ssc-miR-106a	BACH1
MSTRG.12342.16	ssc-miR-106a	CDKN1A
MSTRG.12342.16	ssc-miR-106a	PLA2G2D
MSTRG.12342.16	ssc-miR-106a	DCAKD
MSTRG.12342.16	ssc-miR-106a	TYK2
MSTRG.12342.16	ssc-miR-106a	SH3RF1
MSTRG.12342.16	ssc-miR-106a	ITGA8
MSTRG.12342.16	ssc-miR-106a	ENSSSCG00000057045
MSTRG.12342.16	ssc-miR-106a	ARID4A
MSTRG.12342.16	ssc-miR-106a	MARK4
MSTRG.12342.16	ssc-miR-106a	ENSSSCG00000031384
MSTRG.12342.16	ssc-miR-106a	SPSB1
MSTRG.12342.16	ssc-miR-106a	FLYWCH2
MSTRG.12342.16	ssc-miR-106a	ENSSSCG00000039990
MSTRG.12342.16	ssc-miR-106a	ENSSSCG00000051948
MSTRG.12342.16	ssc-miR-106a	CNKSR2
MSTRG.12342.16	ssc-miR-106a	CA4
MSTRG.12342.16	ssc-miR-106a	FOXB1
MSTRG.12342.16	ssc-miR-106a	ENSSSCG00000053639
MSTRG.12342.16	ssc-miR-106a	RASSF1
MSTRG.12342.16	ssc-miR-106a	-
MSTRG.12342.16	ssc-miR-106a	IQSEC2
MSTRG.12342.16	ssc-miR-106a	ULBP1
MSTRG.12342.16	ssc-miR-106a	SLAMF7
MSTRG.12342.16	ssc-miR-106a	BBS4
MSTRG.12342.16	ssc-miR-106a	TRAF1
MSTRG.12342.16	ssc-miR-106a	ENSSSCG00000009001
MSTRG.12342.16	ssc-miR-106a	SORBS1
MSTRG.12342.16	ssc-miR-106a	ENSSSCG00000044927
MSTRG.12342.16	ssc-miR-106a	TRAF3IP3
MSTRG.12342.16	ssc-miR-106a	CSAD
MSTRG.12342.16	ssc-miR-106a	ENSSSCG00000052544
MSTRG.12342.16	ssc-miR-106a	MAOB
MSTRG.12342.16	ssc-miR-106a	WNT9B
MSTRG.12342.16	ssc-miR-106a	RALGDS
MSTRG.12342.16	ssc-miR-106a	ECE1
MSTRG.12342.16	ssc-miR-106a	SERPING1
MSTRG.12342.16	ssc-miR-106a	CCSER2
MSTRG.12342.16	ssc-miR-106a	ENSSSCG00000057619
MSTRG.12342.16	ssc-miR-106a	CD274
MSTRG.12342.16	ssc-miR-106a	ATP8B4
MSTRG.12342.16	ssc-miR-106a	AAK1
MSTRG.12342.16	ssc-miR-106a	CD74
MSTRG.12342.16	ssc-miR-106a	ELAPOR2
MSTRG.12342.16	ssc-miR-106a	ENSSSCG00000014997
MSTRG.12342.16	ssc-miR-106a	ACSL5
MSTRG.12342.16	ssc-miR-106a	ZBTB32
MSTRG.12342.16	ssc-miR-106a	IL4I1
MSTRG.12342.16	ssc-miR-106a	NMD3
MSTRG.12342.16	ssc-miR-106a	ENSSSCG00000054203
MSTRG.12342.16	ssc-miR-106a	ssc-mir-29a
MSTRG.12342.16	ssc-miR-106a	ALOX15B
MSTRG.12342.16	ssc-miR-106a	RBM20
MSTRG.12342.16	ssc-miR-106a	CDIN1
MSTRG.12342.16	ssc-miR-106a	ACSF2
MSTRG.12342.16	ssc-miR-106a	ENSSSCG00000061545
MSTRG.12342.16	ssc-miR-106a	SRRM3
MSTRG.12342.16	ssc-miR-106a	CLIC3
MSTRG.12342.16	ssc-miR-106a	ENSSSCG00000031640
MSTRG.12342.16	ssc-miR-106a	RBMS2
MSTRG.12342.16	ssc-miR-106a	CUTA
MSTRG.12342.16	ssc-miR-106a	ENSSSCG00000057382
MSTRG.12342.16	ssc-miR-106a	SLC30A4
MSTRG.12342.16	ssc-miR-106a	NFATC2
MSTRG.12342.16	ssc-miR-106a	HTT
MSTRG.12342.16	ssc-miR-106a	ACAN
MSTRG.12342.16	ssc-miR-106a	NPRL2
MSTRG.12342.16	ssc-miR-106a	ENSSSCG00000038359
MSTRG.5811.13	ssc-miR-106a	ZNF544
MSTRG.5811.13	ssc-miR-106a	ECE1
MSTRG.5811.13	ssc-miR-106a	ENSSSCG00000015545
MSTRG.5811.13	ssc-miR-106a	EGR1
MSTRG.5811.13	ssc-miR-106a	ABL2
MSTRG.5811.13	ssc-miR-106a	SLC6A9
MSTRG.5811.13	ssc-miR-106a	PPP6R2
MSTRG.5811.13	ssc-miR-106a	SPEF2
MSTRG.5811.13	ssc-miR-106a	ENSSSCG00000051406
MSTRG.5811.13	ssc-miR-106a	SFTPB
MSTRG.5811.13	ssc-miR-106a	STAC2
MSTRG.5811.13	ssc-miR-106a	ATXN7
MSTRG.5811.13	ssc-miR-106a	CHIA
MSTRG.5811.13	ssc-miR-106a	ALDOC
MSTRG.5811.13	ssc-miR-106a	ENSSSCG00000055162
MSTRG.5811.13	ssc-miR-106a	ENSSSCG00000029596
MSTRG.5811.13	ssc-miR-106a	PCDHGA4
MSTRG.5811.13	ssc-miR-106a	ZNF385C
MSTRG.5811.13	ssc-miR-106a	HIP1R
MSTRG.5811.13	ssc-miR-106a	CCL3L1
MSTRG.5811.13	ssc-miR-106a	SAMSN1
MSTRG.5811.13	ssc-miR-106a	SLC34A3
MSTRG.5811.13	ssc-miR-106a	ZNRF1
MSTRG.5811.13	ssc-miR-106a	ENSSSCG00000052056
MSTRG.5811.13	ssc-miR-106a	ENSSSCG00000049680
MSTRG.5811.13	ssc-miR-106a	AKNA
MSTRG.5811.13	ssc-miR-106a	GPR45
MSTRG.5811.13	ssc-miR-106a	SH3KBP1
MSTRG.5811.13	ssc-miR-106a	PCP4L1
MSTRG.5811.13	ssc-miR-106a	CCL3L1
MSTRG.5811.13	ssc-miR-106a	P2RX3
MSTRG.5811.13	ssc-miR-106a	ENSSSCG00000062903
MSTRG.5811.13	ssc-miR-106a	ENSSSCG00000054627
MSTRG.5811.13	ssc-miR-106a	BMP7
MSTRG.5811.13	ssc-miR-106a	SFTPB
MSTRG.5811.13	ssc-miR-106a	RAD54B
MSTRG.5811.13	ssc-miR-106a	CARD19
MSTRG.5811.13	ssc-miR-106a	ID1
MSTRG.5811.13	ssc-miR-106a	ENSSSCG00000016451
MSTRG.5811.13	ssc-miR-106a	ATOH8
MSTRG.5811.13	ssc-miR-106a	ENSSSCG00000036102
MSTRG.5811.13	ssc-miR-106a	FAP
MSTRG.5811.13	ssc-miR-106a	ENSSSCG00000041487
MSTRG.5811.13	ssc-miR-106a	ICOS
MSTRG.5811.13	ssc-miR-106a	CARD19
MSTRG.5811.13	ssc-miR-106a	SERPING1
MSTRG.5811.13	ssc-miR-106a	ENSSSCG00000047227
MSTRG.5811.13	ssc-miR-106a	IL21R
MSTRG.5811.13	ssc-miR-106a	ENSSSCG00000054780
MSTRG.5811.13	ssc-miR-106a	KCNRG
MSTRG.5811.13	ssc-miR-106a	PLA2G2D
MSTRG.5811.13	ssc-miR-106a	ENSSSCG00000055065
MSTRG.5811.13	ssc-miR-106a	ENSSSCG00000028004
MSTRG.5811.13	ssc-miR-106a	SEC14L3
MSTRG.5811.13	ssc-miR-106a	ENSSSCG00000026365
MSTRG.5811.13	ssc-miR-106a	TATDN3
MSTRG.5811.13	ssc-miR-106a	ENSSSCG00000057651
MSTRG.5811.13	ssc-miR-106a	IDO1
MSTRG.5811.13	ssc-miR-106a	ZNRF1
MSTRG.5811.13	ssc-miR-106a	LHFPL2
MSTRG.5811.13	ssc-miR-106a	NINJ1
MSTRG.5811.13	ssc-miR-106a	P2RY8
MSTRG.5811.13	ssc-miR-106a	BACH1
MSTRG.5811.13	ssc-miR-106a	CDKN1A
MSTRG.5811.13	ssc-miR-106a	PLA2G2D
MSTRG.5811.13	ssc-miR-106a	DCAKD
MSTRG.5811.13	ssc-miR-106a	TYK2
MSTRG.5811.13	ssc-miR-106a	SH3RF1
MSTRG.5811.13	ssc-miR-106a	ITGA8
MSTRG.5811.13	ssc-miR-106a	ENSSSCG00000057045
MSTRG.5811.13	ssc-miR-106a	ARID4A
MSTRG.5811.13	ssc-miR-106a	MARK4
MSTRG.5811.13	ssc-miR-106a	ENSSSCG00000031384
MSTRG.5811.13	ssc-miR-106a	SPSB1
MSTRG.5811.13	ssc-miR-106a	FLYWCH2
MSTRG.5811.13	ssc-miR-106a	ENSSSCG00000039990
MSTRG.5811.13	ssc-miR-106a	ENSSSCG00000051948
MSTRG.5811.13	ssc-miR-106a	CNKSR2
MSTRG.5811.13	ssc-miR-106a	CA4
MSTRG.5811.13	ssc-miR-106a	FOXB1
MSTRG.5811.13	ssc-miR-106a	ENSSSCG00000053639
MSTRG.5811.13	ssc-miR-106a	RASSF1
MSTRG.5811.13	ssc-miR-106a	-
MSTRG.5811.13	ssc-miR-106a	IQSEC2
MSTRG.5811.13	ssc-miR-106a	ULBP1
MSTRG.5811.13	ssc-miR-106a	SLAMF7
MSTRG.5811.13	ssc-miR-106a	BBS4
MSTRG.5811.13	ssc-miR-106a	TRAF1
MSTRG.5811.13	ssc-miR-106a	ENSSSCG00000009001
MSTRG.5811.13	ssc-miR-106a	SORBS1
MSTRG.5811.13	ssc-miR-106a	ENSSSCG00000044927
MSTRG.5811.13	ssc-miR-106a	TRAF3IP3
MSTRG.5811.13	ssc-miR-106a	CSAD
MSTRG.5811.13	ssc-miR-106a	ENSSSCG00000052544
MSTRG.5811.13	ssc-miR-106a	MAOB
MSTRG.5811.13	ssc-miR-106a	WNT9B
MSTRG.5811.13	ssc-miR-106a	RALGDS
MSTRG.5811.13	ssc-miR-106a	ECE1
MSTRG.5811.13	ssc-miR-106a	SERPING1
MSTRG.5811.13	ssc-miR-106a	CCSER2
MSTRG.5811.13	ssc-miR-106a	ENSSSCG00000057619
MSTRG.5811.13	ssc-miR-106a	CD274
MSTRG.5811.13	ssc-miR-106a	ATP8B4
MSTRG.5811.13	ssc-miR-106a	AAK1
MSTRG.5811.13	ssc-miR-106a	CD74
MSTRG.5811.13	ssc-miR-106a	ELAPOR2
MSTRG.5811.13	ssc-miR-106a	ENSSSCG00000014997
MSTRG.5811.13	ssc-miR-106a	ACSL5
MSTRG.5811.13	ssc-miR-106a	ZBTB32
MSTRG.5811.13	ssc-miR-106a	IL4I1
MSTRG.5811.13	ssc-miR-106a	NMD3
MSTRG.5811.13	ssc-miR-106a	ENSSSCG00000054203
MSTRG.5811.13	ssc-miR-106a	ssc-mir-29a
MSTRG.5811.13	ssc-miR-106a	ALOX15B
MSTRG.5811.13	ssc-miR-106a	RBM20
MSTRG.5811.13	ssc-miR-106a	CDIN1
MSTRG.5811.13	ssc-miR-106a	ACSF2
MSTRG.5811.13	ssc-miR-106a	ENSSSCG00000061545
MSTRG.5811.13	ssc-miR-106a	SRRM3
MSTRG.5811.13	ssc-miR-106a	CLIC3
MSTRG.5811.13	ssc-miR-106a	ENSSSCG00000031640
MSTRG.5811.13	ssc-miR-106a	RBMS2
MSTRG.5811.13	ssc-miR-106a	CUTA
MSTRG.5811.13	ssc-miR-106a	ENSSSCG00000057382
MSTRG.5811.13	ssc-miR-106a	SLC30A4
MSTRG.5811.13	ssc-miR-106a	NFATC2
MSTRG.5811.13	ssc-miR-106a	HTT
MSTRG.5811.13	ssc-miR-106a	ACAN
MSTRG.5811.13	ssc-miR-106a	NPRL2
MSTRG.5811.13	ssc-miR-106a	ENSSSCG00000038359
MSTRG.13136.9	ssc-miR-106a	ZNF544
MSTRG.13136.9	ssc-miR-106a	ECE1
MSTRG.13136.9	ssc-miR-106a	ENSSSCG00000015545
MSTRG.13136.9	ssc-miR-106a	EGR1
MSTRG.13136.9	ssc-miR-106a	ABL2
MSTRG.13136.9	ssc-miR-106a	SLC6A9
MSTRG.13136.9	ssc-miR-106a	PPP6R2
MSTRG.13136.9	ssc-miR-106a	SPEF2
MSTRG.13136.9	ssc-miR-106a	ENSSSCG00000051406
MSTRG.13136.9	ssc-miR-106a	SFTPB
MSTRG.13136.9	ssc-miR-106a	STAC2
MSTRG.13136.9	ssc-miR-106a	ATXN7
MSTRG.13136.9	ssc-miR-106a	CHIA
MSTRG.13136.9	ssc-miR-106a	ALDOC
MSTRG.13136.9	ssc-miR-106a	ENSSSCG00000055162
MSTRG.13136.9	ssc-miR-106a	ENSSSCG00000029596
MSTRG.13136.9	ssc-miR-106a	PCDHGA4
MSTRG.13136.9	ssc-miR-106a	ZNF385C
MSTRG.13136.9	ssc-miR-106a	HIP1R
MSTRG.13136.9	ssc-miR-106a	CCL3L1
MSTRG.13136.9	ssc-miR-106a	SAMSN1
MSTRG.13136.9	ssc-miR-106a	SLC34A3
MSTRG.13136.9	ssc-miR-106a	ZNRF1
MSTRG.13136.9	ssc-miR-106a	ENSSSCG00000052056
MSTRG.13136.9	ssc-miR-106a	ENSSSCG00000049680
MSTRG.13136.9	ssc-miR-106a	AKNA
MSTRG.13136.9	ssc-miR-106a	GPR45
MSTRG.13136.9	ssc-miR-106a	SH3KBP1
MSTRG.13136.9	ssc-miR-106a	PCP4L1
MSTRG.13136.9	ssc-miR-106a	CCL3L1
MSTRG.13136.9	ssc-miR-106a	P2RX3
MSTRG.13136.9	ssc-miR-106a	ENSSSCG00000062903
MSTRG.13136.9	ssc-miR-106a	ENSSSCG00000054627
MSTRG.13136.9	ssc-miR-106a	BMP7
MSTRG.13136.9	ssc-miR-106a	SFTPB
MSTRG.13136.9	ssc-miR-106a	RAD54B
MSTRG.13136.9	ssc-miR-106a	CARD19
MSTRG.13136.9	ssc-miR-106a	ID1
MSTRG.13136.9	ssc-miR-106a	ENSSSCG00000016451
MSTRG.13136.9	ssc-miR-106a	ATOH8
MSTRG.13136.9	ssc-miR-106a	ENSSSCG00000036102
MSTRG.13136.9	ssc-miR-106a	FAP
MSTRG.13136.9	ssc-miR-106a	ENSSSCG00000041487
MSTRG.13136.9	ssc-miR-106a	ICOS
MSTRG.13136.9	ssc-miR-106a	CARD19
MSTRG.13136.9	ssc-miR-106a	SERPING1
MSTRG.13136.9	ssc-miR-106a	ENSSSCG00000047227
MSTRG.13136.9	ssc-miR-106a	IL21R
[truncated: 1,016,324+ more rows]
