# Supplementary material for: Analysis of whole transcriptome reveals the immune response to porcine reproductive and respiratory syndrome virus infection and tylvalosin tartrate treatment in the porcine alveolar macrophages
Source: Front Immunol. 2025 Jan 13;15:1506371. doi: 10.3389/fimmu.2024.1506371 (PMC11769836; doi:10.3389/fimmu.2024.1506371)
Supplement: Supplementary file 7 [file Table7.xlsx]

## Sheet: Table S6
Supplementary Table S7. TRFLs involved lncRNA-miRNA-mRNA ceRNA networks in the cytoplasm
LncRNA	miRNA	mRNA
MSTRG.7707.35	ssc-miR-106a	PDE4C
MSTRG.7707.35	ssc-miR-106a	KCNMB1
MSTRG.7707.35	ssc-miR-106a	RHOQ
MSTRG.7707.35	ssc-miR-106a	GANAB
MSTRG.7707.35	ssc-miR-106a	AGO2
MSTRG.7707.35	ssc-miR-106a	NR4A3
MSTRG.7707.35	ssc-miR-106a	SLC1A2
MSTRG.7707.35	ssc-miR-106a	ENSSSCG00000055162
MSTRG.7707.35	ssc-miR-106a	U6
MSTRG.7707.35	ssc-miR-106a	ENSSSCG00000052930
MSTRG.7707.35	ssc-miR-106a	TLR1
MSTRG.7707.35	ssc-miR-106a	CD74
MSTRG.7707.35	ssc-miR-106a	KCNH1
MSTRG.7707.35	ssc-miR-106a	DUSP2
MSTRG.7707.35	ssc-miR-106a	ENSSSCG00000061860
MSTRG.7707.35	ssc-miR-106a	NDRG3
MSTRG.7707.35	ssc-miR-106a	ADAMTSL4
MSTRG.7707.35	ssc-miR-106a	ENSSSCG00000048880
MSTRG.7707.35	ssc-miR-106a	HDAC9
MSTRG.7707.35	ssc-miR-106a	PLEKHO2
MSTRG.7707.35	ssc-miR-106a	ACVR2B
MSTRG.7707.35	ssc-miR-106a	ENSSSCG00000037808
MSTRG.7707.35	ssc-miR-106a	VPS54
MSTRG.7707.35	ssc-miR-106a	ADAMTS10
MSTRG.7707.35	ssc-miR-106a	SMYD5
MSTRG.7707.35	ssc-miR-106a	CYP2B6B
MSTRG.7707.35	ssc-miR-106a	CHST15
MSTRG.7707.35	ssc-miR-106a	CBL
MSTRG.7707.35	ssc-miR-106a	-
MSTRG.7707.35	ssc-miR-106a	MLXIP
MSTRG.7707.35	ssc-miR-106a	SCARNA10
MSTRG.7707.35	ssc-miR-106a	ABCC1
MSTRG.7707.35	ssc-miR-106a	PLCL2
MSTRG.7707.35	ssc-miR-106a	HMG20A
MSTRG.7707.35	ssc-miR-106a	MYBPH
MSTRG.7707.35	ssc-miR-106a	ENSSSCG00000057444
MSTRG.7707.35	ssc-miR-106a	ENSSSCG00000015545
MSTRG.7707.35	ssc-miR-106a	TPPP
MSTRG.7707.35	ssc-miR-106a	-
MSTRG.7707.35	ssc-miR-106a	DIAPH1
MSTRG.7707.35	ssc-miR-106a	TSKU
MSTRG.7707.35	ssc-miR-106a	ENSSSCG00000009338
MSTRG.7707.35	ssc-miR-106a	CAPN15
MSTRG.7707.35	ssc-miR-106a	TCF7
MSTRG.7707.35	ssc-miR-106a	NIPAL4
MSTRG.7707.35	ssc-miR-106a	ENSSSCG00000052177
MSTRG.7707.35	ssc-miR-106a	ENSSSCG00000045051
MSTRG.7707.35	ssc-miR-106a	NAT9
MSTRG.7707.35	ssc-miR-106a	ENSSSCG00000060064
MSTRG.7707.35	ssc-miR-106a	MAMDC4
MSTRG.7707.35	ssc-miR-106a	RARA
MSTRG.7707.35	ssc-miR-106a	ENSSSCG00000058272
MSTRG.7707.35	ssc-miR-106a	ATP8A1
MSTRG.6279.12	ssc-miR-106a	PDE4C
MSTRG.6279.12	ssc-miR-106a	KCNMB1
MSTRG.6279.12	ssc-miR-106a	RHOQ
MSTRG.6279.12	ssc-miR-106a	GANAB
MSTRG.6279.12	ssc-miR-106a	AGO2
MSTRG.6279.12	ssc-miR-106a	NR4A3
MSTRG.6279.12	ssc-miR-106a	SLC1A2
MSTRG.6279.12	ssc-miR-106a	ENSSSCG00000055162
MSTRG.6279.12	ssc-miR-106a	U6
MSTRG.6279.12	ssc-miR-106a	ENSSSCG00000052930
MSTRG.6279.12	ssc-miR-106a	TLR1
MSTRG.6279.12	ssc-miR-106a	CD74
MSTRG.6279.12	ssc-miR-106a	KCNH1
MSTRG.6279.12	ssc-miR-106a	DUSP2
MSTRG.6279.12	ssc-miR-106a	ENSSSCG00000061860
MSTRG.6279.12	ssc-miR-106a	NDRG3
MSTRG.6279.12	ssc-miR-106a	ADAMTSL4
MSTRG.6279.12	ssc-miR-106a	ENSSSCG00000048880
MSTRG.6279.12	ssc-miR-106a	HDAC9
MSTRG.6279.12	ssc-miR-106a	PLEKHO2
MSTRG.6279.12	ssc-miR-106a	ACVR2B
MSTRG.6279.12	ssc-miR-106a	ENSSSCG00000037808
MSTRG.6279.12	ssc-miR-106a	VPS54
MSTRG.6279.12	ssc-miR-106a	ADAMTS10
MSTRG.6279.12	ssc-miR-106a	SMYD5
MSTRG.6279.12	ssc-miR-106a	CYP2B6B
MSTRG.6279.12	ssc-miR-106a	CHST15
MSTRG.6279.12	ssc-miR-106a	CBL
MSTRG.6279.12	ssc-miR-106a	-
MSTRG.6279.12	ssc-miR-106a	MLXIP
MSTRG.6279.12	ssc-miR-106a	SCARNA10
MSTRG.6279.12	ssc-miR-106a	ABCC1
MSTRG.6279.12	ssc-miR-106a	PLCL2
MSTRG.6279.12	ssc-miR-106a	HMG20A
MSTRG.6279.12	ssc-miR-106a	MYBPH
MSTRG.6279.12	ssc-miR-106a	ENSSSCG00000057444
MSTRG.6279.12	ssc-miR-106a	ENSSSCG00000015545
MSTRG.6279.12	ssc-miR-106a	TPPP
MSTRG.6279.12	ssc-miR-106a	-
MSTRG.6279.12	ssc-miR-106a	DIAPH1
MSTRG.6279.12	ssc-miR-106a	TSKU
MSTRG.6279.12	ssc-miR-106a	ENSSSCG00000009338
MSTRG.6279.12	ssc-miR-106a	CAPN15
MSTRG.6279.12	ssc-miR-106a	TCF7
MSTRG.6279.12	ssc-miR-106a	NIPAL4
MSTRG.6279.12	ssc-miR-106a	ENSSSCG00000052177
MSTRG.6279.12	ssc-miR-106a	ENSSSCG00000045051
MSTRG.6279.12	ssc-miR-106a	NAT9
MSTRG.6279.12	ssc-miR-106a	ENSSSCG00000060064
MSTRG.6279.12	ssc-miR-106a	MAMDC4
MSTRG.6279.12	ssc-miR-106a	RARA
MSTRG.6279.12	ssc-miR-106a	ENSSSCG00000058272
MSTRG.6279.12	ssc-miR-106a	ATP8A1
MSTRG.5527.7	ssc-miR-106a	PDE4C
MSTRG.5527.7	ssc-miR-106a	KCNMB1
MSTRG.5527.7	ssc-miR-106a	RHOQ
MSTRG.5527.7	ssc-miR-106a	GANAB
MSTRG.5527.7	ssc-miR-106a	AGO2
MSTRG.5527.7	ssc-miR-106a	NR4A3
MSTRG.5527.7	ssc-miR-106a	SLC1A2
MSTRG.5527.7	ssc-miR-106a	ENSSSCG00000055162
MSTRG.5527.7	ssc-miR-106a	U6
MSTRG.5527.7	ssc-miR-106a	ENSSSCG00000052930
MSTRG.5527.7	ssc-miR-106a	TLR1
MSTRG.5527.7	ssc-miR-106a	CD74
MSTRG.5527.7	ssc-miR-106a	KCNH1
MSTRG.5527.7	ssc-miR-106a	DUSP2
MSTRG.5527.7	ssc-miR-106a	ENSSSCG00000061860
MSTRG.5527.7	ssc-miR-106a	NDRG3
MSTRG.5527.7	ssc-miR-106a	ADAMTSL4
MSTRG.5527.7	ssc-miR-106a	ENSSSCG00000048880
MSTRG.5527.7	ssc-miR-106a	HDAC9
MSTRG.5527.7	ssc-miR-106a	PLEKHO2
MSTRG.5527.7	ssc-miR-106a	ACVR2B
MSTRG.5527.7	ssc-miR-106a	ENSSSCG00000037808
MSTRG.5527.7	ssc-miR-106a	VPS54
MSTRG.5527.7	ssc-miR-106a	ADAMTS10
MSTRG.5527.7	ssc-miR-106a	SMYD5
MSTRG.5527.7	ssc-miR-106a	CYP2B6B
MSTRG.5527.7	ssc-miR-106a	CHST15
MSTRG.5527.7	ssc-miR-106a	CBL
MSTRG.5527.7	ssc-miR-106a	-
MSTRG.5527.7	ssc-miR-106a	MLXIP
MSTRG.5527.7	ssc-miR-106a	SCARNA10
MSTRG.5527.7	ssc-miR-106a	ABCC1
MSTRG.5527.7	ssc-miR-106a	PLCL2
MSTRG.5527.7	ssc-miR-106a	HMG20A
MSTRG.5527.7	ssc-miR-106a	MYBPH
MSTRG.5527.7	ssc-miR-106a	ENSSSCG00000057444
MSTRG.5527.7	ssc-miR-106a	ENSSSCG00000015545
MSTRG.5527.7	ssc-miR-106a	TPPP
MSTRG.5527.7	ssc-miR-106a	-
MSTRG.5527.7	ssc-miR-106a	DIAPH1
MSTRG.5527.7	ssc-miR-106a	TSKU
MSTRG.5527.7	ssc-miR-106a	ENSSSCG00000009338
MSTRG.5527.7	ssc-miR-106a	CAPN15
MSTRG.5527.7	ssc-miR-106a	TCF7
MSTRG.5527.7	ssc-miR-106a	NIPAL4
MSTRG.5527.7	ssc-miR-106a	ENSSSCG00000052177
MSTRG.5527.7	ssc-miR-106a	ENSSSCG00000045051
MSTRG.5527.7	ssc-miR-106a	NAT9
MSTRG.5527.7	ssc-miR-106a	ENSSSCG00000060064
MSTRG.5527.7	ssc-miR-106a	MAMDC4
MSTRG.5527.7	ssc-miR-106a	RARA
MSTRG.5527.7	ssc-miR-106a	ENSSSCG00000058272
MSTRG.5527.7	ssc-miR-106a	ATP8A1
MSTRG.5394.16	ssc-miR-106a	PDE4C
MSTRG.5394.16	ssc-miR-106a	KCNMB1
MSTRG.5394.16	ssc-miR-106a	RHOQ
MSTRG.5394.16	ssc-miR-106a	GANAB
MSTRG.5394.16	ssc-miR-106a	AGO2
MSTRG.5394.16	ssc-miR-106a	NR4A3
MSTRG.5394.16	ssc-miR-106a	SLC1A2
MSTRG.5394.16	ssc-miR-106a	ENSSSCG00000055162
MSTRG.5394.16	ssc-miR-106a	U6
MSTRG.5394.16	ssc-miR-106a	ENSSSCG00000052930
MSTRG.5394.16	ssc-miR-106a	TLR1
MSTRG.5394.16	ssc-miR-106a	CD74
MSTRG.5394.16	ssc-miR-106a	KCNH1
MSTRG.5394.16	ssc-miR-106a	DUSP2
MSTRG.5394.16	ssc-miR-106a	ENSSSCG00000061860
MSTRG.5394.16	ssc-miR-106a	NDRG3
MSTRG.5394.16	ssc-miR-106a	ADAMTSL4
MSTRG.5394.16	ssc-miR-106a	ENSSSCG00000048880
MSTRG.5394.16	ssc-miR-106a	HDAC9
MSTRG.5394.16	ssc-miR-106a	PLEKHO2
MSTRG.5394.16	ssc-miR-106a	ACVR2B
MSTRG.5394.16	ssc-miR-106a	ENSSSCG00000037808
MSTRG.5394.16	ssc-miR-106a	VPS54
MSTRG.5394.16	ssc-miR-106a	ADAMTS10
MSTRG.5394.16	ssc-miR-106a	SMYD5
MSTRG.5394.16	ssc-miR-106a	CYP2B6B
MSTRG.5394.16	ssc-miR-106a	CHST15
MSTRG.5394.16	ssc-miR-106a	CBL
MSTRG.5394.16	ssc-miR-106a	-
MSTRG.5394.16	ssc-miR-106a	MLXIP
MSTRG.5394.16	ssc-miR-106a	SCARNA10
MSTRG.5394.16	ssc-miR-106a	ABCC1
MSTRG.5394.16	ssc-miR-106a	PLCL2
MSTRG.5394.16	ssc-miR-106a	HMG20A
MSTRG.5394.16	ssc-miR-106a	MYBPH
MSTRG.5394.16	ssc-miR-106a	ENSSSCG00000057444
MSTRG.5394.16	ssc-miR-106a	ENSSSCG00000015545
MSTRG.5394.16	ssc-miR-106a	TPPP
MSTRG.5394.16	ssc-miR-106a	-
MSTRG.5394.16	ssc-miR-106a	DIAPH1
MSTRG.5394.16	ssc-miR-106a	TSKU
MSTRG.5394.16	ssc-miR-106a	ENSSSCG00000009338
MSTRG.5394.16	ssc-miR-106a	CAPN15
MSTRG.5394.16	ssc-miR-106a	TCF7
MSTRG.5394.16	ssc-miR-106a	NIPAL4
MSTRG.5394.16	ssc-miR-106a	ENSSSCG00000052177
MSTRG.5394.16	ssc-miR-106a	ENSSSCG00000045051
MSTRG.5394.16	ssc-miR-106a	NAT9
MSTRG.5394.16	ssc-miR-106a	ENSSSCG00000060064
MSTRG.5394.16	ssc-miR-106a	MAMDC4
MSTRG.5394.16	ssc-miR-106a	RARA
MSTRG.5394.16	ssc-miR-106a	ENSSSCG00000058272
MSTRG.5394.16	ssc-miR-106a	ATP8A1
MSTRG.8959.1	ssc-miR-106a	PDE4C
MSTRG.8959.1	ssc-miR-106a	KCNMB1
MSTRG.8959.1	ssc-miR-106a	RHOQ
MSTRG.8959.1	ssc-miR-106a	GANAB
MSTRG.8959.1	ssc-miR-106a	AGO2
MSTRG.8959.1	ssc-miR-106a	NR4A3
MSTRG.8959.1	ssc-miR-106a	SLC1A2
MSTRG.8959.1	ssc-miR-106a	ENSSSCG00000055162
MSTRG.8959.1	ssc-miR-106a	U6
MSTRG.8959.1	ssc-miR-106a	ENSSSCG00000052930
MSTRG.8959.1	ssc-miR-106a	TLR1
MSTRG.8959.1	ssc-miR-106a	CD74
MSTRG.8959.1	ssc-miR-106a	KCNH1
MSTRG.8959.1	ssc-miR-106a	DUSP2
MSTRG.8959.1	ssc-miR-106a	ENSSSCG00000061860
MSTRG.8959.1	ssc-miR-106a	NDRG3
MSTRG.8959.1	ssc-miR-106a	ADAMTSL4
MSTRG.8959.1	ssc-miR-106a	ENSSSCG00000048880
MSTRG.8959.1	ssc-miR-106a	HDAC9
MSTRG.8959.1	ssc-miR-106a	PLEKHO2
MSTRG.8959.1	ssc-miR-106a	ACVR2B
MSTRG.8959.1	ssc-miR-106a	ENSSSCG00000037808
MSTRG.8959.1	ssc-miR-106a	VPS54
MSTRG.8959.1	ssc-miR-106a	ADAMTS10
MSTRG.8959.1	ssc-miR-106a	SMYD5
MSTRG.8959.1	ssc-miR-106a	CYP2B6B
MSTRG.8959.1	ssc-miR-106a	CHST15
MSTRG.8959.1	ssc-miR-106a	CBL
MSTRG.8959.1	ssc-miR-106a	-
MSTRG.8959.1	ssc-miR-106a	MLXIP
MSTRG.8959.1	ssc-miR-106a	SCARNA10
MSTRG.8959.1	ssc-miR-106a	ABCC1
MSTRG.8959.1	ssc-miR-106a	PLCL2
MSTRG.8959.1	ssc-miR-106a	HMG20A
MSTRG.8959.1	ssc-miR-106a	MYBPH
MSTRG.8959.1	ssc-miR-106a	ENSSSCG00000057444
MSTRG.8959.1	ssc-miR-106a	ENSSSCG00000015545
MSTRG.8959.1	ssc-miR-106a	TPPP
MSTRG.8959.1	ssc-miR-106a	-
MSTRG.8959.1	ssc-miR-106a	DIAPH1
MSTRG.8959.1	ssc-miR-106a	TSKU
MSTRG.8959.1	ssc-miR-106a	ENSSSCG00000009338
MSTRG.8959.1	ssc-miR-106a	CAPN15
MSTRG.8959.1	ssc-miR-106a	TCF7
MSTRG.8959.1	ssc-miR-106a	NIPAL4
MSTRG.8959.1	ssc-miR-106a	ENSSSCG00000052177
MSTRG.8959.1	ssc-miR-106a	ENSSSCG00000045051
MSTRG.8959.1	ssc-miR-106a	NAT9
MSTRG.8959.1	ssc-miR-106a	ENSSSCG00000060064
MSTRG.8959.1	ssc-miR-106a	MAMDC4
MSTRG.8959.1	ssc-miR-106a	RARA
MSTRG.8959.1	ssc-miR-106a	ENSSSCG00000058272
MSTRG.8959.1	ssc-miR-106a	ATP8A1
MSTRG.9917.3	ssc-miR-106a	PDE4C
MSTRG.9917.3	ssc-miR-106a	KCNMB1
MSTRG.9917.3	ssc-miR-106a	RHOQ
MSTRG.9917.3	ssc-miR-106a	GANAB
MSTRG.9917.3	ssc-miR-106a	AGO2
MSTRG.9917.3	ssc-miR-106a	NR4A3
MSTRG.9917.3	ssc-miR-106a	SLC1A2
MSTRG.9917.3	ssc-miR-106a	ENSSSCG00000055162
MSTRG.9917.3	ssc-miR-106a	U6
MSTRG.9917.3	ssc-miR-106a	ENSSSCG00000052930
MSTRG.9917.3	ssc-miR-106a	TLR1
MSTRG.9917.3	ssc-miR-106a	CD74
MSTRG.9917.3	ssc-miR-106a	KCNH1
MSTRG.9917.3	ssc-miR-106a	DUSP2
MSTRG.9917.3	ssc-miR-106a	ENSSSCG00000061860
MSTRG.9917.3	ssc-miR-106a	NDRG3
MSTRG.9917.3	ssc-miR-106a	ADAMTSL4
MSTRG.9917.3	ssc-miR-106a	ENSSSCG00000048880
MSTRG.9917.3	ssc-miR-106a	HDAC9
MSTRG.9917.3	ssc-miR-106a	PLEKHO2
MSTRG.9917.3	ssc-miR-106a	ACVR2B
MSTRG.9917.3	ssc-miR-106a	ENSSSCG00000037808
MSTRG.9917.3	ssc-miR-106a	VPS54
MSTRG.9917.3	ssc-miR-106a	ADAMTS10
MSTRG.9917.3	ssc-miR-106a	SMYD5
MSTRG.9917.3	ssc-miR-106a	CYP2B6B
MSTRG.9917.3	ssc-miR-106a	CHST15
MSTRG.9917.3	ssc-miR-106a	CBL
MSTRG.9917.3	ssc-miR-106a	-
MSTRG.9917.3	ssc-miR-106a	MLXIP
MSTRG.9917.3	ssc-miR-106a	SCARNA10
MSTRG.9917.3	ssc-miR-106a	ABCC1
MSTRG.9917.3	ssc-miR-106a	PLCL2
MSTRG.9917.3	ssc-miR-106a	HMG20A
MSTRG.9917.3	ssc-miR-106a	MYBPH
MSTRG.9917.3	ssc-miR-106a	ENSSSCG00000057444
MSTRG.9917.3	ssc-miR-106a	ENSSSCG00000015545
MSTRG.9917.3	ssc-miR-106a	TPPP
MSTRG.9917.3	ssc-miR-106a	-
MSTRG.9917.3	ssc-miR-106a	DIAPH1
MSTRG.9917.3	ssc-miR-106a	TSKU
MSTRG.9917.3	ssc-miR-106a	ENSSSCG00000009338
MSTRG.9917.3	ssc-miR-106a	CAPN15
MSTRG.9917.3	ssc-miR-106a	TCF7
MSTRG.9917.3	ssc-miR-106a	NIPAL4
MSTRG.9917.3	ssc-miR-106a	ENSSSCG00000052177
MSTRG.9917.3	ssc-miR-106a	ENSSSCG00000045051
MSTRG.9917.3	ssc-miR-106a	NAT9
MSTRG.9917.3	ssc-miR-106a	ENSSSCG00000060064
MSTRG.9917.3	ssc-miR-106a	MAMDC4
MSTRG.9917.3	ssc-miR-106a	RARA
MSTRG.9917.3	ssc-miR-106a	ENSSSCG00000058272
MSTRG.9917.3	ssc-miR-106a	ATP8A1
MSTRG.8119.3	ssc-miR-106a	PDE4C
MSTRG.8119.3	ssc-miR-106a	KCNMB1
MSTRG.8119.3	ssc-miR-106a	RHOQ
MSTRG.8119.3	ssc-miR-106a	GANAB
MSTRG.8119.3	ssc-miR-106a	AGO2
MSTRG.8119.3	ssc-miR-106a	NR4A3
MSTRG.8119.3	ssc-miR-106a	SLC1A2
MSTRG.8119.3	ssc-miR-106a	ENSSSCG00000055162
MSTRG.8119.3	ssc-miR-106a	U6
MSTRG.8119.3	ssc-miR-106a	ENSSSCG00000052930
MSTRG.8119.3	ssc-miR-106a	TLR1
MSTRG.8119.3	ssc-miR-106a	CD74
MSTRG.8119.3	ssc-miR-106a	KCNH1
MSTRG.8119.3	ssc-miR-106a	DUSP2
MSTRG.8119.3	ssc-miR-106a	ENSSSCG00000061860
MSTRG.8119.3	ssc-miR-106a	NDRG3
MSTRG.8119.3	ssc-miR-106a	ADAMTSL4
MSTRG.8119.3	ssc-miR-106a	ENSSSCG00000048880
MSTRG.8119.3	ssc-miR-106a	HDAC9
MSTRG.8119.3	ssc-miR-106a	PLEKHO2
MSTRG.8119.3	ssc-miR-106a	ACVR2B
MSTRG.8119.3	ssc-miR-106a	ENSSSCG00000037808
MSTRG.8119.3	ssc-miR-106a	VPS54
MSTRG.8119.3	ssc-miR-106a	ADAMTS10
MSTRG.8119.3	ssc-miR-106a	SMYD5
MSTRG.8119.3	ssc-miR-106a	CYP2B6B
MSTRG.8119.3	ssc-miR-106a	CHST15
MSTRG.8119.3	ssc-miR-106a	CBL
MSTRG.8119.3	ssc-miR-106a	-
MSTRG.8119.3	ssc-miR-106a	MLXIP
MSTRG.8119.3	ssc-miR-106a	SCARNA10
MSTRG.8119.3	ssc-miR-106a	ABCC1
MSTRG.8119.3	ssc-miR-106a	PLCL2
MSTRG.8119.3	ssc-miR-106a	HMG20A
MSTRG.8119.3	ssc-miR-106a	MYBPH
MSTRG.8119.3	ssc-miR-106a	ENSSSCG00000057444
MSTRG.8119.3	ssc-miR-106a	ENSSSCG00000015545
MSTRG.8119.3	ssc-miR-106a	TPPP
MSTRG.8119.3	ssc-miR-106a	-
MSTRG.8119.3	ssc-miR-106a	DIAPH1
MSTRG.8119.3	ssc-miR-106a	TSKU
MSTRG.8119.3	ssc-miR-106a	ENSSSCG00000009338
MSTRG.8119.3	ssc-miR-106a	CAPN15
MSTRG.8119.3	ssc-miR-106a	TCF7
MSTRG.8119.3	ssc-miR-106a	NIPAL4
MSTRG.8119.3	ssc-miR-106a	ENSSSCG00000052177
MSTRG.8119.3	ssc-miR-106a	ENSSSCG00000045051
MSTRG.8119.3	ssc-miR-106a	NAT9
MSTRG.8119.3	ssc-miR-106a	ENSSSCG00000060064
MSTRG.8119.3	ssc-miR-106a	MAMDC4
MSTRG.8119.3	ssc-miR-106a	RARA
MSTRG.8119.3	ssc-miR-106a	ENSSSCG00000058272
MSTRG.8119.3	ssc-miR-106a	ATP8A1
MSTRG.19343.8	ssc-miR-106a	PDE4C
MSTRG.19343.8	ssc-miR-106a	KCNMB1
MSTRG.19343.8	ssc-miR-106a	RHOQ
MSTRG.19343.8	ssc-miR-106a	GANAB
MSTRG.19343.8	ssc-miR-106a	AGO2
MSTRG.19343.8	ssc-miR-106a	NR4A3
MSTRG.19343.8	ssc-miR-106a	SLC1A2
MSTRG.19343.8	ssc-miR-106a	ENSSSCG00000055162
MSTRG.19343.8	ssc-miR-106a	U6
MSTRG.19343.8	ssc-miR-106a	ENSSSCG00000052930
MSTRG.19343.8	ssc-miR-106a	TLR1
MSTRG.19343.8	ssc-miR-106a	CD74
MSTRG.19343.8	ssc-miR-106a	KCNH1
MSTRG.19343.8	ssc-miR-106a	DUSP2
MSTRG.19343.8	ssc-miR-106a	ENSSSCG00000061860
MSTRG.19343.8	ssc-miR-106a	NDRG3
MSTRG.19343.8	ssc-miR-106a	ADAMTSL4
MSTRG.19343.8	ssc-miR-106a	ENSSSCG00000048880
MSTRG.19343.8	ssc-miR-106a	HDAC9
MSTRG.19343.8	ssc-miR-106a	PLEKHO2
MSTRG.19343.8	ssc-miR-106a	ACVR2B
MSTRG.19343.8	ssc-miR-106a	ENSSSCG00000037808
MSTRG.19343.8	ssc-miR-106a	VPS54
MSTRG.19343.8	ssc-miR-106a	ADAMTS10
MSTRG.19343.8	ssc-miR-106a	SMYD5
MSTRG.19343.8	ssc-miR-106a	CYP2B6B
MSTRG.19343.8	ssc-miR-106a	CHST15
MSTRG.19343.8	ssc-miR-106a	CBL
MSTRG.19343.8	ssc-miR-106a	-
MSTRG.19343.8	ssc-miR-106a	MLXIP
MSTRG.19343.8	ssc-miR-106a	SCARNA10
MSTRG.19343.8	ssc-miR-106a	ABCC1
MSTRG.19343.8	ssc-miR-106a	PLCL2
MSTRG.19343.8	ssc-miR-106a	HMG20A
MSTRG.19343.8	ssc-miR-106a	MYBPH
MSTRG.19343.8	ssc-miR-106a	ENSSSCG00000057444
MSTRG.19343.8	ssc-miR-106a	ENSSSCG00000015545
MSTRG.19343.8	ssc-miR-106a	TPPP
MSTRG.19343.8	ssc-miR-106a	-
MSTRG.19343.8	ssc-miR-106a	DIAPH1
MSTRG.19343.8	ssc-miR-106a	TSKU
MSTRG.19343.8	ssc-miR-106a	ENSSSCG00000009338
MSTRG.19343.8	ssc-miR-106a	CAPN15
MSTRG.19343.8	ssc-miR-106a	TCF7
MSTRG.19343.8	ssc-miR-106a	NIPAL4
MSTRG.19343.8	ssc-miR-106a	ENSSSCG00000052177
MSTRG.19343.8	ssc-miR-106a	ENSSSCG00000045051
MSTRG.19343.8	ssc-miR-106a	NAT9
MSTRG.19343.8	ssc-miR-106a	ENSSSCG00000060064
MSTRG.19343.8	ssc-miR-106a	MAMDC4
MSTRG.19343.8	ssc-miR-106a	RARA
MSTRG.19343.8	ssc-miR-106a	ENSSSCG00000058272
MSTRG.19343.8	ssc-miR-106a	ATP8A1
MSTRG.6279.12	ssc-miR-122-5p	PDE4C
MSTRG.6279.12	ssc-miR-122-5p	KCNMB1
MSTRG.6279.12	ssc-miR-122-5p	ADAMTS10
MSTRG.6279.12	ssc-miR-122-5p	AGO2
MSTRG.6279.12	ssc-miR-122-5p	NR4A3
MSTRG.6279.12	ssc-miR-122-5p	SLC1A2
MSTRG.6279.12	ssc-miR-122-5p	ENSSSCG00000055162
MSTRG.6279.12	ssc-miR-122-5p	U6
MSTRG.6279.12	ssc-miR-122-5p	IQGAP3
MSTRG.6279.12	ssc-miR-122-5p	DUSP2
MSTRG.6279.12	ssc-miR-122-5p	VASP
MSTRG.6279.12	ssc-miR-122-5p	JHY
MSTRG.6279.12	ssc-miR-122-5p	NDRG3
MSTRG.6279.12	ssc-miR-122-5p	CHRNA9
MSTRG.6279.12	ssc-miR-122-5p	POU2F1
MSTRG.6279.12	ssc-miR-122-5p	HDAC9
MSTRG.6279.12	ssc-miR-122-5p	ACVR2B
MSTRG.6279.12	ssc-miR-122-5p	RAB17
MSTRG.6279.12	ssc-miR-122-5p	ADAMTS10
MSTRG.6279.12	ssc-miR-122-5p	DGCR2
MSTRG.6279.12	ssc-miR-122-5p	ADRM1
MSTRG.6279.12	ssc-miR-122-5p	CDC25C
MSTRG.6279.12	ssc-miR-122-5p	IL4R
MSTRG.6279.12	ssc-miR-122-5p	-
MSTRG.6279.12	ssc-miR-122-5p	ENSSSCG00000051184
MSTRG.6279.12	ssc-miR-122-5p	MTERF4
MSTRG.6279.12	ssc-miR-122-5p	MLXIP
MSTRG.6279.12	ssc-miR-122-5p	PLCL2
MSTRG.6279.12	ssc-miR-122-5p	MYBPH
MSTRG.6279.12	ssc-miR-122-5p	TPPP
MSTRG.6279.12	ssc-miR-122-5p	NPL
MSTRG.6279.12	ssc-miR-122-5p	ENSSSCG00000009338
MSTRG.6279.12	ssc-miR-122-5p	ENSSSCG00000051017
MSTRG.6279.12	ssc-miR-122-5p	ADGRE5
MSTRG.6279.12	ssc-miR-122-5p	NIPAL4
MSTRG.6279.12	ssc-miR-122-5p	ENSSSCG00000052177
MSTRG.6279.12	ssc-miR-122-5p	ENSSSCG00000045051
MSTRG.6279.12	ssc-miR-122-5p	MAMDC4
MSTRG.6279.12	ssc-miR-122-5p	B4GALT1
MSTRG.6279.12	ssc-miR-122-5p	ENSSSCG00000055007
MSTRG.6279.12	ssc-miR-122-5p	ENSSSCG00000058272
MSTRG.6279.12	ssc-miR-122-5p	ATP8A1
MSTRG.5394.16	ssc-miR-122-5p	PDE4C
MSTRG.5394.16	ssc-miR-122-5p	KCNMB1
MSTRG.5394.16	ssc-miR-122-5p	ADAMTS10
MSTRG.5394.16	ssc-miR-122-5p	AGO2
MSTRG.5394.16	ssc-miR-122-5p	NR4A3
MSTRG.5394.16	ssc-miR-122-5p	SLC1A2
MSTRG.5394.16	ssc-miR-122-5p	ENSSSCG00000055162
MSTRG.5394.16	ssc-miR-122-5p	U6
MSTRG.5394.16	ssc-miR-122-5p	IQGAP3
MSTRG.5394.16	ssc-miR-122-5p	DUSP2
MSTRG.5394.16	ssc-miR-122-5p	VASP
MSTRG.5394.16	ssc-miR-122-5p	JHY
MSTRG.5394.16	ssc-miR-122-5p	NDRG3
MSTRG.5394.16	ssc-miR-122-5p	CHRNA9
MSTRG.5394.16	ssc-miR-122-5p	POU2F1
MSTRG.5394.16	ssc-miR-122-5p	HDAC9
MSTRG.5394.16	ssc-miR-122-5p	ACVR2B
MSTRG.5394.16	ssc-miR-122-5p	RAB17
MSTRG.5394.16	ssc-miR-122-5p	ADAMTS10
MSTRG.5394.16	ssc-miR-122-5p	DGCR2
MSTRG.5394.16	ssc-miR-122-5p	ADRM1
MSTRG.5394.16	ssc-miR-122-5p	CDC25C
MSTRG.5394.16	ssc-miR-122-5p	IL4R
MSTRG.5394.16	ssc-miR-122-5p	-
MSTRG.5394.16	ssc-miR-122-5p	ENSSSCG00000051184
MSTRG.5394.16	ssc-miR-122-5p	MTERF4
MSTRG.5394.16	ssc-miR-122-5p	MLXIP
MSTRG.5394.16	ssc-miR-122-5p	PLCL2
MSTRG.5394.16	ssc-miR-122-5p	MYBPH
MSTRG.5394.16	ssc-miR-122-5p	TPPP
MSTRG.5394.16	ssc-miR-122-5p	NPL
MSTRG.5394.16	ssc-miR-122-5p	ENSSSCG00000009338
MSTRG.5394.16	ssc-miR-122-5p	ENSSSCG00000051017
MSTRG.5394.16	ssc-miR-122-5p	ADGRE5
MSTRG.5394.16	ssc-miR-122-5p	NIPAL4
MSTRG.5394.16	ssc-miR-122-5p	ENSSSCG00000052177
MSTRG.5394.16	ssc-miR-122-5p	ENSSSCG00000045051
MSTRG.5394.16	ssc-miR-122-5p	MAMDC4
MSTRG.5394.16	ssc-miR-122-5p	B4GALT1
MSTRG.5394.16	ssc-miR-122-5p	ENSSSCG00000055007
MSTRG.5394.16	ssc-miR-122-5p	ENSSSCG00000058272
MSTRG.5394.16	ssc-miR-122-5p	ATP8A1
MSTRG.9917.3	ssc-miR-122-5p	PDE4C
MSTRG.9917.3	ssc-miR-122-5p	KCNMB1
MSTRG.9917.3	ssc-miR-122-5p	ADAMTS10
MSTRG.9917.3	ssc-miR-122-5p	AGO2
MSTRG.9917.3	ssc-miR-122-5p	NR4A3
MSTRG.9917.3	ssc-miR-122-5p	SLC1A2
MSTRG.9917.3	ssc-miR-122-5p	ENSSSCG00000055162
MSTRG.9917.3	ssc-miR-122-5p	U6
MSTRG.9917.3	ssc-miR-122-5p	IQGAP3
MSTRG.9917.3	ssc-miR-122-5p	DUSP2
MSTRG.9917.3	ssc-miR-122-5p	VASP
MSTRG.9917.3	ssc-miR-122-5p	JHY
MSTRG.9917.3	ssc-miR-122-5p	NDRG3
MSTRG.9917.3	ssc-miR-122-5p	CHRNA9
MSTRG.9917.3	ssc-miR-122-5p	POU2F1
MSTRG.9917.3	ssc-miR-122-5p	HDAC9
MSTRG.9917.3	ssc-miR-122-5p	ACVR2B
MSTRG.9917.3	ssc-miR-122-5p	RAB17
MSTRG.9917.3	ssc-miR-122-5p	ADAMTS10
MSTRG.9917.3	ssc-miR-122-5p	DGCR2
MSTRG.9917.3	ssc-miR-122-5p	ADRM1
MSTRG.9917.3	ssc-miR-122-5p	CDC25C
MSTRG.9917.3	ssc-miR-122-5p	IL4R
MSTRG.9917.3	ssc-miR-122-5p	-
MSTRG.9917.3	ssc-miR-122-5p	ENSSSCG00000051184
MSTRG.9917.3	ssc-miR-122-5p	MTERF4
MSTRG.9917.3	ssc-miR-122-5p	MLXIP
MSTRG.9917.3	ssc-miR-122-5p	PLCL2
MSTRG.9917.3	ssc-miR-122-5p	MYBPH
MSTRG.9917.3	ssc-miR-122-5p	TPPP
MSTRG.9917.3	ssc-miR-122-5p	NPL
MSTRG.9917.3	ssc-miR-122-5p	ENSSSCG00000009338
MSTRG.9917.3	ssc-miR-122-5p	ENSSSCG00000051017
MSTRG.9917.3	ssc-miR-122-5p	ADGRE5
MSTRG.9917.3	ssc-miR-122-5p	NIPAL4
MSTRG.9917.3	ssc-miR-122-5p	ENSSSCG00000052177
MSTRG.9917.3	ssc-miR-122-5p	ENSSSCG00000045051
MSTRG.9917.3	ssc-miR-122-5p	MAMDC4
MSTRG.9917.3	ssc-miR-122-5p	B4GALT1
MSTRG.9917.3	ssc-miR-122-5p	ENSSSCG00000055007
MSTRG.9917.3	ssc-miR-122-5p	ENSSSCG00000058272
MSTRG.9917.3	ssc-miR-122-5p	ATP8A1
MSTRG.19343.8	ssc-miR-122-5p	PDE4C
MSTRG.19343.8	ssc-miR-122-5p	KCNMB1
MSTRG.19343.8	ssc-miR-122-5p	ADAMTS10
MSTRG.19343.8	ssc-miR-122-5p	AGO2
MSTRG.19343.8	ssc-miR-122-5p	NR4A3
MSTRG.19343.8	ssc-miR-122-5p	SLC1A2
MSTRG.19343.8	ssc-miR-122-5p	ENSSSCG00000055162
MSTRG.19343.8	ssc-miR-122-5p	U6
MSTRG.19343.8	ssc-miR-122-5p	IQGAP3
MSTRG.19343.8	ssc-miR-122-5p	DUSP2
MSTRG.19343.8	ssc-miR-122-5p	VASP
MSTRG.19343.8	ssc-miR-122-5p	JHY
MSTRG.19343.8	ssc-miR-122-5p	NDRG3
MSTRG.19343.8	ssc-miR-122-5p	CHRNA9
MSTRG.19343.8	ssc-miR-122-5p	POU2F1
MSTRG.19343.8	ssc-miR-122-5p	HDAC9
MSTRG.19343.8	ssc-miR-122-5p	ACVR2B
MSTRG.19343.8	ssc-miR-122-5p	RAB17
MSTRG.19343.8	ssc-miR-122-5p	ADAMTS10
MSTRG.19343.8	ssc-miR-122-5p	DGCR2
MSTRG.19343.8	ssc-miR-122-5p	ADRM1
MSTRG.19343.8	ssc-miR-122-5p	CDC25C
MSTRG.19343.8	ssc-miR-122-5p	IL4R
MSTRG.19343.8	ssc-miR-122-5p	-
MSTRG.19343.8	ssc-miR-122-5p	ENSSSCG00000051184
MSTRG.19343.8	ssc-miR-122-5p	MTERF4
MSTRG.19343.8	ssc-miR-122-5p	MLXIP
MSTRG.19343.8	ssc-miR-122-5p	PLCL2
MSTRG.19343.8	ssc-miR-122-5p	MYBPH
MSTRG.19343.8	ssc-miR-122-5p	TPPP
MSTRG.19343.8	ssc-miR-122-5p	NPL
MSTRG.19343.8	ssc-miR-122-5p	ENSSSCG00000009338
MSTRG.19343.8	ssc-miR-122-5p	ENSSSCG00000051017
MSTRG.19343.8	ssc-miR-122-5p	ADGRE5
MSTRG.19343.8	ssc-miR-122-5p	NIPAL4
MSTRG.19343.8	ssc-miR-122-5p	ENSSSCG00000052177
MSTRG.19343.8	ssc-miR-122-5p	ENSSSCG00000045051
MSTRG.19343.8	ssc-miR-122-5p	MAMDC4
MSTRG.19343.8	ssc-miR-122-5p	B4GALT1
MSTRG.19343.8	ssc-miR-122-5p	ENSSSCG00000055007
MSTRG.19343.8	ssc-miR-122-5p	ENSSSCG00000058272
MSTRG.19343.8	ssc-miR-122-5p	ATP8A1
MSTRG.15875.6	ssc-miR-122-5p	PDE4C
MSTRG.15875.6	ssc-miR-122-5p	KCNMB1
MSTRG.15875.6	ssc-miR-122-5p	ADAMTS10
MSTRG.15875.6	ssc-miR-122-5p	AGO2
MSTRG.15875.6	ssc-miR-122-5p	NR4A3
MSTRG.15875.6	ssc-miR-122-5p	SLC1A2
MSTRG.15875.6	ssc-miR-122-5p	ENSSSCG00000055162
MSTRG.15875.6	ssc-miR-122-5p	U6
MSTRG.15875.6	ssc-miR-122-5p	IQGAP3
MSTRG.15875.6	ssc-miR-122-5p	DUSP2
MSTRG.15875.6	ssc-miR-122-5p	VASP
MSTRG.15875.6	ssc-miR-122-5p	JHY
MSTRG.15875.6	ssc-miR-122-5p	NDRG3
MSTRG.15875.6	ssc-miR-122-5p	CHRNA9
MSTRG.15875.6	ssc-miR-122-5p	POU2F1
MSTRG.15875.6	ssc-miR-122-5p	HDAC9
MSTRG.15875.6	ssc-miR-122-5p	ACVR2B
MSTRG.15875.6	ssc-miR-122-5p	RAB17
MSTRG.15875.6	ssc-miR-122-5p	ADAMTS10
MSTRG.15875.6	ssc-miR-122-5p	DGCR2
MSTRG.15875.6	ssc-miR-122-5p	ADRM1
MSTRG.15875.6	ssc-miR-122-5p	CDC25C
MSTRG.15875.6	ssc-miR-122-5p	IL4R
MSTRG.15875.6	ssc-miR-122-5p	-
MSTRG.15875.6	ssc-miR-122-5p	ENSSSCG00000051184
MSTRG.15875.6	ssc-miR-122-5p	MTERF4
MSTRG.15875.6	ssc-miR-122-5p	MLXIP
MSTRG.15875.6	ssc-miR-122-5p	PLCL2
MSTRG.15875.6	ssc-miR-122-5p	MYBPH
MSTRG.15875.6	ssc-miR-122-5p	TPPP
MSTRG.15875.6	ssc-miR-122-5p	NPL
MSTRG.15875.6	ssc-miR-122-5p	ENSSSCG00000009338
MSTRG.15875.6	ssc-miR-122-5p	ENSSSCG00000051017
MSTRG.15875.6	ssc-miR-122-5p	ADGRE5
MSTRG.15875.6	ssc-miR-122-5p	NIPAL4
MSTRG.15875.6	ssc-miR-122-5p	ENSSSCG00000052177
MSTRG.15875.6	ssc-miR-122-5p	ENSSSCG00000045051
MSTRG.15875.6	ssc-miR-122-5p	MAMDC4
MSTRG.15875.6	ssc-miR-122-5p	B4GALT1
MSTRG.15875.6	ssc-miR-122-5p	ENSSSCG00000055007
MSTRG.15875.6	ssc-miR-122-5p	ENSSSCG00000058272
MSTRG.15875.6	ssc-miR-122-5p	ATP8A1
MSTRG.7707.35	ssc-miR-125b	PDE4C
MSTRG.7707.35	ssc-miR-125b	KCNMB1
MSTRG.7707.35	ssc-miR-125b	ADAMTS10
MSTRG.7707.35	ssc-miR-125b	AGO2
MSTRG.7707.35	ssc-miR-125b	NR4A3
MSTRG.7707.35	ssc-miR-125b	FBXL12
MSTRG.7707.35	ssc-miR-125b	ENSSSCG00000055162
MSTRG.7707.35	ssc-miR-125b	ENSSSCG00000030241
MSTRG.7707.35	ssc-miR-125b	U6
MSTRG.7707.35	ssc-miR-125b	ENSSSCG00000052930
MSTRG.7707.35	ssc-miR-125b	IQGAP3
MSTRG.7707.35	ssc-miR-125b	KCNH1
MSTRG.7707.35	ssc-miR-125b	DUSP2
MSTRG.7707.35	ssc-miR-125b	JHY
MSTRG.7707.35	ssc-miR-125b	ENSSSCG00000029231
MSTRG.7707.35	ssc-miR-125b	POU2F1
MSTRG.7707.35	ssc-miR-125b	ADAMTSL4
MSTRG.7707.35	ssc-miR-125b	TRAF2
MSTRG.7707.35	ssc-miR-125b	ENSSSCG00000029160
MSTRG.7707.35	ssc-miR-125b	PLEKHO2
MSTRG.7707.35	ssc-miR-125b	ACVR2B
MSTRG.7707.35	ssc-miR-125b	RAB17
MSTRG.7707.35	ssc-miR-125b	ENSSSCG00000041338
MSTRG.7707.35	ssc-miR-125b	ADAMTS10
MSTRG.7707.35	ssc-miR-125b	DGCR2
MSTRG.7707.35	ssc-miR-125b	SMYD5
MSTRG.7707.35	ssc-miR-125b	CHST15
MSTRG.7707.35	ssc-miR-125b	IL4R
MSTRG.7707.35	ssc-miR-125b	-
MSTRG.7707.35	ssc-miR-125b	ULK3
MSTRG.7707.35	ssc-miR-125b	MTERF4
MSTRG.7707.35	ssc-miR-125b	MLXIP
MSTRG.7707.35	ssc-miR-125b	SCARNA10
MSTRG.7707.35	ssc-miR-125b	ABCC1
MSTRG.7707.35	ssc-miR-125b	PLCL2
MSTRG.7707.35	ssc-miR-125b	HMG20A
MSTRG.7707.35	ssc-miR-125b	ENSSSCG00000049609
MSTRG.7707.35	ssc-miR-125b	TPPP
MSTRG.7707.35	ssc-miR-125b	-
MSTRG.7707.35	ssc-miR-125b	DIAPH1
MSTRG.7707.35	ssc-miR-125b	ENSSSCG00000009338
MSTRG.7707.35	ssc-miR-125b	SPAI-2
MSTRG.7707.35	ssc-miR-125b	ENSSSCG00000051017
MSTRG.7707.35	ssc-miR-125b	TCF7
MSTRG.7707.35	ssc-miR-125b	NIPAL4
MSTRG.7707.35	ssc-miR-125b	ENSSSCG00000052177
MSTRG.7707.35	ssc-miR-125b	SNCB
MSTRG.7707.35	ssc-miR-125b	ENSSSCG00000045051
MSTRG.7707.35	ssc-miR-125b	MAMDC4
MSTRG.7707.35	ssc-miR-125b	B4GALT1
MSTRG.7707.35	ssc-miR-125b	ENSSSCG00000055007
MSTRG.7707.35	ssc-miR-125b	ATP8A1
MSTRG.6279.12	ssc-miR-125b	PDE4C
MSTRG.6279.12	ssc-miR-125b	KCNMB1
MSTRG.6279.12	ssc-miR-125b	ADAMTS10
MSTRG.6279.12	ssc-miR-125b	AGO2
MSTRG.6279.12	ssc-miR-125b	NR4A3
MSTRG.6279.12	ssc-miR-125b	FBXL12
MSTRG.6279.12	ssc-miR-125b	ENSSSCG00000055162
MSTRG.6279.12	ssc-miR-125b	ENSSSCG00000030241
MSTRG.6279.12	ssc-miR-125b	U6
MSTRG.6279.12	ssc-miR-125b	ENSSSCG00000052930
MSTRG.6279.12	ssc-miR-125b	IQGAP3
MSTRG.6279.12	ssc-miR-125b	KCNH1
MSTRG.6279.12	ssc-miR-125b	DUSP2
MSTRG.6279.12	ssc-miR-125b	JHY
MSTRG.6279.12	ssc-miR-125b	ENSSSCG00000029231
MSTRG.6279.12	ssc-miR-125b	POU2F1
MSTRG.6279.12	ssc-miR-125b	ADAMTSL4
MSTRG.6279.12	ssc-miR-125b	TRAF2
MSTRG.6279.12	ssc-miR-125b	ENSSSCG00000029160
MSTRG.6279.12	ssc-miR-125b	PLEKHO2
MSTRG.6279.12	ssc-miR-125b	ACVR2B
MSTRG.6279.12	ssc-miR-125b	RAB17
MSTRG.6279.12	ssc-miR-125b	ENSSSCG00000041338
MSTRG.6279.12	ssc-miR-125b	ADAMTS10
MSTRG.6279.12	ssc-miR-125b	DGCR2
MSTRG.6279.12	ssc-miR-125b	SMYD5
MSTRG.6279.12	ssc-miR-125b	CHST15
MSTRG.6279.12	ssc-miR-125b	IL4R
MSTRG.6279.12	ssc-miR-125b	-
MSTRG.6279.12	ssc-miR-125b	ULK3
MSTRG.6279.12	ssc-miR-125b	MTERF4
MSTRG.6279.12	ssc-miR-125b	MLXIP
MSTRG.6279.12	ssc-miR-125b	SCARNA10
MSTRG.6279.12	ssc-miR-125b	ABCC1
MSTRG.6279.12	ssc-miR-125b	PLCL2
MSTRG.6279.12	ssc-miR-125b	HMG20A
MSTRG.6279.12	ssc-miR-125b	ENSSSCG00000049609
MSTRG.6279.12	ssc-miR-125b	TPPP
MSTRG.6279.12	ssc-miR-125b	-
MSTRG.6279.12	ssc-miR-125b	DIAPH1
MSTRG.6279.12	ssc-miR-125b	ENSSSCG00000009338
MSTRG.6279.12	ssc-miR-125b	SPAI-2
MSTRG.6279.12	ssc-miR-125b	ENSSSCG00000051017
MSTRG.6279.12	ssc-miR-125b	TCF7
MSTRG.6279.12	ssc-miR-125b	NIPAL4
MSTRG.6279.12	ssc-miR-125b	ENSSSCG00000052177
MSTRG.6279.12	ssc-miR-125b	SNCB
MSTRG.6279.12	ssc-miR-125b	ENSSSCG00000045051
MSTRG.6279.12	ssc-miR-125b	MAMDC4
MSTRG.6279.12	ssc-miR-125b	B4GALT1
MSTRG.6279.12	ssc-miR-125b	ENSSSCG00000055007
MSTRG.6279.12	ssc-miR-125b	ATP8A1
MSTRG.19344.1	ssc-miR-125b	PDE4C
MSTRG.19344.1	ssc-miR-125b	KCNMB1
MSTRG.19344.1	ssc-miR-125b	ADAMTS10
MSTRG.19344.1	ssc-miR-125b	AGO2
MSTRG.19344.1	ssc-miR-125b	NR4A3
MSTRG.19344.1	ssc-miR-125b	FBXL12
MSTRG.19344.1	ssc-miR-125b	ENSSSCG00000055162
MSTRG.19344.1	ssc-miR-125b	ENSSSCG00000030241
MSTRG.19344.1	ssc-miR-125b	U6
MSTRG.19344.1	ssc-miR-125b	ENSSSCG00000052930
MSTRG.19344.1	ssc-miR-125b	IQGAP3
MSTRG.19344.1	ssc-miR-125b	KCNH1
MSTRG.19344.1	ssc-miR-125b	DUSP2
MSTRG.19344.1	ssc-miR-125b	JHY
MSTRG.19344.1	ssc-miR-125b	ENSSSCG00000029231
MSTRG.19344.1	ssc-miR-125b	POU2F1
MSTRG.19344.1	ssc-miR-125b	ADAMTSL4
MSTRG.19344.1	ssc-miR-125b	TRAF2
MSTRG.19344.1	ssc-miR-125b	ENSSSCG00000029160
MSTRG.19344.1	ssc-miR-125b	PLEKHO2
MSTRG.19344.1	ssc-miR-125b	ACVR2B
MSTRG.19344.1	ssc-miR-125b	RAB17
MSTRG.19344.1	ssc-miR-125b	ENSSSCG00000041338
MSTRG.19344.1	ssc-miR-125b	ADAMTS10
MSTRG.19344.1	ssc-miR-125b	DGCR2
MSTRG.19344.1	ssc-miR-125b	SMYD5
MSTRG.19344.1	ssc-miR-125b	CHST15
MSTRG.19344.1	ssc-miR-125b	IL4R
MSTRG.19344.1	ssc-miR-125b	-
MSTRG.19344.1	ssc-miR-125b	ULK3
MSTRG.19344.1	ssc-miR-125b	MTERF4
MSTRG.19344.1	ssc-miR-125b	MLXIP
MSTRG.19344.1	ssc-miR-125b	SCARNA10
MSTRG.19344.1	ssc-miR-125b	ABCC1
MSTRG.19344.1	ssc-miR-125b	PLCL2
MSTRG.19344.1	ssc-miR-125b	HMG20A
MSTRG.19344.1	ssc-miR-125b	ENSSSCG00000049609
MSTRG.19344.1	ssc-miR-125b	TPPP
MSTRG.19344.1	ssc-miR-125b	-
MSTRG.19344.1	ssc-miR-125b	DIAPH1
MSTRG.19344.1	ssc-miR-125b	ENSSSCG00000009338
MSTRG.19344.1	ssc-miR-125b	SPAI-2
MSTRG.19344.1	ssc-miR-125b	ENSSSCG00000051017
MSTRG.19344.1	ssc-miR-125b	TCF7
MSTRG.19344.1	ssc-miR-125b	NIPAL4
MSTRG.19344.1	ssc-miR-125b	ENSSSCG00000052177
MSTRG.19344.1	ssc-miR-125b	SNCB
MSTRG.19344.1	ssc-miR-125b	ENSSSCG00000045051
MSTRG.19344.1	ssc-miR-125b	MAMDC4
MSTRG.19344.1	ssc-miR-125b	B4GALT1
MSTRG.19344.1	ssc-miR-125b	ENSSSCG00000055007
MSTRG.19344.1	ssc-miR-125b	ATP8A1
MSTRG.21128.1	ssc-miR-125b	PDE4C
MSTRG.21128.1	ssc-miR-125b	KCNMB1
MSTRG.21128.1	ssc-miR-125b	ADAMTS10
MSTRG.21128.1	ssc-miR-125b	AGO2
MSTRG.21128.1	ssc-miR-125b	NR4A3
MSTRG.21128.1	ssc-miR-125b	FBXL12
MSTRG.21128.1	ssc-miR-125b	ENSSSCG00000055162
MSTRG.21128.1	ssc-miR-125b	ENSSSCG00000030241
MSTRG.21128.1	ssc-miR-125b	U6
MSTRG.21128.1	ssc-miR-125b	ENSSSCG00000052930
MSTRG.21128.1	ssc-miR-125b	IQGAP3
MSTRG.21128.1	ssc-miR-125b	KCNH1
MSTRG.21128.1	ssc-miR-125b	DUSP2
MSTRG.21128.1	ssc-miR-125b	JHY
MSTRG.21128.1	ssc-miR-125b	ENSSSCG00000029231
MSTRG.21128.1	ssc-miR-125b	POU2F1
MSTRG.21128.1	ssc-miR-125b	ADAMTSL4
MSTRG.21128.1	ssc-miR-125b	TRAF2
MSTRG.21128.1	ssc-miR-125b	ENSSSCG00000029160
MSTRG.21128.1	ssc-miR-125b	PLEKHO2
MSTRG.21128.1	ssc-miR-125b	ACVR2B
MSTRG.21128.1	ssc-miR-125b	RAB17
MSTRG.21128.1	ssc-miR-125b	ENSSSCG00000041338
MSTRG.21128.1	ssc-miR-125b	ADAMTS10
MSTRG.21128.1	ssc-miR-125b	DGCR2
MSTRG.21128.1	ssc-miR-125b	SMYD5
MSTRG.21128.1	ssc-miR-125b	CHST15
MSTRG.21128.1	ssc-miR-125b	IL4R
MSTRG.21128.1	ssc-miR-125b	-
MSTRG.21128.1	ssc-miR-125b	ULK3
MSTRG.21128.1	ssc-miR-125b	MTERF4
MSTRG.21128.1	ssc-miR-125b	MLXIP
MSTRG.21128.1	ssc-miR-125b	SCARNA10
MSTRG.21128.1	ssc-miR-125b	ABCC1
MSTRG.21128.1	ssc-miR-125b	PLCL2
MSTRG.21128.1	ssc-miR-125b	HMG20A
MSTRG.21128.1	ssc-miR-125b	ENSSSCG00000049609
MSTRG.21128.1	ssc-miR-125b	TPPP
MSTRG.21128.1	ssc-miR-125b	-
MSTRG.21128.1	ssc-miR-125b	DIAPH1
MSTRG.21128.1	ssc-miR-125b	ENSSSCG00000009338
MSTRG.21128.1	ssc-miR-125b	SPAI-2
MSTRG.21128.1	ssc-miR-125b	ENSSSCG00000051017
MSTRG.21128.1	ssc-miR-125b	TCF7
MSTRG.21128.1	ssc-miR-125b	NIPAL4
MSTRG.21128.1	ssc-miR-125b	ENSSSCG00000052177
MSTRG.21128.1	ssc-miR-125b	SNCB
MSTRG.21128.1	ssc-miR-125b	ENSSSCG00000045051
MSTRG.21128.1	ssc-miR-125b	MAMDC4
MSTRG.21128.1	ssc-miR-125b	B4GALT1
MSTRG.21128.1	ssc-miR-125b	ENSSSCG00000055007
MSTRG.21128.1	ssc-miR-125b	ATP8A1
MSTRG.5394.16	ssc-miR-125b	PDE4C
MSTRG.5394.16	ssc-miR-125b	KCNMB1
MSTRG.5394.16	ssc-miR-125b	ADAMTS10
MSTRG.5394.16	ssc-miR-125b	AGO2
MSTRG.5394.16	ssc-miR-125b	NR4A3
MSTRG.5394.16	ssc-miR-125b	FBXL12
MSTRG.5394.16	ssc-miR-125b	ENSSSCG00000055162
MSTRG.5394.16	ssc-miR-125b	ENSSSCG00000030241
MSTRG.5394.16	ssc-miR-125b	U6
MSTRG.5394.16	ssc-miR-125b	ENSSSCG00000052930
MSTRG.5394.16	ssc-miR-125b	IQGAP3
MSTRG.5394.16	ssc-miR-125b	KCNH1
MSTRG.5394.16	ssc-miR-125b	DUSP2
MSTRG.5394.16	ssc-miR-125b	JHY
MSTRG.5394.16	ssc-miR-125b	ENSSSCG00000029231
MSTRG.5394.16	ssc-miR-125b	POU2F1
MSTRG.5394.16	ssc-miR-125b	ADAMTSL4
MSTRG.5394.16	ssc-miR-125b	TRAF2
MSTRG.5394.16	ssc-miR-125b	ENSSSCG00000029160
MSTRG.5394.16	ssc-miR-125b	PLEKHO2
MSTRG.5394.16	ssc-miR-125b	ACVR2B
MSTRG.5394.16	ssc-miR-125b	RAB17
MSTRG.5394.16	ssc-miR-125b	ENSSSCG00000041338
MSTRG.5394.16	ssc-miR-125b	ADAMTS10
MSTRG.5394.16	ssc-miR-125b	DGCR2
MSTRG.5394.16	ssc-miR-125b	SMYD5
MSTRG.5394.16	ssc-miR-125b	CHST15
MSTRG.5394.16	ssc-miR-125b	IL4R
MSTRG.5394.16	ssc-miR-125b	-
MSTRG.5394.16	ssc-miR-125b	ULK3
MSTRG.5394.16	ssc-miR-125b	MTERF4
MSTRG.5394.16	ssc-miR-125b	MLXIP
MSTRG.5394.16	ssc-miR-125b	SCARNA10
MSTRG.5394.16	ssc-miR-125b	ABCC1
MSTRG.5394.16	ssc-miR-125b	PLCL2
MSTRG.5394.16	ssc-miR-125b	HMG20A
MSTRG.5394.16	ssc-miR-125b	ENSSSCG00000049609
MSTRG.5394.16	ssc-miR-125b	TPPP
MSTRG.5394.16	ssc-miR-125b	-
MSTRG.5394.16	ssc-miR-125b	DIAPH1
MSTRG.5394.16	ssc-miR-125b	ENSSSCG00000009338
MSTRG.5394.16	ssc-miR-125b	SPAI-2
MSTRG.5394.16	ssc-miR-125b	ENSSSCG00000051017
MSTRG.5394.16	ssc-miR-125b	TCF7
MSTRG.5394.16	ssc-miR-125b	NIPAL4
MSTRG.5394.16	ssc-miR-125b	ENSSSCG00000052177
MSTRG.5394.16	ssc-miR-125b	SNCB
MSTRG.5394.16	ssc-miR-125b	ENSSSCG00000045051
MSTRG.5394.16	ssc-miR-125b	MAMDC4
MSTRG.5394.16	ssc-miR-125b	B4GALT1
MSTRG.5394.16	ssc-miR-125b	ENSSSCG00000055007
MSTRG.5394.16	ssc-miR-125b	ATP8A1
MSTRG.17350.1	ssc-miR-125b	PDE4C
MSTRG.17350.1	ssc-miR-125b	KCNMB1
MSTRG.17350.1	ssc-miR-125b	ADAMTS10
MSTRG.17350.1	ssc-miR-125b	AGO2
MSTRG.17350.1	ssc-miR-125b	NR4A3
MSTRG.17350.1	ssc-miR-125b	FBXL12
MSTRG.17350.1	ssc-miR-125b	ENSSSCG00000055162
MSTRG.17350.1	ssc-miR-125b	ENSSSCG00000030241
MSTRG.17350.1	ssc-miR-125b	U6
MSTRG.17350.1	ssc-miR-125b	ENSSSCG00000052930
MSTRG.17350.1	ssc-miR-125b	IQGAP3
MSTRG.17350.1	ssc-miR-125b	KCNH1
MSTRG.17350.1	ssc-miR-125b	DUSP2
MSTRG.17350.1	ssc-miR-125b	JHY
MSTRG.17350.1	ssc-miR-125b	ENSSSCG00000029231
MSTRG.17350.1	ssc-miR-125b	POU2F1
MSTRG.17350.1	ssc-miR-125b	ADAMTSL4
MSTRG.17350.1	ssc-miR-125b	TRAF2
MSTRG.17350.1	ssc-miR-125b	ENSSSCG00000029160
MSTRG.17350.1	ssc-miR-125b	PLEKHO2
MSTRG.17350.1	ssc-miR-125b	ACVR2B
MSTRG.17350.1	ssc-miR-125b	RAB17
MSTRG.17350.1	ssc-miR-125b	ENSSSCG00000041338
MSTRG.17350.1	ssc-miR-125b	ADAMTS10
MSTRG.17350.1	ssc-miR-125b	DGCR2
MSTRG.17350.1	ssc-miR-125b	SMYD5
MSTRG.17350.1	ssc-miR-125b	CHST15
MSTRG.17350.1	ssc-miR-125b	IL4R
MSTRG.17350.1	ssc-miR-125b	-
MSTRG.17350.1	ssc-miR-125b	ULK3
MSTRG.17350.1	ssc-miR-125b	MTERF4
MSTRG.17350.1	ssc-miR-125b	MLXIP
MSTRG.17350.1	ssc-miR-125b	SCARNA10
MSTRG.17350.1	ssc-miR-125b	ABCC1
MSTRG.17350.1	ssc-miR-125b	PLCL2
MSTRG.17350.1	ssc-miR-125b	HMG20A
MSTRG.17350.1	ssc-miR-125b	ENSSSCG00000049609
MSTRG.17350.1	ssc-miR-125b	TPPP
MSTRG.17350.1	ssc-miR-125b	-
MSTRG.17350.1	ssc-miR-125b	DIAPH1
MSTRG.17350.1	ssc-miR-125b	ENSSSCG00000009338
MSTRG.17350.1	ssc-miR-125b	SPAI-2
MSTRG.17350.1	ssc-miR-125b	ENSSSCG00000051017
MSTRG.17350.1	ssc-miR-125b	TCF7
MSTRG.17350.1	ssc-miR-125b	NIPAL4
MSTRG.17350.1	ssc-miR-125b	ENSSSCG00000052177
MSTRG.17350.1	ssc-miR-125b	SNCB
MSTRG.17350.1	ssc-miR-125b	ENSSSCG00000045051
MSTRG.17350.1	ssc-miR-125b	MAMDC4
MSTRG.17350.1	ssc-miR-125b	B4GALT1
MSTRG.17350.1	ssc-miR-125b	ENSSSCG00000055007
MSTRG.17350.1	ssc-miR-125b	ATP8A1
MSTRG.9917.3	ssc-miR-125b	PDE4C
MSTRG.9917.3	ssc-miR-125b	KCNMB1
MSTRG.9917.3	ssc-miR-125b	ADAMTS10
MSTRG.9917.3	ssc-miR-125b	AGO2
MSTRG.9917.3	ssc-miR-125b	NR4A3
MSTRG.9917.3	ssc-miR-125b	FBXL12
MSTRG.9917.3	ssc-miR-125b	ENSSSCG00000055162
MSTRG.9917.3	ssc-miR-125b	ENSSSCG00000030241
MSTRG.9917.3	ssc-miR-125b	U6
MSTRG.9917.3	ssc-miR-125b	ENSSSCG00000052930
MSTRG.9917.3	ssc-miR-125b	IQGAP3
MSTRG.9917.3	ssc-miR-125b	KCNH1
MSTRG.9917.3	ssc-miR-125b	DUSP2
MSTRG.9917.3	ssc-miR-125b	JHY
MSTRG.9917.3	ssc-miR-125b	ENSSSCG00000029231
MSTRG.9917.3	ssc-miR-125b	POU2F1
MSTRG.9917.3	ssc-miR-125b	ADAMTSL4
MSTRG.9917.3	ssc-miR-125b	TRAF2
MSTRG.9917.3	ssc-miR-125b	ENSSSCG00000029160
MSTRG.9917.3	ssc-miR-125b	PLEKHO2
MSTRG.9917.3	ssc-miR-125b	ACVR2B
MSTRG.9917.3	ssc-miR-125b	RAB17
MSTRG.9917.3	ssc-miR-125b	ENSSSCG00000041338
MSTRG.9917.3	ssc-miR-125b	ADAMTS10
MSTRG.9917.3	ssc-miR-125b	DGCR2
MSTRG.9917.3	ssc-miR-125b	SMYD5
MSTRG.9917.3	ssc-miR-125b	CHST15
MSTRG.9917.3	ssc-miR-125b	IL4R
MSTRG.9917.3	ssc-miR-125b	-
MSTRG.9917.3	ssc-miR-125b	ULK3
MSTRG.9917.3	ssc-miR-125b	MTERF4
MSTRG.9917.3	ssc-miR-125b	MLXIP
MSTRG.9917.3	ssc-miR-125b	SCARNA10
MSTRG.9917.3	ssc-miR-125b	ABCC1
MSTRG.9917.3	ssc-miR-125b	PLCL2
MSTRG.9917.3	ssc-miR-125b	HMG20A
MSTRG.9917.3	ssc-miR-125b	ENSSSCG00000049609
MSTRG.9917.3	ssc-miR-125b	TPPP
MSTRG.9917.3	ssc-miR-125b	-
MSTRG.9917.3	ssc-miR-125b	DIAPH1
MSTRG.9917.3	ssc-miR-125b	ENSSSCG00000009338
MSTRG.9917.3	ssc-miR-125b	SPAI-2
MSTRG.9917.3	ssc-miR-125b	ENSSSCG00000051017
MSTRG.9917.3	ssc-miR-125b	TCF7
MSTRG.9917.3	ssc-miR-125b	NIPAL4
MSTRG.9917.3	ssc-miR-125b	ENSSSCG00000052177
MSTRG.9917.3	ssc-miR-125b	SNCB
MSTRG.9917.3	ssc-miR-125b	ENSSSCG00000045051
MSTRG.9917.3	ssc-miR-125b	MAMDC4
MSTRG.9917.3	ssc-miR-125b	B4GALT1
MSTRG.9917.3	ssc-miR-125b	ENSSSCG00000055007
MSTRG.9917.3	ssc-miR-125b	ATP8A1
MSTRG.8119.3	ssc-miR-125b	PDE4C
MSTRG.8119.3	ssc-miR-125b	KCNMB1
MSTRG.8119.3	ssc-miR-125b	ADAMTS10
MSTRG.8119.3	ssc-miR-125b	AGO2
MSTRG.8119.3	ssc-miR-125b	NR4A3
MSTRG.8119.3	ssc-miR-125b	FBXL12
MSTRG.8119.3	ssc-miR-125b	ENSSSCG00000055162
MSTRG.8119.3	ssc-miR-125b	ENSSSCG00000030241
MSTRG.8119.3	ssc-miR-125b	U6
MSTRG.8119.3	ssc-miR-125b	ENSSSCG00000052930
MSTRG.8119.3	ssc-miR-125b	IQGAP3
MSTRG.8119.3	ssc-miR-125b	KCNH1
MSTRG.8119.3	ssc-miR-125b	DUSP2
MSTRG.8119.3	ssc-miR-125b	JHY
MSTRG.8119.3	ssc-miR-125b	ENSSSCG00000029231
MSTRG.8119.3	ssc-miR-125b	POU2F1
MSTRG.8119.3	ssc-miR-125b	ADAMTSL4
MSTRG.8119.3	ssc-miR-125b	TRAF2
MSTRG.8119.3	ssc-miR-125b	ENSSSCG00000029160
MSTRG.8119.3	ssc-miR-125b	PLEKHO2
MSTRG.8119.3	ssc-miR-125b	ACVR2B
MSTRG.8119.3	ssc-miR-125b	RAB17
MSTRG.8119.3	ssc-miR-125b	ENSSSCG00000041338
MSTRG.8119.3	ssc-miR-125b	ADAMTS10
MSTRG.8119.3	ssc-miR-125b	DGCR2
MSTRG.8119.3	ssc-miR-125b	SMYD5
MSTRG.8119.3	ssc-miR-125b	CHST15
MSTRG.8119.3	ssc-miR-125b	IL4R
MSTRG.8119.3	ssc-miR-125b	-
MSTRG.8119.3	ssc-miR-125b	ULK3
MSTRG.8119.3	ssc-miR-125b	MTERF4
MSTRG.8119.3	ssc-miR-125b	MLXIP
MSTRG.8119.3	ssc-miR-125b	SCARNA10
MSTRG.8119.3	ssc-miR-125b	ABCC1
MSTRG.8119.3	ssc-miR-125b	PLCL2
MSTRG.8119.3	ssc-miR-125b	HMG20A
MSTRG.8119.3	ssc-miR-125b	ENSSSCG00000049609
MSTRG.8119.3	ssc-miR-125b	TPPP
MSTRG.8119.3	ssc-miR-125b	-
MSTRG.8119.3	ssc-miR-125b	DIAPH1
MSTRG.8119.3	ssc-miR-125b	ENSSSCG00000009338
MSTRG.8119.3	ssc-miR-125b	SPAI-2
MSTRG.8119.3	ssc-miR-125b	ENSSSCG00000051017
MSTRG.8119.3	ssc-miR-125b	TCF7
MSTRG.8119.3	ssc-miR-125b	NIPAL4
MSTRG.8119.3	ssc-miR-125b	ENSSSCG00000052177
MSTRG.8119.3	ssc-miR-125b	SNCB
MSTRG.8119.3	ssc-miR-125b	ENSSSCG00000045051
MSTRG.8119.3	ssc-miR-125b	MAMDC4
MSTRG.8119.3	ssc-miR-125b	B4GALT1
MSTRG.8119.3	ssc-miR-125b	ENSSSCG00000055007
MSTRG.8119.3	ssc-miR-125b	ATP8A1
MSTRG.9869.2	ssc-miR-125b	PDE4C
MSTRG.9869.2	ssc-miR-125b	KCNMB1
MSTRG.9869.2	ssc-miR-125b	ADAMTS10
MSTRG.9869.2	ssc-miR-125b	AGO2
MSTRG.9869.2	ssc-miR-125b	NR4A3
MSTRG.9869.2	ssc-miR-125b	FBXL12
MSTRG.9869.2	ssc-miR-125b	ENSSSCG00000055162
MSTRG.9869.2	ssc-miR-125b	ENSSSCG00000030241
MSTRG.9869.2	ssc-miR-125b	U6
MSTRG.9869.2	ssc-miR-125b	ENSSSCG00000052930
MSTRG.9869.2	ssc-miR-125b	IQGAP3
MSTRG.9869.2	ssc-miR-125b	KCNH1
MSTRG.9869.2	ssc-miR-125b	DUSP2
MSTRG.9869.2	ssc-miR-125b	JHY
MSTRG.9869.2	ssc-miR-125b	ENSSSCG00000029231
MSTRG.9869.2	ssc-miR-125b	POU2F1
MSTRG.9869.2	ssc-miR-125b	ADAMTSL4
MSTRG.9869.2	ssc-miR-125b	TRAF2
MSTRG.9869.2	ssc-miR-125b	ENSSSCG00000029160
MSTRG.9869.2	ssc-miR-125b	PLEKHO2
MSTRG.9869.2	ssc-miR-125b	ACVR2B
MSTRG.9869.2	ssc-miR-125b	RAB17
MSTRG.9869.2	ssc-miR-125b	ENSSSCG00000041338
MSTRG.9869.2	ssc-miR-125b	ADAMTS10
MSTRG.9869.2	ssc-miR-125b	DGCR2
MSTRG.9869.2	ssc-miR-125b	SMYD5
MSTRG.9869.2	ssc-miR-125b	CHST15
MSTRG.9869.2	ssc-miR-125b	IL4R
MSTRG.9869.2	ssc-miR-125b	-
MSTRG.9869.2	ssc-miR-125b	ULK3
MSTRG.9869.2	ssc-miR-125b	MTERF4
MSTRG.9869.2	ssc-miR-125b	MLXIP
MSTRG.9869.2	ssc-miR-125b	SCARNA10
MSTRG.9869.2	ssc-miR-125b	ABCC1
MSTRG.9869.2	ssc-miR-125b	PLCL2
MSTRG.9869.2	ssc-miR-125b	HMG20A
MSTRG.9869.2	ssc-miR-125b	ENSSSCG00000049609
MSTRG.9869.2	ssc-miR-125b	TPPP
MSTRG.9869.2	ssc-miR-125b	-
MSTRG.9869.2	ssc-miR-125b	DIAPH1
MSTRG.9869.2	ssc-miR-125b	ENSSSCG00000009338
MSTRG.9869.2	ssc-miR-125b	SPAI-2
MSTRG.9869.2	ssc-miR-125b	ENSSSCG00000051017
MSTRG.9869.2	ssc-miR-125b	TCF7
MSTRG.9869.2	ssc-miR-125b	NIPAL4
MSTRG.9869.2	ssc-miR-125b	ENSSSCG00000052177
MSTRG.9869.2	ssc-miR-125b	SNCB
MSTRG.9869.2	ssc-miR-125b	ENSSSCG00000045051
MSTRG.9869.2	ssc-miR-125b	MAMDC4
MSTRG.9869.2	ssc-miR-125b	B4GALT1
MSTRG.9869.2	ssc-miR-125b	ENSSSCG00000055007
MSTRG.9869.2	ssc-miR-125b	ATP8A1
MSTRG.19343.8	ssc-miR-125b	PDE4C
MSTRG.19343.8	ssc-miR-125b	KCNMB1
MSTRG.19343.8	ssc-miR-125b	ADAMTS10
MSTRG.19343.8	ssc-miR-125b	AGO2
MSTRG.19343.8	ssc-miR-125b	NR4A3
MSTRG.19343.8	ssc-miR-125b	FBXL12
MSTRG.19343.8	ssc-miR-125b	ENSSSCG00000055162
MSTRG.19343.8	ssc-miR-125b	ENSSSCG00000030241
MSTRG.19343.8	ssc-miR-125b	U6
MSTRG.19343.8	ssc-miR-125b	ENSSSCG00000052930
MSTRG.19343.8	ssc-miR-125b	IQGAP3
MSTRG.19343.8	ssc-miR-125b	KCNH1
MSTRG.19343.8	ssc-miR-125b	DUSP2
MSTRG.19343.8	ssc-miR-125b	JHY
MSTRG.19343.8	ssc-miR-125b	ENSSSCG00000029231
MSTRG.19343.8	ssc-miR-125b	POU2F1
MSTRG.19343.8	ssc-miR-125b	ADAMTSL4
MSTRG.19343.8	ssc-miR-125b	TRAF2
MSTRG.19343.8	ssc-miR-125b	ENSSSCG00000029160
MSTRG.19343.8	ssc-miR-125b	PLEKHO2
MSTRG.19343.8	ssc-miR-125b	ACVR2B
MSTRG.19343.8	ssc-miR-125b	RAB17
MSTRG.19343.8	ssc-miR-125b	ENSSSCG00000041338
MSTRG.19343.8	ssc-miR-125b	ADAMTS10
MSTRG.19343.8	ssc-miR-125b	DGCR2
MSTRG.19343.8	ssc-miR-125b	SMYD5
MSTRG.19343.8	ssc-miR-125b	CHST15
MSTRG.19343.8	ssc-miR-125b	IL4R
MSTRG.19343.8	ssc-miR-125b	-
MSTRG.19343.8	ssc-miR-125b	ULK3
MSTRG.19343.8	ssc-miR-125b	MTERF4
MSTRG.19343.8	ssc-miR-125b	MLXIP
MSTRG.19343.8	ssc-miR-125b	SCARNA10
MSTRG.19343.8	ssc-miR-125b	ABCC1
MSTRG.19343.8	ssc-miR-125b	PLCL2
MSTRG.19343.8	ssc-miR-125b	HMG20A
MSTRG.19343.8	ssc-miR-125b	ENSSSCG00000049609
MSTRG.19343.8	ssc-miR-125b	TPPP
MSTRG.19343.8	ssc-miR-125b	-
MSTRG.19343.8	ssc-miR-125b	DIAPH1
MSTRG.19343.8	ssc-miR-125b	ENSSSCG00000009338
MSTRG.19343.8	ssc-miR-125b	SPAI-2
MSTRG.19343.8	ssc-miR-125b	ENSSSCG00000051017
MSTRG.19343.8	ssc-miR-125b	TCF7
MSTRG.19343.8	ssc-miR-125b	NIPAL4
MSTRG.19343.8	ssc-miR-125b	ENSSSCG00000052177
MSTRG.19343.8	ssc-miR-125b	SNCB
MSTRG.19343.8	ssc-miR-125b	ENSSSCG00000045051
MSTRG.19343.8	ssc-miR-125b	MAMDC4
MSTRG.19343.8	ssc-miR-125b	B4GALT1
MSTRG.19343.8	ssc-miR-125b	ENSSSCG00000055007
MSTRG.19343.8	ssc-miR-125b	ATP8A1
MSTRG.22234.1	ssc-miR-125b	PDE4C
MSTRG.22234.1	ssc-miR-125b	KCNMB1
MSTRG.22234.1	ssc-miR-125b	ADAMTS10
MSTRG.22234.1	ssc-miR-125b	AGO2
MSTRG.22234.1	ssc-miR-125b	NR4A3
MSTRG.22234.1	ssc-miR-125b	FBXL12
MSTRG.22234.1	ssc-miR-125b	ENSSSCG00000055162
MSTRG.22234.1	ssc-miR-125b	ENSSSCG00000030241
MSTRG.22234.1	ssc-miR-125b	U6
MSTRG.22234.1	ssc-miR-125b	ENSSSCG00000052930
MSTRG.22234.1	ssc-miR-125b	IQGAP3
MSTRG.22234.1	ssc-miR-125b	KCNH1
MSTRG.22234.1	ssc-miR-125b	DUSP2
MSTRG.22234.1	ssc-miR-125b	JHY
MSTRG.22234.1	ssc-miR-125b	ENSSSCG00000029231
MSTRG.22234.1	ssc-miR-125b	POU2F1
MSTRG.22234.1	ssc-miR-125b	ADAMTSL4
MSTRG.22234.1	ssc-miR-125b	TRAF2
MSTRG.22234.1	ssc-miR-125b	ENSSSCG00000029160
MSTRG.22234.1	ssc-miR-125b	PLEKHO2
MSTRG.22234.1	ssc-miR-125b	ACVR2B
MSTRG.22234.1	ssc-miR-125b	RAB17
MSTRG.22234.1	ssc-miR-125b	ENSSSCG00000041338
MSTRG.22234.1	ssc-miR-125b	ADAMTS10
MSTRG.22234.1	ssc-miR-125b	DGCR2
MSTRG.22234.1	ssc-miR-125b	SMYD5
MSTRG.22234.1	ssc-miR-125b	CHST15
MSTRG.22234.1	ssc-miR-125b	IL4R
MSTRG.22234.1	ssc-miR-125b	-
MSTRG.22234.1	ssc-miR-125b	ULK3
MSTRG.22234.1	ssc-miR-125b	MTERF4
MSTRG.22234.1	ssc-miR-125b	MLXIP
MSTRG.22234.1	ssc-miR-125b	SCARNA10
MSTRG.22234.1	ssc-miR-125b	ABCC1
MSTRG.22234.1	ssc-miR-125b	PLCL2
MSTRG.22234.1	ssc-miR-125b	HMG20A
MSTRG.22234.1	ssc-miR-125b	ENSSSCG00000049609
MSTRG.22234.1	ssc-miR-125b	TPPP
MSTRG.22234.1	ssc-miR-125b	-
MSTRG.22234.1	ssc-miR-125b	DIAPH1
MSTRG.22234.1	ssc-miR-125b	ENSSSCG00000009338
MSTRG.22234.1	ssc-miR-125b	SPAI-2
MSTRG.22234.1	ssc-miR-125b	ENSSSCG00000051017
MSTRG.22234.1	ssc-miR-125b	TCF7
MSTRG.22234.1	ssc-miR-125b	NIPAL4
MSTRG.22234.1	ssc-miR-125b	ENSSSCG00000052177
MSTRG.22234.1	ssc-miR-125b	SNCB
MSTRG.22234.1	ssc-miR-125b	ENSSSCG00000045051
MSTRG.22234.1	ssc-miR-125b	MAMDC4
MSTRG.22234.1	ssc-miR-125b	B4GALT1
MSTRG.22234.1	ssc-miR-125b	ENSSSCG00000055007
MSTRG.22234.1	ssc-miR-125b	ATP8A1
MSTRG.7707.35	ssc-miR-135	PDE4C
MSTRG.7707.35	ssc-miR-135	KCNMB1
MSTRG.7707.35	ssc-miR-135	GANAB
MSTRG.7707.35	ssc-miR-135	ZBED2
MSTRG.7707.35	ssc-miR-135	CFAP206
MSTRG.7707.35	ssc-miR-135	AGO2
MSTRG.7707.35	ssc-miR-135	NR4A3
MSTRG.7707.35	ssc-miR-135	SLC1A2
MSTRG.7707.35	ssc-miR-135	FBXL12
MSTRG.7707.35	ssc-miR-135	ENSSSCG00000055162
MSTRG.7707.35	ssc-miR-135	U6
MSTRG.7707.35	ssc-miR-135	ENSSSCG00000022842
MSTRG.7707.35	ssc-miR-135	TLR1
MSTRG.7707.35	ssc-miR-135	IQGAP3
MSTRG.7707.35	ssc-miR-135	SDR39U1
MSTRG.7707.35	ssc-miR-135	DUSP2
MSTRG.7707.35	ssc-miR-135	CHRNA9
MSTRG.7707.35	ssc-miR-135	ENSSSCG00000029231
MSTRG.7707.35	ssc-miR-135	POU2F1
MSTRG.7707.35	ssc-miR-135	ENSSSCG00000060276
MSTRG.7707.35	ssc-miR-135	ENSSSCG00000029160
MSTRG.7707.35	ssc-miR-135	PLEKHO2
MSTRG.7707.35	ssc-miR-135	ACVR2B
MSTRG.7707.35	ssc-miR-135	RAB17
MSTRG.7707.35	ssc-miR-135	ENSSSCG00000041338
MSTRG.7707.35	ssc-miR-135	DGCR2
MSTRG.7707.35	ssc-miR-135	CYP2B6B
MSTRG.7707.35	ssc-miR-135	ADRM1
MSTRG.7707.35	ssc-miR-135	CHST15
MSTRG.7707.35	ssc-miR-135	IL4R
MSTRG.7707.35	ssc-miR-135	-
MSTRG.7707.35	ssc-miR-135	ULK3
MSTRG.7707.35	ssc-miR-135	MLXIP
MSTRG.7707.35	ssc-miR-135	ABCC1
MSTRG.7707.35	ssc-miR-135	HMG20A
MSTRG.7707.35	ssc-miR-135	TPPP
MSTRG.7707.35	ssc-miR-135	-
MSTRG.7707.35	ssc-miR-135	DIAPH1
MSTRG.7707.35	ssc-miR-135	ENSSSCG00000009338
MSTRG.7707.35	ssc-miR-135	ENSSSCG00000051017
MSTRG.7707.35	ssc-miR-135	CAPN15
MSTRG.7707.35	ssc-miR-135	TCF7
MSTRG.7707.35	ssc-miR-135	ENSSSCG00000052177
MSTRG.7707.35	ssc-miR-135	SNCB
MSTRG.7707.35	ssc-miR-135	STAB1
MSTRG.7707.35	ssc-miR-135	ENSSSCG00000045051
MSTRG.7707.35	ssc-miR-135	NAT9
MSTRG.7707.35	ssc-miR-135	CCN3
MSTRG.7707.35	ssc-miR-135	RARA
MSTRG.7707.35	ssc-miR-135	ENSSSCG00000058272
MSTRG.7707.35	ssc-miR-135	ATP8A1
MSTRG.7707.35	ssc-miR-135	KATNB1
MSTRG.6279.12	ssc-miR-135	PDE4C
MSTRG.6279.12	ssc-miR-135	KCNMB1
MSTRG.6279.12	ssc-miR-135	GANAB
MSTRG.6279.12	ssc-miR-135	ZBED2
MSTRG.6279.12	ssc-miR-135	CFAP206
MSTRG.6279.12	ssc-miR-135	AGO2
MSTRG.6279.12	ssc-miR-135	NR4A3
MSTRG.6279.12	ssc-miR-135	SLC1A2
MSTRG.6279.12	ssc-miR-135	FBXL12
MSTRG.6279.12	ssc-miR-135	ENSSSCG00000055162
MSTRG.6279.12	ssc-miR-135	U6
MSTRG.6279.12	ssc-miR-135	ENSSSCG00000022842
MSTRG.6279.12	ssc-miR-135	TLR1
MSTRG.6279.12	ssc-miR-135	IQGAP3
MSTRG.6279.12	ssc-miR-135	SDR39U1
MSTRG.6279.12	ssc-miR-135	DUSP2
MSTRG.6279.12	ssc-miR-135	CHRNA9
MSTRG.6279.12	ssc-miR-135	ENSSSCG00000029231
MSTRG.6279.12	ssc-miR-135	POU2F1
MSTRG.6279.12	ssc-miR-135	ENSSSCG00000060276
MSTRG.6279.12	ssc-miR-135	ENSSSCG00000029160
MSTRG.6279.12	ssc-miR-135	PLEKHO2
MSTRG.6279.12	ssc-miR-135	ACVR2B
MSTRG.6279.12	ssc-miR-135	RAB17
MSTRG.6279.12	ssc-miR-135	ENSSSCG00000041338
MSTRG.6279.12	ssc-miR-135	DGCR2
MSTRG.6279.12	ssc-miR-135	CYP2B6B
MSTRG.6279.12	ssc-miR-135	ADRM1
MSTRG.6279.12	ssc-miR-135	CHST15
MSTRG.6279.12	ssc-miR-135	IL4R
MSTRG.6279.12	ssc-miR-135	-
MSTRG.6279.12	ssc-miR-135	ULK3
MSTRG.6279.12	ssc-miR-135	MLXIP
MSTRG.6279.12	ssc-miR-135	ABCC1
MSTRG.6279.12	ssc-miR-135	HMG20A
MSTRG.6279.12	ssc-miR-135	TPPP
MSTRG.6279.12	ssc-miR-135	-
MSTRG.6279.12	ssc-miR-135	DIAPH1
MSTRG.6279.12	ssc-miR-135	ENSSSCG00000009338
MSTRG.6279.12	ssc-miR-135	ENSSSCG00000051017
MSTRG.6279.12	ssc-miR-135	CAPN15
MSTRG.6279.12	ssc-miR-135	TCF7
MSTRG.6279.12	ssc-miR-135	ENSSSCG00000052177
MSTRG.6279.12	ssc-miR-135	SNCB
MSTRG.6279.12	ssc-miR-135	STAB1
MSTRG.6279.12	ssc-miR-135	ENSSSCG00000045051
MSTRG.6279.12	ssc-miR-135	NAT9
MSTRG.6279.12	ssc-miR-135	CCN3
MSTRG.6279.12	ssc-miR-135	RARA
MSTRG.6279.12	ssc-miR-135	ENSSSCG00000058272
MSTRG.6279.12	ssc-miR-135	ATP8A1
MSTRG.6279.12	ssc-miR-135	KATNB1
MSTRG.23059.1	ssc-miR-135	PDE4C
MSTRG.23059.1	ssc-miR-135	KCNMB1
MSTRG.23059.1	ssc-miR-135	GANAB
MSTRG.23059.1	ssc-miR-135	ZBED2
MSTRG.23059.1	ssc-miR-135	CFAP206
MSTRG.23059.1	ssc-miR-135	AGO2
MSTRG.23059.1	ssc-miR-135	NR4A3
MSTRG.23059.1	ssc-miR-135	SLC1A2
MSTRG.23059.1	ssc-miR-135	FBXL12
MSTRG.23059.1	ssc-miR-135	ENSSSCG00000055162
MSTRG.23059.1	ssc-miR-135	U6
MSTRG.23059.1	ssc-miR-135	ENSSSCG00000022842
MSTRG.23059.1	ssc-miR-135	TLR1
MSTRG.23059.1	ssc-miR-135	IQGAP3
MSTRG.23059.1	ssc-miR-135	SDR39U1
MSTRG.23059.1	ssc-miR-135	DUSP2
MSTRG.23059.1	ssc-miR-135	CHRNA9
MSTRG.23059.1	ssc-miR-135	ENSSSCG00000029231
MSTRG.23059.1	ssc-miR-135	POU2F1
MSTRG.23059.1	ssc-miR-135	ENSSSCG00000060276
MSTRG.23059.1	ssc-miR-135	ENSSSCG00000029160
MSTRG.23059.1	ssc-miR-135	PLEKHO2
MSTRG.23059.1	ssc-miR-135	ACVR2B
MSTRG.23059.1	ssc-miR-135	RAB17
MSTRG.23059.1	ssc-miR-135	ENSSSCG00000041338
MSTRG.23059.1	ssc-miR-135	DGCR2
MSTRG.23059.1	ssc-miR-135	CYP2B6B
MSTRG.23059.1	ssc-miR-135	ADRM1
MSTRG.23059.1	ssc-miR-135	CHST15
MSTRG.23059.1	ssc-miR-135	IL4R
MSTRG.23059.1	ssc-miR-135	-
MSTRG.23059.1	ssc-miR-135	ULK3
MSTRG.23059.1	ssc-miR-135	MLXIP
MSTRG.23059.1	ssc-miR-135	ABCC1
MSTRG.23059.1	ssc-miR-135	HMG20A
MSTRG.23059.1	ssc-miR-135	TPPP
MSTRG.23059.1	ssc-miR-135	-
MSTRG.23059.1	ssc-miR-135	DIAPH1
MSTRG.23059.1	ssc-miR-135	ENSSSCG00000009338
MSTRG.23059.1	ssc-miR-135	ENSSSCG00000051017
MSTRG.23059.1	ssc-miR-135	CAPN15
MSTRG.23059.1	ssc-miR-135	TCF7
MSTRG.23059.1	ssc-miR-135	ENSSSCG00000052177
MSTRG.23059.1	ssc-miR-135	SNCB
MSTRG.23059.1	ssc-miR-135	STAB1
MSTRG.23059.1	ssc-miR-135	ENSSSCG00000045051
MSTRG.23059.1	ssc-miR-135	NAT9
MSTRG.23059.1	ssc-miR-135	CCN3
MSTRG.23059.1	ssc-miR-135	RARA
MSTRG.23059.1	ssc-miR-135	ENSSSCG00000058272
MSTRG.23059.1	ssc-miR-135	ATP8A1
MSTRG.23059.1	ssc-miR-135	KATNB1
MSTRG.5527.7	ssc-miR-135	PDE4C
MSTRG.5527.7	ssc-miR-135	KCNMB1
MSTRG.5527.7	ssc-miR-135	GANAB
MSTRG.5527.7	ssc-miR-135	ZBED2
MSTRG.5527.7	ssc-miR-135	CFAP206
MSTRG.5527.7	ssc-miR-135	AGO2
MSTRG.5527.7	ssc-miR-135	NR4A3
MSTRG.5527.7	ssc-miR-135	SLC1A2
MSTRG.5527.7	ssc-miR-135	FBXL12
MSTRG.5527.7	ssc-miR-135	ENSSSCG00000055162
MSTRG.5527.7	ssc-miR-135	U6
MSTRG.5527.7	ssc-miR-135	ENSSSCG00000022842
MSTRG.5527.7	ssc-miR-135	TLR1
MSTRG.5527.7	ssc-miR-135	IQGAP3
MSTRG.5527.7	ssc-miR-135	SDR39U1
MSTRG.5527.7	ssc-miR-135	DUSP2
MSTRG.5527.7	ssc-miR-135	CHRNA9
MSTRG.5527.7	ssc-miR-135	ENSSSCG00000029231
MSTRG.5527.7	ssc-miR-135	POU2F1
MSTRG.5527.7	ssc-miR-135	ENSSSCG00000060276
MSTRG.5527.7	ssc-miR-135	ENSSSCG00000029160
MSTRG.5527.7	ssc-miR-135	PLEKHO2
MSTRG.5527.7	ssc-miR-135	ACVR2B
MSTRG.5527.7	ssc-miR-135	RAB17
MSTRG.5527.7	ssc-miR-135	ENSSSCG00000041338
MSTRG.5527.7	ssc-miR-135	DGCR2
MSTRG.5527.7	ssc-miR-135	CYP2B6B
MSTRG.5527.7	ssc-miR-135	ADRM1
MSTRG.5527.7	ssc-miR-135	CHST15
MSTRG.5527.7	ssc-miR-135	IL4R
MSTRG.5527.7	ssc-miR-135	-
MSTRG.5527.7	ssc-miR-135	ULK3
MSTRG.5527.7	ssc-miR-135	MLXIP
MSTRG.5527.7	ssc-miR-135	ABCC1
MSTRG.5527.7	ssc-miR-135	HMG20A
MSTRG.5527.7	ssc-miR-135	TPPP
MSTRG.5527.7	ssc-miR-135	-
MSTRG.5527.7	ssc-miR-135	DIAPH1
MSTRG.5527.7	ssc-miR-135	ENSSSCG00000009338
MSTRG.5527.7	ssc-miR-135	ENSSSCG00000051017
MSTRG.5527.7	ssc-miR-135	CAPN15
MSTRG.5527.7	ssc-miR-135	TCF7
MSTRG.5527.7	ssc-miR-135	ENSSSCG00000052177
MSTRG.5527.7	ssc-miR-135	SNCB
MSTRG.5527.7	ssc-miR-135	STAB1
MSTRG.5527.7	ssc-miR-135	ENSSSCG00000045051
MSTRG.5527.7	ssc-miR-135	NAT9
MSTRG.5527.7	ssc-miR-135	CCN3
MSTRG.5527.7	ssc-miR-135	RARA
MSTRG.5527.7	ssc-miR-135	ENSSSCG00000058272
MSTRG.5527.7	ssc-miR-135	ATP8A1
MSTRG.5527.7	ssc-miR-135	KATNB1
MSTRG.5394.16	ssc-miR-135	PDE4C
MSTRG.5394.16	ssc-miR-135	KCNMB1
MSTRG.5394.16	ssc-miR-135	GANAB
MSTRG.5394.16	ssc-miR-135	ZBED2
MSTRG.5394.16	ssc-miR-135	CFAP206
MSTRG.5394.16	ssc-miR-135	AGO2
MSTRG.5394.16	ssc-miR-135	NR4A3
MSTRG.5394.16	ssc-miR-135	SLC1A2
MSTRG.5394.16	ssc-miR-135	FBXL12
MSTRG.5394.16	ssc-miR-135	ENSSSCG00000055162
MSTRG.5394.16	ssc-miR-135	U6
MSTRG.5394.16	ssc-miR-135	ENSSSCG00000022842
MSTRG.5394.16	ssc-miR-135	TLR1
MSTRG.5394.16	ssc-miR-135	IQGAP3
MSTRG.5394.16	ssc-miR-135	SDR39U1
MSTRG.5394.16	ssc-miR-135	DUSP2
MSTRG.5394.16	ssc-miR-135	CHRNA9
MSTRG.5394.16	ssc-miR-135	ENSSSCG00000029231
MSTRG.5394.16	ssc-miR-135	POU2F1
MSTRG.5394.16	ssc-miR-135	ENSSSCG00000060276
MSTRG.5394.16	ssc-miR-135	ENSSSCG00000029160
MSTRG.5394.16	ssc-miR-135	PLEKHO2
MSTRG.5394.16	ssc-miR-135	ACVR2B
MSTRG.5394.16	ssc-miR-135	RAB17
MSTRG.5394.16	ssc-miR-135	ENSSSCG00000041338
MSTRG.5394.16	ssc-miR-135	DGCR2
MSTRG.5394.16	ssc-miR-135	CYP2B6B
MSTRG.5394.16	ssc-miR-135	ADRM1
MSTRG.5394.16	ssc-miR-135	CHST15
MSTRG.5394.16	ssc-miR-135	IL4R
MSTRG.5394.16	ssc-miR-135	-
MSTRG.5394.16	ssc-miR-135	ULK3
MSTRG.5394.16	ssc-miR-135	MLXIP
MSTRG.5394.16	ssc-miR-135	ABCC1
MSTRG.5394.16	ssc-miR-135	HMG20A
MSTRG.5394.16	ssc-miR-135	TPPP
MSTRG.5394.16	ssc-miR-135	-
MSTRG.5394.16	ssc-miR-135	DIAPH1
MSTRG.5394.16	ssc-miR-135	ENSSSCG00000009338
MSTRG.5394.16	ssc-miR-135	ENSSSCG00000051017
MSTRG.5394.16	ssc-miR-135	CAPN15
MSTRG.5394.16	ssc-miR-135	TCF7
MSTRG.5394.16	ssc-miR-135	ENSSSCG00000052177
MSTRG.5394.16	ssc-miR-135	SNCB
MSTRG.5394.16	ssc-miR-135	STAB1
MSTRG.5394.16	ssc-miR-135	ENSSSCG00000045051
MSTRG.5394.16	ssc-miR-135	NAT9
MSTRG.5394.16	ssc-miR-135	CCN3
MSTRG.5394.16	ssc-miR-135	RARA
MSTRG.5394.16	ssc-miR-135	ENSSSCG00000058272
MSTRG.5394.16	ssc-miR-135	ATP8A1
MSTRG.5394.16	ssc-miR-135	KATNB1
MSTRG.8959.1	ssc-miR-135	PDE4C
MSTRG.8959.1	ssc-miR-135	KCNMB1
MSTRG.8959.1	ssc-miR-135	GANAB
MSTRG.8959.1	ssc-miR-135	ZBED2
MSTRG.8959.1	ssc-miR-135	CFAP206
MSTRG.8959.1	ssc-miR-135	AGO2
MSTRG.8959.1	ssc-miR-135	NR4A3
MSTRG.8959.1	ssc-miR-135	SLC1A2
MSTRG.8959.1	ssc-miR-135	FBXL12
MSTRG.8959.1	ssc-miR-135	ENSSSCG00000055162
MSTRG.8959.1	ssc-miR-135	U6
MSTRG.8959.1	ssc-miR-135	ENSSSCG00000022842
MSTRG.8959.1	ssc-miR-135	TLR1
MSTRG.8959.1	ssc-miR-135	IQGAP3
MSTRG.8959.1	ssc-miR-135	SDR39U1
MSTRG.8959.1	ssc-miR-135	DUSP2
MSTRG.8959.1	ssc-miR-135	CHRNA9
MSTRG.8959.1	ssc-miR-135	ENSSSCG00000029231
MSTRG.8959.1	ssc-miR-135	POU2F1
MSTRG.8959.1	ssc-miR-135	ENSSSCG00000060276
MSTRG.8959.1	ssc-miR-135	ENSSSCG00000029160
MSTRG.8959.1	ssc-miR-135	PLEKHO2
MSTRG.8959.1	ssc-miR-135	ACVR2B
MSTRG.8959.1	ssc-miR-135	RAB17
MSTRG.8959.1	ssc-miR-135	ENSSSCG00000041338
MSTRG.8959.1	ssc-miR-135	DGCR2
MSTRG.8959.1	ssc-miR-135	CYP2B6B
MSTRG.8959.1	ssc-miR-135	ADRM1
MSTRG.8959.1	ssc-miR-135	CHST15
MSTRG.8959.1	ssc-miR-135	IL4R
MSTRG.8959.1	ssc-miR-135	-
MSTRG.8959.1	ssc-miR-135	ULK3
MSTRG.8959.1	ssc-miR-135	MLXIP
MSTRG.8959.1	ssc-miR-135	ABCC1
MSTRG.8959.1	ssc-miR-135	HMG20A
MSTRG.8959.1	ssc-miR-135	TPPP
MSTRG.8959.1	ssc-miR-135	-
MSTRG.8959.1	ssc-miR-135	DIAPH1
MSTRG.8959.1	ssc-miR-135	ENSSSCG00000009338
MSTRG.8959.1	ssc-miR-135	ENSSSCG00000051017
MSTRG.8959.1	ssc-miR-135	CAPN15
MSTRG.8959.1	ssc-miR-135	TCF7
MSTRG.8959.1	ssc-miR-135	ENSSSCG00000052177
MSTRG.8959.1	ssc-miR-135	SNCB
MSTRG.8959.1	ssc-miR-135	STAB1
MSTRG.8959.1	ssc-miR-135	ENSSSCG00000045051
MSTRG.8959.1	ssc-miR-135	NAT9
MSTRG.8959.1	ssc-miR-135	CCN3
MSTRG.8959.1	ssc-miR-135	RARA
MSTRG.8959.1	ssc-miR-135	ENSSSCG00000058272
MSTRG.8959.1	ssc-miR-135	ATP8A1
MSTRG.8959.1	ssc-miR-135	KATNB1
MSTRG.9419.1	ssc-miR-135	PDE4C
MSTRG.9419.1	ssc-miR-135	KCNMB1
MSTRG.9419.1	ssc-miR-135	GANAB
MSTRG.9419.1	ssc-miR-135	ZBED2
MSTRG.9419.1	ssc-miR-135	CFAP206
MSTRG.9419.1	ssc-miR-135	AGO2
MSTRG.9419.1	ssc-miR-135	NR4A3
MSTRG.9419.1	ssc-miR-135	SLC1A2
MSTRG.9419.1	ssc-miR-135	FBXL12
MSTRG.9419.1	ssc-miR-135	ENSSSCG00000055162
MSTRG.9419.1	ssc-miR-135	U6
MSTRG.9419.1	ssc-miR-135	ENSSSCG00000022842
MSTRG.9419.1	ssc-miR-135	TLR1
MSTRG.9419.1	ssc-miR-135	IQGAP3
MSTRG.9419.1	ssc-miR-135	SDR39U1
MSTRG.9419.1	ssc-miR-135	DUSP2
MSTRG.9419.1	ssc-miR-135	CHRNA9
MSTRG.9419.1	ssc-miR-135	ENSSSCG00000029231
MSTRG.9419.1	ssc-miR-135	POU2F1
MSTRG.9419.1	ssc-miR-135	ENSSSCG00000060276
MSTRG.9419.1	ssc-miR-135	ENSSSCG00000029160
MSTRG.9419.1	ssc-miR-135	PLEKHO2
MSTRG.9419.1	ssc-miR-135	ACVR2B
MSTRG.9419.1	ssc-miR-135	RAB17
MSTRG.9419.1	ssc-miR-135	ENSSSCG00000041338
MSTRG.9419.1	ssc-miR-135	DGCR2
MSTRG.9419.1	ssc-miR-135	CYP2B6B
MSTRG.9419.1	ssc-miR-135	ADRM1
MSTRG.9419.1	ssc-miR-135	CHST15
MSTRG.9419.1	ssc-miR-135	IL4R
MSTRG.9419.1	ssc-miR-135	-
MSTRG.9419.1	ssc-miR-135	ULK3
MSTRG.9419.1	ssc-miR-135	MLXIP
MSTRG.9419.1	ssc-miR-135	ABCC1
MSTRG.9419.1	ssc-miR-135	HMG20A
MSTRG.9419.1	ssc-miR-135	TPPP
MSTRG.9419.1	ssc-miR-135	-
MSTRG.9419.1	ssc-miR-135	DIAPH1
MSTRG.9419.1	ssc-miR-135	ENSSSCG00000009338
MSTRG.9419.1	ssc-miR-135	ENSSSCG00000051017
MSTRG.9419.1	ssc-miR-135	CAPN15
MSTRG.9419.1	ssc-miR-135	TCF7
MSTRG.9419.1	ssc-miR-135	ENSSSCG00000052177
MSTRG.9419.1	ssc-miR-135	SNCB
MSTRG.9419.1	ssc-miR-135	STAB1
MSTRG.9419.1	ssc-miR-135	ENSSSCG00000045051
MSTRG.9419.1	ssc-miR-135	NAT9
MSTRG.9419.1	ssc-miR-135	CCN3
MSTRG.9419.1	ssc-miR-135	RARA
MSTRG.9419.1	ssc-miR-135	ENSSSCG00000058272
MSTRG.9419.1	ssc-miR-135	ATP8A1
MSTRG.9419.1	ssc-miR-135	KATNB1
MSTRG.9947.4	ssc-miR-135	PDE4C
MSTRG.9947.4	ssc-miR-135	KCNMB1
MSTRG.9947.4	ssc-miR-135	GANAB
MSTRG.9947.4	ssc-miR-135	ZBED2
MSTRG.9947.4	ssc-miR-135	CFAP206
MSTRG.9947.4	ssc-miR-135	AGO2
MSTRG.9947.4	ssc-miR-135	NR4A3
MSTRG.9947.4	ssc-miR-135	SLC1A2
MSTRG.9947.4	ssc-miR-135	FBXL12
MSTRG.9947.4	ssc-miR-135	ENSSSCG00000055162
MSTRG.9947.4	ssc-miR-135	U6
MSTRG.9947.4	ssc-miR-135	ENSSSCG00000022842
MSTRG.9947.4	ssc-miR-135	TLR1
MSTRG.9947.4	ssc-miR-135	IQGAP3
MSTRG.9947.4	ssc-miR-135	SDR39U1
MSTRG.9947.4	ssc-miR-135	DUSP2
MSTRG.9947.4	ssc-miR-135	CHRNA9
MSTRG.9947.4	ssc-miR-135	ENSSSCG00000029231
MSTRG.9947.4	ssc-miR-135	POU2F1
MSTRG.9947.4	ssc-miR-135	ENSSSCG00000060276
MSTRG.9947.4	ssc-miR-135	ENSSSCG00000029160
MSTRG.9947.4	ssc-miR-135	PLEKHO2
MSTRG.9947.4	ssc-miR-135	ACVR2B
MSTRG.9947.4	ssc-miR-135	RAB17
MSTRG.9947.4	ssc-miR-135	ENSSSCG00000041338
MSTRG.9947.4	ssc-miR-135	DGCR2
MSTRG.9947.4	ssc-miR-135	CYP2B6B
MSTRG.9947.4	ssc-miR-135	ADRM1
MSTRG.9947.4	ssc-miR-135	CHST15
MSTRG.9947.4	ssc-miR-135	IL4R
MSTRG.9947.4	ssc-miR-135	-
MSTRG.9947.4	ssc-miR-135	ULK3
MSTRG.9947.4	ssc-miR-135	MLXIP
MSTRG.9947.4	ssc-miR-135	ABCC1
MSTRG.9947.4	ssc-miR-135	HMG20A
MSTRG.9947.4	ssc-miR-135	TPPP
MSTRG.9947.4	ssc-miR-135	-
MSTRG.9947.4	ssc-miR-135	DIAPH1
MSTRG.9947.4	ssc-miR-135	ENSSSCG00000009338
MSTRG.9947.4	ssc-miR-135	ENSSSCG00000051017
MSTRG.9947.4	ssc-miR-135	CAPN15
MSTRG.9947.4	ssc-miR-135	TCF7
MSTRG.9947.4	ssc-miR-135	ENSSSCG00000052177
MSTRG.9947.4	ssc-miR-135	SNCB
MSTRG.9947.4	ssc-miR-135	STAB1
MSTRG.9947.4	ssc-miR-135	ENSSSCG00000045051
MSTRG.9947.4	ssc-miR-135	NAT9
MSTRG.9947.4	ssc-miR-135	CCN3
MSTRG.9947.4	ssc-miR-135	RARA
MSTRG.9947.4	ssc-miR-135	ENSSSCG00000058272
MSTRG.9947.4	ssc-miR-135	ATP8A1
MSTRG.9947.4	ssc-miR-135	KATNB1
MSTRG.9917.3	ssc-miR-135	PDE4C
MSTRG.9917.3	ssc-miR-135	KCNMB1
MSTRG.9917.3	ssc-miR-135	GANAB
MSTRG.9917.3	ssc-miR-135	ZBED2
MSTRG.9917.3	ssc-miR-135	CFAP206
MSTRG.9917.3	ssc-miR-135	AGO2
MSTRG.9917.3	ssc-miR-135	NR4A3
MSTRG.9917.3	ssc-miR-135	SLC1A2
MSTRG.9917.3	ssc-miR-135	FBXL12
MSTRG.9917.3	ssc-miR-135	ENSSSCG00000055162
MSTRG.9917.3	ssc-miR-135	U6
MSTRG.9917.3	ssc-miR-135	ENSSSCG00000022842
MSTRG.9917.3	ssc-miR-135	TLR1
MSTRG.9917.3	ssc-miR-135	IQGAP3
MSTRG.9917.3	ssc-miR-135	SDR39U1
MSTRG.9917.3	ssc-miR-135	DUSP2
MSTRG.9917.3	ssc-miR-135	CHRNA9
MSTRG.9917.3	ssc-miR-135	ENSSSCG00000029231
MSTRG.9917.3	ssc-miR-135	POU2F1
MSTRG.9917.3	ssc-miR-135	ENSSSCG00000060276
MSTRG.9917.3	ssc-miR-135	ENSSSCG00000029160
MSTRG.9917.3	ssc-miR-135	PLEKHO2
MSTRG.9917.3	ssc-miR-135	ACVR2B
MSTRG.9917.3	ssc-miR-135	RAB17
MSTRG.9917.3	ssc-miR-135	ENSSSCG00000041338
MSTRG.9917.3	ssc-miR-135	DGCR2
MSTRG.9917.3	ssc-miR-135	CYP2B6B
MSTRG.9917.3	ssc-miR-135	ADRM1
MSTRG.9917.3	ssc-miR-135	CHST15
MSTRG.9917.3	ssc-miR-135	IL4R
MSTRG.9917.3	ssc-miR-135	-
MSTRG.9917.3	ssc-miR-135	ULK3
MSTRG.9917.3	ssc-miR-135	MLXIP
MSTRG.9917.3	ssc-miR-135	ABCC1
MSTRG.9917.3	ssc-miR-135	HMG20A
MSTRG.9917.3	ssc-miR-135	TPPP
MSTRG.9917.3	ssc-miR-135	-
MSTRG.9917.3	ssc-miR-135	DIAPH1
MSTRG.9917.3	ssc-miR-135	ENSSSCG00000009338
MSTRG.9917.3	ssc-miR-135	ENSSSCG00000051017
MSTRG.9917.3	ssc-miR-135	CAPN15
MSTRG.9917.3	ssc-miR-135	TCF7
MSTRG.9917.3	ssc-miR-135	ENSSSCG00000052177
MSTRG.9917.3	ssc-miR-135	SNCB
MSTRG.9917.3	ssc-miR-135	STAB1
MSTRG.9917.3	ssc-miR-135	ENSSSCG00000045051
MSTRG.9917.3	ssc-miR-135	NAT9
MSTRG.9917.3	ssc-miR-135	CCN3
MSTRG.9917.3	ssc-miR-135	RARA
MSTRG.9917.3	ssc-miR-135	ENSSSCG00000058272
MSTRG.9917.3	ssc-miR-135	ATP8A1
MSTRG.9917.3	ssc-miR-135	KATNB1
MSTRG.8119.3	ssc-miR-135	PDE4C
MSTRG.8119.3	ssc-miR-135	KCNMB1
MSTRG.8119.3	ssc-miR-135	GANAB
MSTRG.8119.3	ssc-miR-135	ZBED2
MSTRG.8119.3	ssc-miR-135	CFAP206
MSTRG.8119.3	ssc-miR-135	AGO2
MSTRG.8119.3	ssc-miR-135	NR4A3
MSTRG.8119.3	ssc-miR-135	SLC1A2
MSTRG.8119.3	ssc-miR-135	FBXL12
MSTRG.8119.3	ssc-miR-135	ENSSSCG00000055162
MSTRG.8119.3	ssc-miR-135	U6
MSTRG.8119.3	ssc-miR-135	ENSSSCG00000022842
MSTRG.8119.3	ssc-miR-135	TLR1
MSTRG.8119.3	ssc-miR-135	IQGAP3
MSTRG.8119.3	ssc-miR-135	SDR39U1
MSTRG.8119.3	ssc-miR-135	DUSP2
MSTRG.8119.3	ssc-miR-135	CHRNA9
MSTRG.8119.3	ssc-miR-135	ENSSSCG00000029231
MSTRG.8119.3	ssc-miR-135	POU2F1
MSTRG.8119.3	ssc-miR-135	ENSSSCG00000060276
MSTRG.8119.3	ssc-miR-135	ENSSSCG00000029160
MSTRG.8119.3	ssc-miR-135	PLEKHO2
MSTRG.8119.3	ssc-miR-135	ACVR2B
MSTRG.8119.3	ssc-miR-135	RAB17
MSTRG.8119.3	ssc-miR-135	ENSSSCG00000041338
MSTRG.8119.3	ssc-miR-135	DGCR2
MSTRG.8119.3	ssc-miR-135	CYP2B6B
MSTRG.8119.3	ssc-miR-135	ADRM1
MSTRG.8119.3	ssc-miR-135	CHST15
MSTRG.8119.3	ssc-miR-135	IL4R
MSTRG.8119.3	ssc-miR-135	-
MSTRG.8119.3	ssc-miR-135	ULK3
MSTRG.8119.3	ssc-miR-135	MLXIP
MSTRG.8119.3	ssc-miR-135	ABCC1
MSTRG.8119.3	ssc-miR-135	HMG20A
MSTRG.8119.3	ssc-miR-135	TPPP
MSTRG.8119.3	ssc-miR-135	-
MSTRG.8119.3	ssc-miR-135	DIAPH1
MSTRG.8119.3	ssc-miR-135	ENSSSCG00000009338
MSTRG.8119.3	ssc-miR-135	ENSSSCG00000051017
MSTRG.8119.3	ssc-miR-135	CAPN15
MSTRG.8119.3	ssc-miR-135	TCF7
MSTRG.8119.3	ssc-miR-135	ENSSSCG00000052177
MSTRG.8119.3	ssc-miR-135	SNCB
MSTRG.8119.3	ssc-miR-135	STAB1
MSTRG.8119.3	ssc-miR-135	ENSSSCG00000045051
MSTRG.8119.3	ssc-miR-135	NAT9
MSTRG.8119.3	ssc-miR-135	CCN3
MSTRG.8119.3	ssc-miR-135	RARA
MSTRG.8119.3	ssc-miR-135	ENSSSCG00000058272
MSTRG.8119.3	ssc-miR-135	ATP8A1
MSTRG.8119.3	ssc-miR-135	KATNB1
MSTRG.19343.8	ssc-miR-135	PDE4C
MSTRG.19343.8	ssc-miR-135	KCNMB1
MSTRG.19343.8	ssc-miR-135	GANAB
MSTRG.19343.8	ssc-miR-135	ZBED2
MSTRG.19343.8	ssc-miR-135	CFAP206
MSTRG.19343.8	ssc-miR-135	AGO2
MSTRG.19343.8	ssc-miR-135	NR4A3
MSTRG.19343.8	ssc-miR-135	SLC1A2
MSTRG.19343.8	ssc-miR-135	FBXL12
MSTRG.19343.8	ssc-miR-135	ENSSSCG00000055162
MSTRG.19343.8	ssc-miR-135	U6
MSTRG.19343.8	ssc-miR-135	ENSSSCG00000022842
MSTRG.19343.8	ssc-miR-135	TLR1
MSTRG.19343.8	ssc-miR-135	IQGAP3
MSTRG.19343.8	ssc-miR-135	SDR39U1
MSTRG.19343.8	ssc-miR-135	DUSP2
MSTRG.19343.8	ssc-miR-135	CHRNA9
MSTRG.19343.8	ssc-miR-135	ENSSSCG00000029231
MSTRG.19343.8	ssc-miR-135	POU2F1
MSTRG.19343.8	ssc-miR-135	ENSSSCG00000060276
MSTRG.19343.8	ssc-miR-135	ENSSSCG00000029160
MSTRG.19343.8	ssc-miR-135	PLEKHO2
MSTRG.19343.8	ssc-miR-135	ACVR2B
MSTRG.19343.8	ssc-miR-135	RAB17
MSTRG.19343.8	ssc-miR-135	ENSSSCG00000041338
MSTRG.19343.8	ssc-miR-135	DGCR2
MSTRG.19343.8	ssc-miR-135	CYP2B6B
MSTRG.19343.8	ssc-miR-135	ADRM1
MSTRG.19343.8	ssc-miR-135	CHST15
MSTRG.19343.8	ssc-miR-135	IL4R
MSTRG.19343.8	ssc-miR-135	-
MSTRG.19343.8	ssc-miR-135	ULK3
MSTRG.19343.8	ssc-miR-135	MLXIP
MSTRG.19343.8	ssc-miR-135	ABCC1
MSTRG.19343.8	ssc-miR-135	HMG20A
MSTRG.19343.8	ssc-miR-135	TPPP
MSTRG.19343.8	ssc-miR-135	-
MSTRG.19343.8	ssc-miR-135	DIAPH1
MSTRG.19343.8	ssc-miR-135	ENSSSCG00000009338
MSTRG.19343.8	ssc-miR-135	ENSSSCG00000051017
MSTRG.19343.8	ssc-miR-135	CAPN15
MSTRG.19343.8	ssc-miR-135	TCF7
MSTRG.19343.8	ssc-miR-135	ENSSSCG00000052177
MSTRG.19343.8	ssc-miR-135	SNCB
MSTRG.19343.8	ssc-miR-135	STAB1
MSTRG.19343.8	ssc-miR-135	ENSSSCG00000045051
MSTRG.19343.8	ssc-miR-135	NAT9
MSTRG.19343.8	ssc-miR-135	CCN3
MSTRG.19343.8	ssc-miR-135	RARA
MSTRG.19343.8	ssc-miR-135	ENSSSCG00000058272
MSTRG.19343.8	ssc-miR-135	ATP8A1
MSTRG.19343.8	ssc-miR-135	KATNB1
MSTRG.22909.1	ssc-miR-135	PDE4C
MSTRG.22909.1	ssc-miR-135	KCNMB1
MSTRG.22909.1	ssc-miR-135	GANAB
MSTRG.22909.1	ssc-miR-135	ZBED2
MSTRG.22909.1	ssc-miR-135	CFAP206
MSTRG.22909.1	ssc-miR-135	AGO2
MSTRG.22909.1	ssc-miR-135	NR4A3
MSTRG.22909.1	ssc-miR-135	SLC1A2
MSTRG.22909.1	ssc-miR-135	FBXL12
MSTRG.22909.1	ssc-miR-135	ENSSSCG00000055162
MSTRG.22909.1	ssc-miR-135	U6
MSTRG.22909.1	ssc-miR-135	ENSSSCG00000022842
MSTRG.22909.1	ssc-miR-135	TLR1
MSTRG.22909.1	ssc-miR-135	IQGAP3
MSTRG.22909.1	ssc-miR-135	SDR39U1
MSTRG.22909.1	ssc-miR-135	DUSP2
MSTRG.22909.1	ssc-miR-135	CHRNA9
MSTRG.22909.1	ssc-miR-135	ENSSSCG00000029231
MSTRG.22909.1	ssc-miR-135	POU2F1
MSTRG.22909.1	ssc-miR-135	ENSSSCG00000060276
MSTRG.22909.1	ssc-miR-135	ENSSSCG00000029160
MSTRG.22909.1	ssc-miR-135	PLEKHO2
MSTRG.22909.1	ssc-miR-135	ACVR2B
MSTRG.22909.1	ssc-miR-135	RAB17
MSTRG.22909.1	ssc-miR-135	ENSSSCG00000041338
MSTRG.22909.1	ssc-miR-135	DGCR2
MSTRG.22909.1	ssc-miR-135	CYP2B6B
MSTRG.22909.1	ssc-miR-135	ADRM1
MSTRG.22909.1	ssc-miR-135	CHST15
MSTRG.22909.1	ssc-miR-135	IL4R
MSTRG.22909.1	ssc-miR-135	-
MSTRG.22909.1	ssc-miR-135	ULK3
MSTRG.22909.1	ssc-miR-135	MLXIP
MSTRG.22909.1	ssc-miR-135	ABCC1
MSTRG.22909.1	ssc-miR-135	HMG20A
MSTRG.22909.1	ssc-miR-135	TPPP
MSTRG.22909.1	ssc-miR-135	-
MSTRG.22909.1	ssc-miR-135	DIAPH1
MSTRG.22909.1	ssc-miR-135	ENSSSCG00000009338
MSTRG.22909.1	ssc-miR-135	ENSSSCG00000051017
MSTRG.22909.1	ssc-miR-135	CAPN15
MSTRG.22909.1	ssc-miR-135	TCF7
MSTRG.22909.1	ssc-miR-135	ENSSSCG00000052177
MSTRG.22909.1	ssc-miR-135	SNCB
MSTRG.22909.1	ssc-miR-135	STAB1
MSTRG.22909.1	ssc-miR-135	ENSSSCG00000045051
MSTRG.22909.1	ssc-miR-135	NAT9
MSTRG.22909.1	ssc-miR-135	CCN3
MSTRG.22909.1	ssc-miR-135	RARA
MSTRG.22909.1	ssc-miR-135	ENSSSCG00000058272
MSTRG.22909.1	ssc-miR-135	ATP8A1
MSTRG.22909.1	ssc-miR-135	KATNB1
MSTRG.7707.35	ssc-miR-145-5p	PDE4C
MSTRG.7707.35	ssc-miR-145-5p	KCNMB1
MSTRG.7707.35	ssc-miR-145-5p	GANAB
MSTRG.7707.35	ssc-miR-145-5p	CFAP206
MSTRG.7707.35	ssc-miR-145-5p	AGO2
MSTRG.7707.35	ssc-miR-145-5p	NR4A3
MSTRG.7707.35	ssc-miR-145-5p	SLC1A2
MSTRG.7707.35	ssc-miR-145-5p	ENSSSCG00000055162
MSTRG.7707.35	ssc-miR-145-5p	ENSSSCG00000030241
MSTRG.7707.35	ssc-miR-145-5p	U6
MSTRG.7707.35	ssc-miR-145-5p	ENSSSCG00000022842
MSTRG.7707.35	ssc-miR-145-5p	TLR1
MSTRG.7707.35	ssc-miR-145-5p	SDR39U1
MSTRG.7707.35	ssc-miR-145-5p	CD74
MSTRG.7707.35	ssc-miR-145-5p	DUSP2
MSTRG.7707.35	ssc-miR-145-5p	ENSSSCG00000017957
MSTRG.7707.35	ssc-miR-145-5p	JHY
MSTRG.7707.35	ssc-miR-145-5p	NDRG3
MSTRG.7707.35	ssc-miR-145-5p	POU2F1
MSTRG.7707.35	ssc-miR-145-5p	ADAMTSL4
MSTRG.7707.35	ssc-miR-145-5p	TRAF2
MSTRG.7707.35	ssc-miR-145-5p	ENSSSCG00000048880
MSTRG.7707.35	ssc-miR-145-5p	HDAC9
MSTRG.7707.35	ssc-miR-145-5p	CFAP61
MSTRG.7707.35	ssc-miR-145-5p	ENSSSCG00000041338
MSTRG.7707.35	ssc-miR-145-5p	DGCR2
MSTRG.7707.35	ssc-miR-145-5p	SMYD5
MSTRG.7707.35	ssc-miR-145-5p	ADRM1
MSTRG.7707.35	ssc-miR-145-5p	IL4R
MSTRG.7707.35	ssc-miR-145-5p	-
MSTRG.7707.35	ssc-miR-145-5p	ENSSSCG00000051184
MSTRG.7707.35	ssc-miR-145-5p	MLXIP
MSTRG.7707.35	ssc-miR-145-5p	SCARNA10
MSTRG.7707.35	ssc-miR-145-5p	ABCC1
MSTRG.7707.35	ssc-miR-145-5p	PLCL2
MSTRG.7707.35	ssc-miR-145-5p	ENSSSCG00000045808
MSTRG.7707.35	ssc-miR-145-5p	HMG20A
MSTRG.7707.35	ssc-miR-145-5p	ENSSSCG00000057444
MSTRG.7707.35	ssc-miR-145-5p	ENSSSCG00000049609
MSTRG.7707.35	ssc-miR-145-5p	DAGLA
MSTRG.7707.35	ssc-miR-145-5p	ENSSSCG00000015545
MSTRG.7707.35	ssc-miR-145-5p	TPPP
MSTRG.7707.35	ssc-miR-145-5p	-
MSTRG.7707.35	ssc-miR-145-5p	DIAPH1
MSTRG.7707.35	ssc-miR-145-5p	TSKU
MSTRG.7707.35	ssc-miR-145-5p	ENSSSCG00000009338
MSTRG.7707.35	ssc-miR-145-5p	ENSSSCG00000051017
MSTRG.7707.35	ssc-miR-145-5p	CAPN15
MSTRG.7707.35	ssc-miR-145-5p	ADGRE5
MSTRG.7707.35	ssc-miR-145-5p	NIPAL4
MSTRG.7707.35	ssc-miR-145-5p	ENSSSCG00000052177
MSTRG.7707.35	ssc-miR-145-5p	STAB1
MSTRG.7707.35	ssc-miR-145-5p	ENSSSCG00000045051
MSTRG.7707.35	ssc-miR-145-5p	CCN3
MSTRG.7707.35	ssc-miR-145-5p	MAMDC4
MSTRG.7707.35	ssc-miR-145-5p	B4GALT1
MSTRG.7707.35	ssc-miR-145-5p	RARA
MSTRG.7707.35	ssc-miR-145-5p	ATP8A1
MSTRG.7707.35	ssc-miR-145-5p	KATNB1
MSTRG.6279.12	ssc-miR-145-5p	PDE4C
MSTRG.6279.12	ssc-miR-145-5p	KCNMB1
MSTRG.6279.12	ssc-miR-145-5p	GANAB
MSTRG.6279.12	ssc-miR-145-5p	CFAP206
MSTRG.6279.12	ssc-miR-145-5p	AGO2
MSTRG.6279.12	ssc-miR-145-5p	NR4A3
MSTRG.6279.12	ssc-miR-145-5p	SLC1A2
MSTRG.6279.12	ssc-miR-145-5p	ENSSSCG00000055162
MSTRG.6279.12	ssc-miR-145-5p	ENSSSCG00000030241
MSTRG.6279.12	ssc-miR-145-5p	U6
MSTRG.6279.12	ssc-miR-145-5p	ENSSSCG00000022842
MSTRG.6279.12	ssc-miR-145-5p	TLR1
MSTRG.6279.12	ssc-miR-145-5p	SDR39U1
MSTRG.6279.12	ssc-miR-145-5p	CD74
MSTRG.6279.12	ssc-miR-145-5p	DUSP2
MSTRG.6279.12	ssc-miR-145-5p	ENSSSCG00000017957
MSTRG.6279.12	ssc-miR-145-5p	JHY
MSTRG.6279.12	ssc-miR-145-5p	NDRG3
MSTRG.6279.12	ssc-miR-145-5p	POU2F1
MSTRG.6279.12	ssc-miR-145-5p	ADAMTSL4
MSTRG.6279.12	ssc-miR-145-5p	TRAF2
MSTRG.6279.12	ssc-miR-145-5p	ENSSSCG00000048880
MSTRG.6279.12	ssc-miR-145-5p	HDAC9
MSTRG.6279.12	ssc-miR-145-5p	CFAP61
MSTRG.6279.12	ssc-miR-145-5p	ENSSSCG00000041338
MSTRG.6279.12	ssc-miR-145-5p	DGCR2
MSTRG.6279.12	ssc-miR-145-5p	SMYD5
MSTRG.6279.12	ssc-miR-145-5p	ADRM1
MSTRG.6279.12	ssc-miR-145-5p	IL4R
MSTRG.6279.12	ssc-miR-145-5p	-
MSTRG.6279.12	ssc-miR-145-5p	ENSSSCG00000051184
MSTRG.6279.12	ssc-miR-145-5p	MLXIP
MSTRG.6279.12	ssc-miR-145-5p	SCARNA10
MSTRG.6279.12	ssc-miR-145-5p	ABCC1
MSTRG.6279.12	ssc-miR-145-5p	PLCL2
MSTRG.6279.12	ssc-miR-145-5p	ENSSSCG00000045808
MSTRG.6279.12	ssc-miR-145-5p	HMG20A
MSTRG.6279.12	ssc-miR-145-5p	ENSSSCG00000057444
MSTRG.6279.12	ssc-miR-145-5p	ENSSSCG00000049609
MSTRG.6279.12	ssc-miR-145-5p	DAGLA
MSTRG.6279.12	ssc-miR-145-5p	ENSSSCG00000015545
MSTRG.6279.12	ssc-miR-145-5p	TPPP
MSTRG.6279.12	ssc-miR-145-5p	-
MSTRG.6279.12	ssc-miR-145-5p	DIAPH1
MSTRG.6279.12	ssc-miR-145-5p	TSKU
MSTRG.6279.12	ssc-miR-145-5p	ENSSSCG00000009338
MSTRG.6279.12	ssc-miR-145-5p	ENSSSCG00000051017
MSTRG.6279.12	ssc-miR-145-5p	CAPN15
MSTRG.6279.12	ssc-miR-145-5p	ADGRE5
MSTRG.6279.12	ssc-miR-145-5p	NIPAL4
MSTRG.6279.12	ssc-miR-145-5p	ENSSSCG00000052177
MSTRG.6279.12	ssc-miR-145-5p	STAB1
MSTRG.6279.12	ssc-miR-145-5p	ENSSSCG00000045051
MSTRG.6279.12	ssc-miR-145-5p	CCN3
MSTRG.6279.12	ssc-miR-145-5p	MAMDC4
MSTRG.6279.12	ssc-miR-145-5p	B4GALT1
MSTRG.6279.12	ssc-miR-145-5p	RARA
MSTRG.6279.12	ssc-miR-145-5p	ATP8A1
MSTRG.6279.12	ssc-miR-145-5p	KATNB1
MSTRG.3677.28	ssc-miR-145-5p	PDE4C
MSTRG.3677.28	ssc-miR-145-5p	KCNMB1
MSTRG.3677.28	ssc-miR-145-5p	GANAB
MSTRG.3677.28	ssc-miR-145-5p	CFAP206
MSTRG.3677.28	ssc-miR-145-5p	AGO2
MSTRG.3677.28	ssc-miR-145-5p	NR4A3
MSTRG.3677.28	ssc-miR-145-5p	SLC1A2
MSTRG.3677.28	ssc-miR-145-5p	ENSSSCG00000055162
MSTRG.3677.28	ssc-miR-145-5p	ENSSSCG00000030241
MSTRG.3677.28	ssc-miR-145-5p	U6
MSTRG.3677.28	ssc-miR-145-5p	ENSSSCG00000022842
MSTRG.3677.28	ssc-miR-145-5p	TLR1
MSTRG.3677.28	ssc-miR-145-5p	SDR39U1
MSTRG.3677.28	ssc-miR-145-5p	CD74
MSTRG.3677.28	ssc-miR-145-5p	DUSP2
MSTRG.3677.28	ssc-miR-145-5p	ENSSSCG00000017957
MSTRG.3677.28	ssc-miR-145-5p	JHY
MSTRG.3677.28	ssc-miR-145-5p	NDRG3
MSTRG.3677.28	ssc-miR-145-5p	POU2F1
MSTRG.3677.28	ssc-miR-145-5p	ADAMTSL4
MSTRG.3677.28	ssc-miR-145-5p	TRAF2
MSTRG.3677.28	ssc-miR-145-5p	ENSSSCG00000048880
MSTRG.3677.28	ssc-miR-145-5p	HDAC9
MSTRG.3677.28	ssc-miR-145-5p	CFAP61
MSTRG.3677.28	ssc-miR-145-5p	ENSSSCG00000041338
MSTRG.3677.28	ssc-miR-145-5p	DGCR2
MSTRG.3677.28	ssc-miR-145-5p	SMYD5
MSTRG.3677.28	ssc-miR-145-5p	ADRM1
MSTRG.3677.28	ssc-miR-145-5p	IL4R
MSTRG.3677.28	ssc-miR-145-5p	-
MSTRG.3677.28	ssc-miR-145-5p	ENSSSCG00000051184
MSTRG.3677.28	ssc-miR-145-5p	MLXIP
MSTRG.3677.28	ssc-miR-145-5p	SCARNA10
MSTRG.3677.28	ssc-miR-145-5p	ABCC1
MSTRG.3677.28	ssc-miR-145-5p	PLCL2
MSTRG.3677.28	ssc-miR-145-5p	ENSSSCG00000045808
MSTRG.3677.28	ssc-miR-145-5p	HMG20A
MSTRG.3677.28	ssc-miR-145-5p	ENSSSCG00000057444
MSTRG.3677.28	ssc-miR-145-5p	ENSSSCG00000049609
MSTRG.3677.28	ssc-miR-145-5p	DAGLA
MSTRG.3677.28	ssc-miR-145-5p	ENSSSCG00000015545
MSTRG.3677.28	ssc-miR-145-5p	TPPP
MSTRG.3677.28	ssc-miR-145-5p	-
MSTRG.3677.28	ssc-miR-145-5p	DIAPH1
MSTRG.3677.28	ssc-miR-145-5p	TSKU
MSTRG.3677.28	ssc-miR-145-5p	ENSSSCG00000009338
MSTRG.3677.28	ssc-miR-145-5p	ENSSSCG00000051017
MSTRG.3677.28	ssc-miR-145-5p	CAPN15
MSTRG.3677.28	ssc-miR-145-5p	ADGRE5
MSTRG.3677.28	ssc-miR-145-5p	NIPAL4
[truncated: 114,139 more rows]
